# Supplementary material for: The gene expression of CALD1, CDH2, and POSTN in fibroblast are related to idiopathic pulmonary fibrosis
Source: Front Immunol. 2024 Feb 2;15:1275064. doi: 10.3389/fimmu.2024.1275064 (PMC10869495; doi:10.3389/fimmu.2024.1275064)
Supplement: Supplementary Table 1 — Primer used to amplify the human transcripts during RT-qPCR. [file Table_1.xlsx]

## Sheet: Table S1
Table S1: Primer used to amplify the human transcripts during RT-qPCR.
Gene	Forward Sequences (5′ to 3′)	Reverse Sequences (5′ to 3′)
GAPDH	GGAGCGAGATCCCTCCAAAAT	GGCTGTTGTCATACTTCTCATGG
CALD1	TGGAGGTGAATGCCCAGAAC	GAAGGCGTTTTTGGCGTCTTT
CDH2	TCAGGCGTCTGTAGAGGCTT	ATGCACATCCTTCGATAAGACTG
POSTN	GACCGTGTGCTTACACAAATTG	AAGTGACCGTCTCTTCCAAGG
COL1A1	TGAGCCAGCAGATCGAGA	ACCAGTCTCCATGTTGCAGA
ACTA2	GGCTTCTCTATCTACCTTCC	ACATTCACAGTTGTGTGCTA

## Sheet: Table S2
Table S2: Sequences of siRNAs.
siRNA	Sense (5'-3')	Antisense (5'-3')
CALD1#1	GAGGGAGCCUCCCAAAUAATT	UUAUUUGGGAGGCUCCCUCAG
CALD1#2	GAUAGGUAUCAAUAUGUUUTT	AAACAUAUUGAUACCUAUCUG
CDH2#1	GUGCAACAGUAUACGUUAATT	UUAACGUAUACUGUUGCACTT
CDH2#2	GGACCCAGAUCGAUAUAUGTT	CAUAUAUCGAUCUGGGUCCTT
POSTN#1	GGUCCUAAUUCCUGAUUCTT	AGAAUCAGGAAUUAGGACCTT
POSTN#2	UUGGGACAACUUGGAUUCUTT	AGAAUCCAAGUUGUCCCAAGC
control	CGUACGCGGAAUACUUCGATT	CGAAGUAUUCCGCGUACGTT

## Sheet: Table S3
Table S3: Antibodies for western blot and IHC.
Primary Antibody	Supplier	Source	Cat. No.	WB Dilution	IHC Dilution
GADPH	CST	Rabbit	14C10	1:1000	-
Collagen-I	Abcam	Rabbit	ab34717	1:1000	-
α-SMA	CST	Rabbit	D4K9N	1:1000	-
Periostin	proteintech	Mouse	1A11A3	1:2500	1:2000
CALD1	proteintech	Mouse	1E1C11	1:2500	1:2000
N-cadherin	proteintech	Rabbit	22018-1-AP	1:2500	1:2000
Bax	abmart	Rabbit	T40051	1:1000	-
Bcl-2	abmart	Rabbit	T40056	1:1000	-
Secondary Antibody	Supplier	Source	Cat. No.	WB Dilution
Anti-rabbit IgG, HRP-linked Antibody	CST	Sheep	7074	1:10,000
HRP-conjugated Affinipure Goat Anti-Mouse IgG(H+L)	proteintech	Sheep	SA00001-1	1:10,000

## Sheet: Table S4
Table S4: Top 50 hub genes in RNA-seq PPI network edges ranked by MCC method.
Rank	Name	Score
1	FN1	18500000000
2	COL1A1	18500000000
3	POSTN	18300000000
4	THBS1	18300000000
5	COL3A1	17700000000
6	TIMP3	17600000000
7	CTGF	17000000000
8	COL4A1	17000000000
9	SPARC	16800000000
10	TGFB2	16500000000
11	COL5A1	16000000000
12	VCAN	15900000000
13	FBN1	15400000000
14	THBS2	9430000000
15	ELN	8830000000
16	FGF2	2400000000
17	SERPINE1	1610000000
18	COL11A1	1450000000
19	IL6	1280000000
20	COL4A2	1000000000
21	VEGFA	791000000
22	TGFBI	601000000
23	IGFBP3	241000000
24	ACTA2	186000000
25	CDH2	128000000
26	SNAI1	125000000
27	TGFBR1	111000000
28	SMAD7	41400000
29	ITGB3	10500000
30	EDN1	7434241
31	MMP10	4354566
32	WNT5A	4113612
33	ESR1	1980964
34	PTGS2	1695025
35	COL7A1	1129091
36	ITGA1	729488
37	ITGA11	725760
38	PDGFA	524286
39	CALD1	448238
40	PLOD2	403920
41	COL10A1	367929
42	P4HA3	362882
43	NGF	282396
44	CTHRC1	81480
45	ADAM12	80646
46	AGTR1	45720
47	NOX4	45481
48	MYH11	44071
49	PTHLH	20175
50	IL11	5784

## Sheet: Table S5
Table S5: Top 30 hub genes in PPI network edges of GEO datasets ranked by MCC method.
Rank	Name	Score
1	KIF11	26
1	ECT2	26
1	HELLS	26
4	TOP2A	25
5	RAD51AP1	24
6	NIPBL	9
7	CEP290	8
7	MPHOSPH10	8
9	MMP7	7
10	CDH2	5
10	CEBPZ	5
10	AKAP9	5
10	ARID4A	5
14	RSF1	4
14	NEMF	4
14	CWC22	4
14	MET	4
14	UTP20	4
14	IFT80	4
14	PCM1	4
21	MRPL1	3
21	ASCC3	3
21	POSTN	3
21	ROCK1	3
21	PHIP	3
26	COG6	2
26	HBS1L	2
26	HSPA4L	2
26	CALD1	2
26	FGF7	2
