# Supplementary material for: The gene expression of CALD1, CDH2, and POSTN in fibroblast are related to idiopathic pulmonary fibrosis
Source: Front Immunol. 2024 Feb 2;15:1275064. doi: 10.3389/fimmu.2024.1275064 (PMC10869495; doi:10.3389/fimmu.2024.1275064)
Supplement: Supplementary file 5 [file DataSheet_1.zip]

Archive with 10 entries (10 files):
- conetwork-GOKEGG.xlsx
- GEO-GOKEGG.xlsx
- GEO-PPI.xlsx
- GSE-DEGs-SCREEN.xlsx
- GSE101286.pzfx
- GSE110147.pzfx
- RNAseq-DEGs-SCREEN.xlsx
- RNAseq-GOKEGG.xlsx
- RNAseq-PPI.xlsx
- RNAseq.pzfx
