# Supplementary material for: The gene expression of CALD1, CDH2, and POSTN in fibroblast are related to idiopathic pulmonary fibrosis
Source: Front Immunol. 2024 Feb 2;15:1275064. doi: 10.3389/fimmu.2024.1275064 (PMC10869495; doi:10.3389/fimmu.2024.1275064)
Supplement: Supplementary file 5 [file DataSheet_1.zip › GEO-PPI.xlsx]

## Sheet: Sheet1
#node1	node2	node1_string_id	node2_string_id	neighborhood_on_chromosome	gene_fusion	phylogenetic_cooccurrence	homology	coexpression	experimentally_determined_interaction	database_annotated	automated_textmining	combined_score
ADAM9	MMP7	9606.ENSP00000419446	9606.ENSP00000260227	0	0	0	0	0	0	0	0.404	0.404
AGL	HELLS	9606.ENSP00000294724	9606.ENSP00000377601	0	0	0	0	0.092	0.098	0	0.487	0.543
AKAP9	NIPBL	9606.ENSP00000348573	9606.ENSP00000282516	0	0	0	0	0.831	0	0	0.186	0.857
AKAP9	GCC2	9606.ENSP00000348573	9606.ENSP00000307939	0	0	0	0	0.136	0	0	0.658	0.692
AKAP9	PCM1	9606.ENSP00000348573	9606.ENSP00000327077	0	0	0	0	0.262	0.218	0	0.425	0.64
AKAP9	ARID4A	9606.ENSP00000348573	9606.ENSP00000347602	0	0	0	0	0.51	0	0	0.045	0.512
AKAP9	CEP290	9606.ENSP00000348573	9606.ENSP00000448012	0	0	0	0	0.178	0.103	0	0.279	0.422
ARID4A	NIPBL	9606.ENSP00000347602	9606.ENSP00000282516	0	0	0	0	0.832	0	0	0.191	0.859
ARID4A	RSF1	9606.ENSP00000347602	9606.ENSP00000311513	0	0	0	0	0.264	0.151	0	0.206	0.461
ARID4A	HELLS	9606.ENSP00000347602	9606.ENSP00000377601	0	0	0	0	0.066	0.321	0	0.206	0.452
ASCC3	NEMF	9606.ENSP00000358159	9606.ENSP00000298310	0	0	0	0	0.166	0	0	0.752	0.785
ASCC3	HBS1L	9606.ENSP00000358159	9606.ENSP00000356811	0	0	0	0	0.051	0	0	0.419	0.425
ASCC3	CWC22	9606.ENSP00000358159	9606.ENSP00000387006	0	0	0	0	0.168	0.532	0	0.209	0.665
CALD1	NIPBL	9606.ENSP00000354826	9606.ENSP00000282516	0	0	0	0	0	0	0	0.721	0.721
CALD1	POSTN	9606.ENSP00000354826	9606.ENSP00000369071	0	0	0	0	0.232	0	0	0.253	0.402
CDH2	MMP7	9606.ENSP00000269141	9606.ENSP00000260227	0	0	0	0	0	0.058	0	0.521	0.53
CDH2	ROCK1	9606.ENSP00000269141	9606.ENSP00000382697	0	0	0	0	0	0.057	0	0.402	0.411
CDH2	POSTN	9606.ENSP00000269141	9606.ENSP00000369071	0	0	0	0	0.076	0	0	0.404	0.425
CDH2	MET	9606.ENSP00000269141	9606.ENSP00000317272	0	0	0	0	0.062	0.057	0.9	0.521	0.951
CEBPZ	N4BP2	9606.ENSP00000234170	9606.ENSP00000261435	0	0	0	0	0.107	0	0	0.38	0.423
CEBPZ	MPHOSPH10	9606.ENSP00000234170	9606.ENSP00000244230	0	0	0	0	0.903	0.265	0	0.113	0.931
CEBPZ	UTP20	9606.ENSP00000234170	9606.ENSP00000261637	0	0	0	0	0.837	0.182	0	0.549	0.934
CEBPZ	GNL2	9606.ENSP00000234170	9606.ENSP00000362153	0	0	0	0	0.834	0.53	0	0.658	0.971
CEP128	CEP162	9606.ENSP00000451162	9606.ENSP00000385215	0	0	0	0	0	0.076	0	0.455	0.474
CEP162	CEP290	9606.ENSP00000385215	9606.ENSP00000448012	0	0	0	0	0.12	0.324	0	0.678	0.792
CEP290	IFT80	9606.ENSP00000448012	9606.ENSP00000312778	0	0	0	0	0.1	0	0	0.552	0.579
CEP290	PCM1	9606.ENSP00000448012	9606.ENSP00000327077	0	0	0	0	0.287	0.33	0	0.759	0.875
CEP290	TOPORS	9606.ENSP00000448012	9606.ENSP00000353735	0	0	0	0	0.062	0	0	0.395	0.408
CEP290	IFT74	9606.ENSP00000448012	9606.ENSP00000404122	0	0	0	0	0.199	0	0	0.428	0.522
CEP290	NEK1	9606.ENSP00000448012	9606.ENSP00000424757	0	0	0	0	0.154	0.076	0	0.336	0.436
CFH	CFI	9606.ENSP00000356399	9606.ENSP00000378130	0	0	0	0	0.12	0.87	0.6	0.93	0.996
CFI	FRK	9606.ENSP00000378130	9606.ENSP00000476145	0	0	0	0	0	0.056	0	0.42	0.429
CIR1	CWC22	9606.ENSP00000339723	9606.ENSP00000387006	0	0	0	0	0.128	0.8	0	0	0.818
COG6	GCC2	9606.ENSP00000397441	9606.ENSP00000307939	0	0	0	0	0.072	0	0.6	0.199	0.676
COG6	MRPL1	9606.ENSP00000397441	9606.ENSP00000315017	0	0	0	0	0.049	0	0	0.532	0.536
CWC22	MPHOSPH10	9606.ENSP00000387006	9606.ENSP00000244230	0	0	0	0	0.835	0	0	0	0.835
CWC22	KIF11	9606.ENSP00000387006	9606.ENSP00000260731	0	0	0	0	0.062	0	0	0.448	0.46
DNAJC3	HSPA4L	9606.ENSP00000473631	9606.ENSP00000296464	0.042	0	0	0	0.143	0.183	0	0.311	0.476
ECT2	RAD51AP1	9606.ENSP00000376457	9606.ENSP00000228843	0	0	0	0	0.776	0	0	0.234	0.821
ECT2	KIF11	9606.ENSP00000376457	9606.ENSP00000260731	0	0	0	0	0.916	0.059	0	0.358	0.945
ECT2	GPM6A	9606.ENSP00000376457	9606.ENSP00000280187	0	0	0	0	0	0	0	0.475	0.475
ECT2	ROCK1	9606.ENSP00000376457	9606.ENSP00000382697	0	0	0	0	0.065	0.181	0	0.346	0.455
ECT2	HELLS	9606.ENSP00000376457	9606.ENSP00000377601	0	0	0	0	0.487	0.061	0	0	0.498
ECT2	TOP2A	9606.ENSP00000376457	9606.ENSP00000411532	0	0	0	0	0.882	0.27	0	0.368	0.941
FAM167A	PHIP	9606.ENSP00000284486	9606.ENSP00000275034	0	0	0	0	0	0	0	0.533	0.533
FGF7	MMP7	9606.ENSP00000267843	9606.ENSP00000260227	0	0	0	0	0	0	0	0.404	0.404
FGF7	MET	9606.ENSP00000267843	9606.ENSP00000317272	0	0	0	0	0	0	0.6	0.45	0.77
FRK	TBC1D8B	9606.ENSP00000476145	9606.ENSP00000349781	0	0	0	0	0.452	0.091	0	0	0.48
GNL2	MPHOSPH10	9606.ENSP00000362153	9606.ENSP00000244230	0	0	0	0	0.707	0	0	0.514	0.851
HAUS6	KIF11	9606.ENSP00000369871	9606.ENSP00000260731	0	0	0	0	0.541	0.077	0	0.409	0.728
HBS1L	NEMF	9606.ENSP00000356811	9606.ENSP00000298310	0	0	0	0	0.164	0	0	0.81	0.835
HELLS	RAD51AP1	9606.ENSP00000377601	9606.ENSP00000228843	0	0	0	0	0.644	0	0	0.228	0.713
HELLS	KIF11	9606.ENSP00000377601	9606.ENSP00000260731	0	0	0	0	0.836	0.081	0	0.2	0.869
HELLS	TOP2A	9606.ENSP00000377601	9606.ENSP00000411532	0	0	0	0	0.698	0.212	0	0.358	0.834
HSPA4L	PHF6	9606.ENSP00000296464	9606.ENSP00000329097	0	0	0	0	0.049	0.058	0	0.605	0.615
IFT74	IFT80	9606.ENSP00000404122	9606.ENSP00000312778	0	0	0	0	0.257	0.221	0.8	0.879	0.984
IFT80	NEK1	9606.ENSP00000312778	9606.ENSP00000424757	0	0	0	0	0.083	0	0	0.621	0.637
KIF11	RAD51AP1	9606.ENSP00000260731	9606.ENSP00000228843	0	0	0	0	0.816	0	0	0.212	0.848
KIF11	TOP2A	9606.ENSP00000260731	9606.ENSP00000411532	0	0	0	0	0.968	0	0	0.624	0.987
KTN1	PCM1	9606.ENSP00000378725	9606.ENSP00000327077	0	0	0	0	0.317	0	0	0.253	0.468
MET	MMP7	9606.ENSP00000317272	9606.ENSP00000260227	0	0	0	0	0	0	0	0.405	0.405
MMP7	POSTN	9606.ENSP00000260227	9606.ENSP00000369071	0	0	0	0	0.062	0.151	0	0.363	0.449
MPHOSPH10	RPAP3	9606.ENSP00000244230	9606.ENSP00000005386	0	0	0	0	0.601	0	0	0.067	0.612
MPHOSPH10	MRPL1	9606.ENSP00000244230	9606.ENSP00000315017	0	0	0	0	0.108	0	0.54	0	0.572
MPHOSPH10	UTP20	9606.ENSP00000244230	9606.ENSP00000261637	0	0	0	0	0.657	0.869	0.6	0.56	0.991
MRPL1	UTP20	9606.ENSP00000315017	9606.ENSP00000261637	0	0	0	0	0	0	0.54	0	0.54
NEMF	PCM1	9606.ENSP00000298310	9606.ENSP00000327077	0	0	0	0	0.415	0	0	0	0.415
NEMF	TYW3	9606.ENSP00000298310	9606.ENSP00000359904	0	0	0	0	0	0	0	0.507	0.507
NIPBL	PHIP	9606.ENSP00000282516	9606.ENSP00000275034	0	0	0	0	0.838	0	0	0.119	0.851
NIPBL	TOP2A	9606.ENSP00000282516	9606.ENSP00000411532	0	0	0	0	0.243	0	0	0.38	0.511
NIPBL	ROCK1	9606.ENSP00000282516	9606.ENSP00000382697	0	0	0	0	0.529	0.062	0	0.053	0.545
NIPBL	RSF1	9606.ENSP00000282516	9606.ENSP00000311513	0	0	0	0	0.783	0	0	0	0.783
PHF6	ZNF711	9606.ENSP00000329097	9606.ENSP00000362260	0	0	0	0	0.151	0.106	0	0.532	0.614
PHIP	RSF1	9606.ENSP00000275034	9606.ENSP00000311513	0	0	0	0	0.531	0.27	0	0	0.643
RAD51AP1	TOP2A	9606.ENSP00000228843	9606.ENSP00000411532	0	0	0	0	0.824	0	0	0.525	0.913
