# Supplementary material for: The gene expression of CALD1, CDH2, and POSTN in fibroblast are related to idiopathic pulmonary fibrosis
Source: Front Immunol. 2024 Feb 2;15:1275064. doi: 10.3389/fimmu.2024.1275064 (PMC10869495; doi:10.3389/fimmu.2024.1275064)
Supplement: Supplementary file 5 [file DataSheet_1.zip › GSE-DEGs-SCREEN.xlsx]

## Sheet: 101286
ID	adj.P.Val	P.Value	t	B	logFC	Gene.symbol	Gene.title
ILMN_1672828	1.09e-09	2.24e-14	-72.8156	14.7405	-12.0796	PRB1	proline rich protein BstNI subfamily 1
ILMN_1662989	1.52e-09	6.22e-14	-65.3844	14.6107	-11.0257	PRB2	proline rich protein BstNI subfamily 2
ILMN_1754920	5.18e-09	3.18e-13	-55.0373	14.3457	-9.16635	C6orf58	chromosome 6 open reading frame 58
ILMN_1883355	6.91e-09	5.66e-13	-51.7913	14.2324	-8.42725
ILMN_1798931	2.96e-08	3.03e-12	-43.371	13.832	-7.17204	MUC7	mucin 7, secreted
ILMN_1883271	2.4e-07	2.95e-11	-34.093	13.0922	-6.28151
ILMN_2406151	8.7e-07	1.25e-10	-29.2495	12.485	-5.5748	UMOD	uromodulin
ILMN_1756849	9.3e-07	1.53e-10	-28.6323	12.3915	-5.59462	HIST1H2AE	histone cluster 1, H2ae
ILMN_1806979	1.05e-06	2.09e-10	-27.6826	12.239	-4.64133	SLCO1A2	solute carrier organic anion transporter family member 1A2
ILMN_1777405	1.05e-06	2.16e-10	-27.5938	12.2242	-5.87437	HIST1H2BD	histone cluster 1, H2bd
ILMN_2202747	1.86e-06	4.2e-10	-25.7041	11.884	-4.49813	CELA2A	chymotrypsin like elastase family member 2A
ILMN_1753665	2.52e-06	6.2e-10	-24.6599	11.6736	-7.65082	PRR4	proline rich 4 (lacrimal)
ILMN_2249720	3.04e-06	8.11e-10	-23.9608	11.5227	-4.83146	LAT2	linker for activation of T-cells family member 2
ILMN_1717722	7.34e-06	2.1e-09	-21.6369	10.955	-5.6545	PDZD2	PDZ domain containing 2
ILMN_1764469	1.45e-05	4.44e-09	-19.9677	10.4735	-4.8869
ILMN_1772019	1.62e-05	5.45e-09	-19.5335	10.3366	-4.59942	RPS6KA3	ribosomal protein S6 kinase A3
ILMN_2177970	1.62e-05	5.64e-09	-19.4617	10.3134	-3.61191	CELA3A	chymotrypsin like elastase family member 3A
ILMN_1696265	1.69e-05	6.3e-09	-19.2317	10.2383	-5.47572	MAP3K2	mitogen-activated protein kinase kinase kinase 2
ILMN_2113126	1.69e-05	6.69e-09	-19.107	10.1969	-5.15792	RNASE3	ribonuclease A family member 3
ILMN_1759173	1.69e-05	6.91e-09	-19.0404	10.1746	-4.89002	WWP2	WW domain containing E3 ubiquitin protein ligase 2
ILMN_2322131	2.06e-05	9.15e-09	-18.4726	9.97909	-4.04378	CLEC4M	C-type lectin domain family 4 member M
ILMN_1902146	2.06e-05	9.26e-09	-18.4487	9.97065	-3.86756
ILMN_2192595	2.9e-05	1.37e-08	-17.688	9.69209	-10.1106	PRB2	proline rich protein BstNI subfamily 2
ILMN_1694662	3.54e-05	1.74e-08	-17.233	9.51609	-3.74991
ILMN_1703435	4.03e-05	2.06e-08	16.9185	9.39005	3.61206	ZNF658	zinc finger protein 658
ILMN_1726952	4.57e-05	2.43e-08	-16.6169	9.26572	-4.38451
ILMN_1824672	0.000112	6.44e-08	-14.9471	8.50982	-3.17359
ILMN_1753758	0.000112	6.57e-08	-14.9125	8.49287	-3.92726	IL27	interleukin 27
ILMN_1683799	0.000112	6.76e-08	-14.8684	8.47115	-3.54419	SH3BP5	SH3 domain binding protein 5
ILMN_1719975	0.000112	6.87e-08	14.8401	8.45717	2.82638	HOXC4	homeobox C4
ILMN_1726576	0.000122	7.77e-08	-14.643	8.35872	-3.52352
ILMN_1704222	0.000151	9.89e-08	14.2607	8.16229	4.78637	C1orf27	chromosome 1 open reading frame 27
ILMN_1654895	0.000179	1.21e-07	-13.9478	7.99592	-5.26217
ILMN_1746435	0.000197	1.37e-07	-13.7564	7.89161	-5.19734	HIST1H1E	histone cluster 1, H1e
ILMN_1816713	0.000213	1.53e-07	13.5949	7.80202	4.09296
ILMN_1807611	0.000225	1.66e-07	13.4742	7.73412	3.25835	PPIG	peptidylprolyl isomerase G
ILMN_1653821	0.000263	2e-07	-13.1951	7.57397	-3.05781	ADRA1A	adrenoceptor alpha 1A
ILMN_1718731	0.000263	2.05e-07	-13.1629	7.55516	-4.99588	KLK5	kallikrein related peptidase 5
ILMN_1740017	0.000276	2.2e-07	-13.0563	7.49259	-9.39744	PRB1	proline rich protein BstNI subfamily 1
ILMN_1756104	0.000297	2.46e-07	12.8978	7.39829	2.76478	LARP7	La ribonucleoprotein domain family member 7
ILMN_1775975	0.000297	2.55e-07	-12.8444	7.36615	-4.32853
ILMN_1653251	0.000297	2.56e-07	-12.8432	7.36543	-3.52216	HIST1H1B	histone cluster 1, H1b
ILMN_1720916	0.000313	2.77e-07	12.7277	7.29536	4.91334	SETD7	SET domain containing lysine methyltransferase 7
ILMN_1780748	0.000313	2.82e-07	-12.7022	7.27977	-2.65154	MAML1	mastermind like transcriptional coactivator 1
ILMN_1893287	0.000347	3.25e-07	-12.5044	7.15752	-3.25885
ILMN_1883472	0.000347	3.32e-07	-12.4761	7.13985	-4.06778
ILMN_1683692	0.000347	3.34e-07	-12.4658	7.13335	-3.8774	LRCH1	leucine rich repeats and calponin homology domain containing 1
ILMN_1674128	0.00041	4.03e-07	12.2085	6.96993	2.61213	CWC22	CWC22 homolog, spliceosome-associated protein
ILMN_1732782	0.000467	4.69e-07	12.0064	6.83845	5.77408	SCN2A	sodium voltage-gated channel alpha subunit 2
ILMN_1755704	0.000482	4.94e-07	-11.9358	6.7919	-9.35687	PRB4	proline rich protein BstNI subfamily 4
ILMN_1664516	0.000507	5.3e-07	11.8422	6.72961	4.12281	CENPF	centromere protein F
ILMN_1742143	0.000532	5.7e-07	-11.7468	6.66544	-4.28823	HIST1H2AD	histone cluster 1, H2ad
ILMN_1652085	0.000532	5.85e-07	11.7125	6.64226	2.68336	MPHOSPH10	M-phase phosphoprotein 10
ILMN_2350301	0.000532	5.89e-07	-11.7034	6.63612	-10.268	PRB1	proline rich protein BstNI subfamily 1
ILMN_2054707	0.00056	6.31e-07	-11.6145	6.57548	-3.0327	S100Z	S100 calcium binding protein Z
ILMN_1733564	0.000588	6.75e-07	-11.5266	6.51498	-3.67946	GPLD1	glycosylphosphatidylinositol specific phospholipase D1
ILMN_1730546	0.000593	6.93e-07	11.4922	6.49118	5.92471	GNAO1	G protein subunit alpha o1
ILMN_1710333	0.000596	7.08e-07	-11.4649	6.47223	-4.38619
ILMN_1763997	0.000614	7.52e-07	-11.3867	6.4176	-4.14961	FAM98B	family with sequence similarity 98 member B
ILMN_1870207	0.000614	7.55e-07	-11.3823	6.41447	-2.2987
ILMN_2260082	0.000614	7.68e-07	-11.3606	6.39927	-4.25591	NAIP	NLR family apoptosis inhibitory protein
ILMN_1729476	0.000704	8.95e-07	-11.1675	6.26202	-4.05525	OPRPN	opiorphin prepropeptide
ILMN_2295318	0.000708	9.14e-07	-11.1399	6.24212	-4.33752	RGPD5	RANBP2-like and GRIP domain containing 5
ILMN_1710268	0.000766	1.01e-06	11.0219	6.15661	3.12093	ZNF385D	zinc finger protein 385D
ILMN_1761422	0.000772	1.03e-06	-10.9943	6.1365	-4.42924
ILMN_1711818	0.00078	1.06e-06	-10.9617	6.11259	-2.91137	PIWIL2	piwi like RNA-mediated gene silencing 2
ILMN_1741055	0.000851	1.17e-06	-10.8331	6.01755	-3.76364	NUP210L	nucleoporin 210 like
ILMN_2396011	0.000851	1.19e-06	10.8187	6.0068	4.37646	CEP63	centrosomal protein 63
ILMN_1900442	0.000932	1.32e-06	-10.6901	5.91027	-2.91671
ILMN_1734695	0.000952	1.36e-06	-10.6474	5.87795	-4.50474	MAP4	microtubule associated protein 4
ILMN_1686706	0.000955	1.39e-06	-10.6259	5.86161	-3.94678	SIGLEC7	sialic acid binding Ig like lectin 7
ILMN_1808768	0.000958	1.41e-06	10.6057	5.84622	4.92925	ROCK1	Rho associated coiled-coil containing protein kinase 1
ILMN_1753347	0.00103	1.55e-06	-10.4937	5.76027	-4.00749	DEFA4	defensin alpha 4
ILMN_1683367	0.00103	1.56e-06	-10.49	5.75737	-2.34401
ILMN_1811851	0.00103	1.59e-06	10.4642	5.73746	5.14729	PRRX1	paired related homeobox 1
ILMN_1731062	0.00108	1.68e-06	-10.3966	5.68492	-3.13287	NPY	neuropeptide Y
ILMN_2110084	0.00112	1.76e-06	10.3437	5.64349	2.99569	ZNF124	zinc finger protein 124
ILMN_1843642	0.00113	1.8e-06	10.3186	5.62377	4.51916
ILMN_2210199	0.00116	1.91e-06	10.2456	5.56613	6.10549	NLGN4Y	neuroligin 4, Y-linked
ILMN_1878016	0.00116	1.92e-06	-10.2451	5.56569	-4.35346
ILMN_1696419	0.00116	1.94e-06	-10.2309	5.55445	-2.32869	STOM	stomatin
ILMN_1670821	0.00116	1.96e-06	10.219	5.54499	1.99178
ILMN_1711492	0.00116	1.99e-06	-10.2017	5.53123	-2.29695
ILMN_1664563	0.00116	2e-06	-10.1957	5.52642	-3.61569
ILMN_1746699	0.00122	2.13e-06	10.1203	5.46607	4.91564	SGO2	shugoshin 2
ILMN_2392717	0.00123	2.17e-06	10.0983	5.44832	2.38056	LARP7	La ribonucleoprotein domain family member 7
ILMN_1740161	0.00123	2.21e-06	10.0811	5.43442	4.36715	ANKRD26	ankyrin repeat domain 26
ILMN_1870076	0.00123	2.24e-06	-10.0631	5.41985	-2.75042
ILMN_2384807	0.00123	2.27e-06	10.0501	5.40933	3.34739	LRRCC1	leucine rich repeat and coiled-coil centrosomal protein 1
ILMN_2126423	0.00123	2.28e-06	10.0461	5.40609	2.80206	ZNF480	zinc finger protein 480
ILMN_1673880	0.00128	2.4e-06	-9.98692	5.35798	-3.16548
ILMN_1735539	0.00139	2.62e-06	-9.88545	5.27471	-2.25574
ILMN_1674787	0.00141	2.69e-06	9.85454	5.24916	3.9995
ILMN_2412281	0.00141	2.75e-06	-9.82934	5.22827	-1.76387	PDLIM5	PDZ and LIM domain 5
ILMN_1688515	0.00141	2.75e-06	9.82888	5.22789	2.12982	ZNF195	zinc finger protein 195
ILMN_1852387	0.00142	2.8e-06	-9.81175	5.21365	-3.74214
ILMN_1755537	0.00147	2.93e-06	9.7607	5.17105	1.94955	EIF1AY	eukaryotic translation initiation factor 1A, Y-linked
ILMN_2134056	0.00149	3e-06	-9.73289	5.14775	-2.9761	SOX7	SRY-box 7
ILMN_1678831	0.00149	3.03e-06	9.72126	5.13799	4.4428	GCC2	GRIP and coiled-coil domain containing 2
ILMN_2336130	0.00149	3.05e-06	-9.71524	5.13292	-1.59357
ILMN_1683607	0.00159	3.31e-06	-9.62394	5.05576	-8.02572	CYP1A2	cytochrome P450 family 1 subfamily A member 2
ILMN_2322100	0.00159	3.34e-06	-9.61481	5.048	-3.51173	GRIA4	glutamate ionotropic receptor AMPA type subunit 4
ILMN_2270900	0.00159	3.38e-06	9.59942	5.03491	2.57706	ZNF197	zinc finger protein 197
ILMN_1699058	0.00159	3.4e-06	-9.59542	5.03149	-3.19905
ILMN_1727815	0.00164	3.52e-06	9.55477	4.99678	1.61138	CFI	complement factor I
ILMN_1711272	0.00166	3.6e-06	-9.532	4.97726	-2.23884	SERPING1	serpin family G member 1
ILMN_1832528	0.00168	3.68e-06	-9.50814	4.95676	-6.59128
ILMN_1744887	0.00173	3.82e-06	9.46576	4.92019	3.67387	RLN2	relaxin 2
ILMN_1743619	0.00179	3.99e-06	-9.41747	4.87833	-2.71677	NEDD9	neural precursor cell expressed, developmentally down-regulated 9
ILMN_2252813	0.0019	4.29e-06	9.3411	4.81166	2.47881	TAF5L	TATA-box binding protein associated factor 5 like
ILMN_1715864	0.00197	4.47e-06	9.29574	4.77179	2.52464	NHS	NHS actin remodeling regulator
ILMN_1784627	0.002	4.61e-06	9.26227	4.74224	5.03968	CDC42BPA	CDC42 binding protein kinase alpha
ILMN_1770498	0.002	4.64e-06	-9.25578	4.7365	-3.88732
ILMN_1800152	0.002	4.74e-06	-9.23363	4.71687	-2.29568	MAVS	mitochondrial antiviral signaling protein
ILMN_1798467	0.002	4.75e-06	-9.23043	4.71403	-5.62652	FRYL	FRY like transcription coactivator
ILMN_1728710	0.002	4.76e-06	9.2286	4.71241	2.39332	ZNF816	zinc finger protein 816
ILMN_1659843	0.00203	4.87e-06	9.20288	4.68954	1.76225	DNAJC3	DnaJ heat shock protein family (Hsp40) member C3
ILMN_2175942	0.00204	4.93e-06	-9.19128	4.6792	-5.49664
ILMN_2397294	0.00213	5.24e-06	9.12546	4.62029	2.85919	PLCB4	phospholipase C beta 4
ILMN_1792689	0.00213	5.25e-06	-9.12476	4.61966	-3.5982	HIST1H2AC	histone cluster 1, H2ac
ILMN_2129015	0.00213	5.27e-06	-9.11938	4.61482	-1.92711	AFF1	AF4/FMR2 family member 1
ILMN_1759690	0.00214	5.36e-06	-9.10293	4.60003	-9.08869	PRB3	proline rich protein BstNI subfamily 3
ILMN_1824709	0.00216	5.43e-06	9.08733	4.58597	3.66124
ILMN_1749799	0.00217	5.51e-06	9.07263	4.57269	3.03129	HMGN5	high mobility group nucleosome binding domain 5
ILMN_1652660	0.00218	5.59e-06	-9.05833	4.55976	-4.65408
ILMN_2083925	0.00219	5.7e-06	-9.038	4.54134	-4.75008	SOGA3	SOGA family member 3
ILMN_1755023	0.00219	5.74e-06	9.02908	4.53324	1.89941
ILMN_1891773	0.00219	5.75e-06	-9.02862	4.53283	-1.99655
ILMN_1708664	0.00226	5.97e-06	-8.98871	4.4965	-2.87101
ILMN_1861245	0.00226	6.03e-06	-8.97849	4.48717	-2.24957
ILMN_1743241	0.00229	6.15e-06	8.95752	4.468	2.90038	ARL4A	ADP ribosylation factor like GTPase 4A
ILMN_2156965	0.00233	6.32e-06	-8.92992	4.44269	-3.58215	SH2D4B	SH2 domain containing 4B
ILMN_1866954	0.00233	6.34e-06	8.92543	4.43856	2.859	TPBG	trophoblast glycoprotein
ILMN_2331735	0.00235	6.44e-06	8.90961	4.42401	2.78042	AP2B1	adaptor related protein complex 2 beta 1 subunit
ILMN_1815283	0.00235	6.55e-06	-8.89151	4.40734	-1.6824
ILMN_2165993	0.00235	6.59e-06	-8.88634	4.40256	-6.2767	ITLN1	intelectin 1
ILMN_1779530	0.00235	6.6e-06	8.88472	4.40107	1.54099	COG6	component of oligomeric golgi complex 6
ILMN_1849693	0.00235	6.63e-06	8.87884	4.39564	4.77765
ILMN_1779663	0.00235	6.72e-06	-8.86524	4.38307	-1.84762	TRMT2B	tRNA methyltransferase 2 homolog B
ILMN_1788689	0.00235	6.74e-06	8.86173	4.37982	1.92577	PHIP	pleckstrin homology domain interacting protein
ILMN_1794122	0.00235	6.82e-06	8.85033	4.36926	2.67148	ZNF79	zinc finger protein 79
ILMN_2228976	0.00235	6.86e-06	8.8445	4.36386	2.80347	EIF1AY	eukaryotic translation initiation factor 1A, Y-linked
ILMN_1879511	0.00235	6.87e-06	8.84237	4.36189	2.06018	LOC105375172	uncharacterized LOC105375172
ILMN_1718934	0.00235	6.95e-06	-8.83073	4.35108	-2.83506
ILMN_1752883	0.00235	7.04e-06	-8.8173	4.3386	-4.62195
ILMN_1876124	0.00235	7.04e-06	8.81682	4.33816	2.6233	OTUD6B-AS1	OTUD6B antisense RNA 1 (head to head)
ILMN_1815032	0.00241	7.26e-06	-8.78625	4.30967	-2.33649	SOX7	SRY-box 7
ILMN_1839609	0.00242	7.34e-06	-8.77505	4.2992	-3.46406
ILMN_1680397	0.00247	7.53e-06	-8.74762	4.27353	-2.22177	CXCR2	C-X-C motif chemokine receptor 2
ILMN_2146648	0.00269	8.26e-06	-8.65391	4.1852	-7.96147	PRB3	proline rich protein BstNI subfamily 3
ILMN_2227473	0.00272	8.43e-06	8.63321	4.16555	2.62174	PIBF1	progesterone immunomodulatory binding factor 1
ILMN_1716790	0.00279	8.69e-06	-8.60209	4.13594	-1.89395	APBB2	amyloid beta precursor protein binding family B member 2
ILMN_1886656	0.00279	8.74e-06	8.59708	4.13117	3.02395
ILMN_2100085	0.00285	9.01e-06	-8.56628	4.10174	-5.94604	WDR47	WD repeat domain 47
ILMN_1697863	0.00291	9.23e-06	-8.54209	4.07855	-3.14802
ILMN_1874917	0.00294	9.44e-06	8.51945	4.0568	3.39808	LOC101928775	uncharacterized LOC101928775
ILMN_1662166	0.00294	9.46e-06	8.51671	4.05416	1.52876	PTK7	protein tyrosine kinase 7 (inactive)
ILMN_1899960	0.00308	9.99e-06	-8.46279	4.00209	-4.015
ILMN_1712046	0.00324	1.06e-05	8.40813	3.94899	3.57826	CPXM1	carboxypeptidase X, M14 family member 1
ILMN_1661303	0.00326	1.07e-05	-8.39101	3.93228	-2.89009
ILMN_1698395	0.00326	1.08e-05	8.38585	3.92724	2.86414	GNB5	G protein subunit beta 5
ILMN_2337856	0.00326	1.08e-05	8.38433	3.92575	3.66379	KCND3	potassium voltage-gated channel subfamily D member 3
ILMN_1700847	0.00333	1.11e-05	8.35716	3.89915	1.75484	PMS1	PMS1 homolog 1, mismatch repair system component
ILMN_2352590	0.00336	1.13e-05	8.34206	3.88434	1.65355	ZNF33A	zinc finger protein 33A
ILMN_1749789	0.00341	1.15e-05	-8.32015	3.8628	-2.8736	HIST1H1D	histone cluster 1, H1d
ILMN_2077905	0.00346	1.18e-05	8.29712	3.84009	1.78198	PTGFRN	prostaglandin F2 receptor inhibitor
ILMN_2121189	0.00346	1.19e-05	8.29315	3.83617	4.31083	METTL18	methyltransferase like 18
ILMN_1694878	0.00346	1.19e-05	-8.28939	3.83246	-3.01286
ILMN_2406035	0.00348	1.21e-05	-8.27627	3.81948	-1.71845	LAMA3	laminin subunit alpha 3
ILMN_1795911	0.00352	1.23e-05	8.25457	3.79798	1.46271	TTC37	tetratricopeptide repeat domain 37
ILMN_1916169	0.00352	1.24e-05	-8.25054	3.79398	-5.29713
ILMN_1834906	0.00352	1.24e-05	-8.24984	3.79329	-3.19736
ILMN_1721113	0.00364	1.29e-05	-8.20979	3.75344	-2.17442	HLA-C	major histocompatibility complex, class I, C
ILMN_1662952	0.00367	1.31e-05	8.1949	3.73858	2.11892	ZNF687	zinc finger protein 687
ILMN_1687519	0.00367	1.32e-05	-8.19012	3.73381	-1.95924	SNAP23	synaptosome associated protein 23
ILMN_1824665	0.00372	1.34e-05	8.17347	3.71714	6.32886	TMEM229A	transmembrane protein 229A
ILMN_2397231	0.00379	1.38e-05	8.1476	3.6912	1.49679	USP16	ubiquitin specific peptidase 16
ILMN_2415653	0.00383	1.4e-05	-8.13268	3.67621	-4.24129	KIR2DL5A	killer cell immunoglobulin like receptor, two Ig domains and long cytoplasmic tail 5A
ILMN_1708905	0.00411	1.51e-05	-8.05939	3.60216	-2.74011	LOC374443	C-type lectin domain family 2 member D pseudogene
ILMN_1754262	0.00412	1.52e-05	-8.04888	3.59148	-2.6565	SLC6A9	solute carrier family 6 member 9
ILMN_1758111	0.00412	1.53e-05	8.04774	3.59033	2.11353	PIBF1	progesterone immunomodulatory binding factor 1
ILMN_1784206	0.00432	1.62e-05	7.99197	3.53349	1.72714	ASAH2B	N-acylsphingosine amidohydrolase 2B
ILMN_1864137	0.00432	1.62e-05	7.99019	3.53166	3.74639
ILMN_1669881	0.00436	1.64e-05	-7.97735	3.51852	-1.70623	TSPAN13	tetraspanin 13
ILMN_1688631	0.00436	1.65e-05	-7.97179	3.51282	-4.67816	APOL1	apolipoprotein L1
ILMN_1712718	0.00446	1.72e-05	-7.93601	3.47607	-1.44361	BPNT1	3'(2'), 5'-bisphosphate nucleotidase 1
ILMN_2165289	0.00446	1.72e-05	-7.93505	3.47508	-10.4138	DEFA3	defensin alpha 3
ILMN_1772489	0.00446	1.73e-05	7.9288	3.46864	1.73804	NEMF	nuclear export mediator factor
ILMN_1669566	0.00446	1.74e-05	-7.92396	3.46366	-2.9085	FAM169A	family with sequence similarity 169 member A
ILMN_1732023	0.00446	1.75e-05	-7.92002	3.4596	-2.15651	PRDM7	PR/SET domain 7
ILMN_1708345	0.00446	1.75e-05	7.91795	3.45747	2.4972	DNTTIP2	deoxynucleotidyltransferase terminal interacting protein 2
ILMN_1742260	0.00446	1.76e-05	-7.91053	3.44981	-2.81263	SSFA2	sperm specific antigen 2
ILMN_1680587	0.00446	1.76e-05	-7.90965	3.44889	-2.57903
ILMN_2409055	0.00448	1.8e-05	7.88971	3.42828	2.99724	FAM13C	family with sequence similarity 13 member C
ILMN_2229950	0.00448	1.81e-05	7.88689	3.42537	4.59948	MPHOSPH10	M-phase phosphoprotein 10
ILMN_1655195	0.00448	1.81e-05	-7.88468	3.42308	-1.49752
ILMN_1806825	0.00448	1.82e-05	7.88256	3.42088	2.49608	CEP128	centrosomal protein 128
ILMN_2225135	0.00448	1.82e-05	7.88094	3.41921	3.63025	GCNT1	glucosaminyl (N-acetyl) transferase 1, core 2
ILMN_2054233	0.00451	1.84e-05	7.86981	3.40767	1.54547	SENP6	SUMO1/sentrin specific peptidase 6
ILMN_1910180	0.00459	1.89e-05	7.84702	3.384	2.17308	NRP2	neuropilin 2
ILMN_1814296	0.00459	1.9e-05	7.84101	3.37775	3.30998	TRPM6	transient receptor potential cation channel subfamily M member 6
ILMN_1862270	0.00459	1.9e-05	-7.83927	3.37594	-3.82283
ILMN_2257607	0.0046	1.94e-05	-7.82217	3.35812	-2.60671	STARD13	StAR related lipid transfer domain containing 13
ILMN_1707596	0.0046	1.94e-05	-7.8215	3.35743	-4.45815	ZNF37A	zinc finger protein 37A
ILMN_1671516	0.0046	1.94e-05	7.82135	3.35727	1.96898	CIR1	corepressor interacting with RBPJ, 1
ILMN_1761674	0.0046	1.95e-05	-7.81555	3.35121	-2.77362	ITGB5	integrin subunit beta 5
ILMN_1790761	0.0046	1.95e-05	7.8148	3.35043	4.59363	POSTN	periostin
ILMN_1806015	0.00465	1.98e-05	-7.79974	3.3347	-3.47346
ILMN_1690136	0.00472	2.03e-05	7.77848	3.31244	1.5716	NIPBL	NIPBL, cohesin loading factor
ILMN_1706935	0.00472	2.03e-05	7.77736	3.31127	1.62072	CCDC136	coiled-coil domain containing 136
ILMN_1745079	0.00476	2.06e-05	7.76579	3.29913	1.85928	TRIM2	tripartite motif containing 2
ILMN_1660554	0.00489	2.13e-05	7.73367	3.26535	1.22511	VWA1	von Willebrand factor A domain containing 1
ILMN_1746428	0.00489	2.13e-05	-7.73144	3.263	-3.97829	RGPD1	RANBP2-like and GRIP domain containing 1
ILMN_1689177	0.00491	2.15e-05	7.72242	3.25349	4.0358	PLPP4	phospholipid phosphatase 4
ILMN_1697546	0.00497	2.19e-05	7.70789	3.23814	1.96899	BRCC3	BRCA1/BRCA2-containing complex subunit 3
ILMN_1652342	0.00497	2.2e-05	-7.70212	3.23204	-3.00075
ILMN_1660357	0.00502	2.23e-05	-7.68965	3.21884	-2.22866
ILMN_1651236	0.00507	2.27e-05	-7.67549	3.20384	-3.5117
ILMN_1744048	0.00516	2.32e-05	7.65531	3.1824	1.42953
ILMN_2163206	0.00521	2.35e-05	7.64271	3.169	4.78795	CCDC110	coiled-coil domain containing 110
ILMN_1726698	0.00523	2.37e-05	-7.63468	3.16044	-1.79614	PSME1	proteasome activator subunit 1
ILMN_1654685	0.00527	2.4e-05	7.62416	3.14922	2.36583	MCTP1	multiple C2 and transmembrane domain containing 1
ILMN_1690365	0.00552	2.54e-05	-7.57187	3.09324	-3.45149
ILMN_1711102	0.00552	2.54e-05	-7.57083	3.09212	-1.91036	B3GNT2	UDP-GlcNAc:betaGal beta-1,3-N-acetylglucosaminyltransferase 2
ILMN_1721629	0.00552	2.54e-05	7.56931	3.09049	1.87234	ZNF654	zinc finger protein 654
ILMN_1717990	0.00563	2.62e-05	7.54079	3.05981	2.67375	CALD1	caldesmon 1
ILMN_1730497	0.00563	2.63e-05	-7.53981	3.05876	-3.82257	TRIM39	tripartite motif containing 39
ILMN_1749218	0.00563	2.63e-05	7.53893	3.0578	1.7516	TOPORS	TOP1 binding arginine/serine rich protein
ILMN_1746658	0.00569	2.67e-05	7.52548	3.04329	5.66774	RORB	RAR related orphan receptor B
ILMN_1742935	0.00605	2.85e-05	7.46493	2.97769	1.71007	ZNF33B	zinc finger protein 33B
ILMN_1720857	0.00636	3.01e-05	-7.41459	2.92279	-1.57433	GUSBP2	glucuronidase, beta pseudogene 2
ILMN_1669700	0.00636	3.03e-05	7.40876	2.91642	2.39353	KPNA5	karyopherin subunit alpha 5
ILMN_1711015	0.00636	3.04e-05	-7.40813	2.91573	-3.58781	CRYAA	crystallin alpha A
ILMN_2369756	0.00636	3.05e-05	7.40389	2.91109	1.99516
ILMN_1782939	0.00636	3.06e-05	-7.40099	2.90792	-4.10201	ALB	albumin
ILMN_2396672	0.00639	3.1e-05	-7.38811	2.89379	-2.08691	ABLIM1	actin binding LIM protein 1
ILMN_1664371	0.00639	3.11e-05	-7.38628	2.89179	-1.8224	MFSD14B	major facilitator superfamily domain containing 14B
ILMN_1694058	0.00639	3.12e-05	-7.38395	2.88923	-3.33028	IFITM4P	interferon induced transmembrane protein 4 pseudogene
ILMN_2042595	0.00639	3.13e-05	7.38152	2.88656	1.74413	PCM1	pericentriolar material 1
ILMN_1771385	0.00639	3.14e-05	-7.37681	2.88139	-2.73217	GBP4	guanylate binding protein 4
ILMN_1808149	0.00639	3.15e-05	-7.37405	2.87836	-2.83495
ILMN_1758864	0.00652	3.23e-05	-7.35204	2.85414	-7.1692	VNN2	vanin 2
ILMN_2122669	0.00661	3.3e-05	7.33367	2.83388	2.31269	TOPORS	TOP1 binding arginine/serine rich protein
ILMN_1659792	0.00661	3.3e-05	7.33249	2.83257	4.43975	HOXD9	homeobox D9
ILMN_1689747	0.00678	3.42e-05	7.30274	2.79967	1.84148	NOL8	nucleolar protein 8
ILMN_1659312	0.00678	3.42e-05	-7.30239	2.79928	-2.7229	PMP22	peripheral myelin protein 22
ILMN_1765328	0.0068	3.45e-05	7.29361	2.78955	3.41642	YBEY	ybeY metallopeptidase (putative)
ILMN_1795190	0.0068	3.46e-05	7.29168	2.78741	6.18862	CLDN2	claudin 2
ILMN_1781097	0.00694	3.54e-05	7.27058	2.76397	1.33499	UBXN4	UBX domain protein 4
ILMN_1739587	0.00718	3.68e-05	7.23665	2.72616	2.97571	UTY	ubiquitously transcribed tetratricopeptide repeat containing, Y-linked
ILMN_1809585	0.00753	3.87e-05	-7.19115	2.67521	-1.77294
ILMN_2147993	0.00753	3.89e-05	7.18745	2.67106	2.13333	ZNF23	zinc finger protein 23
ILMN_1703108	0.00753	3.9e-05	-7.1845	2.66774	-2.02602	UBE2L6	ubiquitin conjugating enzyme E2 L6
ILMN_1773228	0.00753	3.92e-05	7.18103	2.66385	1.55985	DLST	dihydrolipoamide S-succinyltransferase
ILMN_2113049	0.00755	3.96e-05	7.1721	2.65381	1.33541	QPCT	glutaminyl-peptide cyclotransferase
ILMN_1741350	0.00755	3.97e-05	7.16956	2.65095	2.07905	CEP70	centrosomal protein 70
ILMN_1676709	0.00755	3.97e-05	7.16829	2.64951	2.04287
ILMN_2339202	0.00756	4e-05	7.16315	2.64373	1.54659	KTN1	kinectin 1
ILMN_1701604	0.00757	4.02e-05	7.15922	2.6393	1.55933	TBC1D8B	TBC1 domain family member 8B
ILMN_2269564	0.0077	4.11e-05	7.13824	2.61563	2.12259	ARID4B	AT-rich interaction domain 4B
ILMN_1721994	0.0077	4.12e-05	-7.13677	2.61397	-3.75626	HPS4	HPS4, biogenesis of lysosomal organelles complex 3 subunit 2
ILMN_1750288	0.00776	4.17e-05	-7.12538	2.60109	-1.53745
ILMN_1798164	0.00776	4.19e-05	7.12247	2.59781	1.39945	PHF3	PHD finger protein 3
ILMN_1681367	0.00776	4.21e-05	7.11887	2.59373	1.78837	ZFP69	ZFP69 zinc finger protein
ILMN_2402558	0.00776	4.22e-05	7.11655	2.59111	1.97983	ZHX1	zinc fingers and homeoboxes 1
ILMN_1768895	0.00779	4.25e-05	-7.10995	2.58362	-6.01876	ATP13A3	ATPase 13A3
ILMN_1688755	0.00785	4.31e-05	-7.09791	2.56996	-1.53881	AAK1	AP2 associated kinase 1
ILMN_1880671	0.00785	4.31e-05	7.09719	2.56915	3.19615
ILMN_1747824	0.00786	4.33e-05	7.09305	2.56445	5.95365	ZNF85	zinc finger protein 85
ILMN_2075507	0.00788	4.36e-05	7.08628	2.55676	2.14244	MAN1A2	mannosidase alpha class 1A member 2
ILMN_1760294	0.00788	4.37e-05	-7.0845	2.55473	-1.56104	ZNF417	zinc finger protein 417
ILMN_1809813	0.00792	4.41e-05	7.07675	2.54593	2.30035	PGF	placental growth factor
ILMN_2397230	0.00797	4.47e-05	7.0647	2.5322	1.44689	USP16	ubiquitin specific peptidase 16
ILMN_2137464	0.00797	4.48e-05	-7.06375	2.53112	-1.40503	DVL3	dishevelled segment polarity protein 3
ILMN_2101025	0.00797	4.49e-05	7.06146	2.52851	1.56097	ZNF75D	zinc finger protein 75D
ILMN_1745469	0.00808	4.57e-05	-7.04685	2.51184	-1.5435	SEC24B	SEC24 homolog B, COPII coat complex component
ILMN_1746832	0.00835	4.74e-05	7.01449	2.47483	2.97937	CEP290	centrosomal protein 290
ILMN_2353054	0.00839	4.78e-05	-7.00732	2.46661	-5.52765	KLK5	kallikrein related peptidase 5
ILMN_1736426	0.0084	4.8e-05	7.00293	2.46157	2.84497	PLCB4	phospholipase C beta 4
ILMN_1686097	0.00842	4.83e-05	6.99758	2.45542	2.26348	TOP2A	topoisomerase (DNA) II alpha
ILMN_1880215	0.00842	4.85e-05	-6.9946	2.452	-4.3107
ILMN_2281786	0.00844	4.88e-05	-6.98979	2.44648	-3.27161	RTN1	reticulon 1
ILMN_1663616	0.00844	4.91e-05	6.98433	2.4402	1.07948	DNAJC7	DnaJ heat shock protein family (Hsp40) member C7
ILMN_1739756	0.00844	4.91e-05	-6.98351	2.43926	-2.16301	KIR2DL4	killer cell immunoglobulin like receptor, two Ig domains and long cytoplasmic tail 4
ILMN_2076658	0.00845	4.94e-05	6.97955	2.4347	1.7396	MRPL1	mitochondrial ribosomal protein L1
ILMN_1749372	0.00849	5.02e-05	6.96553	2.41856	2.06731	GGT5	gamma-glutamyltransferase 5
ILMN_1805271	0.00849	5.02e-05	6.96537	2.41837	1.66796	ZNF721	zinc finger protein 721
ILMN_1658383	0.00849	5.02e-05	-6.96418	2.417	-3.01299	HSPA6	heat shock protein family A (Hsp70) member 6
ILMN_1671048	0.00849	5.03e-05	6.96393	2.41671	1.7571	ZNF644	zinc finger protein 644
ILMN_1693340	0.00865	5.14e-05	6.94466	2.39447	1.39145	RAC3	ras-related C3 botulinum toxin substrate 3 (rho family, small GTP binding protein Rac3)
ILMN_1736796	0.00868	5.18e-05	6.93813	2.38692	1.47878	RB1CC1	RB1 inducible coiled-coil 1
ILMN_2259633	0.00869	5.2e-05	-6.93469	2.38295	-2.01989	KMT2E	lysine methyltransferase 2E
ILMN_1740083	0.00869	5.22e-05	6.93145	2.3792	1.51737	ORC4	origin recognition complex subunit 4
ILMN_1716435	0.00875	5.27e-05	-6.92284	2.36922	-2.24219	ATF7IP	activating transcription factor 7 interacting protein
ILMN_2161556	0.00883	5.34e-05	-6.91222	2.35692	-1.58561	C12orf49	chromosome 12 open reading frame 49
ILMN_1713862	0.00887	5.38e-05	-6.90497	2.3485	-3.03309
ILMN_1664034	0.00899	5.47e-05	6.8907	2.33193	1.5888	ZNF485	zinc finger protein 485
ILMN_2395139	0.009	5.51e-05	-6.88436	2.32454	-3.23531	SERPINB7	serpin family B member 7
ILMN_1779228	0.009	5.52e-05	6.88389	2.324	2.56137	CDH2	cadherin 2
ILMN_1699768	0.00909	5.59e-05	6.87328	2.31164	8.12508	CBLN4	cerebellin 4 precursor
ILMN_1869160	0.00914	5.65e-05	-6.86356	2.30031	-5.11635
ILMN_2373073	0.00914	5.66e-05	6.86226	2.2988	2.39696	LIG4	DNA ligase 4
ILMN_1797929	0.00916	5.68e-05	-6.85824	2.29411	-1.91079	MICA	MHC class I polypeptide-related sequence A
ILMN_1698144	0.00916	5.7e-05	6.85549	2.29089	2.06621	CFH	complement factor H
ILMN_1672987	0.00937	5.86e-05	-6.83225	2.26372	-2.9991
ILMN_1774207	0.00937	5.88e-05	6.83005	2.26115	3.04338	ANGPT2	angiopoietin 2
ILMN_1710264	0.0094	5.91e-05	-6.82463	2.2548	-2.74268
ILMN_1741032	0.00953	6.02e-05	-6.80991	2.23753	-2.52146	HERC3	HECT and RLD domain containing E3 ubiquitin protein ligase 3
ILMN_1787808	0.00957	6.06e-05	6.8038	2.23036	1.52479	CEP63	centrosomal protein 63
ILMN_1657729	0.0096	6.1e-05	6.79861	2.22425	1.92216	ZNF254	zinc finger protein 254
ILMN_2132982	0.00963	6.14e-05	6.79314	2.21783	1.5787	IGFBP5	insulin like growth factor binding protein 5
ILMN_1669657	0.00968	6.19e-05	-6.78632	2.20981	-2.90952
ILMN_1682197	0.0097	6.24e-05	6.77916	2.20138	1.22524	NFXL1	nuclear transcription factor, X-box binding like 1
ILMN_1841129	0.0097	6.26e-05	-6.77609	2.19775	-2.87092
ILMN_1707493	0.0097	6.28e-05	6.77388	2.19515	1.94989	RCC1	regulator of chromosome condensation 1
ILMN_1867418	0.0097	6.28e-05	-6.77332	2.19449	-2.42729	NUDT5	nudix hydrolase 5
ILMN_1677466	0.00984	6.4e-05	-6.75723	2.1755	-2.40425	DUSP6	dual specificity phosphatase 6
ILMN_1762674	0.00984	6.44e-05	-6.75276	2.17022	-1.73293	NUP43	nucleoporin 43
ILMN_1712766	0.00984	6.45e-05	6.75099	2.16812	1.36992	ERGIC2	ERGIC and golgi 2
ILMN_1714738	0.00984	6.45e-05	-6.75097	2.1681	-2.94845	SCMH1	sex comb on midleg homolog 1 (Drosophila)
ILMN_1814773	0.00989	6.53e-05	-6.74133	2.15671	-1.56061	SH3BP5	SH3 domain binding protein 5
ILMN_2151281	0.00989	6.54e-05	-6.7392	2.15418	-1.51946	GABARAPL1	GABA type A receptor associated protein like 1
ILMN_1768433	0.00989	6.54e-05	6.73907	2.15403	1.52012	CCDC71	coiled-coil domain containing 71
ILMN_1721024	0.00989	6.57e-05	6.73577	2.15012	1.52081	SRFBP1	serum response factor binding protein 1
ILMN_2371825	0.01	6.66e-05	6.72373	2.13585	2.0065	AGL	amylo-alpha-1, 6-glucosidase, 4-alpha-glucanotransferase
ILMN_1700610	0.0101	6.74e-05	-6.71396	2.12427	-2.59088	CLEC7A	C-type lectin domain family 7 member A
ILMN_1652082	0.0101	6.74e-05	-6.71374	2.12401	-1.20422	ELF4	E74 like ETS transcription factor 4
ILMN_1696160	0.0102	6.87e-05	6.69843	2.10581	4.24712
ILMN_1656097	0.0103	6.91e-05	-6.69263	2.09891	-5.05062	SLCO1A2	solute carrier organic anion transporter family member 1A2
ILMN_1882528	0.0103	6.99e-05	-6.68313	2.0876	-3.96347
ILMN_1664772	0.0103	7e-05	-6.6823	2.08661	-2.53406	ATP2B4	ATPase plasma membrane Ca2+ transporting 4
ILMN_1805788	0.0104	7.04e-05	-6.67699	2.08029	-1.3507	PPHLN1	periphilin 1
ILMN_2322356	0.0104	7.1e-05	-6.67096	2.07309	-6.88742	STATH	statherin
ILMN_1715654	0.0104	7.1e-05	-6.67005	2.072	-2.96413
ILMN_1693597	0.0104	7.14e-05	6.66549	2.06656	3.57305	ZNF287	zinc finger protein 287
ILMN_1793384	0.0104	7.17e-05	-6.66252	2.06302	-1.55572	JAK1	Janus kinase 1
ILMN_1670369	0.0105	7.28e-05	-6.64994	2.04799	-2.3979	LBH	limb bud and heart development
ILMN_2233256	0.0106	7.36e-05	6.64077	2.03701	4.2664	ZNF607	zinc finger protein 607
ILMN_2369953	0.0106	7.41e-05	6.63497	2.03007	5.5842	ARL4A	ADP ribosylation factor like GTPase 4A
ILMN_2102721	0.0106	7.41e-05	-6.63417	2.0291	-9.24264	DEFA1B	defensin alpha 1B
ILMN_1656402	0.0109	7.6e-05	-6.61376	2.00461	-3.92653
ILMN_1679771	0.0109	7.62e-05	-6.61172	2.00217	-1.18066	C2orf68	chromosome 2 open reading frame 68
ILMN_1747504	0.0109	7.66e-05	6.60752	1.99712	1.77192	AHCTF1	AT-hook containing transcription factor 1
ILMN_1816959	0.0109	7.68e-05	-6.60532	1.99448	-3.84094
ILMN_1806294	0.0109	7.68e-05	-6.60508	1.99419	-1.96486	RPS6KA3	ribosomal protein S6 kinase A3
ILMN_1784364	0.011	7.77e-05	6.59491	1.98196	1.33973	STARD5	StAR related lipid transfer domain containing 5
ILMN_1829961	0.0112	7.99e-05	-6.57205	1.9544	-1.68351
ILMN_1773992	0.0113	8.03e-05	-6.56775	1.94921	-6.41467	ACKR4	atypical chemokine receptor 4
ILMN_1899407	0.0113	8.07e-05	-6.56403	1.94471	-2.14288
ILMN_1747192	0.0113	8.09e-05	-6.56179	1.94201	-3.3247	RNF125	ring finger protein 125
ILMN_1745988	0.0113	8.14e-05	6.55663	1.93576	4.1032	NUDT12	nudix hydrolase 12
ILMN_1797557	0.0113	8.14e-05	6.55653	1.93565	1.8104	PLEKHA6	pleckstrin homology domain containing A6
ILMN_1904578	0.0113	8.18e-05	6.55286	1.93121	4.71125	TENM1	teneurin transmembrane protein 1
ILMN_1781472	0.0113	8.18e-05	6.55266	1.93097	1.79604	CDC42BPA	CDC42 binding protein kinase alpha
ILMN_1662483	0.0113	8.25e-05	-6.5455	1.9223	-2.51325
ILMN_1676990	0.0113	8.26e-05	-6.54439	1.92096	-3.77921
ILMN_1744147	0.0113	8.26e-05	6.54427	1.92081	2.07459	CEBPZ	CCAAT/enhancer binding protein zeta
ILMN_1776195	0.0113	8.29e-05	6.54176	1.91778	1.5358	TMSB4Y	thymosin beta 4, Y-linked
ILMN_2170209	0.0113	8.34e-05	6.5371	1.91213	1.44051	RASD2	RASD family member 2
ILMN_1720027	0.0115	8.45e-05	6.52568	1.89828	1.40337	ZNF23	zinc finger protein 23
ILMN_1737462	0.0115	8.48e-05	6.52301	1.89503	1.58626	OXR1	oxidation resistance 1
ILMN_1679357	0.0115	8.51e-05	-6.51993	1.89129	-9.48443	DEFA1B	defensin alpha 1B
ILMN_2141482	0.0116	8.59e-05	6.51208	1.88176	1.5581	SERPINF1	serpin family F member 1
ILMN_2143155	0.0116	8.64e-05	6.5079	1.87667	1.50057	KIF11	kinesin family member 11
ILMN_1735361	0.0116	8.65e-05	6.50659	1.87508	2.09009	MAPK11	mitogen-activated protein kinase 11
ILMN_2073184	0.0116	8.71e-05	-6.50058	1.86777	-1.61475	S1PR5	sphingosine-1-phosphate receptor 5
ILMN_1735148	0.0116	8.76e-05	-6.49634	1.8626	-1.70105	SEC24B	SEC24 homolog B, COPII coat complex component
ILMN_2332368	0.0116	8.77e-05	-6.49559	1.8617	-2.578	VPS13B	vacuolar protein sorting 13 homolog B
ILMN_1657728	0.0119	8.97e-05	-6.47684	1.83883	-2.13913
ILMN_1725661	0.0119	9.02e-05	-6.47176	1.83263	-9.1386	DEFA1B	defensin alpha 1B
ILMN_1784678	0.0121	9.18e-05	6.45809	1.81593	1.54344	PBX1	PBX homeobox 1
ILMN_1667744	0.0121	9.19e-05	-6.45642	1.81388	-1.25827
ILMN_1690170	0.0123	9.4e-05	6.43817	1.79154	3.17533	CRABP2	cellular retinoic acid binding protein 2
ILMN_2380999	0.0123	9.43e-05	6.43561	1.7884	1.21872	RECQL	RecQ like helicase
ILMN_1901100	0.0123	9.44e-05	6.43463	1.7872	4.04939
ILMN_1682288	0.0123	9.51e-05	-6.42921	1.78054	-1.56353
ILMN_1753249	0.0124	9.59e-05	6.42235	1.77212	1.13937	DDX10	DEAD-box helicase 10
ILMN_1911471	0.0124	9.61e-05	-6.42018	1.76946	-2.403
ILMN_1655913	0.0126	9.82e-05	6.40261	1.74785	1.80971	NUCB2	nucleobindin 2
ILMN_1735220	0.0126	9.86e-05	-6.39925	1.74371	-2.7166	CAV2	caveolin 2
ILMN_1774312	0.0126	9.92e-05	6.39459	1.73797	1.55722	MRPL57	mitochondrial ribosomal protein L57
ILMN_1896762	0.0126	9.92e-05	-6.3942	1.73749	-2.52012
ILMN_1707529	0.0126	9.93e-05	-6.39354	1.73668	-5.39614
ILMN_1767006	0.0126	9.94e-05	-6.39249	1.73538	-1.59074	PSMB8	proteasome subunit beta 8
ILMN_1658144	0.0126	9.96e-05	6.3911	1.73367	1.47938	TRIP11	thyroid hormone receptor interactor 11
ILMN_1737041	0.0127	0.0001	6.38625	1.72769	5.11782	HABP2	hyaluronan binding protein 2
ILMN_1681092	0.0127	0.0001	-6.38397	1.72487	-2.92208
ILMN_1720710	0.0127	0.000101	6.38288	1.72354	2.98824	HSPB3	heat shock protein family B (small) member 3
ILMN_1730888	0.0127	0.000101	6.37997	1.71993	2.40842	ZNF680	zinc finger protein 680
ILMN_2277121	0.0127	0.000102	-6.37376	1.71227	-2.12568	UBXN11	UBX domain protein 11
ILMN_1761113	0.0127	0.000102	6.37107	1.70895	1.50529	GNL2	G protein nucleolar 2
ILMN_2410516	0.0127	0.000102	-6.37041	1.70813	-1.62988	PPM1A	protein phosphatase, Mg2+/Mn2+ dependent 1A
ILMN_1699797	0.0127	0.000102	6.36984	1.70743	2.65149	HDLBP	high density lipoprotein binding protein
ILMN_2340347	0.0127	0.000103	6.36673	1.70358	3.29794	PC	pyruvate carboxylase
ILMN_2270100	0.0127	0.000103	6.365	1.70145	2.42863	CEP85L	centrosomal protein 85 like
ILMN_2212156	0.0127	0.000103	6.36045	1.69581	3.91369	PPIG	peptidylprolyl isomerase G
ILMN_1738931	0.0128	0.000104	-6.35475	1.68876	-2.71618
ILMN_1664978	0.0128	0.000104	-6.35419	1.68807	-1.08475	TJP2	tight junction protein 2
ILMN_1768705	0.013	0.000106	-6.33905	1.66931	-5.10842	SYT4	synaptotagmin 4
ILMN_2382127	0.013	0.000106	-6.33803	1.66804	-1.55005	PPFIA1	PTPRF interacting protein alpha 1
ILMN_1745103	0.013	0.000107	-6.33567	1.66512	-3.98326	CLEC1B	C-type lectin domain family 1 member B
ILMN_2408748	0.013	0.000107	-6.33534	1.66471	-4.08633	SLC22A12	solute carrier family 22 member 12
ILMN_1751378	0.013	0.000108	6.32906	1.65691	1.02478	RARS	arginyl-tRNA synthetase
ILMN_1733531	0.0131	0.000109	6.32059	1.6464	3.2873	ACTL10	actin like 10
ILMN_1803810	0.0131	0.000109	6.31822	1.64345	1.86866	RRBP1	ribosome binding protein 1
ILMN_1696316	0.0131	0.000109	-6.3182	1.64342	-1.31772	CPT1A	carnitine palmitoyltransferase 1A
ILMN_2160428	0.0131	0.000109	6.31677	1.64164	2.55347	IL1RAPL1	interleukin 1 receptor accessory protein like 1
ILMN_1715169	0.0131	0.000109	-6.31649	1.64129	-6.19725	HLA-DRB1	major histocompatibility complex, class II, DR beta 1
ILMN_2151541	0.0132	0.000111	6.30526	1.62732	1.35634	DNAJC10	DnaJ heat shock protein family (Hsp40) member C10
ILMN_1791568	0.0133	0.000112	6.29951	1.62016	1.47366	CEP57	centrosomal protein 57
ILMN_1670093	0.0133	0.000112	-6.2972	1.61728	-2.79632	HIST2H2BF	histone cluster 2, H2bf
ILMN_2350357	0.0133	0.000112	6.29334	1.61247	2.6433
ILMN_2172755	0.0133	0.000113	6.29124	1.60985	1.4153	DEPTOR	DEP domain containing MTOR-interacting protein
ILMN_1802331	0.0134	0.000114	-6.2822	1.59858	-1.98071	NFATC2IP	nuclear factor of activated T-cells 2 interacting protein
ILMN_2140510	0.0135	0.000115	6.27627	1.59117	2.26363	KLHL13	kelch like family member 13
ILMN_1784577	0.0135	0.000116	6.2712	1.58482	1.3835	ZNF12	zinc finger protein 12
ILMN_1745811	0.0135	0.000116	6.27053	1.58399	1.4569	TDRD3	tudor domain containing 3
ILMN_2412192	0.0135	0.000116	6.26983	1.58312	1.29027	CFH	complement factor H
ILMN_1702541	0.0135	0.000116	6.26938	1.58255	1.17142	NSRP1	nuclear speckle splicing regulatory protein 1
ILMN_2099249	0.0136	0.000117	6.26216	1.57352	1.75913	MTERF1	mitochondrial transcription termination factor 1
ILMN_2090059	0.0136	0.000118	6.25635	1.56625	2.4374	ZFY	zinc finger protein, Y-linked
ILMN_1668928	0.0136	0.000118	-6.25133	1.55996	-2.80364
ILMN_1875342	0.0136	0.000119	-6.25006	1.55837	-1.85986
ILMN_1672006	0.0136	0.000119	6.24896	1.55699	1.46637	SSB	Sjogren syndrome antigen B
ILMN_1801776	0.0136	0.000119	-6.24646	1.55386	-2.59385	PSG9	pregnancy specific beta-1-glycoprotein 9
ILMN_2120917	0.0136	0.000119	6.24467	1.55162	1.11948	CTR9	CTR9 homolog, Paf1/RNA polymerase II complex component
ILMN_1692394	0.0136	0.00012	6.24248	1.54887	3.75	KIAA1024	KIAA1024
ILMN_2405078	0.0136	0.00012	6.24212	1.54841	2.55721	OSBPL8	oxysterol binding protein like 8
ILMN_2054442	0.0136	0.00012	6.24107	1.54709	1.08362	ZNF146	zinc finger protein 146
ILMN_2048388	0.0137	0.000121	6.23353	1.53764	4.60228	ZFP69B	ZFP69 zinc finger protein B
ILMN_2182348	0.0138	0.000122	6.23007	1.53329	1.31605	SMC3	structural maintenance of chromosomes 3
ILMN_1651282	0.0138	0.000122	6.22595	1.52811	3.25144	COL17A1	collagen type XVII alpha 1 chain
ILMN_1686360	0.0139	0.000123	6.21793	1.51802	2.06879	ZNF124	zinc finger protein 124
ILMN_1702763	0.0139	0.000124	6.21694	1.51679	2.03875	ZMYM1	zinc finger MYM-type containing 1
ILMN_1780188	0.0139	0.000124	6.21322	1.5121	1.51552	B3GALNT2	beta-1,3-N-acetylgalactosaminyltransferase 2
ILMN_2148796	0.014	0.000125	6.20838	1.50601	4.49907	MND1	meiotic nuclear divisions 1
ILMN_2116877	0.014	0.000125	-6.20834	1.50596	-6.886	OLFM4	olfactomedin 4
ILMN_2369919	0.014	0.000125	6.20528	1.5021	1.61705	IL17RC	interleukin 17 receptor C
ILMN_1915608	0.0141	0.000127	-6.19868	1.4938	-4.4195
ILMN_1655429	0.0141	0.000127	-6.19355	1.48732	-1.17719	TNFAIP1	TNF alpha induced protein 1
ILMN_2087528	0.0141	0.000128	6.18981	1.4826	0.975565	CPSF3	cleavage and polyadenylation specific factor 3
ILMN_1686662	0.0141	0.000128	-6.18969	1.48245	-3.30625
ILMN_2175220	0.0141	0.000128	6.18685	1.47887	1.73989	CYP39A1	cytochrome P450 family 39 subfamily A member 1
ILMN_1753345	0.0141	0.000129	6.18401	1.47528	1.30231	SCAMP5	secretory carrier membrane protein 5
ILMN_1667315	0.0141	0.000129	-6.18358	1.47474	-1.93627
ILMN_1766916	0.0141	0.000129	6.18269	1.47361	1.7196	RPAP3	RNA polymerase II associated protein 3
ILMN_1790711	0.0141	0.000129	-6.18096	1.47143	-3.59982	SEC24B	SEC24 homolog B, COPII coat complex component
ILMN_1775587	0.0141	0.00013	6.17969	1.46983	2.12506	STX19	syntaxin 19
ILMN_2360784	0.0141	0.00013	6.1777	1.46731	1.1038	RRBP1	ribosome binding protein 1
ILMN_1667068	0.0141	0.00013	6.17486	1.46373	1.45653	ZC3HAV1	zinc finger CCCH-type containing, antiviral 1
ILMN_2359096	0.0142	0.000131	6.17077	1.45855	2.26367	SS18	SS18, nBAF chromatin remodeling complex subunit
ILMN_2095704	0.0142	0.000132	6.16679	1.45352	3.98123	SYCP2	synaptonemal complex protein 2
ILMN_1795435	0.0142	0.000132	-6.16473	1.45091	-1.2948	ZNF264	zinc finger protein 264
ILMN_2074762	0.0142	0.000132	-6.16272	1.44837	-4.80021	FCRL6	Fc receptor like 6
ILMN_1733245	0.0142	0.000133	-6.15991	1.4448	-4.3532	KIR3DL1	killer cell immunoglobulin like receptor, three Ig domains and long cytoplasmic tail 1
ILMN_1803818	0.0143	0.000134	6.15581	1.43961	2.53772	NMNAT2	nicotinamide nucleotide adenylyltransferase 2
ILMN_2189222	0.0143	0.000134	6.15428	1.43768	1.23202	KLHL8	kelch like family member 8
ILMN_2320280	0.0143	0.000134	6.15302	1.43608	2.01991	BCAM	basal cell adhesion molecule (Lutheran blood group)
ILMN_1718354	0.0143	0.000134	6.15086	1.43334	1.15406	INTS7	integrator complex subunit 7
ILMN_2280630	0.0145	0.000137	-6.1366	1.41525	-2.2868	SERF1A	small EDRK-rich factor 1A
ILMN_1730999	0.0145	0.000137	6.13625	1.4148	1.09128	TPR	translocated promoter region, nuclear basket protein
ILMN_2401769	0.0145	0.000137	6.13331	1.41107	1.70707
ILMN_2058347	0.0145	0.000138	6.13202	1.40943	1.55246	NT5DC1	5'-nucleotidase domain containing 1
ILMN_1799150	0.0147	0.00014	6.12045	1.39472	3.24461	PPM1J	protein phosphatase, Mg2+/Mn2+ dependent 1J
ILMN_1764573	0.0147	0.00014	-6.11782	1.39138	-5.5841	XIST	X inactive specific transcript (non-protein coding)
ILMN_1801553	0.0147	0.00014	6.11664	1.38988	1.17256	LEO1	LEO1 homolog, Paf1/RNA polymerase II complex component
ILMN_2316083	0.0147	0.000141	6.11528	1.38814	3.77014	DNAJC28	DnaJ heat shock protein family (Hsp40) member C28
ILMN_1767233	0.0147	0.000141	6.11402	1.38654	3.8836	EDA2R	ectodysplasin A2 receptor
ILMN_1897746	0.0147	0.000142	-6.10756	1.37831	-4.70908
ILMN_1690063	0.0147	0.000142	-6.10564	1.37587	-1.26914
ILMN_1742400	0.0147	0.000142	6.10524	1.37535	1.00299	CEP350	centrosomal protein 350
ILMN_1791847	0.0147	0.000143	-6.1026	1.37199	-2.83102	DAPK2	death associated protein kinase 2
ILMN_1913232	0.0147	0.000143	6.10216	1.37143	3.09946	ZNF180	zinc finger protein 180
ILMN_2350574	0.0147	0.000143	-6.10159	1.3707	-1.26562	MYADM	myeloid associated differentiation marker
ILMN_1787831	0.0147	0.000143	-6.10155	1.37065	-1.94915	ODF3L2	outer dense fiber of sperm tails 3 like 2
ILMN_1655167	0.0148	0.000144	6.09656	1.36429	1.37843	ZNF502	zinc finger protein 502
ILMN_1808404	0.0148	0.000144	-6.09449	1.36164	-1.45712	RHBDF1	rhomboid 5 homolog 1
ILMN_2102580	0.0148	0.000145	6.08964	1.35546	2.78509	UTP20	UTP20, small subunit processome component
ILMN_2133534	0.015	0.000147	-6.08012	1.34329	-2.0563
ILMN_1830104	0.015	0.000147	6.07899	1.34185	4.70716
ILMN_1655611	0.0151	0.000149	6.06684	1.32632	1.46811	TSHZ2	teashirt zinc finger homeobox 2
ILMN_1653047	0.0151	0.000149	-6.06666	1.32609	-1.66778	DHX40	DEAH-box helicase 40
ILMN_2330861	0.0152	0.00015	6.06193	1.32003	1.48354	SMC4	structural maintenance of chromosomes 4
ILMN_1719664	0.0152	0.000151	-6.06103	1.31887	-2.08472	PTPN21	protein tyrosine phosphatase, non-receptor type 21
ILMN_2202423	0.0152	0.000151	6.05906	1.31635	4.54025	HELLS	helicase, lymphoid-specific
ILMN_1663149	0.0152	0.000152	-6.0551	1.31128	-2.59375
ILMN_1772538	0.0152	0.000152	-6.05446	1.31046	-4.04575
ILMN_1904401	0.0152	0.000152	-6.05346	1.30918	-3.07082
ILMN_1670767	0.0152	0.000152	-6.05305	1.30865	-4.58828	LPO	lactoperoxidase
ILMN_1884723	0.0152	0.000153	6.04941	1.30399	1.47243	LOC101929523	uncharacterized LOC101929523
ILMN_1755904	0.0153	0.000154	-6.04559	1.29908	-2.06825
ILMN_1733305	0.0154	0.000155	6.03781	1.28909	1.03869	EIF2A	eukaryotic translation initiation factor 2A
ILMN_1693262	0.0154	0.000155	-6.03556	1.2862	-7.83785
ILMN_2397646	0.0154	0.000156	-6.03241	1.28215	-5.45064	GPM6A	glycoprotein M6A
ILMN_1678799	0.0154	0.000157	-6.029	1.27778	-3.0243	RAPGEF1	Rap guanine nucleotide exchange factor 1
ILMN_1732678	0.0154	0.000157	6.02795	1.27642	3.72122	KERA	keratocan
ILMN_1740818	0.0155	0.000157	-6.02606	1.274	-4.34511	TCAF2	TRPM8 channel associated factor 2
ILMN_1752965	0.0155	0.000158	6.02389	1.2712	4.01673	GREM1	gremlin 1, DAN family BMP antagonist
ILMN_2096012	0.0156	0.00016	6.01329	1.25755	1.33349	UHMK1	U2AF homology motif (UHM) kinase 1
ILMN_1792242	0.0157	0.00016	-6.01121	1.25488	-2.14752	C8orf44	chromosome 8 open reading frame 44
ILMN_1876859	0.0157	0.000161	-6.00873	1.25168	-3.30486
ILMN_1777449	0.0159	0.000163	5.9966	1.23604	2.41266	IFT74	intraflagellar transport 74
ILMN_1732071	0.0161	0.000166	-5.98644	1.22292	-2.08602	HIST2H2BE	histone cluster 2, H2be
ILMN_2195703	0.0161	0.000166	-5.98347	1.21909	-2.24653	PPARGC1B	PPARG coactivator 1 beta
ILMN_1753165	0.0162	0.000167	5.9783	1.21241	1.61048	WNK1	WNK lysine deficient protein kinase 1
ILMN_1774739	0.0162	0.000168	5.97325	1.20588	2.14867	MMP14	matrix metallopeptidase 14
ILMN_2188405	0.0163	0.00017	-5.96607	1.19657	-1.67375
ILMN_1704753	0.0163	0.00017	-5.96568	1.19607	-1.78	EPAS1	endothelial PAS domain protein 1
ILMN_1660663	0.0164	0.000171	-5.95998	1.18869	-1.96709
ILMN_1760189	0.0164	0.000172	-5.95909	1.18753	-3.40917	NAIP	NLR family apoptosis inhibitory protein
ILMN_1783142	0.0164	0.000172	5.95874	1.18709	1.19154	RPS4Y1	ribosomal protein S4, Y-linked 1
ILMN_1695435	0.0164	0.000172	-5.95514	1.18241	-2.93798
ILMN_2338447	0.0165	0.000173	5.95225	1.17867	4.18846	ARID4A	AT-rich interaction domain 4A
ILMN_1660436	0.0165	0.000174	-5.94975	1.17543	-2.46445	HSPA1B	heat shock protein family A (Hsp70) member 1B
ILMN_2093500	0.0166	0.000175	5.94282	1.16642	1.23395	ZBED5	zinc finger BED-type containing 5
ILMN_1664068	0.0166	0.000175	5.94251	1.16603	1.28191	ERGIC1	endoplasmic reticulum-golgi intermediate compartment 1
ILMN_1672565	0.0166	0.000176	5.93763	1.15969	1.399	TRMT10C	tRNA methyltransferase 10C, mitochondrial RNase P subunit
ILMN_2363591	0.0166	0.000176	-5.93706	1.15895	-1.28639	SDCBP	syndecan binding protein
ILMN_1704431	0.0166	0.000177	5.9357	1.15718	1.47053
ILMN_2216637	0.0168	0.000179	5.92527	1.14362	1.49381	STK32B	serine/threonine kinase 32B
ILMN_1688606	0.0168	0.000179	-5.92498	1.14325	-2.15329	RNFT1	ring finger protein, transmembrane 1
ILMN_1797082	0.0168	0.00018	5.92191	1.13925	1.43265	SNX13	sorting nexin 13
ILMN_1731293	0.0168	0.00018	-5.91969	1.13636	-5.6616	C8B	complement component 8, beta polypeptide
ILMN_1796085	0.0169	0.000181	-5.91583	1.13133	-2.35252	PPM1B	protein phosphatase, Mg2+/Mn2+ dependent 1B
ILMN_1750395	0.0169	0.000182	-5.91379	1.12867	-1.49361	MBD2	methyl-CpG binding domain protein 2
ILMN_1671318	0.0169	0.000182	-5.91239	1.12684	-1.99513
ILMN_1705991	0.0169	0.000183	-5.90975	1.1234	-1.1152	GUSBP2	glucuronidase, beta pseudogene 2
ILMN_1771593	0.0169	0.000183	5.90693	1.11973	1.11077	RRM1	ribonucleotide reductase catalytic subunit M1
ILMN_2365091	0.0169	0.000184	-5.90399	1.1159	-5.37241
ILMN_1911717	0.0169	0.000184	5.90336	1.11508	2.99618
ILMN_1715748	0.0169	0.000184	5.90291	1.11449	1.6919	FLNC	filamin C
ILMN_2130635	0.0169	0.000185	5.90125	1.11232	1.80966	FOXRED2	FAD dependent oxidoreductase domain containing 2
ILMN_1685202	0.0169	0.000186	-5.89737	1.10726	-2.25259	KRBA2	KRAB-A domain containing 2
ILMN_1670517	0.0169	0.000186	-5.89682	1.10654	-1.67744
ILMN_1671895	0.0169	0.000186	5.89618	1.10571	2.00876	ZNF613	zinc finger protein 613
ILMN_2400663	0.0169	0.000186	5.89591	1.10536	4.96583	AKAP9	A-kinase anchoring protein 9
ILMN_1667551	0.017	0.000187	-5.89224	1.10056	-1.13567	GUSBP2	glucuronidase, beta pseudogene 2
ILMN_2217928	0.017	0.000187	5.89152	1.09962	2.99655	MBD5	methyl-CpG binding domain protein 5
ILMN_2062370	0.017	0.000188	5.88674	1.09338	1.82996	NOL8	nucleolar protein 8
ILMN_1653438	0.0171	0.000189	5.88409	1.08991	1.33924
ILMN_1808219	0.0171	0.000189	-5.88191	1.08707	-1.66194	HEATR3	HEAT repeat containing 3
ILMN_1737850	0.0172	0.000191	5.87698	1.08062	3.13281	TBC1D28	TBC1 domain family member 28
ILMN_1808435	0.0172	0.000191	-5.8759	1.07921	-3.78324
ILMN_1728605	0.0174	0.000194	5.86289	1.06217	1.0857	TTC3	tetratricopeptide repeat domain 3
ILMN_2415583	0.0175	0.000196	5.85601	1.05314	4.99873	HS6ST2	heparan sulfate 6-O-sulfotransferase 2
ILMN_2287157	0.0175	0.000196	-5.8557	1.05274	-3.0609	DST	dystonin
ILMN_1798212	0.0175	0.000196	5.85439	1.05103	1.338	LLGL1	LLGL1, scribble cell polarity complex component
ILMN_1810864	0.0176	0.000198	-5.84694	1.04124	-3.22143	PMP22	peripheral myelin protein 22
ILMN_1733164	0.0176	0.000199	5.84551	1.03938	1.32711
ILMN_1724826	0.0176	0.000199	5.84519	1.03895	1.10239	DNM1L	dynamin 1 like
ILMN_1670523	0.0176	0.000199	-5.84428	1.03775	-3.247	PPP6R2	protein phosphatase 6 regulatory subunit 2
ILMN_1690066	0.0176	0.000199	5.84385	1.0372	1.20709	TIGD2	tigger transposable element derived 2
ILMN_1808157	0.0177	0.000201	5.83467	1.02513	3.06133	RUNDC3B	RUN domain containing 3B
ILMN_1775692	0.0177	0.000202	5.8339	1.02411	1.56595	EIF4G3	eukaryotic translation initiation factor 4 gamma 3
ILMN_1709004	0.0177	0.000202	-5.83216	1.02183	-4.26201
ILMN_1676459	0.0177	0.000203	-5.83056	1.01973	-1.25332	ZNF785	zinc finger protein 785
ILMN_2409220	0.0177	0.000203	5.83031	1.0194	4.40044	HMMR	hyaluronan mediated motility receptor
ILMN_1676523	0.0177	0.000203	5.8289	1.01754	1.77879	CCDC91	coiled-coil domain containing 91
ILMN_1815184	0.0177	0.000203	5.82848	1.017	3.45703	ASPM	abnormal spindle microtubule assembly
ILMN_2259223	0.0177	0.000203	-5.8283	1.01676	-3.95834	TMTC4	transmembrane and tetratricopeptide repeat containing 4
ILMN_1760682	0.0178	0.000205	-5.82191	1.00834	-1.80166
ILMN_2124757	0.0179	0.000206	-5.81613	1.00073	-1.54555	RPL23AP32	ribosomal protein L23a pseudogene 32
ILMN_1727309	0.0179	0.000207	-5.81487	0.999076	-1.07444	RMDN3	regulator of microtubule dynamics 3
ILMN_1751598	0.0179	0.000207	5.81457	0.998684	1.96064	SESN2	sestrin 2
ILMN_2293511	0.0179	0.000208	-5.81093	0.993887	-1.74161	CTNND1	catenin delta 1
ILMN_1889958	0.018	0.000209	-5.80821	0.990295	-2.91822
ILMN_1665559	0.018	0.000209	-5.8061	0.987509	-0.942525	CDK2	cyclin dependent kinase 2
ILMN_1714765	0.018	0.000209	-5.80539	0.986573	-1.80304
ILMN_2368575	0.018	0.00021	-5.80197	0.982069	-1.24243	SLX1A	SLX1 homolog A, structure-specific endonuclease subunit
ILMN_1745699	0.0182	0.000212	5.79393	0.971448	1.06859	METTL2A	methyltransferase like 2A
ILMN_1769198	0.0182	0.000214	-5.78959	0.965719	-3.58687
ILMN_1888172	0.0182	0.000214	5.78909	0.965058	2.77533
ILMN_1749014	0.0184	0.000216	-5.77994	0.952965	-1.05611	ACLY	ATP citrate lyase
ILMN_1779875	0.0184	0.000216	5.77963	0.952544	2.93575	THY1	Thy-1 cell surface antigen
ILMN_2264625	0.0186	0.000219	5.7709	0.940987	1.09332	NIPBL	NIPBL, cohesin loading factor
ILMN_2196337	0.0186	0.000219	5.76969	0.939391	1.66282	ASUN	asunder, spermatogenesis regulator
ILMN_1749117	0.0186	0.00022	-5.76843	0.937724	-3.21848
ILMN_1713935	0.0186	0.000221	5.76543	0.933749	2.26719	C3orf33	chromosome 3 open reading frame 33
ILMN_2368585	0.0186	0.000221	-5.76427	0.932212	-2.73809
ILMN_2280189	0.0186	0.000221	-5.76329	0.930914	-2.91011
ILMN_1695357	0.0186	0.000221	5.76244	0.929784	1.78249	SPDL1	spindle apparatus coiled-coil protein 1
ILMN_1708502	0.0186	0.000222	-5.76009	0.926673	-1.32566	AFF4	AF4/FMR2 family member 4
ILMN_1893854	0.0188	0.000224	5.75244	0.91652	3.68324
ILMN_1842414	0.0188	0.000225	-5.74958	0.912724	-2.13988
ILMN_1787673	0.0188	0.000225	-5.74956	0.912698	-2.31978	PLLP	plasmolipin
ILMN_1809652	0.0188	0.000226	-5.74788	0.910468	-2.20288	UBE2E3	ubiquitin conjugating enzyme E2 E3
ILMN_2289533	0.0188	0.000226	-5.74758	0.910074	-1.78429	KCNIP1	potassium voltage-gated channel interacting protein 1
ILMN_1691001	0.0188	0.000227	-5.74334	0.904448	-3.26033	RTN3	reticulon 3
ILMN_1724715	0.0189	0.000228	5.74182	0.90242	4.02662	MAPK11	mitogen-activated protein kinase 11
ILMN_1663037	0.0189	0.000229	5.73744	0.896606	2.19028	LRRC4C	leucine rich repeat containing 4C
ILMN_1673936	0.019	0.000231	5.73139	0.888554	1.33241	KHSRP	KH-type splicing regulatory protein
ILMN_1727524	0.019	0.000231	-5.72888	0.885221	-1.73527	ADAM9	ADAM metallopeptidase domain 9
ILMN_1733963	0.019	0.000231	5.72872	0.884999	1.74041
ILMN_1716988	0.0192	0.000234	-5.72099	0.874713	-1.86746	OPN3	opsin 3
ILMN_1753283	0.0192	0.000234	-5.71997	0.873356	-3.80357
ILMN_2294751	0.0192	0.000235	5.71723	0.869707	1.6725	ASCC3	activating signal cointegrator 1 complex subunit 3
ILMN_1693454	0.0193	0.000236	-5.71517	0.866957	-2.53788
ILMN_1807291	0.0193	0.000236	-5.71364	0.86493	-7.48795	CYP1A1	cytochrome P450 family 1 subfamily A member 1
ILMN_1721127	0.0193	0.000237	-5.71218	0.862979	-1.90169	HIST1H3D	histone cluster 1, H3d
ILMN_1750324	0.0193	0.000238	5.70775	0.857069	1.3058	IGFBP5	insulin like growth factor binding protein 5
ILMN_1726064	0.0193	0.000238	5.70756	0.856824	1.25762	PAK1IP1	PAK1 interacting protein 1
ILMN_1773117	0.0193	0.000239	-5.70597	0.854695	-1.13167	BCOR	BCL6 corepressor
ILMN_1764090	0.0194	0.00024	5.70229	0.849791	1.59068	AK4	adenylate kinase 4
ILMN_1664303	0.0195	0.000242	-5.69528	0.840429	-1.22409	HTATIP2	HIV-1 Tat interactive protein 2
ILMN_2400372	0.0197	0.000244	-5.68923	0.832342	-1.35092	SULT1A2	sulfotransferase family 1A member 2
ILMN_1766195	0.0198	0.000246	5.68222	0.822965	1.25732	ZNF558	zinc finger protein 558
ILMN_1689901	0.0198	0.000246	5.68123	0.821641	1.65752
ILMN_1702244	0.02	0.000249	5.67338	0.811137	1.47837	TMEM68	transmembrane protein 68
ILMN_1722284	0.0204	0.000255	-5.65613	0.788023	-1.79148
ILMN_1740571	0.0206	0.000258	-5.64777	0.7768	-1.69387
ILMN_1688455	0.0206	0.000258	5.64764	0.776635	0.938179	VWA8	von Willebrand factor A domain containing 8
ILMN_1655827	0.0206	0.000259	5.6449	0.772951	1.32087	COPS2	COP9 signalosome subunit 2
ILMN_1707804	0.0207	0.00026	-5.64112	0.767871	-1.47535
ILMN_1651513	0.0207	0.00026	5.64102	0.767735	1.07626	SKIV2L2	Ski2 like RNA helicase 2
ILMN_1729368	0.0207	0.00026	-5.63959	0.76582	-1.51937	FZD8	frizzled class receptor 8
ILMN_2096116	0.0207	0.000261	5.63805	0.763743	1.23779	HSP90B1	heat shock protein 90 beta family member 1
ILMN_1797368	0.0208	0.000263	-5.63345	0.757559	-3.68577
ILMN_1727605	0.0208	0.000264	5.62992	0.752811	2.48927	FRK	fyn related Src family tyrosine kinase
ILMN_1809730	0.0208	0.000265	-5.62769	0.749813	-3.8793	RXRG	retinoid X receptor gamma
ILMN_1798006	0.0208	0.000265	5.62716	0.749097	1.48585	ANKRD35	ankyrin repeat domain 35
ILMN_1720771	0.0209	0.000266	-5.62445	0.74545	-2.11019	STX11	syntaxin 11
ILMN_1665435	0.021	0.000268	-5.61948	0.73876	-3.10059	GPER1	G protein-coupled estrogen receptor 1
ILMN_2193213	0.021	0.000268	-5.61845	0.737365	-9.43351	DEFA1	defensin alpha 1
ILMN_2382126	0.0212	0.00027	-5.61134	0.727785	-1.48668	PPFIA1	PTPRF interacting protein alpha 1
ILMN_2258471	0.0213	0.000272	5.60589	0.720434	0.867624	SLC30A5	solute carrier family 30 member 5
ILMN_1708203	0.0213	0.000273	-5.60527	0.71959	-1.68957
ILMN_1789224	0.0213	0.000274	5.60244	0.715773	2.67919	MAP9	microtubule associated protein 9
ILMN_2150787	0.0213	0.000275	-5.59943	0.711709	-5.59228	HLA-C	major histocompatibility complex, class I, C
ILMN_1713829	0.0213	0.000275	5.59912	0.711301	1.74519	PTGES	prostaglandin E synthase
ILMN_1749150	0.0214	0.000276	-5.5961	0.707213	-2.93846	RXFP1	relaxin/insulin like family peptide receptor 1
ILMN_2255133	0.0214	0.000277	5.59206	0.701763	1.89879	BCL11A	B-cell CLL/lymphoma 11A
ILMN_2306540	0.0214	0.000278	5.59158	0.701106	1.18859	PDE9A	phosphodiesterase 9A
ILMN_1673320	0.0214	0.000278	5.59006	0.699059	2.85479	CCDC178	coiled-coil domain containing 178
ILMN_2159859	0.0214	0.000278	-5.59005	0.699038	-1.23419	LYSMD4	LysM domain containing 4
ILMN_1742541	0.0216	0.000281	5.58272	0.689135	1.2866	ZNF518A	zinc finger protein 518A
ILMN_1879078	0.0216	0.000281	-5.58258	0.688944	-2.35859
ILMN_1901009	0.0216	0.000282	-5.57979	0.685164	-2.77152
ILMN_1667589	0.0219	0.000287	5.5676	0.668667	2.00812	ZNF283	zinc finger protein 283
ILMN_2296644	0.0219	0.000287	5.56705	0.667924	3.5876	PCDHGA9	protocadherin gamma subfamily A, 9
ILMN_2192245	0.022	0.000288	5.56333	0.66287	3.01743	PLN	phospholamban
ILMN_1739257	0.022	0.000289	5.56151	0.660411	1.26165	EIF3E	eukaryotic translation initiation factor 3 subunit E
ILMN_1737252	0.022	0.000289	-5.56126	0.660068	-3.23606	NRG1	neuregulin 1
ILMN_1722223	0.0223	0.000294	-5.54925	0.643774	-2.02527
ILMN_1792885	0.0223	0.000294	-5.54903	0.643478	-1.86281	CTSC	cathepsin C
ILMN_1743130	0.0223	0.000295	5.54737	0.641221	1.11704	PTGFRN	prostaglandin F2 receptor inhibitor
ILMN_1749368	0.0223	0.000295	-5.54639	0.639892	-4.51532	HIST1H3H	histone cluster 1, H3h
ILMN_2065773	0.0223	0.000296	5.54378	0.636341	2.50472	SCG5	secretogranin V
ILMN_1745148	0.0224	0.000297	-5.54174	0.633567	-0.858512	ZNFX1	zinc finger NFX1-type containing 1
ILMN_2127298	0.0224	0.000297	-5.5405	0.631891	-1.94308	F2RL3	F2R like thrombin/trypsin receptor 3
ILMN_1698323	0.0225	0.0003	-5.53383	0.622813	-1.81147
ILMN_1789074	0.0225	0.0003	-5.53289	0.621533	-1.57688	HSPA1A	heat shock protein family A (Hsp70) member 1A
ILMN_1662318	0.0226	0.000302	5.5291	0.616382	1.0171	CCDC59	coiled-coil domain containing 59
ILMN_1710954	0.0227	0.000303	5.52628	0.612552	1.43741
ILMN_1799105	0.0227	0.000304	5.5238	0.609172	4.74279	COL17A1	collagen type XVII alpha 1 chain
ILMN_2389984	0.0227	0.000304	-5.52344	0.608684	-3.77295	RGS9	regulator of G-protein signaling 9
ILMN_1795344	0.0227	0.000305	5.52266	0.607611	2.18143	GOLIM4	golgi integral membrane protein 4
ILMN_2326675	0.0227	0.000305	-5.52112	0.605514	-1.29618	NR2C1	nuclear receptor subfamily 2 group C member 1
ILMN_1667037	0.0227	0.000306	-5.51863	0.602135	-3.09151	MFSD4A	major facilitator superfamily domain containing 4A
ILMN_1815121	0.0228	0.000307	-5.51592	0.598437	-1.27202	PLAGL1	PLAG1 like zinc finger 1
ILMN_1736729	0.0229	0.000309	-5.51104	0.591785	-2.3082	OAS2	2'-5'-oligoadenylate synthetase 2
ILMN_2413898	0.0229	0.00031	5.51011	0.590515	1.77747	MCM10	minichromosome maintenance 10 replication initiation factor
ILMN_1659854	0.0229	0.00031	5.50892	0.588891	0.918787	PRPF40A	pre-mRNA processing factor 40 homolog A
ILMN_1766110	0.023	0.000312	5.50401	0.582199	4.29543	PHF6	PHD finger protein 6
ILMN_1669981	0.023	0.000313	-5.50157	0.578861	-3.06103
ILMN_1656325	0.0231	0.000315	-5.49845	0.574609	-4.44587
ILMN_1655654	0.0231	0.000316	5.49573	0.570895	1.34281	MPDU1	mannose-P-dolichol utilization defect 1
ILMN_2083334	0.0232	0.000316	-5.49414	0.568716	-1.54391
ILMN_1849148	0.0232	0.000319	5.4881	0.560465	1.56282
ILMN_1687592	0.0232	0.000319	-5.48807	0.560418	-1.27125	WWC3	WWC family member 3
ILMN_1801156	0.0232	0.000319	5.48732	0.559397	1.26354	RLF	rearranged L-myc fusion
ILMN_2124585	0.0232	0.00032	5.48676	0.558629	5.38678	GREM1	gremlin 1, DAN family BMP antagonist
ILMN_1670769	0.0232	0.00032	5.48572	0.55721	2.22723	CENPQ	centromere protein Q
ILMN_1894741	0.0233	0.000322	5.48172	0.55173	3.39186
ILMN_1712806	0.0238	0.000329	5.46521	0.529128	1.51022
ILMN_2367233	0.0238	0.000329	5.46481	0.528579	1.79384	ZNF654	zinc finger protein 654
ILMN_1815203	0.0239	0.000331	-5.4609	0.523219	-4.49113	HMGCS2	3-hydroxy-3-methylglutaryl-CoA synthase 2
ILMN_1764723	0.0239	0.000331	5.46083	0.523123	1.44352	SH3PXD2B	SH3 and PX domains 2B
ILMN_1878865	0.024	0.000333	-5.45608	0.516612	-3.15678
ILMN_1810423	0.0241	0.000335	5.4513	0.510046	1.52166	RPP40	ribonuclease P/MRP subunit p40
ILMN_1677636	0.0241	0.000336	5.45037	0.508769	2.85636	COMP	cartilage oligomeric matrix protein
ILMN_1681998	0.0242	0.000337	5.44735	0.504628	2.97697	AP2B1	adaptor related protein complex 2 beta 1 subunit
ILMN_2186369	0.0242	0.000339	-5.44428	0.500417	-1.10258	NCOR1	nuclear receptor corepressor 1
ILMN_1776493	0.0242	0.000339	5.4432	0.49893	1.32056	MTUS1	microtubule associated tumor suppressor 1
ILMN_2235851	0.0243	0.000342	-5.43746	0.491038	-2.74209
ILMN_1915345	0.0243	0.000342	5.43719	0.490667	2.39872	LOC105376064	uncharacterized LOC105376064
ILMN_1893555	0.0243	0.000342	5.43651	0.489735	2.75917
ILMN_1670801	0.0245	0.000344	5.43165	0.483048	1.06025	MTR	5-methyltetrahydrofolate-homocysteine methyltransferase
ILMN_1696099	0.0245	0.000345	5.43023	0.4811	1.44459	ALDH4A1	aldehyde dehydrogenase 4 family member A1
ILMN_1908298	0.0245	0.000347	-5.42666	0.476179	-1.8499
ILMN_1803774	0.0245	0.000348	5.425	0.473892	1.62292
ILMN_1764571	0.0245	0.000348	-5.42484	0.473677	-1.104
ILMN_2198575	0.0245	0.000348	5.42476	0.473562	3.02486	C5orf34	chromosome 5 open reading frame 34
ILMN_1681769	0.0247	0.00035	5.41921	0.465917	1.96585	ZNF320	zinc finger protein 320
ILMN_2229205	0.0247	0.000351	5.41704	0.462925	1.83991	CENPC	centromere protein C
ILMN_1673966	0.0247	0.000353	5.41402	0.458773	1.5482	POLR3F	RNA polymerase III subunit F
ILMN_1695475	0.0247	0.000353	5.41392	0.458629	1.16375	SEMA3C	semaphorin 3C
ILMN_1815107	0.0247	0.000353	5.41328	0.457754	1.17646	MATR3	matrin 3
ILMN_1717265	0.0247	0.000353	5.41324	0.457692	3.64239
ILMN_1781121	0.0249	0.000357	5.40624	0.448048	1.19188	TWISTNB	TWIST neighbor
ILMN_1666019	0.0249	0.000357	-5.40554	0.44708	-3.6005	ADNP	activity dependent neuroprotector homeobox
ILMN_1727055	0.0249	0.000358	5.40336	0.444063	2.01099	PARPBP	PARP1 binding protein
ILMN_1692742	0.0249	0.000359	-5.4011	0.440945	-2.29438	DENND3	DENN domain containing 3
ILMN_1718033	0.0249	0.000359	-5.40083	0.440576	-2.05955	LYPD5	LY6/PLAUR domain containing 5
ILMN_1866523	0.0251	0.000361	-5.39621	0.434196	-2.58527
ILMN_1749792	0.0253	0.000365	5.38877	0.423916	2.14028	SORBS1	sorbin and SH3 domain containing 1
ILMN_2203891	0.0253	0.000367	-5.38488	0.418547	-1.86853	SMAD7	SMAD family member 7
ILMN_1728660	0.0253	0.000367	5.38417	0.417559	0.831374	PMPCB	peptidase, mitochondrial processing beta subunit
ILMN_1734694	0.0253	0.000367	5.38412	0.417491	1.25464	MEP1B	meprin A subunit beta
ILMN_2394750	0.0254	0.000368	-5.38225	0.414901	-2.40311	EXOC4	exocyst complex component 4
ILMN_1692790	0.0254	0.000369	5.38087	0.412997	1.58101	ITGB3BP	integrin subunit beta 3 binding protein
ILMN_2237746	0.0254	0.00037	5.37938	0.410935	1.08648	ING3	inhibitor of growth family member 3
ILMN_1752247	0.0254	0.000371	-5.37769	0.408591	-1.10256	AKAP13	A-kinase anchoring protein 13
ILMN_1733627	0.0254	0.000371	-5.37758	0.408435	-1.15517	NEDD4L	neural precursor cell expressed, developmentally down-regulated 4-like, E3 ubiquitin protein ligase
ILMN_1753063	0.0254	0.000372	5.37484	0.404646	3.93402	KIF15	kinesin family member 15
ILMN_1703894	0.0254	0.000373	-5.37387	0.403301	-2.92582	BOLA2	bolA family member 2
ILMN_1677270	0.0255	0.000374	-5.37069	0.398897	-1.77331	OR4D5	olfactory receptor family 4 subfamily D member 5
ILMN_2190051	0.0255	0.000375	5.37023	0.398263	1.81185	CCDC91	coiled-coil domain containing 91
ILMN_1704294	0.0255	0.000375	5.37007	0.398041	2.38399	CDH3	cadherin 3
ILMN_2130838	0.0255	0.000376	5.36744	0.394401	0.976366	UTP11	UTP11, small subunit processome component homolog (S. cerevisiae)
ILMN_1778187	0.0257	0.000379	5.36231	0.387285	1.19085	TARS2	threonyl-tRNA synthetase 2, mitochondrial (putative)
ILMN_2313782	0.0257	0.00038	5.35968	0.383642	1.12481	ATG4A	autophagy related 4A cysteine peptidase
ILMN_1667030	0.0257	0.000381	5.35827	0.381696	0.930174	HSBP1	heat shock factor binding protein 1
ILMN_1722156	0.0257	0.000381	5.35807	0.381415	0.96342	RWDD2A	RWD domain containing 2A
ILMN_2336609	0.0259	0.000384	5.35235	0.37348	2.02942	SYTL2	synaptotagmin like 2
ILMN_1792518	0.0259	0.000385	-5.35039	0.370757	-1.00024	STX7	syntaxin 7
ILMN_1826447	0.026	0.000386	5.34753	0.366789	2.04541
ILMN_1763891	0.026	0.000387	5.34553	0.364008	2.07468
ILMN_1726842	0.026	0.000388	5.34397	0.36184	1.80607	TYW3	tRNA-yW synthesizing protein 3 homolog
ILMN_2288232	0.0261	0.000391	5.33964	0.355825	1.0257	PHKB	phosphorylase kinase regulatory subunit beta
ILMN_1860963	0.0261	0.000391	5.33942	0.355523	1.27936
ILMN_2196328	0.0261	0.000392	5.33726	0.352513	3.69402	POSTN	periostin
ILMN_1827840	0.0261	0.000392	5.33604	0.350818	0.901686
ILMN_1828197	0.0261	0.000393	-5.33569	0.350331	-1.44741
ILMN_2399627	0.0264	0.000397	-5.32789	0.339483	-1.71353	AP1G1	adaptor related protein complex 1 gamma 1 subunit
ILMN_1678906	0.0264	0.000398	5.3259	0.336715	3.58511
ILMN_1724966	0.0264	0.000399	-5.3246	0.334898	-1.74316
ILMN_1846768	0.0264	0.000399	-5.32325	0.333025	-3.16478
ILMN_1718271	0.0264	0.000399	5.3232	0.332958	1.05862	MTIF3	mitochondrial translational initiation factor 3
ILMN_1823462	0.0264	0.0004	-5.32265	0.332186	-2.2946
ILMN_1813836	0.0264	0.0004	5.32146	0.330539	0.955391	DARS	aspartyl-tRNA synthetase
ILMN_1800253	0.0264	0.000401	5.32043	0.329101	3.5404	ZNF711	zinc finger protein 711
ILMN_1652790	0.0264	0.000402	-5.31909	0.327227	-2.21384	CLK1	CDC like kinase 1
ILMN_1783350	0.0264	0.000402	5.31876	0.326767	0.899961	PCNX3	pecanex homolog 3 (Drosophila)
ILMN_1806533	0.0264	0.000403	5.3172	0.324602	2.22619	PDE7B	phosphodiesterase 7B
ILMN_1738869	0.0264	0.000403	-5.31679	0.324025	-4.40774	GALNT13	polypeptide N-acetylgalactosaminyltransferase 13
ILMN_1742922	0.0266	0.000406	-5.31092	0.315854	-2.08453
ILMN_2413780	0.0266	0.000407	5.31027	0.314943	2.12683	SEZ6L2	seizure related 6 homolog like 2
ILMN_1735179	0.0267	0.000409	-5.30534	0.308064	-2.02832
ILMN_1671489	0.0267	0.00041	5.30502	0.307618	1.72043	PC	pyruvate carboxylase
ILMN_1686531	0.0268	0.000413	-5.29964	0.300113	-2.61348
ILMN_1912834	0.0269	0.000414	-5.29734	0.296906	-2.83243	LAMTOR5-AS1	LAMTOR5 antisense RNA 1
ILMN_1733116	0.0269	0.000415	5.29565	0.294537	2.45116	UBXN7	UBX domain protein 7
ILMN_1733412	0.027	0.000417	-5.29136	0.288552	-1.77454
ILMN_1878516	0.027	0.000418	-5.29085	0.287835	-2.62386	ZNF337	zinc finger protein 337
ILMN_1760315	0.027	0.000418	5.29012	0.286823	2.17288	VWCE	von Willebrand factor C and EGF domains
ILMN_1699112	0.027	0.000419	5.2888	0.284967	0.925984	COPB1	coatomer protein complex subunit beta 1
ILMN_2203544	0.027	0.000419	-5.28828	0.284247	-1.41959	OR2A9P	olfactory receptor family 2 subfamily A member 9 pseudogene
ILMN_2414568	0.0271	0.000421	5.28547	0.280314	2.54114	MEOX1	mesenchyme homeobox 1
ILMN_1799113	0.0272	0.000423	5.28173	0.275089	1.72789	CEP83	centrosomal protein 83
ILMN_2381020	0.0272	0.000424	-5.27966	0.272194	-2.8649	SLCO1A2	solute carrier organic anion transporter family member 1A2
ILMN_1723735	0.0273	0.000426	-5.27607	0.267171	-1.7212
ILMN_1652736	0.0274	0.000429	5.27143	0.26067	1.58069	RPS6KA3	ribosomal protein S6 kinase A3
ILMN_1655702	0.0274	0.000429	-5.27102	0.260095	-1.01794	ABHD5	abhydrolase domain containing 5
ILMN_1653039	0.0274	0.000429	5.27093	0.25998	1.08325
ILMN_1744980	0.0275	0.000431	5.26868	0.25683	1.52037	ZCCHC7	zinc finger CCHC-type containing 7
ILMN_1722034	0.0275	0.000431	5.26729	0.254873	1.84546	KIAA1586	KIAA1586
ILMN_1680692	0.0276	0.000434	5.26228	0.247855	1.75954	NUCKS1	nuclear casein kinase and cyclin dependent kinase substrate 1
ILMN_1809139	0.0277	0.000436	5.2598	0.244376	1.63337	AHCTF1	AT-hook containing transcription factor 1
ILMN_2291709	0.0278	0.000438	-5.25605	0.239121	-2.00898	SSX4B	SSX family member 4B
ILMN_1700685	0.0278	0.000439	-5.25458	0.237065	-1.92759	S100PBP	S100P binding protein
ILMN_2129161	0.0279	0.000441	-5.25126	0.232409	-1.844	LRRC32	leucine rich repeat containing 32
ILMN_1701094	0.028	0.000443	-5.24885	0.229019	-2.23824	CLN8	ceroid-lipofuscinosis, neuronal 8
ILMN_2052433	0.028	0.000443	5.24789	0.227678	1.60511
ILMN_2202481	0.0281	0.000445	5.24437	0.222725	1.19072	UBLCP1	ubiquitin like domain containing CTD phosphatase 1
ILMN_2084353	0.0282	0.000447	-5.24151	0.21872	-0.946789	M6PR	mannose-6-phosphate receptor, cation dependent
ILMN_1657803	0.0282	0.000448	5.24065	0.217513	1.57358	CFH	complement factor H
ILMN_2336280	0.0282	0.000448	-5.23977	0.216265	-1.85584	QKI	QKI, KH domain containing RNA binding
ILMN_1692177	0.0282	0.00045	-5.23738	0.212908	-1.90067	TSC22D1	TSC22 domain family member 1
ILMN_1742947	0.0282	0.00045	-5.23656	0.211756	-3.0273	SEC14L4	SEC14 like lipid binding 4
ILMN_1696537	0.0283	0.000452	5.23348	0.207425	1.91143	DDIT4L	DNA damage inducible transcript 4 like
ILMN_1809566	0.0283	0.000453	5.23143	0.204548	0.926937	ZSCAN16	zinc finger and SCAN domain containing 16
ILMN_1767433	0.0283	0.000454	-5.231	0.203941	-1.92835	TBC1D5	TBC1 domain family member 5
ILMN_1753518	0.0283	0.000454	-5.23075	0.203588	-4.76471
ILMN_1690105	0.0286	0.00046	-5.22166	0.190803	-1.48419	STAT1	signal transducer and activator of transcription 1
ILMN_1777058	0.0286	0.00046	-5.22166	0.190799	-1.32364	MFSD14B	major facilitator superfamily domain containing 14B
ILMN_1731313	0.0287	0.000462	-5.21832	0.186103	-3.36591
ILMN_2375973	0.0287	0.000462	-5.21716	0.184462	-0.997728	ALKBH1	alkB homolog 1, histone H2A dioxygenase
ILMN_1766280	0.0287	0.000463	-5.2162	0.183112	-1.72011
ILMN_2405190	0.0287	0.000464	5.2147	0.181001	1.88063	VAPA	VAMP associated protein A
ILMN_1790029	0.0287	0.000464	5.21414	0.180216	1.65333	P2RY6	pyrimidinergic receptor P2Y6
ILMN_1726693	0.0287	0.000464	5.21407	0.180117	0.809477	GTF2H1	general transcription factor IIH subunit 1
ILMN_1682763	0.0287	0.000466	-5.21229	0.1776	-5.04151	ALB	albumin
ILMN_1799872	0.0287	0.000467	-5.20971	0.173968	-2.37263
ILMN_1903988	0.0287	0.000468	-5.20895	0.172899	-3.27177
ILMN_1765159	0.0287	0.000468	5.20802	0.171583	1.498	ELMOD2	ELMO domain containing 2
ILMN_2374362	0.0287	0.000468	-5.20793	0.171457	-1.9246	ABHD17B	abhydrolase domain containing 17B
ILMN_1760120	0.0287	0.000469	5.20767	0.171087	2.84039	ZNF284	zinc finger protein 284
ILMN_1661650	0.0287	0.00047	5.20588	0.168571	1.15647	PPP4R3B	protein phosphatase 4 regulatory subunit 3B
ILMN_1826165	0.0289	0.000473	-5.20099	0.161669	-1.87207
ILMN_1768449	0.0289	0.000475	-5.19836	0.157954	-1.01547	PRPSAP1	phosphoribosyl pyrophosphate synthetase associated protein 1
ILMN_1851807	0.0289	0.000475	-5.19779	0.15716	-3.23318
ILMN_1776125	0.0289	0.000476	5.19703	0.156079	2.98041
ILMN_1673820	0.0289	0.000476	5.19672	0.15564	1.32421	HLTF	helicase like transcription factor
ILMN_2083333	0.0289	0.000477	-5.19529	0.153633	-1.58439
ILMN_1693090	0.029	0.000478	5.19278	0.150086	1.46251	CROT	carnitine O-octanoyltransferase
ILMN_1782095	0.029	0.000479	-5.19252	0.149716	-1.05982	FAM110A	family with sequence similarity 110 member A
ILMN_1666502	0.029	0.00048	5.19012	0.146319	1.39269	SOBP	sine oculis binding protein homolog
ILMN_1661631	0.029	0.00048	-5.18977	0.145828	-5.20772	LILRA3	leukocyte immunoglobulin like receptor A3
ILMN_2353327	0.0291	0.000482	-5.1868	0.141631	-2.93762	RNF38	ring finger protein 38
ILMN_1752938	0.0292	0.000485	5.18371	0.137265	3.50265
ILMN_2174127	0.0293	0.000488	5.17906	0.130688	0.981745	DCBLD2	discoidin, CUB and LCCL domain containing 2
ILMN_1748432	0.0293	0.000488	5.17847	0.129852	1.68363	ZNF525	zinc finger protein 525
ILMN_1661389	0.0293	0.000488	-5.17795	0.129129	-3.05358
ILMN_1747160	0.0293	0.00049	-5.17622	0.12668	-1.26202	SYT15	synaptotagmin 15
ILMN_1674302	0.0293	0.00049	5.17574	0.125995	1.0566	PPAT	phosphoribosyl pyrophosphate amidotransferase
ILMN_1750145	0.0294	0.000492	-5.17319	0.122381	-1.09568	YWHAG	tyrosine 3-monooxygenase/tryptophan 5-monooxygenase activation protein gamma
ILMN_1871688	0.0294	0.000492	5.1723	0.121121	3.34283	SLC36A4	solute carrier family 36 member 4
ILMN_1801516	0.0294	0.000493	5.1717	0.120279	1.7896	GPC1	glypican 1
ILMN_2130525	0.0294	0.000494	-5.16984	0.117647	-1.22548	TSPAN13	tetraspanin 13
ILMN_1713384	0.0294	0.000494	5.16943	0.117067	2.18821
ILMN_1743352	0.0294	0.000495	5.16896	0.116406	1.34705	TBCC	tubulin folding cofactor C
ILMN_2391512	0.0294	0.000495	-5.16893	0.116363	-1.11142	NAAA	N-acylethanolamine acid amidase
ILMN_1806242	0.0297	0.000501	5.16039	0.104267	3.64489	PSD	pleckstrin and Sec7 domain containing
ILMN_1694280	0.0297	0.000502	-5.15874	0.101922	-5.21874
ILMN_2118201	0.0297	0.000502	5.15773	0.100492	1.49795	SPAG11A	sperm associated antigen 11A
ILMN_1808515	0.0297	0.000503	-5.15714	0.099649	-4.6629
ILMN_2139970	0.0297	0.000503	5.15681	0.099181	2.28135	ALDH1A3	aldehyde dehydrogenase 1 family member A3
ILMN_1717173	0.0297	0.000503	5.15635	0.098541	1.51293	ECT2	epithelial cell transforming 2
ILMN_1684086	0.0297	0.000505	5.15451	0.095924	4.26044	BDKRB2	bradykinin receptor B2
ILMN_1907964	0.0298	0.000507	-5.15112	0.091117	-3.78146
ILMN_1893964	0.0298	0.000508	-5.14966	0.089052	-4.23438
ILMN_1661488	0.03	0.000511	-5.14595	0.083784	-1.71784
ILMN_1769158	0.03	0.000513	5.14322	0.07991	1.09221	ISOC2	isochorismatase domain containing 2
ILMN_2284157	0.0301	0.000515	-5.13988	0.075162	-3.24846	CLDN18	claudin 18
ILMN_1727200	0.0301	0.000516	-5.13833	0.072961	-1.71029	SLCO4A1	solute carrier organic anion transporter family member 4A1
ILMN_1663145	0.0301	0.000516	-5.13832	0.072947	-1.16892	NOMO3	NODAL modulator 3
ILMN_1789955	0.0301	0.000516	5.13806	0.072584	3.42641	PNRC1	proline rich nuclear receptor coactivator 1
ILMN_1862521	0.0302	0.000518	5.13591	0.069523	1.19089	DENND1B	DENN domain containing 1B
ILMN_1796240	0.0302	0.000519	5.13435	0.067305	0.994314	TRAPPC8	trafficking protein particle complex 8
ILMN_1793016	0.0302	0.00052	-5.13369	0.066375	-3.35466	TLX2	T-cell leukemia homeobox 2
ILMN_2156115	0.0302	0.000521	5.13217	0.064216	3.26454	IFT80	intraflagellar transport 80
ILMN_1657145	0.0303	0.000523	5.12835	0.058776	2.39069	MEOX1	mesenchyme homeobox 1
ILMN_2307450	0.0303	0.000524	5.12811	0.058438	1.70158	ZNF302	zinc finger protein 302
ILMN_1860070	0.0303	0.000524	5.12798	0.058248	3.21843
ILMN_1898723	0.0303	0.000524	5.1276	0.057708	1.05593	SLC9A7	solute carrier family 9 member A7
ILMN_1839335	0.0303	0.000526	5.12492	0.053907	2.16611	SUCLG2-AS1	SUCLG2 antisense RNA 1 (head to head)
ILMN_1738712	0.0304	0.000527	5.12355	0.051953	1.64177	GPR180	G protein-coupled receptor 180
ILMN_1856634	0.0304	0.000529	5.12151	0.049052	1.2986	NFIA	nuclear factor I A
ILMN_1730945	0.0304	0.000529	5.12141	0.048912	2.62667	TMEM59L	transmembrane protein 59 like
ILMN_1813055	0.0304	0.000529	5.12136	0.048842	2.69797
ILMN_2067596	0.0305	0.000531	5.11794	0.043968	4.05245	KCNS2	potassium voltage-gated channel modifier subfamily S member 2
ILMN_2162234	0.0305	0.000532	5.11718	0.042891	1.67727	NEK1	NIMA related kinase 1
ILMN_1703111	0.0305	0.000533	5.11615	0.041425	1.77207	BBS7	Bardet-Biedl syndrome 7
ILMN_2272708	0.0305	0.000533	-5.11564	0.0407	-2.63028	SLX1A	SLX1 homolog A, structure-specific endonuclease subunit
ILMN_1661428	0.0305	0.000535	5.11323	0.037267	2.57586	ATP11C	ATPase phospholipid transporting 11C
ILMN_1767446	0.0306	0.000537	5.11074	0.033714	1.21141	RNF150	ring finger protein 150
ILMN_1692121	0.0306	0.000537	5.10987	0.032479	0.984155	USO1	USO1 vesicle transport factor
ILMN_1679881	0.0306	0.000538	5.10907	0.031331	0.976919	WRN	Werner syndrome RecQ like helicase
ILMN_1747184	0.0306	0.000539	5.10727	0.028767	1.42351	PUS7L	pseudouridylate synthase 7 like
ILMN_1652378	0.0306	0.000539	5.10698	0.028357	1.80405	IPO7	importin 7
ILMN_1859342	0.0306	0.00054	-5.10564	0.026448	-3.01731
ILMN_1688722	0.0307	0.000542	5.10299	0.022662	4.56126	IL13RA2	interleukin 13 receptor subunit alpha 2
ILMN_1891229	0.0308	0.000544	-5.10032	0.01886	-2.47185
ILMN_2191331	0.0309	0.000547	5.09726	0.014495	0.860366	RPS4Y2	ribosomal protein S4, Y-linked 2
ILMN_1794233	0.0309	0.000548	-5.09617	0.012937	-3.19756
ILMN_2155172	0.0309	0.000548	5.09587	0.012509	1.19444	BRIX1	BRX1, biogenesis of ribosomes
ILMN_2348975	0.0309	0.000548	5.09543	0.011884	1.15996	NASP	nuclear autoantigenic sperm protein
ILMN_1801456	0.0309	0.00055	5.09284	0.00819	1.03924	LUC7L3	LUC7 like 3 pre-mRNA splicing factor
ILMN_1796013	0.031	0.000552	5.09122	0.00588	1.67689	PYCR1	pyrroline-5-carboxylate reductase 1
ILMN_1731745	0.031	0.000553	-5.08974	0.003764	-1.074	NINJ2	ninjurin 2
ILMN_1750180	0.0311	0.000554	-5.08773	0.000894	-3.64526	HIST1H2BB	histone cluster 1, H2bb
ILMN_1677113	0.0311	0.000555	-5.08653	-0.00082	-1.16455	RNF8	ring finger protein 8
ILMN_1663416	0.0311	0.000556	5.08538	-0.002463	0.811033
ILMN_1709847	0.0311	0.000557	-5.08446	-0.00377	-3.39515	KCNJ13	potassium voltage-gated channel subfamily J member 13
ILMN_2193498	0.0313	0.00056	5.07999	-0.010171	1.74797	TRMT1L	tRNA methyltransferase 1 like
ILMN_1808218	0.0314	0.000564	5.0758	-0.016159	1.71261
ILMN_1654602	0.0314	0.000564	-5.07484	-0.017531	-4.18894	SDHAP1	succinate dehydrogenase complex flavoprotein subunit A pseudogene 1
ILMN_2335813	0.0314	0.000565	-5.07452	-0.017982	-4.45431	GCH1	GTP cyclohydrolase 1
ILMN_1713818	0.0315	0.000568	-5.07078	-0.023339	-3.98189
ILMN_1748984	0.0318	0.000573	-5.06388	-0.033219	-4.12127
ILMN_1694012	0.0319	0.000576	5.06037	-0.038239	4.33814	NME2	NME/NM23 nucleoside diphosphate kinase 2
ILMN_2392569	0.0319	0.000576	-5.06003	-0.03873	-5.22794	FPR2	formyl peptide receptor 2
ILMN_1759910	0.032	0.000578	5.05744	-0.042439	3.58249	SERPINA5	serpin family A member 5
ILMN_1718172	0.0321	0.000581	-5.05453	-0.046613	-3.05281	FSIP2	fibrous sheath interacting protein 2
ILMN_2048507	0.0321	0.000582	-5.05366	-0.047856	-1.04891	KLF3	Kruppel like factor 3
ILMN_1738420	0.0321	0.000583	5.05147	-0.050997	1.03035	TMEM201	transmembrane protein 201
ILMN_2055523	0.0322	0.000586	5.04866	-0.055014	2.22208	CSGALNACT1	chondroitin sulfate N-acetylgalactosaminyltransferase 1
ILMN_2223350	0.0326	0.000593	-5.0398	-0.067735	-1.33651	SPRYD7	SPRY domain containing 7
ILMN_1771397	0.0326	0.000593	5.0394	-0.068313	1.33952
ILMN_1720088	0.0327	0.000595	5.03691	-0.07189	1.36099	SREK1	splicing regulatory glutamic acid and lysine rich protein 1
ILMN_1721849	0.0327	0.000598	5.03365	-0.076571	1.25115	ZNF660	zinc finger protein 660
ILMN_2212354	0.0327	0.000598	5.03336	-0.076979	1.01899	WDR46	WD repeat domain 46
ILMN_1728699	0.0328	0.000601	5.03057	-0.080998	1.10811	SPTY2D1	SPT2 chromatin protein domain containing 1
ILMN_2330410	0.0329	0.000603	5.02813	-0.084502	1.51378	EIF3C	eukaryotic translation initiation factor 3 subunit C
ILMN_1741688	0.0329	0.000603	5.0279	-0.084826	1.33347	CPXM2	carboxypeptidase X, M14 family member 2
ILMN_1717049	0.033	0.000606	5.0243	-0.09	0.901105	ZNF561	zinc finger protein 561
ILMN_2296843	0.0331	0.000608	5.02264	-0.092391	0.786421	GCDH	glutaryl-CoA dehydrogenase
ILMN_1865764	0.0331	0.00061	5.02027	-0.095796	1.54773	ZMAT3	zinc finger matrin-type 3
ILMN_1694147	0.0332	0.000611	5.01882	-0.097889	1.0111	PUS3	pseudouridylate synthase 3
ILMN_1785277	0.0332	0.000611	-5.01819	-0.098787	-4.84648
ILMN_1731729	0.0333	0.000615	-5.0144	-0.104251	-4.26046
ILMN_1726289	0.0333	0.000617	5.01212	-0.10753	1.92031	KIAA1551	KIAA1551
ILMN_1782273	0.0333	0.000617	5.01154	-0.10836	2.22536	N4BP2	NEDD4 binding protein 2
ILMN_2167758	0.0333	0.000618	5.01112	-0.108958	3.42103	CILP	cartilage intermediate layer protein
ILMN_1663575	0.0333	0.000618	5.0108	-0.109424	1.82437
ILMN_2323992	0.0334	0.00062	-5.00889	-0.112182	-3.06831	CLEC7A	C-type lectin domain family 7 member A
ILMN_1872250	0.0334	0.000621	5.00678	-0.115222	2.47515
ILMN_1661895	0.0336	0.000626	5.00156	-0.122743	3.15846	PI15	peptidase inhibitor 15
ILMN_1721869	0.0338	0.000629	-4.99853	-0.127098	-2.6975
ILMN_1745423	0.0338	0.00063	4.99735	-0.128813	0.99885	UTP3	UTP3, small subunit processome component homolog (S. cerevisiae)
ILMN_2203896	0.0338	0.000631	-4.9955	-0.131479	-1.99593	SMAD7	SMAD family member 7
ILMN_1725169	0.0338	0.000632	4.99467	-0.132671	0.99111	INTS12	integrator complex subunit 12
ILMN_1687612	0.0339	0.000634	-4.99243	-0.135902	-4.76977	PPARG	peroxisome proliferator activated receptor gamma
ILMN_1668634	0.0341	0.000639	4.98693	-0.143833	2.17066	FBXW7	F-box and WD repeat domain containing 7
ILMN_1730118	0.0344	0.000644	4.9816	-0.151535	1.15742	ZNF644	zinc finger protein 644
ILMN_1790781	0.0344	0.000645	4.98029	-0.153419	1.12369	DHRS13	dehydrogenase/reductase 13
ILMN_1737498	0.0345	0.000648	-4.97677	-0.158514	-1.85792
ILMN_1779486	0.0346	0.000652	-4.97285	-0.164184	-1.28539	FAM126B	family with sequence similarity 126 member B
ILMN_1783026	0.0346	0.000652	4.97263	-0.164499	1.3784	RNPC3	RNA binding region (RNP1, RRM) containing 3
ILMN_1671123	0.0346	0.000652	4.9726	-0.164539	1.2189
ILMN_1715175	0.0346	0.000653	4.97204	-0.165351	1.67976	MET	MET proto-oncogene, receptor tyrosine kinase
ILMN_1687738	0.0346	0.000654	4.97081	-0.167127	0.774085
ILMN_2229170	0.0346	0.000654	4.97042	-0.167691	1.35328	MED7	mediator complex subunit 7
ILMN_1675669	0.0346	0.000656	4.96898	-0.169775	1.02101	IBTK	inhibitor of Bruton tyrosine kinase
ILMN_1790230	0.0346	0.000657	4.96769	-0.171636	2.00866	ZNF181	zinc finger protein 181
ILMN_1692546	0.0346	0.000658	-4.96675	-0.172993	-2.78326	VNN2	vanin 2
ILMN_1880457	0.0346	0.000658	4.96615	-0.173871	3.32815
ILMN_1814622	0.0346	0.000659	4.9658	-0.174366	1.42626	GIN1	gypsy retrotransposon integrase 1
ILMN_1749410	0.0346	0.00066	4.96448	-0.176285	1.1419	PKP4	plakophilin 4
ILMN_1849494	0.0346	0.00066	-4.9644	-0.176398	-2.20686	EFR3B	EFR3 homolog B
ILMN_1784175	0.0348	0.000664	4.96052	-0.182012	2.66563	MAP10	microtubule associated protein 10
ILMN_1703229	0.0348	0.000665	-4.95959	-0.183359	-1.91543	MFSD14B	major facilitator superfamily domain containing 14B
ILMN_1805132	0.0348	0.000665	4.95956	-0.183399	2.05527	PCDH19	protocadherin 19
ILMN_1741566	0.0351	0.000672	4.95137	-0.19526	2.28705	BMP7	bone morphogenetic protein 7
ILMN_1738648	0.0353	0.000676	-4.94774	-0.20052	-2.03797
ILMN_1740716	0.0353	0.000676	4.94755	-0.200795	0.922894	RBM26	RNA binding motif protein 26
ILMN_1704529	0.0353	0.000678	-4.94562	-0.203603	-1.22557	PPIA	peptidylprolyl isomerase A
ILMN_2213834	0.0353	0.000679	-4.94484	-0.204724	-3.01242
ILMN_1731838	0.0354	0.000681	-4.94259	-0.207998	-3.63503
ILMN_1753440	0.0355	0.000684	-4.93976	-0.212093	-1.0143	DCAF16	DDB1 and CUL4 associated factor 16
ILMN_1716026	0.0355	0.000685	-4.93833	-0.21417	-1.25889	ARMCX6	armadillo repeat containing, X-linked 6
ILMN_1780996	0.0355	0.000686	4.93783	-0.214904	2.1275	ETAA1	Ewing tumor associated antigen 1
ILMN_1708743	0.0356	0.000687	4.93611	-0.217397	1.26779	NT5DC2	5'-nucleotidase domain containing 2
ILMN_2178618	0.0358	0.000692	4.93156	-0.223995	1.47901	WDR44	WD repeat domain 44
ILMN_1744862	0.0359	0.000695	-4.92788	-0.229347	-1.31657	TGFBR2	transforming growth factor beta receptor 2
ILMN_1741603	0.036	0.000697	-4.92617	-0.231831	-4.63788	BRINP1	BMP/retinoic acid inducible neural specific 1
ILMN_2124833	0.0362	0.000702	-4.92155	-0.238538	-0.978823	TRAT1	T cell receptor associated transmembrane adaptor 1
ILMN_1777340	0.0363	0.000705	4.9186	-0.242821	2.50526	DDX6	DEAD-box helicase 6
ILMN_1661664	0.0363	0.000705	-4.9183	-0.243259	-0.971259
ILMN_1805197	0.0363	0.000706	-4.91739	-0.244578	-3.23403
ILMN_1760798	0.0363	0.000707	4.91624	-0.246263	2.13234	RYR2	ryanodine receptor 2
ILMN_1800276	0.0365	0.000712	4.91141	-0.253286	1.26454	RCN1	reticulocalbin 1
ILMN_1668865	0.0365	0.000712	-4.91121	-0.253575	-3.49393	SLC2A14	solute carrier family 2 member 14
ILMN_2373266	0.0365	0.000713	4.91057	-0.254504	1.45777	SREK1	splicing regulatory glutamic acid and lysine rich protein 1
ILMN_1734707	0.0366	0.000716	4.90763	-0.25879	1.60813	CHST13	carbohydrate sulfotransferase 13
ILMN_1687213	0.0366	0.000718	-4.90595	-0.261235	-2.27348	FAM167A	family with sequence similarity 167 member A
ILMN_1767662	0.0366	0.000718	4.90579	-0.26146	1.41411	CERS6	ceramide synthase 6
ILMN_1799289	0.0366	0.000719	4.9049	-0.262755	1.14317	MRPL55	mitochondrial ribosomal protein L55
ILMN_1690494	0.0366	0.000719	4.90448	-0.263372	0.725875	RPL6	ribosomal protein L6
ILMN_1738346	0.0369	0.000726	4.89793	-0.272908	0.961538	MICU2	mitochondrial calcium uptake 2
ILMN_1731240	0.0369	0.000728	4.89582	-0.27598	3.49545	FGF7	fibroblast growth factor 7
ILMN_1664167	0.0369	0.000728	4.89574	-0.276101	1.15421	RPF2	ribosome production factor 2 homolog
ILMN_1753190	0.0369	0.000729	4.89513	-0.276994	1.67389	ERCC6L2	ERCC excision repair 6 like 2
ILMN_1808011	0.0369	0.000729	-4.8946	-0.277753	-1.45442	FAM46B	family with sequence similarity 46 member B
ILMN_1733559	0.0369	0.00073	4.89374	-0.279015	1.19805	RNA28S5	RNA, 28S ribosomal 5
ILMN_1651684	0.0369	0.000731	4.89323	-0.279762	0.86454	KIAA0586	KIAA0586
ILMN_1740508	0.037	0.000733	4.89065	-0.283524	3.32015	KCNMA1	potassium calcium-activated channel subfamily M alpha 1
ILMN_1713873	0.037	0.000734	4.88983	-0.284711	3.73551
ILMN_2063687	0.037	0.000735	4.88946	-0.285248	2.01782	ZNF624	zinc finger protein 624
ILMN_1658439	0.0371	0.000737	-4.88771	-0.287798	-3.16443	TRAPPC13	trafficking protein particle complex 13
ILMN_1662184	0.0371	0.000738	4.88627	-0.2899	0.925994	C5orf34	chromosome 5 open reading frame 34
ILMN_1756579	0.0371	0.000739	-4.88526	-0.291378	-4.42042
ILMN_1684796	0.0371	0.00074	-4.88479	-0.292063	-3.97026
ILMN_1839038	0.0371	0.000741	-4.88371	-0.293636	-1.71389
ILMN_1739429	0.0371	0.000742	4.88296	-0.294739	4.12577	HS6ST2	heparan sulfate 6-O-sulfotransferase 2
ILMN_1673222	0.0371	0.000742	4.88263	-0.295214	1.6312	ZBTB10	zinc finger and BTB domain containing 10
ILMN_1813955	0.0371	0.000743	-4.88159	-0.296734	-1.67558	SERTAD3	SERTA domain containing 3
ILMN_2131523	0.0371	0.000743	4.88159	-0.296737	1.82584	SACS	sacsin molecular chaperone
ILMN_2409596	0.0371	0.000745	-4.88004	-0.299001	-1.29481	RAB11FIP1	RAB11 family interacting protein 1
ILMN_1721026	0.0372	0.000748	4.87686	-0.303631	1.85867	SAMHD1	SAM and HD domain containing deoxynucleoside triphosphate triphosphohydrolase 1
ILMN_1697499	0.0372	0.000749	-4.87641	-0.304287	-10.7148	HLA-DRB5	major histocompatibility complex, class II, DR beta 5
ILMN_1791375	0.0372	0.000749	-4.8763	-0.304456	-1.37366
ILMN_2065606	0.0372	0.000749	4.87599	-0.304904	1.09472	TOMM40L	translocase of outer mitochondrial membrane 40 like
ILMN_1698680	0.0372	0.00075	-4.87533	-0.305868	-2.17094	ARL17A	ADP ribosylation factor like GTPase 17A
ILMN_2383306	0.0372	0.000751	4.87393	-0.307922	2.81998	GPATCH4	G-patch domain containing 4
ILMN_1730332	0.0372	0.000752	-4.87351	-0.308535	-3.44244	CASP7	caspase 7
ILMN_1759513	0.0374	0.000756	4.86968	-0.314118	1.45427	RND3	Rho family GTPase 3
ILMN_1727271	0.0374	0.000757	-4.86913	-0.314921	-1.2405	WARS	tryptophanyl-tRNA synthetase
ILMN_1835951	0.0375	0.000761	4.86547	-0.32027	1.24662
ILMN_1772658	0.0375	0.000761	4.86535	-0.32046	0.920659	ICE1	interactor of little elongation complex ELL subunit 1
ILMN_1652431	0.0375	0.000762	-4.86417	-0.322175	-3.11665	CA1	carbonic anhydrase 1
ILMN_1719606	0.0375	0.000763	-4.86324	-0.323535	-1.11669
ILMN_1676240	0.0377	0.000766	4.86042	-0.327665	2.78984	ZNF138	zinc finger protein 138
ILMN_1821463	0.0378	0.000769	-4.85774	-0.33158	-3.96448
ILMN_1667232	0.038	0.000774	-4.85313	-0.338328	-2.72591
ILMN_1762224	0.038	0.000775	-4.85253	-0.339199	-1.00152	HPS3	HPS3, biogenesis of lysosomal organelles complex 2 subunit 1
ILMN_1660778	0.038	0.000776	-4.85179	-0.340284	-4.33501	ANKH	ANKH inorganic pyrophosphate transport regulator
ILMN_1780700	0.038	0.000776	-4.85115	-0.341227	-2.86518
ILMN_1673843	0.038	0.000778	4.84947	-0.343684	4.394	CST2	cystatin SA
ILMN_1746494	0.038	0.00078	-4.84811	-0.345674	-1.18521	FNTA	farnesyltransferase, CAAX box, alpha
ILMN_2383097	0.038	0.00078	4.84766	-0.346332	0.853959	RPL17	ribosomal protein L17
ILMN_1736742	0.038	0.000781	-4.8471	-0.347163	-1.13718	COLGALT2	collagen beta(1-O)galactosyltransferase 2
ILMN_1676062	0.0381	0.000784	4.84466	-0.350735	1.13364	DIP2C	disco interacting protein 2 homolog C
ILMN_2071737	0.0382	0.000786	4.84224	-0.354282	2.24349	EIF5A2	eukaryotic translation initiation factor 5A2
ILMN_1781207	0.0383	0.000792	-4.83773	-0.360881	-2.78423	FYN	FYN proto-oncogene, Src family tyrosine kinase
ILMN_1666633	0.0383	0.000792	-4.8377	-0.360929	-1.77412
ILMN_1904980	0.0383	0.000792	-4.8377	-0.36093	-1.39033
ILMN_1745927	0.0383	0.000792	4.83766	-0.360988	2.06146	TGFBR1	transforming growth factor beta receptor 1
ILMN_1729051	0.0383	0.000793	4.83671	-0.36238	0.818806	MSH6	mutS homolog 6
ILMN_2329927	0.0384	0.000795	-4.83434	-0.365859	-2.31095	ABCG1	ATP binding cassette subfamily G member 1
ILMN_1811378	0.0384	0.000796	-4.83376	-0.366705	-0.798432	GTPBP1	GTP binding protein 1
ILMN_1816103	0.0385	0.000798	-4.8325	-0.368559	-3.48713
ILMN_1775011	0.0386	0.000801	-4.82992	-0.372335	-0.939355	NOL10	nucleolar protein 10
ILMN_1667171	0.0386	0.000801	-4.82941	-0.373091	-1.94947
ILMN_1871846	0.0389	0.000809	-4.82301	-0.38248	-4.5053
ILMN_1740555	0.039	0.000812	4.82027	-0.386503	2.5713	SNAP25	synaptosome associated protein 25
ILMN_1875631	0.039	0.000812	4.82008	-0.38679	2.34326
ILMN_1713458	0.039	0.000815	-4.81794	-0.389919	-5.09182	HBZ	hemoglobin subunit zeta
ILMN_1665327	0.0392	0.000818	4.81514	-0.394041	3.59098	ZNF92	zinc finger protein 92
ILMN_1798971	0.0392	0.00082	-4.81368	-0.396186	-1.13725	FZD5	frizzled class receptor 5
ILMN_2096083	0.0392	0.00082	4.81319	-0.396911	1.13484	PLEKHA5	pleckstrin homology domain containing A5
ILMN_1694913	0.0392	0.000821	-4.81206	-0.39857	-1.62704	LMO3	LIM domain only 3
ILMN_1813179	0.0392	0.000822	4.81166	-0.399147	3.61224
ILMN_1716876	0.0393	0.000825	-4.80941	-0.402461	-1.59622	MED27	mediator complex subunit 27
ILMN_2252186	0.0394	0.000829	4.80553	-0.408161	0.927678	CAPN10	calpain 10
ILMN_1701204	0.0394	0.000829	-4.80553	-0.408173	-2.14456	VEGFC	vascular endothelial growth factor C
ILMN_1814686	0.0398	0.000839	4.79776	-0.419602	3.24804	BCO1	beta-carotene oxygenase 1
ILMN_1777366	0.0398	0.000839	4.7977	-0.419693	1.10525	EMC2	ER membrane protein complex subunit 2
ILMN_2283597	0.0399	0.00084	-4.79627	-0.42179	-1.77396	FAM134B	family with sequence similarity 134 member B
ILMN_2221046	0.0399	0.000841	-4.79548	-0.42296	-1.65108	GM2A	GM2 ganglioside activator
ILMN_1664139	0.0399	0.000843	4.79421	-0.42483	1.63483	HAUS6	HAUS augmin like complex subunit 6
ILMN_1651699	0.04	0.000845	4.79223	-0.42774	1.10176	EPS8	epidermal growth factor receptor pathway substrate 8
ILMN_1713486	0.04	0.000847	4.79121	-0.429245	1.20846	RNF25	ring finger protein 25
ILMN_1700427	0.04	0.000847	-4.79074	-0.429942	-1.30522
ILMN_1652300	0.0401	0.00085	4.78876	-0.432849	1.49587	ZNF507	zinc finger protein 507
ILMN_1725244	0.0402	0.000853	4.78582	-0.437186	0.925115	HAT1	histone acetyltransferase 1
ILMN_1659495	0.0403	0.000856	4.78362	-0.440429	3.78717	HBS1L	HBS1 like translational GTPase
ILMN_1674151	0.0404	0.000859	-4.78123	-0.443946	-3.64944	GCOM1	GRINL1A complex locus 1
ILMN_1734826	0.0404	0.000861	4.77964	-0.446299	0.725741	NUP88	nucleoporin 88
ILMN_1817786	0.0406	0.000865	-4.77631	-0.451211	-4.11742
ILMN_2355831	0.0409	0.000873	4.77001	-0.460503	1.70515	FHL2	four and a half LIM domains 2
ILMN_1863046	0.0409	0.000874	4.76906	-0.461912	2.78365
ILMN_1671387	0.0409	0.000874	-4.76905	-0.46192	-1.47905	TCAIM	T-cell activation inhibitor, mitochondrial
ILMN_1811029	0.0409	0.000876	4.768	-0.463474	1.29415	TLK1	tousled like kinase 1
ILMN_1670353	0.0411	0.00088	4.76472	-0.468312	1.58286	RAD51AP1	RAD51 associated protein 1
ILMN_1781636	0.0411	0.000881	4.76418	-0.469112	1.13985	VWA1	von Willebrand factor A domain containing 1
ILMN_2285817	0.0412	0.000884	-4.76123	-0.473475	-1.05634	FAM89A	family with sequence similarity 89 member A
ILMN_1794165	0.0412	0.000885	-4.76095	-0.47389	-0.992083	PGD	phosphogluconate dehydrogenase
ILMN_2101410	0.0412	0.000886	4.75969	-0.47575	1.80624	ZNF625	zinc finger protein 625
ILMN_1796074	0.0412	0.000887	4.75886	-0.476966	1.52582	TYMSOS	TYMS opposite strand
ILMN_2137536	0.0413	0.00089	4.75719	-0.479433	1.09687	ZZZ3	zinc finger ZZ-type containing 3
ILMN_1725485	0.0413	0.00089	4.75691	-0.479858	2.06558	RGS17	regulator of G-protein signaling 17
ILMN_1833831	0.0414	0.000893	4.75454	-0.483357	1.3006	LOC100288798	uncharacterized LOC100288798
ILMN_1898682	0.0414	0.000893	4.75425	-0.483791	1.09689	PHIP	pleckstrin homology domain interacting protein
ILMN_1659990	0.0414	0.000895	-4.75275	-0.485998	-1.91763	HILPDA	hypoxia inducible lipid droplet associated
ILMN_1747380	0.0414	0.000896	-4.75246	-0.486424	-2.99897
ILMN_2370135	0.0414	0.000896	-4.752	-0.48711	-1.80836	HNRNPU	heterogeneous nuclear ribonucleoprotein U
ILMN_2192072	0.0414	0.000897	4.75129	-0.488169	3.28579	MMP7	matrix metallopeptidase 7
ILMN_1696975	0.0415	0.000902	4.74793	-0.49313	1.31626	USP1	ubiquitin specific peptidase 1
ILMN_1741422	0.0415	0.000902	4.74788	-0.4932	1.21375	FUT8	fucosyltransferase 8
ILMN_1779147	0.0415	0.000904	4.74636	-0.495459	1.05337	ENC1	ectodermal-neural cortex 1
ILMN_1752575	0.0415	0.000905	-4.74556	-0.496639	-2.76359	USP42	ubiquitin specific peptidase 42
ILMN_1775192	0.0415	0.000906	4.74491	-0.497597	1.03233	BCLAF1	BCL2 associated transcription factor 1
ILMN_1670028	0.0415	0.000906	-4.7449	-0.497614	-1.23474	LPIN2	lipin 2
ILMN_2061405	0.0415	0.000907	4.74402	-0.498917	0.843089	NUP54	nucleoporin 54
ILMN_1871233	0.0415	0.000907	-4.74392	-0.499057	-2.14964
ILMN_1814122	0.0416	0.000909	-4.74251	-0.501154	-0.902072	MDC1	mediator of DNA damage checkpoint 1
ILMN_2057389	0.0416	0.00091	4.74179	-0.502219	1.21128	PEX3	peroxisomal biogenesis factor 3
ILMN_1763328	0.0416	0.000911	4.74091	-0.503519	1.66577	GZF1	GDNF inducible zinc finger protein 1
ILMN_1732468	0.0419	0.000919	4.73493	-0.512375	2.00588	HSPA4L	heat shock protein family A (Hsp70) member 4 like
ILMN_1784946	0.042	0.000923	4.73169	-0.517182	0.750711	ORC3	origin recognition complex subunit 3
ILMN_1689294	0.042	0.000925	-4.73075	-0.51857	-5.07416	SNORD14D	small nucleolar RNA, C/D box 14D
ILMN_2282282	0.042	0.000925	-4.73006	-0.519585	-0.937886	MLH3	mutL homolog 3
ILMN_1734660	0.042	0.000925	4.73005	-0.519609	3.23749	ICAM4	intercellular adhesion molecule 4 (Landsteiner-Wiener blood group)
ILMN_1711470	0.042	0.000926	4.72947	-0.520458	1.13271	UBE2T	ubiquitin conjugating enzyme E2 T
ILMN_1788387	0.0422	0.000931	4.72612	-0.525437	1.56465	UGGT2	UDP-glucose glycoprotein glucosyltransferase 2
ILMN_1691395	0.0423	0.000933	4.72431	-0.528123	1.34668	ZBTB11	zinc finger and BTB domain containing 11
ILMN_1744959	0.0425	0.000939	4.72021	-0.534195	1.00632	NFX1	nuclear transcription factor, X-box binding 1
ILMN_1710544	0.0426	0.000942	4.71776	-0.537838	2.56853	PCDH7	protocadherin 7
ILMN_1733441	0.0426	0.000943	-4.71746	-0.538276	-1.74621	POGZ	pogo transposable element with ZNF domain
ILMN_1659082	0.0426	0.000944	4.71662	-0.539516	1.33473	ZCRB1	zinc finger CCHC-type and RNA binding motif containing 1
ILMN_2290893	0.0427	0.000946	-4.71512	-0.541748	-2.82046	PCDHA3	protocadherin alpha 3
ILMN_1733364	0.0427	0.000947	4.71454	-0.542608	1.45454	QRSL1	glutaminyl-tRNA synthase (glutamine-hydrolyzing)-like 1
ILMN_1729225	0.0427	0.000949	4.71303	-0.544849	1.92716	SORCS2	sortilin related VPS10 domain containing receptor 2
ILMN_1793729	0.0427	0.000949	-4.71288	-0.545066	-1.11587	C15orf39	chromosome 15 open reading frame 39
ILMN_1674985	0.0428	0.000953	-4.70967	-0.549832	-0.89242	TMEM51	transmembrane protein 51
ILMN_1729287	0.0429	0.000955	-4.70851	-0.551558	-2.20786	NMUR1	neuromedin U receptor 1
ILMN_1707694	0.043	0.000959	4.70566	-0.555802	2.38621	NUTM2A	NUT family member 2A
ILMN_1693513	0.0431	0.000961	-4.7043	-0.557808	-2.44089
ILMN_2275711	0.0431	0.000963	-4.70254	-0.56043	-2.51531	PCDH8	protocadherin 8
ILMN_2080760	0.0431	0.000966	-4.70082	-0.562983	-2.22294	SNX22	sorting nexin 22
ILMN_1799887	0.0431	0.000966	4.7006	-0.563315	1.96374	CTSE	cathepsin E
ILMN_1698007	0.0431	0.000967	-4.69999	-0.564228	-4.49606
ILMN_1883267	0.0431	0.000967	4.69987	-0.5644	3.0151	MBNL1-AS1///MBNL1	MBNL1 antisense RNA 1///muscleblind like splicing regulator 1
ILMN_1872419	0.0431	0.000968	-4.69927	-0.565289	-1.78177
ILMN_1685173	0.0431	0.000971	-4.69746	-0.567988	-2.96004
ILMN_2367157	0.0431	0.000971	-4.69712	-0.568493	-3.2475	CHRFAM7A	CHRNA7 (exons 5-10) and FAM7A (exons A-E) fusion
ILMN_1911605	0.0431	0.000972	4.6964	-0.569563	1.44358	FRS2	fibroblast growth factor receptor substrate 2
ILMN_1770682	0.0431	0.000972	-4.69631	-0.569695	-5.16961	TEP1	telomerase associated protein 1
ILMN_2283196	0.0431	0.000972	4.6962	-0.569848	1.34597	ZSWIM3	zinc finger SWIM-type containing 3
ILMN_2144116	0.0432	0.000976	4.69334	-0.574117	1.03156	CPSF2	cleavage and polyadenylation specific factor 2
ILMN_2066066	0.0432	0.000977	-4.69332	-0.574133	-1.34085	HLA-DRB6	major histocompatibility complex, class II, DR beta 6 (pseudogene)
ILMN_2054145	0.0434	0.000981	4.69039	-0.578506	1.43198	PAK1IP1	PAK1 interacting protein 1
ILMN_1837428	0.0434	0.000982	4.68931	-0.580112	1.77725	RAB27B	RAB27B, member RAS oncogene family
ILMN_1658407	0.0434	0.000982	4.68927	-0.580163	0.847003	SLC43A3	solute carrier family 43 member 3
ILMN_2075065	0.0434	0.000983	4.68864	-0.581106	2.42423	FADS2	fatty acid desaturase 2
ILMN_2279635	0.0436	0.000989	-4.68497	-0.586562	-1.21909	EIF4G2	eukaryotic translation initiation factor 4 gamma 2
ILMN_1680643	0.0436	0.000991	4.68356	-0.588659	1.96027	G2E3	G2/M-phase specific E3 ubiquitin protein ligase
ILMN_1815635	0.0436	0.000991	4.68335	-0.588972	1.05858
ILMN_1761801	0.0436	0.000992	-4.6827	-0.589938	-1.46885	TPM3P9	tropomyosin 3 pseudogene 9
ILMN_1769433	0.0436	0.000993	4.68171	-0.591423	1.28105	IQGAP2	IQ motif containing GTPase activating protein 2
ILMN_2394305	0.0436	0.000993	-4.68161	-0.591566	-1.83708	PDGFB	platelet derived growth factor subunit B
ILMN_1660579	0.0436	0.000994	-4.68142	-0.591857	-1.17346	CRLF3	cytokine receptor like factor 3
ILMN_1880062	0.0438	0.000999	4.67781	-0.597233	1.78972	SSBP2	single stranded DNA binding protein 2
ILMN_1767459	0.0438	0.001	4.67718	-0.598171	1.05884	POLR3B	RNA polymerase III subunit B
ILMN_1767665	0.0438	0.001	4.67668	-0.598906	1.76731	GPX8	glutathione peroxidase 8 (putative)
ILMN_1764503	0.0438	0.001	-4.67544	-0.600751	-1.59204
ILMN_1756289	0.0439	0.001	4.67391	-0.603041	1.6153	PPP1R12B	protein phosphatase 1 regulatory subunit 12B
ILMN_1813668	0.044	0.00101	-4.67024	-0.608511	-2.7133	ASB4	ankyrin repeat and SOCS box containing 4
ILMN_1783120	0.044	0.00101	4.66995	-0.608936	1.14073	SLMAP	sarcolemma associated protein
ILMN_2081070	0.0441	0.00101	4.66864	-0.610887	2.18343	BTC	betacellulin
ILMN_1690487	0.0441	0.00101	4.66763	-0.612395	1.20852	PCM1	pericentriolar material 1
ILMN_1793597	0.0441	0.00102	-4.66671	-0.613774	-2.86258
ILMN_1666173	0.0442	0.00102	-4.66499	-0.616331	-1.04954	TCF20	transcription factor 20
ILMN_1661083	0.0442	0.00102	-4.66378	-0.618135	-2.82688	NFATC2	nuclear factor of activated T-cells 2
ILMN_1768595	0.0442	0.00102	4.66329	-0.618868	1.65948	DLG4	discs large MAGUK scaffold protein 4
ILMN_1654542	0.0442	0.00102	4.66196	-0.620855	0.96743	FAM172A	family with sequence similarity 172 member A
ILMN_2381397	0.0442	0.00102	4.6618	-0.621102	0.906155	HSPD1	heat shock protein family D (Hsp60) member 1
ILMN_1763972	0.0442	0.00102	-4.66171	-0.621236	-2.07357	TJP2	tight junction protein 2
ILMN_1669645	0.0442	0.00102	4.6609	-0.622444	0.99829	PKD1	polycystin 1, transient receptor potential channel interacting
ILMN_2182750	0.0442	0.00102	4.66089	-0.622452	0.822094	DDX1	DEAD/H-box helicase 1
ILMN_1773413	0.0442	0.00103	-4.65989	-0.62394	-1.62504	DOCK9	dedicator of cytokinesis 9
ILMN_1687526	0.0444	0.00103	-4.65622	-0.629428	-1.74605
ILMN_1669479	0.0444	0.00103	-4.65585	-0.629975	-3.21043	MEST	mesoderm specific transcript
ILMN_1831902	0.0445	0.00103	4.65382	-0.633007	1.16102
ILMN_1801464	0.0447	0.00104	-4.65022	-0.638385	-1.68431
ILMN_1872781	0.0447	0.00104	4.6502	-0.638407	1.51801
ILMN_2299795	0.0448	0.00104	4.64767	-0.642191	3.81825	CPM	carboxypeptidase M
ILMN_1752897	0.0451	0.00105	-4.64154	-0.651362	-2.2293	RPL23AP32	ribosomal protein L23a pseudogene 32
ILMN_1754332	0.0452	0.00106	-4.64041	-0.653045	-2.87242	SNORD14C	small nucleolar RNA, C/D box 14C
ILMN_1653687	0.0453	0.00106	-4.63858	-0.655778	-1.34932	GALNT9	polypeptide N-acetylgalactosaminyltransferase 9
ILMN_1677628	0.0453	0.00106	4.63742	-0.657511	1.79971	ZNF268	zinc finger protein 268
ILMN_1685602	0.0455	0.00107	-4.63408	-0.662505	-1.00119	TMEM41A	transmembrane protein 41A
ILMN_1761101	0.0456	0.00107	4.63136	-0.66659	1.56379	CCDC112	coiled-coil domain containing 112
ILMN_1657423	0.0457	0.00107	-4.62903	-0.670075	-1.69189	SPG21	spastic paraplegia 21 (autosomal recessive, Mast syndrome)
ILMN_1751898	0.0457	0.00107	4.62864	-0.670651	1.5672	C12orf4	chromosome 12 open reading frame 4
ILMN_1765520	0.0458	0.00108	4.62772	-0.672025	0.899169	MTIF2	mitochondrial translational initiation factor 2
ILMN_1656560	0.0458	0.00108	4.62638	-0.674042	1.70578	PARM1	prostate androgen-regulated mucin-like protein 1
ILMN_1685810	0.0459	0.00108	-4.62471	-0.676532	-1.11679	NFATC3	nuclear factor of activated T-cells 3
ILMN_1878672	0.0461	0.00109	4.62132	-0.681623	1.95981
ILMN_1653730	0.0461	0.00109	4.62002	-0.683563	1.42732	OXCT2	3-oxoacid CoA-transferase 2
ILMN_1828057	0.0461	0.00109	-4.61904	-0.685029	-1.38898
ILMN_1664350	0.0461	0.00109	-4.61817	-0.686342	-3.30529	GBA3	glucosylceramidase beta 3 (gene/pseudogene)
ILMN_1794597	0.0461	0.00109	4.61803	-0.68654	3.15083	ZKSCAN7	zinc finger with KRAB and SCAN domains 7
ILMN_1706579	0.0461	0.00109	4.61728	-0.68767	2.82846	SHBG	sex hormone binding globulin
ILMN_1683533	0.0461	0.00109	4.61674	-0.688484	1.59878	CCDC66	coiled-coil domain containing 66
ILMN_1841993	0.0461	0.00109	4.61567	-0.690076	3.3901
ILMN_2292387	0.0461	0.0011	4.61449	-0.691845	0.948599	TANK	TRAF family member associated NFKB activator
ILMN_1760705	0.0461	0.0011	4.61393	-0.692683	2.57237	POF1B	premature ovarian failure, 1B
ILMN_1744046	0.0461	0.0011	4.6115	-0.696335	1.41208	DIAPH2	diaphanous related formin 2
ILMN_1702073	0.0461	0.0011	4.61136	-0.696541	2.40576	ODF2L	outer dense fiber of sperm tails 2 like
ILMN_1712027	0.0461	0.0011	4.61117	-0.696828	0.879736	RSBN1L	round spermatid basic protein 1 like
ILMN_2175112	0.0461	0.0011	-4.61109	-0.696942	-1.58151	KCNS3	potassium voltage-gated channel modifier subfamily S member 3
ILMN_1784408	0.0461	0.0011	4.61086	-0.69729	1.89392
ILMN_1734814	0.0461	0.0011	4.61065	-0.69761	0.923462	HSPA4	heat shock protein family A (Hsp70) member 4
ILMN_1685403	0.0461	0.0011	4.6104	-0.697986	3.25205	MMP7	matrix metallopeptidase 7
ILMN_2273331	0.0461	0.0011	4.61016	-0.698345	3.96185
ILMN_1705468	0.0464	0.00111	4.60527	-0.705678	1.31706	PIK3CA	phosphatidylinositol-4,5-bisphosphate 3-kinase catalytic subunit alpha
ILMN_1912333	0.0464	0.00111	-4.60466	-0.706596	-1.13225
ILMN_1675386	0.0464	0.00111	-4.60413	-0.707389	-1.91162	CES1	carboxylesterase 1
ILMN_2295213	0.0465	0.00112	4.60283	-0.709334	4.1855	PDE8A	phosphodiesterase 8A
ILMN_1672743	0.0465	0.00112	4.60159	-0.711196	2.73339
ILMN_2363426	0.0466	0.00112	-4.60067	-0.712586	-1.05331	MAX	MYC associated factor X
ILMN_1723117	0.0466	0.00112	-4.59947	-0.714381	-0.71405	IPO9	importin 9
ILMN_1872988	0.0467	0.00112	4.59731	-0.717618	3.09523
ILMN_1748607	0.0467	0.00113	-4.59694	-0.718176	-3.9293
ILMN_1778595	0.0467	0.00113	4.59686	-0.718298	3.17112	SLN	sarcolipin
ILMN_2157957	0.0467	0.00113	4.59583	-0.719841	1.38347	GTF2H1	general transcription factor IIH subunit 1
ILMN_1724489	0.0467	0.00113	4.5946	-0.721685	0.83538	RFC4	replication factor C subunit 4
ILMN_1876400	0.0469	0.00113	4.59199	-0.725607	3.22632	LINC01038	long intergenic non-protein coding RNA 1038
ILMN_1687316	0.0469	0.00113	4.59131	-0.726629	1.18141	NCDN	neurochondrin
ILMN_1684520	0.0469	0.00114	-4.5905	-0.727851	-1.56934	TSTD2	thiosulfate sulfurtransferase like domain containing 2
ILMN_1688901	0.0469	0.00114	-4.59003	-0.728562	-3.24451
ILMN_1697302	0.047	0.00114	4.58858	-0.730734	1.9737
ILMN_1655329	0.047	0.00114	4.58792	-0.731735	0.980913	RIOK2	RIO kinase 2
ILMN_2165354	0.0471	0.00114	4.58585	-0.734834	1.74191	DCLK1	doublecortin like kinase 1
ILMN_1678238	0.0472	0.00115	-4.58366	-0.738132	-2.68239	ZNF683	zinc finger protein 683
ILMN_1897340	0.0473	0.00115	4.58118	-0.741853	2.7902
ILMN_1741464	0.0473	0.00115	4.58025	-0.743262	1.95477	HOOK3	hook microtubule tethering protein 3
ILMN_1752159	0.0474	0.00116	-4.57855	-0.745816	-1.51187	AHNAK	AHNAK nucleoprotein
ILMN_1701120	0.0474	0.00116	4.57823	-0.746303	2.97055	BCL2	BCL2, apoptosis regulator
ILMN_1724762	0.0474	0.00116	-4.57758	-0.747273	-0.961702	XKR6	XK related 6
ILMN_1664006	0.0476	0.00116	4.57424	-0.752305	1.30393	AGL	amylo-alpha-1, 6-glucosidase, 4-alpha-glucanotransferase
ILMN_1814619	0.0476	0.00117	4.57277	-0.754508	1.10865	ZNF33A	zinc finger protein 33A
ILMN_1761941	0.0476	0.00117	4.57276	-0.75453	1.985	FAM198B	family with sequence similarity 198 member B
ILMN_1667295	0.0478	0.00117	-4.56945	-0.759504	-0.98929	VASN	vasorin
ILMN_2327780	0.0481	0.00118	-4.56473	-0.766616	-1.33096	TRIM23	tripartite motif containing 23
ILMN_2220729	0.0482	0.00118	-4.56266	-0.769744	-2.3385	CLEC3A	C-type lectin domain family 3 member A
ILMN_1719316	0.0483	0.00119	4.56046	-0.773054	1.03578	TMED3	transmembrane p24 trafficking protein 3
ILMN_1719696	0.0484	0.00119	4.5595	-0.774505	1.27173	PLD1	phospholipase D1
ILMN_1747015	0.0484	0.00119	-4.55871	-0.775683	-3.8389
ILMN_2105177	0.0486	0.0012	-4.55489	-0.781444	-1.49747	SAMD8	sterile alpha motif domain containing 8
ILMN_1805658	0.0487	0.0012	4.55316	-0.784055	1.0014	LTV1	LTV1 ribosome biogenesis factor
ILMN_2174296	0.0487	0.0012	4.55231	-0.785343	3.75763	DNAJC2	DnaJ heat shock protein family (Hsp40) member C2
ILMN_1664439	0.0488	0.0012	4.5512	-0.787016	1.81187	TAF1	TATA-box binding protein associated factor 1
ILMN_1657631	0.0488	0.00121	4.55031	-0.788358	1.43151	STAP2	signal transducing adaptor family member 2
ILMN_1766159	0.0489	0.00121	-4.54851	-0.791067	-0.922022	MIER2	MIER family member 2
ILMN_2358457	0.049	0.00121	-4.54642	-0.794226	-0.916611	ATF4	activating transcription factor 4
ILMN_1805564	0.049	0.00122	4.54464	-0.796901	2.11799	PDE1A	phosphodiesterase 1A
ILMN_1779213	0.049	0.00122	-4.54439	-0.797277	-1.02653	TFG	TRK-fused gene
ILMN_1872400	0.049	0.00122	4.544	-0.797872	1.14764
ILMN_2204909	0.049	0.00122	-4.54292	-0.799502	-1.53568	XRCC2	X-ray repair cross complementing 2
ILMN_1791531	0.049	0.00122	4.54257	-0.800025	3.74346	FA2H	fatty acid 2-hydroxylase
ILMN_1712366	0.049	0.00122	-4.54252	-0.800112	-2.03605
ILMN_2359742	0.049	0.00122	4.54134	-0.801894	1.08242	CTSB	cathepsin B
ILMN_1656638	0.049	0.00122	-4.5413	-0.801944	-2.80245	BHMT	betaine--homocysteine S-methyltransferase
ILMN_2413041	0.049	0.00122	-4.54062	-0.802971	-1.1448	TEAD4	TEA domain transcription factor 4
ILMN_1737650	0.049	0.00122	4.54016	-0.803675	3.81342	DIO2	deiodinase, iodothyronine, type II
ILMN_1892638	0.049	0.00122	4.53988	-0.804085	1.43344	DKFZP564C152	DKFZP564C152 protein
ILMN_1794190	0.0491	0.00123	4.53803	-0.80689	1.02548	CCPG1	cell cycle progression 1
ILMN_1712455	0.0491	0.00123	-4.53725	-0.808058	-0.771535	RBM4	RNA binding motif protein 4
ILMN_1693230	0.0491	0.00123	-4.53672	-0.808858	-2.76216	HYAL1	hyaluronoglucosaminidase 1
ILMN_1677633	0.0492	0.00123	-4.53559	-0.810566	-4.17834
ILMN_1756162	0.0493	0.00124	4.53393	-0.813071	0.832076	EXOSC8	exosome component 8
ILMN_1661357	0.0493	0.00124	4.53224	-0.815628	3.11949
ILMN_1897683	0.0493	0.00124	-4.53219	-0.815703	-2.54602
ILMN_1737663	0.0493	0.00124	-4.53114	-0.817292	-2.15451
ILMN_1743290	0.0494	0.00124	-4.52979	-0.819338	-4.74335	GP9	glycoprotein IX platelet
ILMN_1790410	0.0494	0.00124	4.52956	-0.819677	0.752996	DROSHA	drosha ribonuclease III
ILMN_1676067	0.0494	0.00124	-4.52937	-0.81996	-2.08917	SEMA3G	semaphorin 3G
ILMN_2261600	0.0494	0.00125	-4.5279	-0.822191	-2.50697	FCGR1B	Fc fragment of IgG receptor Ib
ILMN_2320964	0.0495	0.00125	-4.52615	-0.824836	-0.925388	ADAR	adenosine deaminase, RNA specific
ILMN_1709953	0.0495	0.00125	-4.5253	-0.826117	-3.03351	DONSON	downstream neighbor of SON
ILMN_1781174	0.0495	0.00125	4.52463	-0.827133	1.55997	CEP162	centrosomal protein 162
ILMN_2317658	0.0497	0.00126	-4.52261	-0.830183	-1.23704
ILMN_2402581	0.0497	0.00126	-4.52115	-0.832402	-3.13732	MYZAP	myocardial zonula adherens protein
ILMN_1665205	0.0497	0.00126	4.52033	-0.833638	1.47791	ZNF260	zinc finger protein 260
ILMN_1742431	0.0497	0.00126	-4.51989	-0.834305	-1.51245
ILMN_1668834	0.0498	0.00126	4.51904	-0.835591	1.79217	RSF1	remodeling and spacing factor 1
ILMN_1749466	0.0498	0.00127	4.51731	-0.838204	3.35771	VAT1L	vesicle amine transport 1 like
ILMN_1698441	0.0498	0.00127	4.51693	-0.838779	1.01503	KAT6B	lysine acetyltransferase 6B
ILMN_1721940	0.05	0.00127	-4.51436	-0.842674	-2.78611
ILMN_1763080	0.05	0.00127	4.51423	-0.84286	0.716377	QARS	glutaminyl-tRNA synthetase
ILMN_1879362	0.0501	0.00128	-4.51123	-0.847404	-4.2821
ILMN_1794442	0.0503	0.00128	4.50913	-0.850592	1.64398
ILMN_1664449	0.0504	0.00129	4.50599	-0.855339	0.738774	ALG5	ALG5, dolichyl-phosphate beta-glucosyltransferase
ILMN_2394571	0.0504	0.00129	-4.50556	-0.855989	-0.822161	FBXW11	F-box and WD repeat domain containing 11
ILMN_1764188	0.0504	0.00129	4.50547	-0.856133	1.48226	CCDC171	coiled-coil domain containing 171
ILMN_1698120	0.0504	0.00129	4.50491	-0.856978	3.00201
ILMN_1737141	0.0505	0.00129	-4.50355	-0.859037	-2.50287
ILMN_1668605	0.0505	0.0013	-4.50217	-0.86113	-0.755135	NAAA	N-acylethanolamine acid amidase
ILMN_2345142	0.0505	0.0013	4.50184	-0.861627	1.19145	SULF2	sulfatase 2
ILMN_1878752	0.0506	0.0013	4.50036	-0.863868	3.13302
ILMN_2143822	0.0506	0.0013	4.49987	-0.864608	1.19943	ZNF148	zinc finger protein 148
ILMN_1660674	0.0507	0.0013	4.49846	-0.866755	3.52834
ILMN_1792495	0.0507	0.0013	-4.49736	-0.868418	-1.45623	AHNAK	AHNAK nucleoprotein
ILMN_1740523	0.0507	0.00131	4.49657	-0.869615	1.54294
ILMN_1870516	0.0507	0.00131	4.49627	-0.870073	3.49737
ILMN_1826057	0.0507	0.00131	4.49519	-0.871715	2.98809
ILMN_1652907	0.0508	0.00131	4.49393	-0.873618	0.916058	CDC5L	cell division cycle 5 like
ILMN_2235745	0.0509	0.00131	-4.49219	-0.876249	-1.44633
ILMN_1725220	0.0509	0.00132	-4.49196	-0.8766	-1.00408
ILMN_1770822	0.0511	0.00132	-4.48841	-0.881992	-1.97803	RPS6KA3	ribosomal protein S6 kinase A3
ILMN_2082865	0.0514	0.00133	-4.48365	-0.889214	-2.16705	PLLP	plasmolipin
ILMN_1856706	0.0514	0.00133	-4.48364	-0.889232	-2.82213	LINC01526	long intergenic non-protein coding RNA 1526
ILMN_2264681	0.0514	0.00133	-4.4826	-0.890811	-1.71814	LETMD1	LETM1 domain containing 1
ILMN_1844611	0.0514	0.00134	-4.48187	-0.891912	-2.68275
ILMN_2402106	0.0514	0.00134	-4.48162	-0.89229	-3.91799
ILMN_1687508	0.0514	0.00134	4.48154	-0.892417	1.1014	ALDH7A1	aldehyde dehydrogenase 7 family member A1
ILMN_1690546	0.0514	0.00134	-4.48009	-0.894615	-1.01888	PPP3CC	protein phosphatase 3 catalytic subunit gamma
ILMN_1680344	0.0515	0.00134	4.47907	-0.896162	1.61753	MYOM1	myomesin 1
ILMN_2150294	0.0516	0.00134	-4.47741	-0.89868	-1.59518	FKBP14	FK506 binding protein 14
ILMN_1655819	0.0517	0.00135	4.47588	-0.901012	3.82108
ILMN_1821701	0.0517	0.00135	-4.47508	-0.902223	-1.83001
ILMN_2131447	0.0518	0.00135	-4.47308	-0.905261	-2.63682	LRRC3B	leucine rich repeat containing 3B
ILMN_1759787	0.052	0.00136	-4.47044	-0.909269	-1.81215	THBD	thrombomodulin
ILMN_1820935	0.052	0.00136	-4.46988	-0.910134	-1.71084	LINC01543	long intergenic non-protein coding RNA 1543
ILMN_1741869	0.052	0.00136	-4.46779	-0.913299	-1.52096	WDR47	WD repeat domain 47
ILMN_1775296	0.052	0.00137	-4.46691	-0.914636	-3.16794
ILMN_1665335	0.052	0.00137	-4.46668	-0.91499	-1.43864	DIABLO	diablo IAP-binding mitochondrial protein
ILMN_1791896	0.052	0.00137	4.46663	-0.915061	0.724602	EBAG9	estrogen receptor binding site associated, antigen, 9
ILMN_1660927	0.0521	0.00137	-4.4655	-0.91679	-2.01557
ILMN_1685397	0.0523	0.00137	-4.4625	-0.921346	-0.98146	ITGA3	integrin subunit alpha 3
ILMN_1671933	0.0523	0.00138	4.46209	-0.921974	0.953397	CLCC1	chloride channel CLIC like 1
ILMN_1656382	0.0524	0.00138	-4.45966	-0.92567	-3.23129	BOLA2	bolA family member 2
ILMN_1672687	0.0524	0.00138	4.45889	-0.926846	1.01777
ILMN_1813341	0.0525	0.00139	4.45711	-0.929549	2.26085	PTGFR	prostaglandin F receptor
ILMN_1665483	0.0525	0.00139	4.45673	-0.930118	1.0535	PUM3	pumilio RNA binding family member 3
ILMN_1806056	0.0525	0.00139	-4.45628	-0.930809	-6.3814	CEACAM8	carcinoembryonic antigen related cell adhesion molecule 8
ILMN_1808110	0.0525	0.00139	4.45589	-0.931398	1.00771	TCEB3	transcription elongation factor B subunit 3
ILMN_1793578	0.0525	0.00139	4.45581	-0.931525	2.86621	ZFP37	ZFP37 zinc finger protein
ILMN_1763208	0.0525	0.00139	4.45464	-0.933301	1.22306	ZNF10	zinc finger protein 10
ILMN_1706558	0.0525	0.00139	4.45458	-0.933395	0.885338	TRMT61B	tRNA methyltransferase 61B
ILMN_1716342	0.0527	0.0014	4.45213	-0.937131	1.38186	VPS50	VPS50, EARP/GARPII complex subunit
ILMN_1683239	0.0534	0.00142	-4.4426	-0.951634	-1.69992	RASSF1	Ras association domain family member 1
ILMN_1713529	0.0536	0.00142	-4.43888	-0.957308	-1.36063	SEMA6A	semaphorin 6A
ILMN_2341952	0.0537	0.00143	4.43685	-0.960396	0.868754	MRPL35	mitochondrial ribosomal protein L35
ILMN_2213680	0.0537	0.00143	4.43658	-0.96082	1.37738	ZCCHC10	zinc finger CCHC-type containing 10
ILMN_1660477	0.0538	0.00143	4.43536	-0.962681	1.06443
ILMN_1678729	0.0538	0.00143	4.43505	-0.96315	0.725405	SIL1	SIL1 nucleotide exchange factor
ILMN_1878375	0.0538	0.00143	4.434	-0.964748	4.26185
ILMN_2351466	0.0539	0.00144	-4.43225	-0.967421	-2.82782	NTM	neurotrimin
ILMN_1682233	0.0539	0.00144	4.43159	-0.968429	1.05922	ESCO1	establishment of sister chromatid cohesion N-acetyltransferase 1
ILMN_2382717	0.0539	0.00144	-4.43145	-0.968641	-1.37417
ILMN_1690224	0.0539	0.00144	-4.43095	-0.969392	-3.67724
ILMN_1712423	0.0539	0.00144	-4.43009	-0.970713	-1.46037	INPP5K	inositol polyphosphate-5-phosphatase K
ILMN_1769859	0.0539	0.00144	-4.42943	-0.971725	-2.89537	PCDHB9	protocadherin beta 9
ILMN_2199389	0.0539	0.00145	-4.42906	-0.972284	-3.34718	VIPR1	vasoactive intestinal peptide receptor 1
ILMN_1813207	0.0539	0.00145	4.42892	-0.972489	0.893815	MRPS9	mitochondrial ribosomal protein S9
ILMN_1741005	0.054	0.00145	4.42732	-0.974945	1.37208	TRMT10A	tRNA methyltransferase 10A
ILMN_1874678	0.0541	0.00145	4.42478	-0.978821	1.69869
ILMN_1653867	0.0544	0.00146	-4.42166	-0.983569	-1.75271	ZNF483	zinc finger protein 483
ILMN_1692100	0.0544	0.00146	4.42113	-0.984384	0.934308	ZNF35	zinc finger protein 35
ILMN_1754234	0.0544	0.00147	4.42	-0.986103	1.09201	ZMYND11	zinc finger MYND-type containing 11
ILMN_1676725	0.0545	0.00147	-4.41857	-0.988293	-1.46605	C1orf116	chromosome 1 open reading frame 116
ILMN_2093864	0.0545	0.00147	4.41814	-0.988953	2.00547	ZNF571	zinc finger protein 571
ILMN_1724854	0.0545	0.00147	4.4179	-0.989319	3.25024
ILMN_1815480	0.0547	0.00148	-4.41481	-0.994043	-2.99695	NAT8	N-acetyltransferase 8 (putative)
ILMN_1797964	0.0547	0.00148	-4.41344	-0.996131	-1.20916	ARL6IP6	ADP ribosylation factor like GTPase 6 interacting protein 6
ILMN_1751120	0.0549	0.00148	-4.41156	-0.999008	-1.22521	HIST1H4H	histone cluster 1, H4h
ILMN_2065022	0.055	0.00149	-4.40989	-1.00155	-1.18454	ARHGAP44	Rho GTPase activating protein 44
ILMN_1659905	0.055	0.00149	4.40929	-1.00247	2.59825	FKBP10	FK506 binding protein 10
ILMN_2054236	0.055	0.00149	4.40785	-1.00468	2.7094	SENP6	SUMO1/sentrin specific peptidase 6
ILMN_1793458	0.0551	0.00149	-4.40702	-1.00594	-2.32338
ILMN_1768973	0.0552	0.0015	-4.40522	-1.00869	-1.75507	HIST2H2AC	histone cluster 2, H2ac
ILMN_2337835	0.0552	0.0015	4.40486	-1.00925	0.859243	ZNF182	zinc finger protein 182
ILMN_2324537	0.0553	0.00151	-4.40182	-1.0139	-4.15935	CDC14A	cell division cycle 14A
ILMN_1782691	0.0553	0.00151	-4.40124	-1.01477	-6.30823
ILMN_1717594	0.0553	0.00151	-4.40119	-1.01486	-1.71743	AP5B1	adaptor related protein complex 5 beta 1 subunit
ILMN_2257833	0.0553	0.00151	4.40116	-1.01489	1.29579	BBS7	Bardet-Biedl syndrome 7
ILMN_2402416	0.0553	0.00151	-4.40018	-1.01639	-1.39644	DNAJB6	DnaJ heat shock protein family (Hsp40) member B6
ILMN_2180582	0.0554	0.00151	4.39858	-1.01885	1.33212	PNPLA8	patatin like phospholipase domain containing 8
ILMN_1715672	0.0554	0.00151	-4.39848	-1.019	-3.90917	HPCAL1	hippocalcin like 1
ILMN_2230592	0.0555	0.00152	4.39607	-1.02269	1.21057	MRPL3	mitochondrial ribosomal protein L3
ILMN_1735453	0.0555	0.00152	4.39588	-1.02298	1.21693	FAM98A	family with sequence similarity 98 member A
ILMN_1806366	0.0557	0.00152	4.3935	-1.02662	1.40316	ENOX2	ecto-NOX disulfide-thiol exchanger 2
ILMN_1710676	0.0558	0.00153	4.39115	-1.03021	1.03043	FBXO5	F-box protein 5
ILMN_1792800	0.0558	0.00153	4.39096	-1.03051	1.72883	LCN6	lipocalin 6
ILMN_2353490	0.0559	0.00153	-4.38953	-1.0327	-2.24549	PAX2	paired box 2
ILMN_1838885	0.0559	0.00153	-4.38916	-1.03327	-2.13295	EPG5	ectopic P-granules autophagy protein 5 homolog
ILMN_2208158	0.0559	0.00154	-4.38806	-1.03495	-1.95234	GTF2IP1	general transcription factor IIi pseudogene 1
ILMN_1814606	0.0561	0.00154	4.38559	-1.03873	1.24453	GALNT2	polypeptide N-acetylgalactosaminyltransferase 2
ILMN_2363621	0.0562	0.00155	4.38453	-1.04035	1.29515	RBBP8	RB binding protein 8, endonuclease
ILMN_1810628	0.0562	0.00155	4.38365	-1.0417	1.46998	PRUNE2	prune homolog 2
ILMN_2279834	0.0562	0.00155	-4.38281	-1.04299	-1.76904	ZNF483	zinc finger protein 483
ILMN_1751072	0.0562	0.00155	4.38186	-1.04445	0.991366	SRPRB	SRP receptor beta subunit
ILMN_1706246	0.0562	0.00155	4.38157	-1.0449	1.06437	CCT5	chaperonin containing TCP1 subunit 5
ILMN_1708501	0.0562	0.00155	-4.3805	-1.04652	-2.65221
ILMN_1886528	0.0562	0.00156	4.37997	-1.04734	3.16053	TMEM51-AS1	TMEM51 antisense RNA 1
ILMN_1668732	0.0562	0.00156	-4.37915	-1.0486	-3.57763
ILMN_1788887	0.0562	0.00156	-4.37887	-1.04902	-1.97599	LINC01089	long intergenic non-protein coding RNA 1089
ILMN_1798728	0.0562	0.00156	4.37866	-1.04934	0.761485
ILMN_1671054	0.0562	0.00156	-4.37857	-1.04948	-1.06635	HLA-A	major histocompatibility complex, class I, A
ILMN_1806040	0.0563	0.00156	4.37672	-1.05232	1.52287	TYMS	thymidylate synthetase
ILMN_1779854	0.0563	0.00157	4.37614	-1.05321	2.52553	CARD6	caspase recruitment domain family member 6
ILMN_1801504	0.0563	0.00157	4.37603	-1.05338	1.02532	RUNX1	runt related transcription factor 1
ILMN_1651950	0.0563	0.00157	4.37565	-1.05396	0.938053	TPST1	tyrosylprotein sulfotransferase 1
ILMN_1712605	0.0564	0.00157	-4.37473	-1.05537	-2.64145	ZNF829	zinc finger protein 829
ILMN_1750912	0.0564	0.00157	-4.37423	-1.05614	-2.72841	STXBP6	syntaxin binding protein 6
ILMN_1850677	0.0564	0.00157	-4.37281	-1.05831	-4.45883
ILMN_1818695	0.0564	0.00157	-4.37263	-1.05859	-0.908277
ILMN_1690863	0.0564	0.00158	4.37189	-1.05973	1.28124	ZNF470	zinc finger protein 470
ILMN_1761411	0.0566	0.00158	4.36963	-1.06319	1.43943	MCMBP	minichromosome maintenance complex binding protein
ILMN_1697916	0.0566	0.00158	4.36941	-1.06353	3.4887	LARGE2	LARGE xylosyl- and glucuronyltransferase 2
ILMN_1767514	0.0567	0.00159	4.36726	-1.06683	1.56235
ILMN_2117323	0.0567	0.00159	-4.36721	-1.06691	-1.10316	PIK3C2B	phosphatidylinositol-4-phosphate 3-kinase catalytic subunit type 2 beta
ILMN_1722206	0.0568	0.00159	4.36561	-1.06936	1.77599	MAF	MAF bZIP transcription factor
ILMN_1722985	0.0569	0.00159	4.36412	-1.07165	1.4718
ILMN_1656368	0.0569	0.0016	4.36359	-1.07246	1.14409	ALDH4A1	aldehyde dehydrogenase 4 family member A1
ILMN_1651506	0.0569	0.0016	4.36214	-1.07469	1.61189	TGS1	trimethylguanosine synthase 1
ILMN_2366790	0.057	0.0016	4.36086	-1.07665	1.2787	DDX52	DEAD-box helicase 52
ILMN_1729180	0.0571	0.00161	-4.35897	-1.07955	-1.63305	GATM	glycine amidinotransferase
ILMN_1766736	0.0573	0.00161	-4.35612	-1.08392	-3.93917	BPI	bactericidal/permeability-increasing protein
ILMN_1737005	0.0574	0.00162	-4.35487	-1.08585	-0.828914	SMG9	SMG9, nonsense mediated mRNA decay factor
ILMN_1687301	0.0574	0.00162	4.35415	-1.08695	1.71379	VCAN	versican
ILMN_1810559	0.0575	0.00162	4.35267	-1.08922	0.936193	RHOQ	ras homolog family member Q
ILMN_1763641	0.0575	0.00162	4.35185	-1.09048	1.61166	ZNF614	zinc finger protein 614
ILMN_1900270	0.0576	0.00163	4.35123	-1.09144	4.12702
ILMN_1671906	0.0576	0.00163	4.35009	-1.09319	3.55347	MND1	meiotic nuclear divisions 1
ILMN_1809894	0.0576	0.00163	4.35005	-1.09325	2.02162	TMEM117	transmembrane protein 117
ILMN_1790577	0.0577	0.00163	4.34831	-1.09593	1.12028	SLC35F2	solute carrier family 35 member F2
ILMN_1821969	0.0577	0.00163	4.34747	-1.09722	1.86396
ILMN_1686194	0.0577	0.00164	4.34706	-1.09785	1.25628	CWC27	CWC27 spliceosome associated protein homolog
ILMN_1907679	0.0579	0.00164	4.34471	-1.10145	1.61554
ILMN_1774083	0.0579	0.00164	4.34444	-1.10187	0.967478	TRIAP1	TP53 regulated inhibitor of apoptosis 1
ILMN_1755850	0.0579	0.00165	4.34299	-1.1041	1.69326	ZNF350	zinc finger protein 350
ILMN_1710280	0.0579	0.00165	-4.34187	-1.10582	-3.71456	TUBB1	tubulin beta 1 class VI
ILMN_1742467	0.0579	0.00165	4.34166	-1.10614	1.5516	PTCHD4	patched domain containing 4
ILMN_2077886	0.0579	0.00165	-4.34162	-1.10621	-0.840846	C1orf109	chromosome 1 open reading frame 109
ILMN_1655915	0.058	0.00165	4.34018	-1.10842	2.47131	MMP11	matrix metallopeptidase 11
ILMN_1873278	0.0583	0.00166	4.33708	-1.1132	2.22291
ILMN_2243036	0.0583	0.00166	4.33623	-1.1145	3.0997	HAS2	hyaluronan synthase 2
ILMN_1908898	0.0583	0.00166	-4.33578	-1.1152	-3.57166
ILMN_2151522	0.0583	0.00166	4.33544	-1.11572	3.32501	CRISPLD1	cysteine rich secretory protein LCCL domain containing 1
ILMN_1680673	0.0583	0.00167	4.33493	-1.11651	1.14826	NT5DC1	5'-nucleotidase domain containing 1
ILMN_1683575	0.0583	0.00167	-4.33471	-1.11684	-1.08728	TMLHE	trimethyllysine hydroxylase, epsilon
ILMN_2404135	0.0583	0.00167	-4.33303	-1.11942	-0.900677	RIOK3	RIO kinase 3
ILMN_1760802	0.0583	0.00167	-4.33291	-1.11961	-1.22173	MRE11A	MRE11 homolog A, double strand break repair nuclease
ILMN_1701700	0.0583	0.00167	4.33243	-1.12034	4.81418	KLHL4	kelch like family member 4
ILMN_1786734	0.0583	0.00167	4.33238	-1.12043	1.33305	EIF5	eukaryotic translation initiation factor 5
ILMN_1659255	0.0583	0.00167	-4.33188	-1.1212	-1.35449	RP2	retinitis pigmentosa 2 (X-linked recessive)
ILMN_1798855	0.0585	0.00168	4.32887	-1.12582	1.99975	RASSF9	Ras association domain family member 9
ILMN_2302716	0.0587	0.00169	4.32573	-1.13065	1.41002	ALDH18A1	aldehyde dehydrogenase 18 family member A1
ILMN_1777663	0.0587	0.00169	4.32544	-1.1311	0.769282	TOP2B	topoisomerase (DNA) II beta
ILMN_1678170	0.0587	0.00169	-4.32499	-1.1318	-2.31364	MME	membrane metallo-endopeptidase
ILMN_1862365	0.0587	0.00169	4.32447	-1.13261	1.41453
ILMN_1737935	0.0587	0.00169	-4.32434	-1.1328	-1.89447	MACF1	microtubule-actin crosslinking factor 1
ILMN_1652854	0.059	0.0017	4.32094	-1.13803	3.01187
ILMN_1902467	0.0591	0.00171	-4.31912	-1.14085	-2.69884
ILMN_1753515	0.0592	0.00171	4.3175	-1.14334	1.39391	SRR	serine racemase
ILMN_1684746	0.0593	0.00171	4.31652	-1.14485	1.08421	IPO11	importin 11
ILMN_1804958	0.0594	0.00172	4.31493	-1.1473	3.90918	ZFY	zinc finger protein, Y-linked
ILMN_1668825	0.0594	0.00172	-4.31411	-1.14857	-1.17977
ILMN_2376108	0.0596	0.00173	-4.31174	-1.15222	-1.2367	PSMB9	proteasome subunit beta 9
ILMN_1678652	0.0596	0.00173	-4.31093	-1.15347	-1.64683	TCTN3	tectonic family member 3
ILMN_1737387	0.0597	0.00173	-4.30871	-1.15689	-2.75037
ILMN_1668446	0.0598	0.00174	-4.30765	-1.15853	-1.41419	ABCA9	ATP binding cassette subfamily A member 9
ILMN_2318932	0.06	0.00174	4.30535	-1.16207	4.12495	DUSP27	dual specificity phosphatase 27 (putative)
ILMN_2411076	0.0602	0.00175	4.30215	-1.16702	1.10513	MATR3	matrin 3
ILMN_1861392	0.0602	0.00175	4.30142	-1.16814	1.7371	ITSN1	intersectin 1
ILMN_1783684	0.0602	0.00175	-4.30109	-1.16865	-1.5125
ILMN_1662897	0.0603	0.00176	-4.29953	-1.17105	-4.47262	ERCC4	ERCC excision repair 4, endonuclease catalytic subunit
ILMN_2094106	0.0604	0.00176	4.29823	-1.17306	0.85138	HSD17B12	hydroxysteroid 17-beta dehydrogenase 12
ILMN_1750941	0.0605	0.00177	4.29627	-1.17608	3.15111	DLX4	distal-less homeobox 4
ILMN_1871762	0.0605	0.00177	4.29542	-1.1774	1.62398
ILMN_1662743	0.0605	0.00177	-4.29492	-1.17816	-0.883101	POLR2J4	RNA polymerase II subunit J4, pseudogene
ILMN_1666564	0.0605	0.00177	-4.29418	-1.1793	-1.10637
ILMN_1770548	0.0605	0.00177	-4.29403	-1.17954	-1.13076	CLASP2	cytoplasmic linker associated protein 2
ILMN_1798602	0.0605	0.00177	4.29399	-1.17961	1.0253	PCF11	PCF11 cleavage and polyadenylation factor subunit
ILMN_1740308	0.0606	0.00178	-4.29265	-1.18167	-2.99812	UNC80	unc-80 homolog, NALCN activator
ILMN_1797379	0.0606	0.00178	-4.29249	-1.18191	-3.80683	RBM43	RNA binding motif protein 43
ILMN_1682929	0.0606	0.00178	4.2916	-1.1833	1.07378
ILMN_1750373	0.0609	0.00179	-4.2885	-1.18808	-1.26309	ANOS1	anosmin 1
ILMN_1891067	0.061	0.00179	4.28699	-1.19042	3.62245	KCNH1	potassium voltage-gated channel subfamily H member 1
ILMN_1663684	0.061	0.0018	4.28527	-1.19308	1.74975	ATP13A3	ATPase 13A3
ILMN_1757072	0.061	0.0018	-4.2848	-1.19379	-0.948088
ILMN_1800267	0.061	0.0018	-4.2848	-1.1938	-3.73817	FAM13A	family with sequence similarity 13 member A
ILMN_1756312	0.061	0.0018	4.28448	-1.1943	1.82195	SEMA7A	semaphorin 7A (John Milton Hagen blood group)
ILMN_2078724	0.0612	0.00181	-4.28153	-1.19885	-1.14966	APOPT1	apoptogenic 1, mitochondrial
ILMN_1761945	0.0612	0.00181	-4.28137	-1.1991	-2.74051	FGFBP2	fibroblast growth factor binding protein 2
ILMN_1905815	0.0613	0.00181	-4.28057	-1.20035	-2.57276
ILMN_2361614	0.0614	0.00181	-4.27935	-1.20223	-5.14804	CCDC85A	coiled-coil domain containing 85A
ILMN_1652525	0.0614	0.00181	-4.27855	-1.20346	-1.20261	MVB12B	multivesicular body subunit 12B
ILMN_1679693	0.0615	0.00182	4.27594	-1.20751	0.860282	TMEM87B	transmembrane protein 87B
ILMN_1667018	0.0615	0.00182	4.27592	-1.20753	2.58237	ACE2	angiotensin I converting enzyme 2
ILMN_2400546	0.0615	0.00182	4.2754	-1.20834	3.42157	IZUMO4	IZUMO family member 4
ILMN_1678618	0.0616	0.00183	4.27454	-1.20966	1.81966	ELAVL3	ELAV like neuron-specific RNA binding protein 3
ILMN_1732985	0.0616	0.00183	4.27381	-1.21079	1.14631	PHF20L1	PHD finger protein 20-like 1
ILMN_1691927	0.0616	0.00183	-4.2738	-1.21081	-1.52337	BTBD1	BTB domain containing 1
ILMN_1709042	0.0616	0.00183	-4.27274	-1.21245	-1.13769	RBM4	RNA binding motif protein 4
ILMN_1912737	0.0616	0.00183	-4.27243	-1.21293	-1.16913	HIPK2	homeodomain interacting protein kinase 2
ILMN_1755049	0.0617	0.00183	-4.27144	-1.21446	-4.14138	ANKRD44	ankyrin repeat domain 44
ILMN_1830253	0.0617	0.00184	-4.271	-1.21514	-2.90966
ILMN_1821887	0.0617	0.00184	-4.26957	-1.21735	-1.83752
ILMN_1804735	0.0617	0.00184	-4.26931	-1.21776	-1.31669	CBS	cystathionine-beta-synthase
ILMN_1703803	0.0617	0.00184	4.26923	-1.21788	4.32284	ADAMTS3	ADAM metallopeptidase with thrombospondin type 1 motif 3
ILMN_1791144	0.0617	0.00184	-4.2687	-1.2187	-2.52956
ILMN_1676413	0.0617	0.00184	4.26838	-1.2192	2.41587	VSNL1	visinin like 1
ILMN_1667578	0.0617	0.00184	-4.26785	-1.22001	-1.24282	DUSP26	dual specificity phosphatase 26 (putative)
ILMN_1915908	0.0619	0.00185	-4.26471	-1.22487	-3.36779	HSPC324	uncharacterized LOC101928612
ILMN_1912814	0.0619	0.00185	-4.2644	-1.22536	-1.55109
ILMN_1754423	0.0622	0.00186	4.26143	-1.22996	1.40189	TCAIM	T-cell activation inhibitor, mitochondrial
ILMN_1702189	0.0622	0.00187	4.2607	-1.23108	3.0895	ASTN1	astrotactin 1
ILMN_2190541	0.0623	0.00187	4.25924	-1.23334	3.71481	XAGE2	X antigen family member 2
ILMN_1707232	0.0623	0.00187	4.2591	-1.23356	2.00466	EBF3	early B-cell factor 3
ILMN_1841622	0.0623	0.00187	4.25823	-1.23491	1.7771
ILMN_1751393	0.0624	0.00188	4.2568	-1.23713	2.14666	ZNF684	zinc finger protein 684
ILMN_1679127	0.0625	0.00188	4.2557	-1.23883	1.15241	CCAR1	cell division cycle and apoptosis regulator 1
ILMN_2117526	0.0625	0.00188	4.25507	-1.2398	2.84838	DMGDH	dimethylglycine dehydrogenase
ILMN_1701134	0.0625	0.00188	4.25503	-1.23986	0.918469	PTEN	phosphatase and tensin homolog
ILMN_1787845	0.0625	0.00188	-4.2543	-1.24101	-1.59397
ILMN_2197519	0.0628	0.00189	4.25064	-1.24667	0.998478	ZNF627	zinc finger protein 627
ILMN_1692219	0.0629	0.0019	-4.24932	-1.24872	-1.01353	RAB11FIP1	RAB11 family interacting protein 1
ILMN_2191720	0.0629	0.0019	4.24887	-1.24942	0.894199	ZNF471	zinc finger protein 471
ILMN_1749962	0.0631	0.00191	4.24572	-1.25429	1.59287	NCAM2	neural cell adhesion molecule 2
ILMN_1714848	0.0632	0.00191	4.24492	-1.25554	1.40364	ZNF354A	zinc finger protein 354A
ILMN_1765770	0.0632	0.00191	4.24427	-1.25655	4.46071	SYCP2	synaptonemal complex protein 2
ILMN_1737497	0.0632	0.00191	4.244	-1.25697	1.12227
ILMN_1769665	0.0634	0.00192	4.24071	-1.26208	0.765532	RAB5C	RAB5C, member RAS oncogene family
ILMN_1738832	0.0634	0.00192	4.24035	-1.26263	1.64044	SACS	sacsin molecular chaperone
ILMN_1764885	0.0635	0.00193	-4.23855	-1.26542	-2.058	LRRN4	leucine rich repeat neuronal 4
ILMN_1787370	0.0635	0.00193	-4.23852	-1.26546	-1.36495	NDUFAF7	NADH:ubiquinone oxidoreductase complex assembly factor 7
ILMN_1898453	0.0636	0.00193	-4.23756	-1.26695	-2.6609
ILMN_2401730	0.0636	0.00194	4.23628	-1.26894	1.07169	C1GALT1C1	C1GALT1 specific chaperone 1
ILMN_2397199	0.0636	0.00194	-4.23627	-1.26897	-0.865125	NDEL1	nudE neurodevelopment protein 1 like 1
ILMN_1777139	0.0636	0.00194	4.23548	-1.27019	1.03812	MAK16	MAK16 homolog
ILMN_1725556	0.0636	0.00194	4.23545	-1.27022	3.39902	TMEM229A	transmembrane protein 229A
ILMN_2160929	0.0636	0.00194	4.23535	-1.27039	0.972837	FEN1	flap structure-specific endonuclease 1
ILMN_2412214	0.0637	0.00194	-4.23368	-1.27298	-0.973827	LGALS9	galectin 9
ILMN_1661833	0.0637	0.00195	4.23299	-1.27405	1.21926	ANKRD12	ankyrin repeat domain 12
ILMN_1913678	0.0637	0.00195	4.23277	-1.27439	1.30419	IRAK3	interleukin 1 receptor associated kinase 3
ILMN_1659122	0.0638	0.00195	-4.23189	-1.27577	-3.11314	KLF10	Kruppel like factor 10
ILMN_1656842	0.0638	0.00195	4.23064	-1.2777	3.08031
ILMN_2351638	0.0639	0.00196	-4.22968	-1.2792	-1.12888	BEX4	brain expressed X-linked 4
ILMN_1719660	0.0639	0.00196	4.2295	-1.27947	1.85493	SMPDL3B	sphingomyelin phosphodiesterase acid like 3B
ILMN_1858293	0.064	0.00196	-4.22698	-1.28338	-3.09215
ILMN_1733249	0.064	0.00196	-4.22696	-1.28341	-1.52609	GNB4	G protein subunit beta 4
ILMN_2202940	0.0641	0.00197	-4.22485	-1.2867	-1.39692	CHPT1	choline phosphotransferase 1
ILMN_1680850	0.0641	0.00197	4.22438	-1.28742	1.55687	RECQL	RecQ like helicase
ILMN_1652677	0.0641	0.00197	-4.22437	-1.28744	-1.39337	FAM89A	family with sequence similarity 89 member A
ILMN_1734773	0.0642	0.00197	-4.22376	-1.28839	-3.85677	PRSS1	protease, serine 1
ILMN_1685690	0.0643	0.00198	4.22203	-1.29107	1.48923	KDM5D	lysine demethylase 5D
ILMN_1796642	0.0644	0.00198	-4.22028	-1.29378	-1.8109	NCF2	neutrophil cytosolic factor 2
ILMN_2072091	0.0644	0.00199	4.2187	-1.29625	0.831487	HNRNPUL2	heterogeneous nuclear ribonucleoprotein U like 2
ILMN_1782004	0.0644	0.00199	-4.2186	-1.2964	-2.89039	NKX3-2	NK3 homeobox 2
ILMN_1764970	0.0644	0.00199	4.21823	-1.29698	1.22489	JMJD1C	jumonji domain containing 1C
ILMN_1683658	0.0644	0.00199	-4.21809	-1.2972	-0.96469	FKBP1A	FK506 binding protein 1A
ILMN_1798528	0.0644	0.00199	-4.21803	-1.29729	-1.65568	SULT1A2	sulfotransferase family 1A member 2
ILMN_1751776	0.0644	0.00199	4.21786	-1.29755	3.62148	CKAP2L	cytoskeleton associated protein 2 like
ILMN_1675577	0.0645	0.002	4.21597	-1.3005	0.842672	TRMT61A	tRNA methyltransferase 61A
ILMN_2145670	0.0646	0.002	4.2147	-1.30247	1.14696	TNC	tenascin C
ILMN_1811692	0.0647	0.002	4.21361	-1.30416	0.959542	FTSJ3	FtsJ homolog 3
ILMN_1676846	0.065	0.00201	4.21018	-1.3095	0.766789	ABCE1	ATP binding cassette subfamily E member 1
ILMN_1885985	0.065	0.00202	4.20953	-1.31051	3.73987	ACER2	alkaline ceramidase 2
ILMN_2384591	0.0651	0.00202	-4.20791	-1.31302	-0.979518	HN1	hematological and neurological expressed 1
ILMN_1915783	0.0651	0.00202	-4.20719	-1.31414	-1.75726
ILMN_1726456	0.0651	0.00202	-4.20718	-1.31417	-0.814013	SLC3A2	solute carrier family 3 member 2
ILMN_2401873	0.0651	0.00203	4.20652	-1.31519	0.995123
ILMN_2252295	0.0651	0.00203	-4.20646	-1.31529	-0.973086	ELF2	E74 like ETS transcription factor 2
ILMN_1658494	0.0653	0.00204	-4.20362	-1.31969	-1.53383	RGCC	regulator of cell cycle
ILMN_2090123	0.0653	0.00204	4.20354	-1.31983	0.711099	DHX29	DEAH-box helicase 29
ILMN_1777214	0.0653	0.00204	4.20337	-1.3201	2.11108	KANSL1L	KAT8 regulatory NSL complex subunit 1 like
ILMN_1676194	0.0653	0.00204	4.20231	-1.32175	2.83092
ILMN_1783392	0.0654	0.00204	-4.2014	-1.32315	-3.3201	BTN2A1	butyrophilin subfamily 2 member A1
ILMN_1883165	0.0654	0.00204	-4.20073	-1.3242	-2.74777
ILMN_1651652	0.0656	0.00205	-4.19887	-1.3271	-3.90232	RTN3	reticulon 3
ILMN_1735798	0.0657	0.00206	4.19724	-1.32964	1.26814	OSBPL3	oxysterol binding protein like 3
ILMN_1654945	0.0657	0.00206	-4.19596	-1.33163	-4.00812	DNMT3A	DNA methyltransferase 3 alpha
ILMN_1775304	0.0657	0.00206	-4.19582	-1.33184	-1.35853	DNAJB1	DnaJ heat shock protein family (Hsp40) member B1
ILMN_1781060	0.0657	0.00206	-4.19537	-1.33254	-3.39636	SYN2	synapsin II
ILMN_1678629	0.0657	0.00206	4.19517	-1.33285	0.678459	DOCK7	dedicator of cytokinesis 7
ILMN_1663681	0.0658	0.00207	-4.19399	-1.3347	-3.6754	SNORD54	small nucleolar RNA, C/D box 54
ILMN_1782098	0.0658	0.00207	4.19396	-1.33474	1.29785	SMO	smoothened, frizzled class receptor
ILMN_1679087	0.0661	0.00208	4.18991	-1.34105	1.50219
ILMN_1708934	0.0662	0.00208	-4.18793	-1.34414	-1.6388	ADM	adrenomedullin
ILMN_2173524	0.0662	0.00208	4.18792	-1.34416	0.884326	FOXD4	forkhead box D4
ILMN_1733318	0.0662	0.00209	4.18647	-1.34642	3.23825	TEX9	testis expressed 9
ILMN_1907042	0.0662	0.00209	4.18626	-1.34675	2.20321	C1orf132	chromosome 1 open reading frame 132
ILMN_1698985	0.0662	0.00209	-4.18554	-1.34786	-1.26078	DCAF6	DDB1 and CUL4 associated factor 6
ILMN_1746020	0.0662	0.00209	-4.18529	-1.34826	-2.02842	MDM4	MDM4, p53 regulator
ILMN_1748476	0.0662	0.00209	4.18492	-1.34884	1.32216	NOP58	NOP58 ribonucleoprotein
ILMN_1719759	0.0662	0.00209	4.1848	-1.34901	1.75817	TNC	tenascin C
ILMN_1737837	0.0662	0.00209	-4.18479	-1.34903	-2.10776
ILMN_2262444	0.0662	0.00209	-4.18479	-1.34904	-1.24528
ILMN_2079508	0.0662	0.0021	4.18454	-1.34942	1.5712	ZNF204P	zinc finger protein 204, pseudogene
ILMN_1769876	0.0663	0.0021	-4.1831	-1.35167	-1.09742	TBC1D2	TBC1 domain family member 2
ILMN_1743677	0.0665	0.00211	4.18108	-1.35481	0.935987	HNRNPU	heterogeneous nuclear ribonucleoprotein U
ILMN_1735151	0.0668	0.00212	4.17726	-1.36077	1.84052	EIF5A2	eukaryotic translation initiation factor 5A2
ILMN_1767377	0.0668	0.00212	-4.17662	-1.36176	-1.69186
ILMN_1665132	0.0668	0.00212	-4.17592	-1.36286	-4.97947	CD36	CD36 molecule
ILMN_1785107	0.0668	0.00212	4.17578	-1.36308	1.12195	NXT2	nuclear transport factor 2 like export factor 2
ILMN_1693092	0.0668	0.00212	4.17561	-1.36335	2.58085
ILMN_2104967	0.0671	0.00214	4.172	-1.36897	1.37587	ZNF443	zinc finger protein 443
ILMN_1658460	0.0671	0.00214	-4.17194	-1.36908	-1.68195
ILMN_1664993	0.0671	0.00214	-4.17128	-1.3701	-2.71236	SLX1B	SLX1 homolog B, structure-specific endonuclease subunit
ILMN_2123431	0.0671	0.00214	4.17115	-1.37031	0.788216	RPS6KC1	ribosomal protein S6 kinase C1
ILMN_1763007	0.0672	0.00215	-4.1694	-1.37303	-0.950355	MFSD14A	major facilitator superfamily domain containing 14A
ILMN_1690703	0.0672	0.00215	4.16913	-1.37346	1.25866	MIR99AHG	mir-99a-let-7c cluster host gene
ILMN_1864227	0.0672	0.00215	4.16878	-1.37401	3.45892
ILMN_2210713	0.0673	0.00215	4.16793	-1.37534	1.28931	COMMD8	COMM domain containing 8
ILMN_2383419	0.0675	0.00216	-4.16523	-1.37954	-0.864344	GMEB1	glucocorticoid modulatory element binding protein 1
ILMN_1679267	0.0675	0.00216	-4.16477	-1.38026	-1.41394	TGM2	transglutaminase 2
ILMN_1909895	0.0675	0.00216	-4.16463	-1.38049	-2.70226
ILMN_1685323	0.0675	0.00216	-4.16357	-1.38213	-3.01324	CXADRP2	coxsackie virus and adenovirus receptor pseudogene 2
ILMN_2155025	0.0675	0.00217	4.16319	-1.38273	1.69844	ZNF681	zinc finger protein 681
ILMN_1660654	0.0675	0.00217	4.16206	-1.38449	3.11003	CDCA2	cell division cycle associated 2
ILMN_1653127	0.0675	0.00217	4.16136	-1.38558	3.43012	HERC2P2	hect domain and RLD 2 pseudogene 2
ILMN_1789346	0.0675	0.00218	-4.16038	-1.38712	-4.30551
ILMN_2415144	0.0675	0.00218	-4.16033	-1.38719	-0.998704	SP110	SP110 nuclear body protein
ILMN_1656979	0.0675	0.00218	-4.16032	-1.38721	-2.51514	ABO	ABO blood group (transferase A, alpha 1-3-N-acetylgalactosaminyltransferase; transferase B, alpha 1-3-galactosyltransferase)
ILMN_1748427	0.0675	0.00218	4.16005	-1.38764	1.05222	ZNF239	zinc finger protein 239
ILMN_2316918	0.0675	0.00218	4.15999	-1.38772	1.24204	PANK1	pantothenate kinase 1
ILMN_2388955	0.0675	0.00218	-4.15976	-1.38808	-1.38737	FAM212B	family with sequence similarity 212 member B
ILMN_2330267	0.0675	0.00218	4.15973	-1.38813	0.700722	ABCE1	ATP binding cassette subfamily E member 1
ILMN_1692698	0.0675	0.00218	4.15897	-1.38932	1.89712	VASH2	vasohibin 2
ILMN_1754547	0.0675	0.00218	4.15836	-1.39028	0.892342	R3HDM1	R3H domain containing 1
ILMN_1734346	0.0675	0.00218	4.15821	-1.3905	3.48895	IZUMO4	IZUMO family member 4
ILMN_1694847	0.0675	0.00218	4.15801	-1.39081	0.839819	TERF1	telomeric repeat binding factor 1
ILMN_2042941	0.0675	0.00219	4.15738	-1.3918	1.7819	TMEM159	transmembrane protein 159
ILMN_1698516	0.0675	0.00219	4.15679	-1.39273	2.24032	SORCS3	sortilin related VPS10 domain containing receptor 3
ILMN_2413779	0.0675	0.00219	4.15613	-1.39375	1.6407	SEZ6L2	seizure related 6 homolog like 2
ILMN_1752639	0.0675	0.00219	-4.15596	-1.39402	-1.18909	SLC25A24	solute carrier family 25 member 24
ILMN_1680434	0.0675	0.00219	-4.15518	-1.39524	-2.61286	MAPK8IP1	mitogen-activated protein kinase 8 interacting protein 1
ILMN_2239754	0.0675	0.00219	-4.155	-1.39553	-3.29724	IFIT3	interferon induced protein with tetratricopeptide repeats 3
ILMN_1728802	0.0675	0.00219	4.15482	-1.3958	1.1337	SDCCAG8	serologically defined colon cancer antigen 8
ILMN_2233493	0.0676	0.0022	4.15423	-1.39672	0.815338	GPBP1	GC-rich promoter binding protein 1
ILMN_1723962	0.0677	0.0022	4.1528	-1.39897	1.26088	LXN	latexin
ILMN_1676358	0.0679	0.00221	-4.15065	-1.40232	-1.1444	RALB	RALB Ras like proto-oncogene B
ILMN_2062112	0.0679	0.00221	4.14986	-1.40355	0.81485	ZC3H15	zinc finger CCCH-type containing 15
ILMN_1695002	0.0679	0.00221	-4.14942	-1.40424	-2.83106	PKIB	protein kinase (cAMP-dependent, catalytic) inhibitor beta
ILMN_1709257	0.0679	0.00221	-4.14877	-1.40527	-4.63137	RIPPLY3	ripply transcriptional repressor 3
ILMN_1669842	0.0679	0.00222	4.14845	-1.40576	2.70128	CHAF1A	chromatin assembly factor 1 subunit A
ILMN_2217212	0.0679	0.00222	4.14795	-1.40655	0.90209	ZNF564	zinc finger protein 564
ILMN_1692077	0.068	0.00222	-4.14647	-1.40886	-2.53521	MXRA7	matrix remodeling associated 7
ILMN_1704961	0.0682	0.00223	-4.14491	-1.4113	-1.30505	ACTG1	actin gamma 1
ILMN_1674703	0.0683	0.00223	4.14299	-1.4143	1.05584	UBA5	ubiquitin like modifier activating enzyme 5
ILMN_1834538	0.0683	0.00224	4.14275	-1.41468	1.30963
ILMN_1720267	0.0683	0.00224	4.1419	-1.416	0.950245	TARSL2	threonyl-tRNA synthetase like 2
ILMN_1667112	0.0684	0.00224	-4.14056	-1.4181	-1.56029	FBXO7	F-box protein 7
ILMN_2388965	0.0684	0.00224	4.14053	-1.41814	4.12866	ARHGEF25	Rho guanine nucleotide exchange factor 25
ILMN_1699603	0.0684	0.00224	4.14036	-1.41841	0.917079	MRPL12	mitochondrial ribosomal protein L12
ILMN_1785703	0.0684	0.00224	-4.1402	-1.41866	-1.40912	LMOD3	leiomodin 3
ILMN_1835631	0.0685	0.00225	-4.13832	-1.42161	-2.42535
ILMN_2373632	0.0686	0.00226	-4.13697	-1.42371	-0.84006	IDH3B	isocitrate dehydrogenase 3 (NAD(+)) beta
ILMN_2093427	0.0686	0.00226	4.13664	-1.42423	1.09842	SHF	Src homology 2 domain containing F
ILMN_1797808	0.0687	0.00226	-4.13556	-1.42593	-3.96487
ILMN_1698139	0.0689	0.00227	-4.13281	-1.43022	-1.76344	TCEA1	transcription elongation factor A1
ILMN_1905009	0.0689	0.00227	-4.13247	-1.43075	-3.43638
ILMN_2223941	0.0689	0.00227	-4.13231	-1.43101	-1.30832	FBLN5	fibulin 5
ILMN_1666208	0.0689	0.00228	4.13107	-1.43295	1.95134	MIS18BP1	MIS18 binding protein 1
ILMN_1759250	0.0689	0.00228	-4.13091	-1.4332	-1.27837	TAP2	transporter 2, ATP binding cassette subfamily B member
ILMN_1658995	0.0689	0.00228	-4.1308	-1.43337	-0.830789	ACOT9	acyl-CoA thioesterase 9
ILMN_1767690	0.0691	0.00228	4.12857	-1.43687	2.07985	SENP8	SUMO/sentrin peptidase family member, NEDD8 specific
ILMN_2134224	0.0691	0.00229	4.12816	-1.43751	0.867644	ATP13A1	ATPase 13A1
ILMN_1750008	0.0692	0.00229	4.12742	-1.43867	1.00829	SUPV3L1	Suv3 like RNA helicase
ILMN_1681983	0.0692	0.00229	4.12634	-1.44035	2.13846	RSPO3	R-spondin 3
ILMN_1811877	0.0693	0.0023	4.12518	-1.44217	1.07659	ANTXR1	anthrax toxin receptor 1
ILMN_1674580	0.0693	0.0023	4.12449	-1.44325	4.09583	TRIM36	tripartite motif containing 36
ILMN_1698508	0.0693	0.0023	-4.12434	-1.44349	-3.71569	ST8SIA6	ST8 alpha-N-acetyl-neuraminide alpha-2,8-sialyltransferase 6
ILMN_1688034	0.0693	0.0023	4.12406	-1.44393	0.771242	COIL	coilin
ILMN_1680220	0.0693	0.0023	4.12388	-1.44421	2.44904	GEN1	GEN1, Holliday junction 5' flap endonuclease
ILMN_1683694	0.0694	0.00231	-4.12267	-1.44612	-7.01753	SLC6A4	solute carrier family 6 member 4
ILMN_1659976	0.0694	0.00231	4.12181	-1.44745	0.782348	CLP1	cleavage and polyadenylation factor I subunit 1
ILMN_1661366	0.0694	0.00231	-4.12166	-1.4477	-1.46186	PGAM1	phosphoglycerate mutase 1
ILMN_1736650	0.0697	0.00232	4.11865	-1.45241	0.925256	KDM4A	lysine demethylase 4A
ILMN_1806607	0.0697	0.00232	4.11827	-1.453	2.36591	SFN	stratifin
ILMN_1903064	0.0697	0.00232	-4.11773	-1.45386	-2.97534
ILMN_1779064	0.0697	0.00233	4.11669	-1.45549	1.07324	KLC2	kinesin light chain 2
ILMN_1831542	0.0697	0.00233	-4.11667	-1.45551	-2.71416
ILMN_1807003	0.0697	0.00233	-4.11549	-1.45736	-1.67482	ANXA11	annexin A11
ILMN_1754795	0.0697	0.00233	4.11469	-1.45862	1.08154	FAT1	FAT atypical cadherin 1
ILMN_2371724	0.0697	0.00233	-4.11466	-1.45867	-0.83717	CEACAM1	carcinoembryonic antigen related cell adhesion molecule 1
ILMN_1662128	0.0697	0.00234	-4.11442	-1.45904	-1.12997	ISY1	ISY1 splicing factor homolog
ILMN_2189869	0.0697	0.00234	-4.11433	-1.45918	-0.970815	FCF1	FCF1 rRNA-processing protein
ILMN_1735816	0.0697	0.00234	-4.11413	-1.4595	-2.35115	CYP4A11	cytochrome P450 family 4 subfamily A member 11
ILMN_1885628	0.0697	0.00234	-4.11363	-1.46028	-2.4241	KSR2	kinase suppressor of ras 2
ILMN_1654217	0.0697	0.00234	4.11336	-1.4607	2.19832	MPP2	membrane palmitoylated protein 2
ILMN_1676406	0.0697	0.00234	4.1132	-1.46095	2.31033	CTU2	cytosolic thiouridylase subunit 2
ILMN_2337655	0.0697	0.00234	-4.1122	-1.46251	-1.05611	WARS	tryptophanyl-tRNA synthetase
ILMN_1767811	0.0697	0.00234	4.11175	-1.46322	0.978962	ZNF416	zinc finger protein 416
ILMN_1702443	0.0697	0.00234	-4.11174	-1.46325	-2.88828	DNMBP	dynamin binding protein
ILMN_1775486	0.0698	0.00235	4.11042	-1.46531	1.43171	SSPN	sarcospan
ILMN_2176882	0.0698	0.00235	-4.11019	-1.46567	-1.42149	ZNF69	zinc finger protein 69
ILMN_2089458	0.0698	0.00235	4.10993	-1.46608	0.931443	SASS6	SAS-6 centriolar assembly protein
ILMN_1752150	0.0698	0.00235	-4.10953	-1.46671	-4.76579
ILMN_1829845	0.0698	0.00236	-4.10863	-1.46811	-3.398
ILMN_1761490	0.0698	0.00236	4.10858	-1.46819	0.916805	ZNF75D	zinc finger protein 75D
ILMN_1659411	0.0698	0.00236	4.10822	-1.46876	0.82673	POLR2C	RNA polymerase II subunit C
ILMN_2072178	0.07	0.00236	-4.10647	-1.47151	-0.987708	ECHDC3	enoyl-CoA hydratase domain containing 3
ILMN_1783621	0.07	0.00237	-4.10563	-1.47282	-3.95733	CMPK2	cytidine/uridine monophosphate kinase 2
ILMN_1746618	0.07	0.00237	4.10553	-1.47299	1.1001	PAQR7	progestin and adipoQ receptor family member 7
ILMN_1654064	0.0701	0.00238	-4.10324	-1.47658	-4.26095
ILMN_2075051	0.0701	0.00238	-4.10317	-1.47668	-1.08423	PGS1	phosphatidylglycerophosphate synthase 1
ILMN_1771732	0.0702	0.00238	4.10247	-1.47779	0.845404	AS3MT	arsenite methyltransferase
ILMN_1769517	0.0702	0.00238	4.10166	-1.47905	0.788847	PRKDC	protein kinase, DNA-activated, catalytic polypeptide
ILMN_1661174	0.0702	0.00238	4.10154	-1.47925	0.776524
ILMN_1778226	0.0702	0.00238	4.10097	-1.48013	0.707227	EXTL3	exostosin like glycosyltransferase 3
ILMN_1737398	0.0703	0.00239	4.10024	-1.48128	0.789768	HACD3	3-hydroxyacyl-CoA dehydratase 3
ILMN_1788166	0.0703	0.00239	4.09959	-1.4823	2.88946	TTK	TTK protein kinase
ILMN_1808548	0.0704	0.00239	-4.09838	-1.4842	-4.78511	PSEN1	presenilin 1
ILMN_1688971	0.0707	0.0024	4.0954	-1.48887	0.741104	NOL11	nucleolar protein 11
ILMN_2402556	0.0708	0.00241	4.09369	-1.49157	2.21383	ZHX1	zinc fingers and homeoboxes 1
ILMN_1789596	0.0708	0.00241	4.09307	-1.49255	1.10269	ETV6	ETS variant 6
ILMN_1815885	0.0708	0.00242	4.09238	-1.49363	1.61398	ZNF112	zinc finger protein 112
ILMN_1654204	0.0708	0.00242	-4.09203	-1.49418	-3.57202	DNAJC5B	DnaJ heat shock protein family (Hsp40) member C5 beta
ILMN_1740407	0.0708	0.00242	4.09157	-1.4949	1.68696	CHSY3	chondroitin sulfate synthase 3
ILMN_1775224	0.0708	0.00242	-4.09109	-1.49566	-1.25399	NOS3	nitric oxide synthase 3
ILMN_1776153	0.0708	0.00242	4.09056	-1.49649	1.08909	AGGF1	angiogenic factor with G-patch and FHA domains 1
ILMN_2128358	0.0708	0.00242	4.09027	-1.49694	1.08245	TPP2	tripeptidyl peptidase 2
ILMN_1773835	0.0708	0.00242	-4.09016	-1.49711	-2.6526	ZNF585B	zinc finger protein 585B
ILMN_1705218	0.0709	0.00243	-4.08927	-1.4985	-1.98211	TRAPPC2	trafficking protein particle complex 2
ILMN_2226628	0.0709	0.00243	4.08854	-1.49966	1.61431	ZNF184	zinc finger protein 184
ILMN_1802973	0.0709	0.00243	4.08813	-1.5003	0.887959	ANAPC4	anaphase promoting complex subunit 4
ILMN_2383913	0.0711	0.00244	-4.08663	-1.50266	-0.838447	WDR33	WD repeat domain 33
ILMN_1676626	0.0711	0.00244	4.08591	-1.5038	1.56789	ARID4A	AT-rich interaction domain 4A
ILMN_2390821	0.0712	0.00244	4.08473	-1.50565	1.34684
ILMN_1752832	0.0712	0.00245	-4.08428	-1.50635	-4.60471
ILMN_1708164	0.0712	0.00245	4.08406	-1.50669	1.31153	EIF3A	eukaryotic translation initiation factor 3 subunit A
ILMN_1688094	0.0712	0.00245	-4.08379	-1.50712	-1.2436	ORC5	origin recognition complex subunit 5
ILMN_2052549	0.0712	0.00245	4.08263	-1.50895	2.81073
ILMN_2223130	0.0712	0.00245	4.08255	-1.50907	0.990394	SMARCA5	SWI/SNF related, matrix associated, actin dependent regulator of chromatin, subfamily a, member 5
ILMN_1914891	0.0712	0.00245	4.08212	-1.50974	1.37459
ILMN_1766573	0.0713	0.00246	4.08099	-1.51152	3.64189	TERC	telomerase RNA component
ILMN_1758392	0.0715	0.00247	4.07815	-1.51599	1.85838	ANKS1B	ankyrin repeat and sterile alpha motif domain containing 1B
ILMN_1804137	0.0715	0.00247	4.07791	-1.51636	1.24443	ATP11C	ATPase phospholipid transporting 11C
ILMN_2165369	0.0715	0.00247	-4.07771	-1.51667	-4.11255	HIST1H4B	histone cluster 1, H4b
ILMN_2341067	0.0715	0.00247	-4.07766	-1.51676	-1.15498	NLGN4X	neuroligin 4, X-linked
ILMN_1656194	0.0716	0.00248	4.07611	-1.5192	1.48996	TSPAN10	tetraspanin 10
ILMN_1812759	0.0717	0.00248	-4.07507	-1.52082	-1.1987	GCH1	GTP cyclohydrolase 1
ILMN_2383874	0.0719	0.00249	-4.07194	-1.52575	-2.6318	PRELID2	PRELI domain containing 2
ILMN_1748578	0.0719	0.0025	4.07146	-1.5265	1.14035	RAD21	RAD21 cohesin complex component
ILMN_1803217	0.0719	0.0025	-4.07091	-1.52737	-1.74698	GPRIN2	G protein regulated inducer of neurite outgrowth 2
ILMN_2151368	0.0719	0.0025	-4.07075	-1.52763	-1.00095	NOL12	nucleolar protein 12
ILMN_1819876	0.0719	0.0025	-4.07072	-1.52767	-2.07276	KCNA6	potassium voltage-gated channel subfamily A member 6
ILMN_1680378	0.0719	0.0025	4.07002	-1.52878	0.860427	RBM45	RNA binding motif protein 45
ILMN_1684984	0.0719	0.0025	-4.06999	-1.52882	-1.75098	MAGED2	MAGE family member D2
ILMN_2411897	0.0719	0.0025	-4.0696	-1.52943	-1.46259	KLF10	Kruppel like factor 10
ILMN_1679810	0.0719	0.0025	-4.06925	-1.52999	-2.8574
ILMN_1731008	0.0719	0.00251	-4.06896	-1.53044	-2.52318
ILMN_1814917	0.0719	0.00251	4.06858	-1.53104	0.757849	TLE2	transducin like enhancer of split 2
ILMN_1669404	0.0719	0.00251	4.06818	-1.53167	2.35929	KISS1	KiSS-1 metastasis-suppressor
ILMN_1738539	0.0719	0.00251	4.06804	-1.5319	0.846761
ILMN_2303166	0.0721	0.00251	4.06658	-1.53418	0.935393	MBNL3	muscleblind like splicing regulator 3
ILMN_1703301	0.0721	0.00252	-4.06436	-1.53768	-1.61776
ILMN_2349658	0.0721	0.00252	-4.06435	-1.5377	-0.931008
ILMN_2111187	0.0721	0.00252	4.06427	-1.53782	1.31064	ELOVL6	ELOVL fatty acid elongase 6
ILMN_1718950	0.0721	0.00253	4.06393	-1.53836	1.05572	ZNF433	zinc finger protein 433
ILMN_1736008	0.0721	0.00253	-4.06371	-1.5387	-1.31993	YRDC	yrdC N6-threonylcarbamoyltransferase domain containing
ILMN_1798379	0.0721	0.00253	-4.0636	-1.53888	-2.97775	NTM	neurotrimin
ILMN_1666552	0.0722	0.00253	4.06257	-1.54051	1.13479	ZNF75A	zinc finger protein 75a
ILMN_2110252	0.0722	0.00253	4.06228	-1.54096	1.17667	NPM3	nucleophosmin/nucleoplasmin 3
ILMN_1741156	0.0722	0.00253	4.06172	-1.54184	0.691367	ARMCX5	armadillo repeat containing, X-linked 5
ILMN_1724493	0.0723	0.00254	-4.06076	-1.54336	-0.724576	LYSMD2	LysM domain containing 2
ILMN_1656292	0.0724	0.00254	4.05901	-1.5461	0.926828
ILMN_1775073	0.0725	0.00255	4.05802	-1.54766	2.97762	ZNF273	zinc finger protein 273
ILMN_1716279	0.0725	0.00255	4.0578	-1.54801	1.46744	CENPE	centromere protein E
ILMN_1763264	0.0726	0.00255	4.05694	-1.54937	0.818843	MRPL2	mitochondrial ribosomal protein L2
ILMN_1765876	0.0726	0.00256	-4.05621	-1.55051	-1.72346	ARHGAP24	Rho GTPase activating protein 24
ILMN_1753567	0.0727	0.00256	-4.05456	-1.55311	-1.85185	ZNF451	zinc finger protein 451
ILMN_1791494	0.0727	0.00256	4.05446	-1.55328	1.83307
ILMN_1667962	0.0727	0.00256	-4.05442	-1.55333	-3.70802
ILMN_2111294	0.0728	0.00257	4.05267	-1.5561	4.68208	NUDT10	nudix hydrolase 10
ILMN_1753819	0.0729	0.00257	-4.05183	-1.55741	-1.01064
ILMN_2411127	0.0731	0.00258	4.04986	-1.56052	1.25888	YBEY	ybeY metallopeptidase (putative)
ILMN_2064132	0.0731	0.00258	4.04903	-1.56184	1.63711	NANP	N-acetylneuraminic acid phosphatase
ILMN_1666089	0.0732	0.00259	-4.04831	-1.56296	-3.9359	OLIG1	oligodendrocyte transcription factor 1
ILMN_2414878	0.0732	0.00259	-4.04696	-1.56509	-1.35153	STXBP1	syntaxin binding protein 1
ILMN_1668771	0.0732	0.00259	-4.04675	-1.56542	-1.60518
ILMN_1673119	0.0733	0.0026	-4.04531	-1.56769	-3.91723	AFF1	AF4/FMR2 family member 1
ILMN_1736353	0.0733	0.0026	4.04506	-1.56809	0.69977	PSMC1	proteasome 26S subunit, ATPase 1
ILMN_2408987	0.0733	0.0026	4.04424	-1.56938	1.06174	SMARCD3	SWI/SNF related, matrix associated, actin dependent regulator of chromatin, subfamily d, member 3
ILMN_1913336	0.0733	0.0026	4.04404	-1.56969	1.20232	PGGT1B	protein geranylgeranyltransferase type I subunit beta
ILMN_1793241	0.0733	0.0026	4.04399	-1.56978	0.741452	SRD5A1	steroid 5 alpha-reductase 1
ILMN_1808251	0.0733	0.00261	-4.04373	-1.57017	-4.07742
ILMN_1778831	0.0733	0.00261	4.04324	-1.57095	3.26554	NTSR1	neurotensin receptor 1 (high affinity)
ILMN_1677138	0.0734	0.00261	-4.04252	-1.57209	-1.45481	POLR2J3	RNA polymerase II subunit J3
ILMN_1678305	0.0734	0.00261	4.04177	-1.57327	2.82987
ILMN_1704985	0.0734	0.00262	-4.04117	-1.57422	-1.02618	CYP27A1	cytochrome P450 family 27 subfamily A member 1
ILMN_2067101	0.0734	0.00262	4.041	-1.57448	1.27303	POLR1B	RNA polymerase I subunit B
ILMN_1810805	0.0736	0.00262	-4.03905	-1.57757	-0.853176	HEATR5B	HEAT repeat containing 5B
ILMN_1673104	0.0736	0.00262	-4.03901	-1.57763	-3.20336
ILMN_1670377	0.0737	0.00263	4.0379	-1.57938	1.5115	ZNF20	zinc finger protein 20
ILMN_2169736	0.0737	0.00264	4.0362	-1.58206	2.57859	PGBD4	piggyBac transposable element derived 4
ILMN_1683589	0.0737	0.00264	4.03599	-1.5824	1.41872
ILMN_1772991	0.0737	0.00264	4.03596	-1.58244	0.716359	CHPF2	chondroitin polymerizing factor 2
ILMN_2388669	0.0737	0.00264	4.03578	-1.58273	1.5403	GRIA3	glutamate ionotropic receptor AMPA type subunit 3
ILMN_1745724	0.0739	0.00265	4.03407	-1.58542	1.10472	CAGE1	cancer antigen 1
ILMN_2046470	0.074	0.00265	4.03204	-1.58862	0.869755	DAAM1	dishevelled associated activator of morphogenesis 1
ILMN_1810107	0.074	0.00265	4.03203	-1.58863	1.36078	C17orf74	chromosome 17 open reading frame 74
ILMN_2144426	0.074	0.00265	-4.03173	-1.58911	-1.76438	HIST2H2AA3	histone cluster 2, H2aa3
ILMN_1900305	0.0743	0.00267	-4.02921	-1.59308	-4.0171
ILMN_2096759	0.0743	0.00267	4.02865	-1.59396	0.956695	PSMC6	proteasome 26S subunit, ATPase 6
ILMN_2122953	0.0743	0.00267	4.02841	-1.59434	0.651669	CISD1	CDGSH iron sulfur domain 1
ILMN_1788180	0.0743	0.00267	4.02806	-1.59491	1.3311	RAB13	RAB13, member RAS oncogene family
ILMN_1758371	0.0743	0.00267	-4.0274	-1.59594	-2.66484	IL1R2	interleukin 1 receptor type 2
ILMN_1770245	0.0743	0.00267	-4.02733	-1.59605	-2.50385	EPB41L5	erythrocyte membrane protein band 4.1 like 5
ILMN_1758293	0.0743	0.00267	4.0269	-1.59674	1.19198
ILMN_1713726	0.0744	0.00268	-4.02584	-1.5984	-3.83678	NFYA	nuclear transcription factor Y subunit alpha
ILMN_1791507	0.0744	0.00268	-4.02518	-1.59945	-4.0625
ILMN_1786903	0.0744	0.00268	-4.02487	-1.59994	-3.59098	CTNNB1	catenin beta 1
ILMN_1779163	0.0744	0.00268	-4.02458	-1.60039	-1.12677	AAMDC	adipogenesis associated Mth938 domain containing
ILMN_1884515	0.0744	0.00269	-4.02407	-1.60121	-3.17452
ILMN_1732039	0.0744	0.00269	4.02389	-1.60149	3.47935	DDX3Y	DEAD-box helicase 3, Y-linked
ILMN_1652674	0.0744	0.00269	-4.02339	-1.60228	-4.05509	LLGL2	LLGL2, scribble cell polarity complex component
ILMN_1658902	0.0744	0.00269	4.0227	-1.60337	0.678946	DEAF1	DEAF1, transcription factor
ILMN_1872725	0.0747	0.0027	-4.02011	-1.60745	-1.76145
ILMN_1745242	0.0748	0.00271	-4.01865	-1.60976	-1.51237	PLSCR1	phospholipid scramblase 1
ILMN_1663873	0.0748	0.00271	4.01818	-1.61051	4.77613	MMP13	matrix metallopeptidase 13
ILMN_1702237	0.075	0.00272	-4.01673	-1.61279	-0.880778	FKBP1A	FK506 binding protein 1A
ILMN_1691949	0.0751	0.00272	4.0151	-1.61538	0.981752	LOC728554	THO complex 3 pseudogene
ILMN_2115949	0.0752	0.00273	-4.01394	-1.6172	-1.35688	ZNF394	zinc finger protein 394
ILMN_1717366	0.0752	0.00273	-4.01345	-1.61799	-1.47635	MDFIC	MyoD family inhibitor domain containing
ILMN_2181060	0.0753	0.00273	4.01287	-1.61889	1.78341	CKAP2	cytoskeleton associated protein 2
ILMN_1760360	0.0753	0.00274	4.01216	-1.62001	0.971555	LTN1	listerin E3 ubiquitin protein ligase 1
ILMN_1864575	0.0753	0.00274	4.01211	-1.6201	1.64133	LOC100507073	uncharacterized LOC100507073
ILMN_1863656	0.0753	0.00274	-4.01106	-1.62176	-1.8174
ILMN_1794632	0.0755	0.00275	4.00975	-1.62382	1.12973	POLR1B	RNA polymerase I subunit B
ILMN_1666490	0.0755	0.00275	-4.0091	-1.62486	-4.03733	DST	dystonin
ILMN_1883997	0.0755	0.00275	-4.00841	-1.62595	-1.47927
ILMN_1756779	0.0756	0.00276	4.00728	-1.62773	0.911323	CLTC	clathrin heavy chain
ILMN_1655642	0.0757	0.00276	4.0065	-1.62896	1.25799	FANCI	Fanconi anemia complementation group I
ILMN_1651547	0.0757	0.00276	-4.00596	-1.62983	-4.37399	SEMA3E	semaphorin 3E
ILMN_2389810	0.0757	0.00277	4.00477	-1.6317	1.24803	ATP11C	ATPase phospholipid transporting 11C
ILMN_1693242	0.0757	0.00277	4.00448	-1.63216	0.875129	ZNF296	zinc finger protein 296
ILMN_1756081	0.0757	0.00277	-4.00448	-1.63216	-2.47626
ILMN_1706990	0.0757	0.00277	4.00446	-1.63219	1.10991
ILMN_1674297	0.0758	0.00278	4.00316	-1.63424	0.897771	HCFC2	host cell factor C2
ILMN_1688892	0.076	0.00278	-4.00131	-1.63717	-1.11349	LAMA3	laminin subunit alpha 3
ILMN_1786168	0.0761	0.00279	-4.00011	-1.63907	-1.52245
ILMN_1720452	0.0761	0.00279	-3.99924	-1.64045	-1.90233	LONRF3	LON peptidase N-terminal domain and ring finger 3
ILMN_1910330	0.0763	0.0028	-3.9973	-1.64351	-1.02851
ILMN_2374770	0.0763	0.0028	3.99697	-1.64404	1.1227	TAX1BP1	Tax1 binding protein 1
ILMN_1660222	0.0765	0.00281	3.9949	-1.64732	3.2516	MTBP	MDM2 binding protein
ILMN_1916254	0.0766	0.00282	-3.99403	-1.64869	-1.20354
ILMN_1690708	0.0766	0.00282	-3.99353	-1.64948	-1.43716	SPTBN1	spectrin beta, non-erythrocytic 1
ILMN_1721703	0.0766	0.00282	3.99261	-1.65094	1.00957	PNN	pinin, desmosome associated protein
ILMN_1794063	0.0766	0.00282	-3.99198	-1.65193	-0.756133	ANKRD27	ankyrin repeat domain 27
ILMN_1676215	0.0766	0.00282	3.99195	-1.65198	2.36382	DLG2	discs large MAGUK scaffold protein 2
ILMN_1678477	0.0766	0.00283	3.99132	-1.65298	0.966691	C9orf85	chromosome 9 open reading frame 85
ILMN_2408543	0.0766	0.00283	-3.99115	-1.65325	-2.02737	PLAUR	plasminogen activator, urokinase receptor
ILMN_1698996	0.0766	0.00283	-3.991	-1.65349	-1.25053	SLC19A1	solute carrier family 19 member 1
ILMN_1663646	0.0766	0.00283	3.99094	-1.65358	1.31339	DMXL1	Dmx like 1
ILMN_1674782	0.0767	0.00283	3.98965	-1.65562	1.92232
ILMN_2243516	0.0767	0.00284	-3.98959	-1.65572	-1.33979	C11orf63	chromosome 11 open reading frame 63
ILMN_1692188	0.0768	0.00284	-3.98867	-1.65718	-3.0882	GGTLC1	gamma-glutamyltransferase light chain 1
ILMN_1701753	0.0768	0.00284	-3.98807	-1.65813	-1.14735
ILMN_1809750	0.0768	0.00284	-3.98757	-1.65892	-1.07634	TDRD1	tudor domain containing 1
ILMN_2212999	0.0769	0.00285	3.98626	-1.66099	1.9508	KIF5C	kinesin family member 5C
ILMN_1880233	0.077	0.00285	-3.98531	-1.6625	-1.40657
ILMN_1796335	0.077	0.00285	3.98531	-1.6625	1.58559	LPCAT2	lysophosphatidylcholine acyltransferase 2
ILMN_1755120	0.077	0.00286	3.98461	-1.6636	1.30181	MAN1A2	mannosidase alpha class 1A member 2
ILMN_2271894	0.0772	0.00287	3.98255	-1.66686	2.9345	ZNF654	zinc finger protein 654
ILMN_2151114	0.0772	0.00287	3.98195	-1.66783	4.33591	VSNL1	visinin like 1
ILMN_1745217	0.0772	0.00287	-3.98162	-1.66834	-0.80718
ILMN_1751692	0.0772	0.00287	3.98095	-1.6694	1.04265	ZNF17	zinc finger protein 17
ILMN_1683148	0.0772	0.00287	-3.98087	-1.66953	-0.629925	PRICKLE2	prickle planar cell polarity protein 2
ILMN_1813314	0.0772	0.00287	-3.98083	-1.6696	-1.49013	HIST1H2BK	histone cluster 1, H2bk
ILMN_1751362	0.0772	0.00288	3.98043	-1.67023	0.914543	FASTKD1	FAST kinase domains 1
ILMN_1672024	0.0772	0.00288	-3.98004	-1.67085	-0.885085
ILMN_1662192	0.0772	0.00288	3.97954	-1.67164	1.11353	ZNF248	zinc finger protein 248
ILMN_1815700	0.0774	0.00289	-3.97722	-1.67532	-2.27394	WNT3A	Wnt family member 3A
ILMN_1808757	0.0774	0.00289	3.97697	-1.67572	1.32607	RPL37A	ribosomal protein L37a
ILMN_1676411	0.0774	0.00289	-3.97695	-1.67575	-1.69977	PMS2P2	PMS1 homolog 2, mismatch repair system component pseudogene 2
ILMN_2324734	0.0775	0.0029	-3.97598	-1.67728	-3.68584	EYA4	EYA transcriptional coactivator and phosphatase 4
ILMN_1835164	0.0775	0.0029	-3.97535	-1.67827	-1.30146
ILMN_1729976	0.0778	0.00291	3.97306	-1.68191	0.651527	CHAMP1	chromosome alignment maintaining phosphoprotein 1
ILMN_1890849	0.0778	0.00291	-3.97208	-1.68347	-2.59405
ILMN_1912662	0.0778	0.00291	-3.97192	-1.68371	-1.30399
ILMN_1719517	0.0778	0.00292	-3.97101	-1.68516	-1.40782	CTTNBP2NL	CTTNBP2 N-terminal like
ILMN_2196335	0.0778	0.00292	3.971	-1.68518	1.00202	ASUN	asunder, spermatogenesis regulator
ILMN_2377829	0.0782	0.00293	3.9679	-1.69008	1.80867
ILMN_1751171	0.0782	0.00294	3.96716	-1.69126	0.681123	IRF2BP1	interferon regulatory factor 2 binding protein 1
ILMN_1863514	0.0782	0.00294	-3.9663	-1.69263	-2.18502
ILMN_2374633	0.0782	0.00294	3.96596	-1.69317	0.675466
ILMN_1712943	0.0782	0.00294	-3.96575	-1.6935	-3.75298	CCK	cholecystokinin
ILMN_1799939	0.0782	0.00295	-3.96516	-1.69444	-0.834676	TAF1L	TATA-box binding protein associated factor 1 like
ILMN_1744471	0.0782	0.00295	3.96504	-1.69462	0.93609	ZNF654	zinc finger protein 654
ILMN_1775590	0.0782	0.00295	-3.965	-1.6947	-2.12972	SCAND2P	SCAN domain containing 2 pseudogene
ILMN_1761820	0.0783	0.00295	3.96393	-1.69638	0.977005	EDARADD	EDAR associated death domain
ILMN_1778876	0.0783	0.00295	3.96359	-1.69692	1.13095	FAM179B	family with sequence similarity 179 member B
ILMN_1740160	0.0783	0.00295	-3.96351	-1.69705	-1.15688	PLCG1	phospholipase C gamma 1
ILMN_1768115	0.0784	0.00296	-3.96241	-1.69879	-1.68598	TSPAN12	tetraspanin 12
ILMN_1696320	0.0784	0.00296	3.96186	-1.69966	1.17606
ILMN_1715157	0.0786	0.00297	-3.95955	-1.70333	-3.06962
ILMN_1754584	0.0788	0.00298	-3.95796	-1.70586	-2.48318	POLR2J4	RNA polymerase II subunit J4, pseudogene
ILMN_2285568	0.0789	0.00299	-3.9567	-1.70786	-1.47875	NAAA	N-acylethanolamine acid amidase
ILMN_1662970	0.0789	0.00299	-3.95633	-1.70845	-1.19625	ZP3	zona pellucida glycoprotein 3 (sperm receptor)
ILMN_2094587	0.079	0.00299	3.95511	-1.71038	1.22225	USP8	ubiquitin specific peptidase 8
ILMN_1709056	0.0791	0.003	3.95426	-1.71172	1.2746	FBXW8	F-box and WD repeat domain containing 8
ILMN_1689774	0.0792	0.003	3.95289	-1.71391	0.754006	MRFAP1L1	Morf4 family associated protein 1 like 1
ILMN_1867669	0.0792	0.00301	3.95202	-1.71528	3.2505
ILMN_1694548	0.0792	0.00301	-3.95196	-1.71538	-1.79574	ANXA3	annexin A3
ILMN_1747269	0.0793	0.00301	3.95144	-1.71621	2.91546	NBPF22P	neuroblastoma breakpoint family member 22, pseudogene
ILMN_1792972	0.0793	0.00301	3.95092	-1.71703	1.32399	ZNF439	zinc finger protein 439
ILMN_1708486	0.0793	0.00301	-3.95083	-1.71717	-1.12392	CNN2	calponin 2
ILMN_1795298	0.0793	0.00302	-3.94997	-1.71855	-2.91772	GPER1	G protein-coupled estrogen receptor 1
ILMN_1898826	0.0795	0.00302	-3.94827	-1.72124	-3.44977
ILMN_2328666	0.0795	0.00303	-3.94776	-1.72205	-1.34895	CD83	CD83 molecule
ILMN_1738796	0.0795	0.00303	3.94754	-1.7224	1.86239	PITPNC1	phosphatidylinositol transfer protein, cytoplasmic 1
ILMN_1874946	0.0797	0.00304	-3.94547	-1.72568	-3.49353
ILMN_1675210	0.0797	0.00304	3.94521	-1.72611	3.13237	ADAM22	ADAM metallopeptidase domain 22
ILMN_1778924	0.0799	0.00305	3.94322	-1.72927	1.58208	PDE1A	phosphodiesterase 1A
ILMN_1721575	0.0799	0.00305	3.94276	-1.73	0.750555	VPS18	VPS18, CORVET/HOPS core subunit
ILMN_2318725	0.0799	0.00305	3.94247	-1.73046	0.735501	EEF1B2	eukaryotic translation elongation factor 1 beta 2
ILMN_1667079	0.0799	0.00306	3.94189	-1.73138	1.65751	SPTBN2	spectrin beta, non-erythrocytic 2
ILMN_1659845	0.0799	0.00306	-3.94173	-1.73163	-1.12636	KIAA0355	KIAA0355
ILMN_1655608	0.0799	0.00306	-3.94126	-1.73238	-0.871506	KLHL18	kelch like family member 18
ILMN_2325028	0.0799	0.00306	3.94115	-1.73256	2.03115	ODF2L	outer dense fiber of sperm tails 2 like
ILMN_1676895	0.0801	0.00307	-3.9394	-1.73533	-3.9639	BTNL8	butyrophilin like 8
ILMN_1654109	0.0801	0.00307	3.93875	-1.73637	1.41043	EGFLAM	EGF like, fibronectin type III and laminin G domains
ILMN_1796138	0.0804	0.00308	3.93642	-1.74007	2.39006	BMX	BMX non-receptor tyrosine kinase
ILMN_1676159	0.0804	0.00309	3.9356	-1.74137	0.972526	STK26	serine/threonine protein kinase 26
ILMN_1679003	0.0806	0.00309	-3.9341	-1.74376	-1.66919
ILMN_1669831	0.0806	0.00309	3.93381	-1.74421	1.09693	SLC18B1	solute carrier family 18 member B1
ILMN_1777980	0.0806	0.0031	-3.93329	-1.74504	-1.42201	TAB1	TGF-beta activated kinase 1 (MAP3K7) binding protein 1
ILMN_1785158	0.0806	0.0031	-3.93297	-1.74554	-0.991086	HERPUD2	HERPUD family member 2
ILMN_1726906	0.0808	0.00311	3.93104	-1.74862	1.40822	AKT1S1	AKT1 substrate 1
ILMN_1666746	0.0808	0.00311	-3.93052	-1.74945	-1.68867
ILMN_1705225	0.0808	0.00311	-3.92997	-1.75033	-2.54139	PRTG	protogenin
ILMN_1660635	0.0808	0.00311	3.92992	-1.75041	0.868364	LACTB2	lactamase beta 2
ILMN_1696852	0.0808	0.00311	3.92974	-1.75069	1.973
ILMN_1739749	0.0808	0.00312	3.92951	-1.75105	0.647891	B3GALT6	beta-1,3-galactosyltransferase 6
ILMN_1912135	0.0808	0.00312	3.929	-1.75187	2.46727
ILMN_1894509	0.0808	0.00312	3.92898	-1.75189	2.75082
ILMN_2297864	0.0808	0.00312	-3.92872	-1.75231	-0.774421	MTMR14	myotubularin related protein 14
ILMN_1687351	0.0808	0.00312	-3.92839	-1.75284	-1.23026	ANKRA2	ankyrin repeat family A member 2
ILMN_1695856	0.0808	0.00312	3.92755	-1.75416	4.03965	BOD1L1	biorientation of chromosomes in cell division 1 like 1
ILMN_2286334	0.0808	0.00313	3.92718	-1.75476	0.789607	U2SURP	U2 snRNP associated SURP domain containing
ILMN_1748915	0.0809	0.00313	-3.92603	-1.75659	-3.86219	S100A12	S100 calcium binding protein A12
ILMN_1811972	0.081	0.00314	3.92506	-1.75813	1.08491	MYCBP2	MYC binding protein 2, E3 ubiquitin protein ligase
ILMN_1731353	0.081	0.00314	3.9246	-1.75887	0.914348	CHPF	chondroitin polymerizing factor
ILMN_1675542	0.0811	0.00314	3.92363	-1.7604	0.921402
ILMN_1760374	0.0811	0.00314	-3.92355	-1.76053	-2.9819	CD8A	CD8a molecule
ILMN_1704760	0.0811	0.00315	-3.9222	-1.76268	-1.31956	BZW1	basic leucine zipper and W2 domains 1
ILMN_1693781	0.0811	0.00315	-3.92218	-1.76272	-3.90374
ILMN_1671392	0.0811	0.00315	3.92198	-1.76303	2.16435	KCNF1	potassium voltage-gated channel modifier subfamily F member 1
ILMN_1714228	0.0812	0.00316	-3.92064	-1.76517	-2.19422	SPTBN1	spectrin beta, non-erythrocytic 1
ILMN_2374340	0.0812	0.00316	-3.92059	-1.76524	-1.72259	PLAUR	plasminogen activator, urokinase receptor
ILMN_2272270	0.0812	0.00316	-3.92047	-1.76544	-3.90909	COL4A3	collagen type IV alpha 3 chain
ILMN_1736548	0.0812	0.00316	-3.92008	-1.76605	-1.08297	PHACTR4	phosphatase and actin regulator 4
ILMN_1678816	0.0812	0.00316	3.92004	-1.76612	3.13388	GREM2	gremlin 2, DAN family BMP antagonist
ILMN_1711543	0.0812	0.00317	3.91884	-1.76804	0.991474	C14orf169	chromosome 14 open reading frame 169
ILMN_1704019	0.0812	0.00317	3.91878	-1.76813	1.33127	OGFOD2	2-oxoglutarate and iron dependent oxygenase domain containing 2
ILMN_2410826	0.0813	0.00317	-3.91827	-1.76893	-1.1249	OAS1	2'-5'-oligoadenylate synthetase 1
ILMN_1735570	0.0813	0.00317	-3.91775	-1.76977	-2.95508	HOPX	HOP homeobox
ILMN_1777691	0.0813	0.00318	3.91678	-1.77131	2.56722	ARL9	ADP ribosylation factor like GTPase 9
ILMN_2104696	0.0813	0.00318	-3.91638	-1.77194	-0.936565	ERICH1	glutamate rich 1
ILMN_1765779	0.0813	0.00318	-3.91618	-1.77226	-1.21717	ADAM17	ADAM metallopeptidase domain 17
ILMN_1706645	0.0813	0.00318	-3.91609	-1.7724	-3.37466	MB21D1	Mab-21 domain containing 1
ILMN_1916186	0.0813	0.00318	3.91594	-1.77264	2.8406
ILMN_1670666	0.0813	0.00318	-3.91574	-1.77296	-2.00589	RAB12	RAB12, member RAS oncogene family
ILMN_1678842	0.0816	0.0032	3.91313	-1.77711	1.38054	THBS2	thrombospondin 2
ILMN_1680347	0.0816	0.0032	3.91255	-1.77805	0.841797	ZNF317	zinc finger protein 317
ILMN_1742324	0.0817	0.0032	3.91163	-1.7795	1.24917	SUCO	SUN domain containing ossification factor
ILMN_2049364	0.0818	0.00321	-3.91053	-1.78126	-1.23494	METTL21A	methyltransferase like 21A
ILMN_1735360	0.0818	0.00321	3.91029	-1.78165	0.839327	SDAD1	SDA1 domain containing 1
ILMN_2399100	0.0818	0.00321	3.90966	-1.78265	3.69684	FGF5	fibroblast growth factor 5
ILMN_1766083	0.0819	0.00322	-3.90842	-1.78462	-2.44276	SLC22A12	solute carrier family 22 member 12
ILMN_2057826	0.0819	0.00322	3.90808	-1.78515	0.974307	PHF3	PHD finger protein 3
ILMN_1730867	0.0819	0.00322	-3.90786	-1.78551	-5.25461	AZU1	azurocidin 1
ILMN_1715181	0.0819	0.00322	-3.90754	-1.78602	-3.93647	ARRDC2	arrestin domain containing 2
ILMN_2106265	0.082	0.00323	-3.90664	-1.78746	-1.11504	GDPD1	glycerophosphodiester phosphodiesterase domain containing 1
ILMN_1721868	0.082	0.00323	-3.90633	-1.78795	-1.37895	KPNA2	karyopherin subunit alpha 2
ILMN_1752281	0.0821	0.00323	3.90552	-1.78924	1.02641	DNAJC13	DnaJ heat shock protein family (Hsp40) member C13
ILMN_2315569	0.0821	0.00324	3.90502	-1.79003	1.22774	N6AMT1	N-6 adenine-specific DNA methyltransferase 1 (putative)
ILMN_2311020	0.0823	0.00325	3.903	-1.79326	1.96474	DNAJC12	DnaJ heat shock protein family (Hsp40) member C12
ILMN_2227495	0.0823	0.00325	-3.90236	-1.79428	-1.12102	ZNF549	zinc finger protein 549
ILMN_2075757	0.0823	0.00325	3.90231	-1.79436	1.21561	LRIG3	leucine rich repeats and immunoglobulin like domains 3
ILMN_1777565	0.0823	0.00325	-3.90194	-1.79495	-1.46325	TAP2	transporter 2, ATP binding cassette subfamily B member
ILMN_1688812	0.0823	0.00326	-3.90144	-1.79574	-3.70416
ILMN_1720431	0.0823	0.00326	3.90129	-1.79598	1.16661	ZNF420	zinc finger protein 420
ILMN_1783253	0.0824	0.00326	-3.90022	-1.79769	-1.76467
ILMN_2395043	0.0825	0.00327	3.89909	-1.79948	1.00479
ILMN_1809094	0.0825	0.00327	-3.899	-1.79963	-1.72012
ILMN_2150258	0.0825	0.00327	-3.89823	-1.80086	-1.58595	ZFP36L2	ZFP36 ring finger protein like 2
ILMN_1674064	0.0828	0.00329	3.89575	-1.8048	1.08064	ZNF225	zinc finger protein 225
ILMN_1755657	0.0828	0.00329	-3.89564	-1.80499	-1.10691	RASIP1	Ras interacting protein 1
ILMN_1736267	0.0832	0.00331	3.89182	-1.81107	1.40888	ZNF555	zinc finger protein 555
ILMN_2372398	0.0832	0.00331	-3.89144	-1.81168	-0.965818	ALDH5A1	aldehyde dehydrogenase 5 family member A1
ILMN_1660602	0.0833	0.00331	-3.89039	-1.81335	-1.48326	C1orf43	chromosome 1 open reading frame 43
ILMN_2188451	0.0834	0.00332	-3.88949	-1.81479	-2.26562	HIST1H2AH	histone cluster 1, H2ah
ILMN_1741976	0.0835	0.00332	3.88846	-1.81643	0.735968	SMARCAD1	SWI/SNF-related, matrix-associated actin-dependent regulator of chromatin, subfamily a, containing DEAD/H box 1
ILMN_2412922	0.0835	0.00332	-3.88839	-1.81654	-1.42367	ELMSAN1	ELM2 and Myb/SANT domain containing 1
ILMN_1751630	0.0835	0.00333	-3.88758	-1.81783	-2.45924	TDRD10	tudor domain containing 10
ILMN_1765258	0.0837	0.00334	-3.88571	-1.82081	-1.37986	HLA-E	major histocompatibility complex, class I, E
ILMN_1651303	0.0839	0.00334	-3.88432	-1.82303	-1.11702	ATP13A4	ATPase 13A4
ILMN_2079991	0.0841	0.00335	-3.88264	-1.82571	-1.5848	ERVW-1	endogenous retrovirus group W member 1
ILMN_1755487	0.0841	0.00336	-3.882	-1.82674	-3.7217	TTC28	tetratricopeptide repeat domain 28
ILMN_1807243	0.0841	0.00336	3.88186	-1.82696	0.661145	PRPF18	pre-mRNA processing factor 18
ILMN_1671378	0.0841	0.00336	-3.88142	-1.82767	-4.46291
ILMN_1723505	0.0841	0.00337	-3.88003	-1.82988	-1.62785
ILMN_1683811	0.0841	0.00337	3.87983	-1.8302	0.721646	TNPO3	transportin 3
ILMN_1731043	0.0841	0.00337	-3.87979	-1.83027	-0.784731	TRA2A	transformer 2 alpha homolog
ILMN_2336133	0.0841	0.00337	-3.87928	-1.83108	-1.0415
ILMN_2148944	0.0841	0.00337	-3.87926	-1.83111	-1.41509	ADCY4	adenylate cyclase 4
ILMN_1694431	0.0841	0.00337	-3.87912	-1.83134	-2.31151
ILMN_1870658	0.0842	0.00338	-3.87802	-1.83309	-1.03251	TMED4	transmembrane p24 trafficking protein 4
ILMN_2074432	0.0843	0.00338	-3.87742	-1.83405	-1.49341	OR2A1	olfactory receptor family 2 subfamily A member 1
ILMN_1757298	0.0843	0.00338	3.87707	-1.83461	1.5693	BTBD7	BTB domain containing 7
ILMN_1653443	0.0843	0.00339	-3.87615	-1.83608	-0.949391	CDK2	cyclin dependent kinase 2
ILMN_1733869	0.0843	0.00339	3.87603	-1.83627	0.895453	OGDH	oxoglutarate dehydrogenase
ILMN_1681542	0.0843	0.00339	-3.8759	-1.83647	-1.668	HIST1H4E	histone cluster 1, H4e
ILMN_1671267	0.0845	0.0034	3.87402	-1.83948	3.34773	NF2	neurofibromin 2
ILMN_2173909	0.0846	0.0034	3.87315	-1.84087	2.18175	ZNF14	zinc finger protein 14
ILMN_1668863	0.0846	0.00341	3.87263	-1.8417	1.95257	LYPD1	LY6/PLAUR domain containing 1
ILMN_1671092	0.0846	0.00341	-3.87242	-1.84203	-1.26159	SOX17	SRY-box 17
ILMN_1675258	0.0846	0.00341	-3.87199	-1.84273	-1.49611
ILMN_1826054	0.0846	0.00341	-3.87154	-1.84344	-2.06943	VLDLR-AS1	VLDLR antisense RNA 1
ILMN_2161357	0.0846	0.00341	3.8714	-1.84367	1.02264	PNISR	PNN interacting serine and arginine rich protein
ILMN_1663446	0.0846	0.00341	-3.8713	-1.84382	-2.47788	SORBS1	sorbin and SH3 domain containing 1
ILMN_1786823	0.0846	0.00341	-3.87122	-1.84395	-1.37911	ICAM2	intercellular adhesion molecule 2
ILMN_1719533	0.0847	0.00342	3.86987	-1.84611	1.35062	PCDHGB4	protocadherin gamma subfamily B, 4
ILMN_1659923	0.0847	0.00342	-3.86963	-1.84648	-1.92439	GNAQ	G protein subunit alpha q
ILMN_1803561	0.0847	0.00343	3.86882	-1.84778	1.09668	PLA2G4A	phospholipase A2 group IVA
ILMN_1675982	0.0847	0.00343	-3.86845	-1.84837	-0.866559	GGA3	golgi associated, gamma adaptin ear containing, ARF binding protein 3
ILMN_2296860	0.0848	0.00343	-3.8677	-1.84958	-4.39323
ILMN_1913476	0.0849	0.00344	3.86645	-1.85157	0.838648	CLSPN	claspin
ILMN_2101920	0.0849	0.00344	-3.86638	-1.85168	-0.882659	HNRNPH1	heterogeneous nuclear ribonucleoprotein H1 (H)
ILMN_1809870	0.0849	0.00345	3.86551	-1.85307	1.6952
ILMN_1757336	0.0849	0.00345	-3.86514	-1.85366	-1.75155	LRCH3	leucine rich repeats and calponin homology domain containing 3
ILMN_1741997	0.0849	0.00345	-3.86504	-1.85381	-0.90715	SNRPC	small nuclear ribonucleoprotein polypeptide C
ILMN_1652826	0.085	0.00345	3.86444	-1.85477	3.69891	LRRC17	leucine rich repeat containing 17
ILMN_1654099	0.085	0.00345	-3.86424	-1.85509	-1.04118	LRIG2	leucine rich repeats and immunoglobulin like domains 2
ILMN_1670420	0.085	0.00345	3.86393	-1.8556	0.910739	METAP2	methionyl aminopeptidase 2
ILMN_1704908	0.085	0.00346	-3.86347	-1.85634	-2.28606
ILMN_1660144	0.085	0.00346	3.86303	-1.85702	0.831592	TCF20	transcription factor 20
ILMN_2149053	0.0851	0.00347	3.86174	-1.85909	1.36439	RIF1	replication timing regulatory factor 1
ILMN_2183389	0.0851	0.00347	-3.86132	-1.85977	-0.891857	TTC9C	tetratricopeptide repeat domain 9C
ILMN_2415572	0.0853	0.00347	-3.86021	-1.86153	-0.89619
ILMN_1658426	0.0854	0.00348	3.85855	-1.86419	1.30153	WNT10A	Wnt family member 10A
ILMN_2406557	0.0854	0.00348	3.85851	-1.86426	1.33047	ALDH4A1	aldehyde dehydrogenase 4 family member A1
ILMN_2380605	0.0854	0.00349	-3.85807	-1.86496	-1.10191	MTMR3	myotubularin related protein 3
ILMN_1896082	0.0855	0.00349	-3.85733	-1.86613	-2.16072
ILMN_1657612	0.0856	0.0035	3.85553	-1.86901	0.809408
ILMN_1775997	0.0856	0.0035	-3.85545	-1.86914	-1.72791	CHAT	choline O-acetyltransferase
ILMN_1739397	0.0856	0.0035	3.85482	-1.87015	1.19415	GLMN	glomulin, FKBP associated protein
ILMN_1686392	0.0856	0.0035	3.85477	-1.87023	0.87483	NBAS	neuroblastoma amplified sequence
ILMN_1727923	0.0857	0.00351	3.85436	-1.87089	1.41732	ZNF140	zinc finger protein 140
ILMN_2219246	0.0857	0.00351	-3.85409	-1.87131	-1.61773	ITPRIPL2	inositol 1,4,5-trisphosphate receptor interacting protein like 2
[truncated: 46,804 more rows]

## Sheet: 110147
ID	adj.P.Val	P.Value	t	B	logFC	Gene.symbol	Gene.title
7938291	9.58e-28	2.88e-32	-43.9902	63.1867	-4.25538	SNORA3A	small nucleolar RNA, H/ACA box 3A
8066262	5.18e-27	3.11e-31	-41.0486	60.9484	-4.24145	SNORA71D	small nucleolar RNA, H/ACA box 71D
7895261	7.36e-26	7.42e-30	37.4233	57.9304	2.65415
7981996	7.36e-26	8.84e-30	-37.232	57.7624	-3.06075	SNORD116-24	small nucleolar RNA, C/D box 116-24
8034512	1.24e-25	1.86e-29	-36.4321	57.0494	-4.33357	SNORD41	small nucleolar RNA, C/D box 41
8165705	1.26e-25	2.6e-29	36.0748	56.7255	3.56769
7920875	1.26e-25	2.66e-29	-36.053	56.7057	-4.13062	SCARNA4	small Cajal body-specific RNA 4
7960359	2.17e-25	6.01e-29	-35.201	55.9187	-3.463
7938329	2.17e-25	6.28e-29	-35.1551	55.8757	-3.44793	SNORA23	small nucleolar RNA, H/ACA box 23
7895225	2.17e-25	6.53e-29	35.1158	55.8389	2.71791
7894638	3.19e-25	1.05e-28	34.6258	55.3759	2.96522
7981988	5.88e-25	2.12e-28	-33.9237	54.7001	-2.78791	SNORD116-20	small nucleolar RNA, C/D box 116-20
7896084	1.03e-24	4e-28	33.2955	54.083	2.8219
8166442	1.5e-24	6.45e-28	32.8308	53.6187	2.2139	FAM3C	family with sequence similarity 3 member C
7988838	1.5e-24	6.74e-28	32.7897	53.5772	2.08237	LEO1	LEO1 homolog, Paf1/RNA polymerase II complex component
7895005	1.81e-24	9.03e-28	32.5083	53.2924	3.06225
8142540	1.81e-24	9.25e-28	32.485	53.2687	2.23534	FAM3C	family with sequence similarity 3 member C
7967420	2.39e-24	1.29e-27	32.1665	52.9428	2.41789	SBNO1	strawberry notch homolog 1
8116297	2.39e-24	1.37e-27	32.1137	52.8885	2.18548	HNRNPH1	heterogeneous nuclear ribonucleoprotein H1 (H)
7981976	2.83e-24	1.7e-27	-31.9077	52.6755	-2.6814	SNORD116-14	small nucleolar RNA, C/D box 116-14
8108422	3.11e-24	1.96e-27	31.7736	52.5362	2.63679
8075657	4.01e-24	2.76e-27	-31.4535	52.2011	-3.07953
7902398	4.01e-24	2.77e-27	-31.4505	52.1979	-2.51279	SNORD45A	small nucleolar RNA, C/D box 45A
8008132	4.4e-24	3.17e-27	-31.3271	52.0678	-3.09383	ATP5G1	ATP synthase, H+ transporting, mitochondrial Fo complex subunit C1 (subunit 9)
7893439	5.98e-24	4.49e-27	31.0063	51.727	2.5352
7906852	7.5e-24	5.86e-27	30.7637	51.4669	1.84785	UHMK1	U2AF homology motif (UHM) kinase 1
7951077	8.06e-24	6.53e-27	30.6645	51.36	2.48535	SESN3	sestrin 3
8116952	9.55e-24	8.03e-27	-30.4779	51.1578	-3.56269
7894420	1.01e-23	8.8e-27	30.3954	51.068	3.58808
7894810	1.55e-23	1.39e-26	29.9843	50.6169	3.52319
7892644	1.69e-23	1.57e-26	29.8786	50.4999	2.56569
7895907	1.92e-23	1.85e-26	-29.7359	50.3413	-3.54915
8108627	1.97e-23	1.95e-26	-29.6868	50.2865	-5.63054	VTRNA1-1	vault RNA 1-1
7983606	2.1e-23	2.16e-26	29.5985	50.1878	1.72054	EID1	EP300 interacting inhibitor of differentiation 1
8044961	2.1e-23	2.23e-26	-29.5714	50.1575	-3.69475	RNU4ATAC	RNA, U4atac small nuclear (U12-dependent splicing)
8168875	2.1e-23	2.27e-26	29.5559	50.1401	2.27788	ARMCX3	armadillo repeat containing, X-linked 3
7930454	2.42e-23	2.69e-26	29.4066	49.9723	2.81476	PDCD4	programmed cell death 4 (neoplastic transformation inhibitor)
7983274	2.55e-23	2.91e-26	29.3386	49.8956	1.97694	PDIA3P1///PDIA3	protein disulfide isomerase family A member 3 pseudogene 1///protein disulfide isomerase family A member 3
8133192	3.24e-23	3.79e-26	-29.109	49.6352	-1.46002	TMEM248	transmembrane protein 248
8078600	3.26e-23	3.91e-26	29.0818	49.6042	1.78754	TCEA1	transcription elongation factor A1
7896184	3.41e-23	4.24e-26	29.0132	49.526	2.81458
7896250	3.41e-23	4.45e-26	28.9706	49.4773	2.88227
7894211	3.41e-23	4.6e-26	28.943	49.4457	2.3244
7896423	3.41e-23	4.6e-26	28.9419	49.4444	3.47769
7927926	3.41e-23	4.61e-26	28.9401	49.4423	1.73666	DDX50	DEAD-box helicase 50
7896319	3.67e-23	5.1e-26	28.8542	49.3439	2.47838
8150818	3.67e-23	5.19e-26	28.8394	49.3269	1.55792	TCEA1	transcription elongation factor A1
7904881	3.86e-23	5.56e-26	28.7801	49.2586	2.15653	PDIA3P1///PDIA3	protein disulfide isomerase family A member 3 pseudogene 1///protein disulfide isomerase family A member 3
7896622	5.49e-23	8.2e-26	28.4492	48.8755	2.17732
7981978	5.49e-23	8.24e-26	-28.4451	48.8707	-2.33231	SNORD116-15	small nucleolar RNA, C/D box 116-15
8012110	6.21e-23	9.62e-26	-28.3146	48.7183	-1.74166	GABARAP	GABA type A receptor-associated protein
8135943	6.21e-23	9.7e-26	-28.3078	48.7103	-5.21716
8080973	6.6e-23	1.05e-25	28.2405	48.6315	2.19892	PPP4R2	protein phosphatase 4 regulatory subunit 2
7896325	7.68e-23	1.25e-25	28.0966	48.4622	1.91375
8052680	7.68e-23	1.27e-25	28.0825	48.4455	1.78467	RAB1A	RAB1A, member RAS oncogene family
7895654	7.95e-23	1.34e-25	28.0382	48.3933	3.85408
7974066	8.08e-23	1.38e-25	28.0106	48.3606	2.60922	PNN	pinin, desmosome associated protein
8062490	8.1e-23	1.41e-25	-27.9936	48.3405	-3.62328	SNORA60	small nucleolar RNA, H/ACA box 60
7967030	1.07e-22	1.89e-25	-27.7493	48.0501	-3.59383	RNU4-1	RNA, U4 small nuclear 1
7925229	1.1e-22	1.97e-25	27.7152	48.0094	1.72332	B3GALNT2	beta-1,3-N-acetylgalactosaminyltransferase 2
7981994	1.17e-22	2.14e-25	-27.6488	47.9299	-2.85365	SNORD116-23	small nucleolar RNA, C/D box 116-23
8150592	1.18e-22	2.2e-25	-27.6264	47.9031	-2.35372	CEBPD	CCAAT/enhancer binding protein delta
8072206	1.38e-22	2.61e-25	27.4848	47.7328	1.57698	EWSR1	EWS RNA binding protein 1
8130578	1.42e-22	2.74e-25	-27.4448	47.6845	-3.14398	SNORA20	small nucleolar RNA, H/ACA box 20
8090256	1.42e-22	2.78e-25	27.4341	47.6716	1.84078	SNX4	sorting nexin 4
8105714	1.75e-22	3.47e-25	27.2521	47.4511	2.28263	SREK1	splicing regulatory glutamic acid and lysine rich protein 1
7981949	1.81e-22	3.65e-25	-27.2128	47.4034	-2.76297	SNORD116-1	small nucleolar RNA, C/D box 116-1
8025429	1.83e-22	3.74e-25	27.1931	47.3794	1.68434	HNRNPM	heterogeneous nuclear ribonucleoprotein M
8037474	2.2e-22	4.57e-25	27.0308	47.181	1.46786	ZNF180	zinc finger protein 180
8021183	2.25e-22	4.72e-25	27.0035	47.1477	1.94748	SCARNA17	small Cajal body-specific RNA 17
7967021	2.46e-22	5.24e-25	-26.92	47.045	-1.66831	PXN	paxillin
7894307	2.66e-22	5.75e-25	26.8449	46.9526	1.79179
8082120	2.8e-22	6.13e-25	-26.7942	46.89	-1.6831	DIRC2	disrupted in renal carcinoma 2
7892966	2.89e-22	6.43e-25	26.7556	46.8423	2.39995
8088219	2.92e-22	6.58e-25	26.7377	46.8201	1.68037	FAM208A	family with sequence similarity 208 member A
7895606	3.46e-22	7.91e-25	26.591	46.6379	2.80287
8055978	3.5e-22	8.1e-25	26.5719	46.6142	2.10888	LOC100421561///FAM133CP///FAM133DP///FAM133B	family with sequence similarity 133 member B pseudogene///family with sequence similarity 133, member A pseudogene///family with sequence similarity 133, member A pseudogene///family with sequence similarity 133 member B
8046604	3.83e-22	8.98e-25	26.4903	46.5124	2.10762	AGPS	alkylglycerone phosphate synthase
7895952	4.35e-22	1.03e-24	26.3798	46.374	3.60019
7916808	4.4e-22	1.06e-24	26.3601	46.3493	1.91738	SLC35D1	solute carrier family 35 member D1
7895119	5.35e-22	1.3e-24	26.1978	46.1448	2.50678
8080991	5.43e-22	1.34e-24	26.176	46.1173	2.38653	HNRNPA3///HNRNPA3P1	heterogeneous nuclear ribonucleoprotein A3///heterogeneous nuclear ribonucleoprotein A3 pseudogene 1
7924351	5.59e-22	1.39e-24	26.1444	46.0773	2.59435	EPRS	glutamyl-prolyl-tRNA synthetase
8027884	5.91e-22	1.5e-24	26.0884	46.0064	2.08905
8001185	5.91e-22	1.51e-24	26.0819	45.9981	1.932	DNAJA2///DNAJA2	DnaJ heat shock protein family (Hsp40) member A2///DnaJ heat shock protein family (Hsp40) member A2
8006638	6.04e-22	1.56e-24	26.0561	45.9655	1.79498	GGNBP2	gametogenetin binding protein 2
8133070	6.48e-22	1.71e-24	-25.9836	45.8732	-3.35335
7895312	6.48e-22	1.71e-24	25.9828	45.8722	2.46367
7894834	6.74e-22	1.8e-24	25.944	45.8228	2.2706
7894225	6.76e-22	1.83e-24	25.9323	45.8078	2.12919
7896050	6.95e-22	1.91e-24	25.8973	45.7632	2.11615
8126646	6.95e-22	1.92e-24	-25.8942	45.7592	-2.10471	MRPS18A	mitochondrial ribosomal protein S18A
8046759	8.37e-22	2.36e-24	25.7334	45.5532	2.38344	DNAJC10	DnaJ heat shock protein family (Hsp40) member C10
8060736	8.37e-22	2.36e-24	25.7334	45.5531	2.6305	PANK2	pantothenate kinase 2
8050278	9.04e-22	2.58e-24	25.6656	45.4659	2.26525	PDIA6	protein disulfide isomerase family A member 6
8088700	9.15e-22	2.64e-24	25.649	45.4445	2.86557	TMF1	TATA element modulatory factor 1
7894485	9.42e-22	2.74e-24	25.6185	45.4051	2.25628
7895034	9.91e-22	2.92e-24	25.5713	45.3442	2.39095
7904048	1.02e-21	3.02e-24	25.5442	45.3091	2.43478
7982854	1.03e-21	3.08e-24	-25.5299	45.2906	-2.4536	DLL4	delta like canonical Notch ligand 4
7896022	1.04e-21	3.16e-24	25.5111	45.2662	1.86718
7917120	1.07e-21	3.28e-24	25.4824	45.2291	1.78373	USP33	ubiquitin specific peptidase 33
8020323	1.1e-21	3.42e-24	25.4503	45.1873	2.07566	RNMT	RNA guanine-7 methyltransferase
8046590	1.16e-21	3.63e-24	25.4035	45.1266	2.39157	HNRNPA3///HNRNPA3P1	heterogeneous nuclear ribonucleoprotein A3///heterogeneous nuclear ribonucleoprotein A3 pseudogene 1
8042588	1.23e-21	3.87e-24	25.3549	45.0633	2.51316	MPHOSPH10	M-phase phosphoprotein 10
8075130	1.24e-21	3.93e-24	25.3427	45.0474	2.13539	PITPNB	phosphatidylinositol transfer protein beta
8091637	1.26e-21	4.06e-24	25.3188	45.0162	1.80931	SLC33A1	solute carrier family 33 member 1
8084146	1.33e-21	4.31e-24	25.2728	44.956	2.5963	FXR1	FMR1 autosomal homolog 1
7956949	1.68e-21	5.51e-24	25.0874	44.7127	2.14663	NUP107	nucleoporin 107
7938448	1.72e-21	5.69e-24	25.0627	44.6802	2.58966	USP47	ubiquitin specific peptidase 47
7935320	1.76e-21	5.88e-24	25.0388	44.6487	1.46812	TM9SF3	transmembrane 9 superfamily member 3
7894449	1.93e-21	6.55e-24	24.9573	44.541	2.27163
8008493	1.93e-21	6.56e-24	24.9562	44.5395	2.75799	LUC7L3	LUC7 like 3 pre-mRNA splicing factor
7971920	1.94e-21	6.66e-24	24.9452	44.525	2.36588	HNRNPA3///HNRNPA3P1	heterogeneous nuclear ribonucleoprotein A3///heterogeneous nuclear ribonucleoprotein A3 pseudogene 1
7985757	2.34e-21	8.09e-24	-24.799	44.3309	-2.10531	MRPS11	mitochondrial ribosomal protein S11
7903119	2.35e-21	8.2e-24	24.789	44.3176	2.34627	ABCD3	ATP binding cassette subfamily D member 3
8147724	2.39e-21	8.39e-24	24.7718	44.2946	1.99407	ATP6V1C1	ATPase H+ transporting V1 subunit C1
7933947	2.48e-21	8.81e-24	24.736	44.2469	1.81007	HERC4	HECT and RLD domain containing E3 ubiquitin protein ligase 4
8105504	2.53e-21	9.1e-24	24.7114	44.214	1.97979	LOC100421561///FAM133CP///FAM133DP///FAM133B	family with sequence similarity 133 member B pseudogene///family with sequence similarity 133, member A pseudogene///family with sequence similarity 133, member A pseudogene///family with sequence similarity 133 member B
7929438	2.53e-21	9.11e-24	24.7109	44.2133	2.24042	HELLS	helicase, lymphoid-specific
8134263	2.67e-21	9.7e-24	24.6641	44.1508	2.54465	COL1A2///COL1A2	collagen type I alpha 2 chain///collagen type I alpha 2 chain
7893966	2.89e-21	1.06e-23	24.5985	44.0628	2.3133
7953943	2.95e-21	1.09e-23	-24.5767	44.0336	-2.03094	GABARAPL1	GABA type A receptor associated protein like 1
7893779	3.17e-21	1.19e-23	24.5139	43.9491	2.34661
7904569	3.17e-21	1.19e-23	24.5129	43.9478	1.74369	NBPF25P///NBPF19///NBPF20///NBPF10///NBPF8///NBPF9///NBPF15///NBPF11///NBPF12///NBPF3///NBPF1///NBPF14	neuroblastoma breakpoint family member 25, pseudogene///neuroblastoma breakpoint family member 19///neuroblastoma breakpoint family member 20///neuroblastoma breakpoint family member 10///neuroblastoma breakpoint family member 8///neuroblastoma breakpoint family member 9///neuroblastoma breakpoint family member 15///neuroblastoma breakpoint family member 11///neuroblastoma breakpoint family membe…
8024966	3.36e-21	1.27e-23	-24.463	43.8805	-1.7101	RPL36	ribosomal protein L36
7913571	3.45e-21	1.32e-23	24.4376	43.8462	1.78982	HNRNPR	heterogeneous nuclear ribonucleoprotein R
8038407	3.82e-21	1.47e-23	-24.358	43.7385	-2.98956	RRAS	related RAS viral (r-ras) oncogene homolog
7895382	3.84e-21	1.49e-23	24.3477	43.7247	2.68736
8020086	3.9e-21	1.52e-23	24.3304	43.7012	2.06239
7968711	3.93e-21	1.55e-23	24.3195	43.6863	1.83291	COG6	component of oligomeric golgi complex 6
8028380	3.94e-21	1.56e-23	-24.3131	43.6778	-1.66214	PSMD8	proteasome 26S subunit, non-ATPase 8
8103289	4.02e-21	1.61e-23	24.2915	43.6484	2.12315	PLRG1	pleiotropic regulator 1
7895520	4.06e-21	1.63e-23	24.2793	43.6319	2.3039
8023481	4.07e-21	1.65e-23	24.272	43.6219	1.96795	NARS	asparaginyl-tRNA synthetase
8150206	4.51e-21	1.84e-23	-24.1922	43.5133	-1.76631	LSM12	LSM12 homolog
8102328	4.95e-21	2.04e-23	24.119	43.4133	1.98138	CFI	complement factor I
8065032	5.15e-21	2.13e-23	24.0844	43.366	2.68266	ESF1	ESF1 nucleolar pre-rRNA processing protein homolog
7894072	5.22e-21	2.18e-23	24.0693	43.3454	2.27978
8133106	5.5e-21	2.31e-23	-24.026	43.2859	-3.15652	SNORA22	small nucleolar RNA, H/ACA box 22
7895087	5.76e-21	2.44e-23	23.9872	43.2327	2.76542
8152222	5.92e-21	2.52e-23	23.9625	43.1987	2.27454	AZIN1	antizyme inhibitor 1
8180407	6.18e-21	2.65e-23	23.9261	43.1486	1.73624	NPM1	nucleophosmin
8015908	6.18e-21	2.67e-23	-23.9211	43.1417	-1.72683	LSM12	LSM12 homolog
8117034	6.28e-21	2.76e-23	-23.8972	43.1088	-2.0609	GMPR	guanosine monophosphate reductase
8135464	6.28e-21	2.78e-23	23.8922	43.1019	2.21707	DLD	dihydrolipoamide dehydrogenase
8089930	6.28e-21	2.79e-23	23.8911	43.1003	2.33504	GOLGB1	golgin B1
8115022	6.28e-21	2.81e-23	23.8853	43.0924	2.05548	CSNK1A1	casein kinase 1 alpha 1
8146379	6.28e-21	2.81e-23	23.8845	43.0913	1.40279	UBE2V2	ubiquitin conjugating enzyme E2 V2
8180212	6.34e-21	2.86e-23	23.873	43.0754	2.06485	TBCA	tubulin folding cofactor A
8170166	6.41e-21	2.9e-23	23.8611	43.059	2.29881	HTATSF1	HIV-1 Tat specific factor 1
8160036	6.92e-21	3.16e-23	-23.8009	42.9758	-2.171	TMEM261///TMEM261	transmembrane protein 261///transmembrane protein 261
7919715	7.04e-21	3.24e-23	23.7833	42.9514	1.81314	ANP32E	acidic nuclear phosphoprotein 32 family member E
8140942	7.11e-21	3.29e-23	23.7716	42.9352	1.99383	LOC100421561///FAM133CP///FAM133DP///FAM133B	family with sequence similarity 133 member B pseudogene///family with sequence similarity 133, member A pseudogene///family with sequence similarity 133, member A pseudogene///family with sequence similarity 133 member B
7954388	7.13e-21	3.33e-23	23.7628	42.923	2.23133	GOLT1B	golgi transport 1B
7896111	7.13e-21	3.34e-23	23.7605	42.9197	2.7655
8017547	7.36e-21	3.47e-23	-23.733	42.8816	-2.84705	ICAM2	intercellular adhesion molecule 2
8009380	8.05e-21	3.82e-23	-23.6639	42.7856	-3.28749	SNORA38B	small nucleolar RNA, H/ACA box 38B
7930956	8.1e-21	3.87e-23	23.6555	42.7739	1.7526	SEC23IP	SEC23 interacting protein
7895791	8.16e-21	3.92e-23	23.646	42.7607	2.47164
8046922	8.6e-21	4.17e-23	23.6017	42.6989	3.0732	COL3A1	collagen type III alpha 1 chain
7938687	8.6e-21	4.18e-23	23.5995	42.6958	2.48314	NUCB2	nucleobindin 2
7954492	8.8e-21	4.32e-23	23.5757	42.6626	1.74929	FGFR1OP2	FGFR1 oncogene partner 2
8084704	8.8e-21	4.33e-23	23.5743	42.6606	2.61948	EIF4A2	eukaryotic translation initiation factor 4A2
7940711	8.91e-21	4.43e-23	-23.5579	42.6377	-2.24607	TMEM179B	transmembrane protein 179B
8096081	8.91e-21	4.44e-23	23.5561	42.6352	1.65046	ENOPH1	enolase-phosphatase 1
8091737	8.91e-21	4.48e-23	23.5505	42.6274	2.64145	IFT80	intraflagellar transport 80
7894030	8.91e-21	4.5e-23	23.547	42.6224	2.33362
8139264	8.91e-21	4.52e-23	-23.5437	42.6179	-1.81815	POLR2J3///POLR2J2///POLR2J4///POLR2J	RNA polymerase II subunit J3///RNA polymerase II subunit J2///RNA polymerase II subunit J4, pseudogene///RNA polymerase II subunit J
8051589	9.38e-21	4.79e-23	23.5026	42.5603	2.54514	ATL2	atlastin GTPase 2
8180409	9.43e-21	4.87e-23	23.4915	42.5448	1.62221	NPM1	nucleophosmin
8095269	9.43e-21	4.87e-23	23.4904	42.5433	2.43557	POLR2B	RNA polymerase II subunit B
8115606	9.44e-21	4.91e-23	23.4848	42.5354	2.4345	SLU7	SLU7 homolog, splicing factor
7995574	9.44e-21	4.93e-23	23.4818	42.5312	2.06149	HNRNPA1P6///HNRNPA1P33///HNRNPA1P27///HNRNPA1P10///HNRNPA1L2///HNRNPA1	heterogeneous nuclear ribonucleoprotein A1 pseudogene 6///heterogeneous nuclear ribonucleoprotein A1 pseudogene 33///heterogeneous nuclear ribonucleoprotein A1 pseudogene 27///heterogeneous nuclear ribonucleoprotein A1 pseudogene 10///heterogeneous nuclear ribonucleoprotein A1-like 2///heterogeneous nuclear ribonucleoprotein A1
7896500	9.68e-21	5.09e-23	23.4602	42.5009	2.06603
7918153	1e-20	5.29e-23	23.4324	42.4619	1.74625
8129181	1.03e-20	5.47e-23	23.4084	42.4282	1.8437	GOPC	golgi associated PDZ and coiled-coil motif containing
8085815	1.21e-20	6.49e-23	23.2875	42.2577	2.36024	TOP2B	topoisomerase (DNA) II beta
8180408	1.22e-20	6.58e-23	23.2772	42.2432	1.6609	NPM1	nucleophosmin
8009205	1.22e-20	6.6e-23	23.2758	42.2413	1.97061	DDX42	DEAD-box helicase 42
8005501	1.22e-20	6.61e-23	23.2749	42.24	1.49086	TVP23C-CDRT4///TVP23C///TVP23B	TVP23C-CDRT4 readthrough///trans-golgi network vesicle protein 23 homolog C (S. cerevisiae)///trans-golgi network vesicle protein 23 homolog B (S. cerevisiae)
7894451	1.23e-20	6.73e-23	23.2621	42.2218	2.55918
8086752	1.27e-20	6.96e-23	-23.2381	42.1879	-3.31624	SNORD13P3	small nucleolar RNA, C/D box 13 pseudogene 3
7915578	1.27e-20	7.05e-23	-23.2289	42.1748	-1.918	TMEM53	transmembrane protein 53
7901227	1.27e-20	7.08e-23	-23.2264	42.1713	-2.66346
7954419	1.3e-20	7.28e-23	23.2065	42.1431	1.81966	ETNK1	ethanolamine kinase 1
7902789	1.33e-20	7.44e-23	23.1908	42.1208	1.37151	HS2ST1	heparan sulfate 2-O-sulfotransferase 1
8135688	1.38e-20	7.77e-23	23.1608	42.0783	1.46452	LSM8	LSM8 homolog, U6 small nuclear RNA associated
8078248	1.4e-20	7.95e-23	23.1445	42.0551	1.65981	CTCFL///SP100///HMGB1	CCCTC-binding factor like///SP100 nuclear antigen///high mobility group box 1
8170891	1.4e-20	7.98e-23	-23.1419	42.0514	-1.32891	GDI1	GDP dissociation inhibitor 1
7893382	1.44e-20	8.28e-23	23.1162	42.0148	1.94486
7892550	1.51e-20	8.72e-23	23.0798	41.9631	2.32946
7893571	1.51e-20	8.79e-23	23.0741	41.9549	1.56737
8126371	1.51e-20	8.8e-23	-23.0733	41.9538	-2.06737	CCND3	cyclin D3
8034313	1.53e-20	8.95e-23	23.0617	41.9372	2.1707	HNRNPA1P6///HNRNPA1P33///HNRNPA1P27///HNRNPA1P10///HNRNPA1L2///HNRNPA1	heterogeneous nuclear ribonucleoprotein A1 pseudogene 6///heterogeneous nuclear ribonucleoprotein A1 pseudogene 33///heterogeneous nuclear ribonucleoprotein A1 pseudogene 27///heterogeneous nuclear ribonucleoprotein A1 pseudogene 10///heterogeneous nuclear ribonucleoprotein A1-like 2///heterogeneous nuclear ribonucleoprotein A1
8010949	1.56e-20	9.21e-23	23.0417	41.9088	1.56148	GLOD4	glyoxalase domain containing 4
8160478	1.64e-20	9.73e-23	23.0032	41.8537	1.55552	CAAP1	caspase activity and apoptosis inhibitor 1
8044766	1.66e-20	9.88e-23	22.9925	41.8384	2.22145	INSIG2	insulin induced gene 2
8020423	1.66e-20	9.93e-23	22.9887	41.8331	1.92625	MIB1	mindbomb E3 ubiquitin protein ligase 1
7896059	1.72e-20	1.03e-22	22.9621	41.7949	2.2942
8154856	1.75e-20	1.06e-22	-22.9448	41.7702	-1.2895	UBE2R2	ubiquitin conjugating enzyme E2 R2
7894056	1.76e-20	1.07e-22	22.9381	41.7607	2.29632
8097529	1.77e-20	1.08e-22	22.9301	41.7492	1.92701	ELMOD2	ELMO domain containing 2
8142663	1.81e-20	1.11e-22	22.9106	41.7212	2.13777	NDUFA5	NADH:ubiquinone oxidoreductase subunit A5
7892556	1.9e-20	1.18e-22	22.8713	41.6648	1.6347
8060503	1.9e-20	1.18e-22	-22.8705	41.6636	-2.01925	SNORD57	small nucleolar RNA, C/D box 57
7985562	1.91e-20	1.19e-22	22.8646	41.6551	2.11556	LOC102724093///GOLGA6L10///GOLGA6L4///GOLGA6L17P///GOLGA6L9///GOLGA6L5P	golgin subfamily A member 6-like protein 4///golgin A6 family-like 10///golgin A6 family-like 4///golgin A6 family-like 17, pseudogene///golgin A6 family-like 9///golgin A6 family-like 5, pseudogene
8068522	1.91e-20	1.2e-22	22.8595	41.6478	2.22452	TTC3	tetratricopeptide repeat domain 3
8062326	1.93e-20	1.21e-22	-22.8518	41.6367	-1.95356	TGIF2-C20orf24///C20orf24	TGIF2-C20orf24 readthrough///chromosome 20 open reading frame 24
8015545	1.95e-20	1.23e-22	-22.8396	41.6192	-1.65199	RAB5C	RAB5C, member RAS oncogene family
8161147	2e-20	1.27e-22	-22.8193	41.59	-2.57622	HINT2	histidine triad nucleotide binding protein 2
7895277	2.19e-20	1.39e-22	22.7534	41.495	2.49527
7950473	2.22e-20	1.42e-22	-22.739	41.4742	-2.06775	ARRB1	arrestin beta 1
8076365	2.37e-20	1.52e-22	-22.6921	41.4063	-1.73689	DESI1	desumoylating isopeptidase 1
7901601	2.44e-20	1.57e-22	-22.6701	41.3745	-1.24804	MRPL37	mitochondrial ribosomal protein L37
7985472	2.5e-20	1.62e-22	22.6478	41.3422	2.07937	LOC102724093///GOLGA6L10///GOLGA6L4///GOLGA6L17P///GOLGA6L9///GOLGA6L5P	golgin subfamily A member 6-like protein 4///golgin A6 family-like 10///golgin A6 family-like 4///golgin A6 family-like 17, pseudogene///golgin A6 family-like 9///golgin A6 family-like 5, pseudogene
7990943	2.56e-20	1.67e-22	22.6285	41.3142	1.95823	LOC102724093///GOLGA6L3///GOLGA6L10///GOLGA6L4///GOLGA6L17P///GOLGA6L9///GOLGA6L5P	golgin subfamily A member 6-like protein 4///golgin A6 family-like 3///golgin A6 family-like 10///golgin A6 family-like 4///golgin A6 family-like 17, pseudogene///golgin A6 family-like 9///golgin A6 family-like 5, pseudogene
7893131	2.6e-20	1.7e-22	22.6163	41.2965	2.3298
7950796	2.62e-20	1.72e-22	22.6079	41.2843	1.40276	CREBZF	CREB/ATF bZIP transcription factor
7948902	2.64e-20	1.75e-22	-22.5983	41.2703	-2.43428	SNHG1///SNORD29	small nucleolar RNA host gene 1///small nucleolar RNA, C/D box 29
8006573	2.82e-20	1.87e-22	22.5496	41.1996	1.86671	TAF15	TATA-box binding protein associated factor 15
8052526	2.82e-20	1.88e-22	22.5462	41.1946	1.63824	XPO1	exportin 1
7904506	2.85e-20	1.91e-22	22.5364	41.1803	1.64564	NBPF25P///NBPF19///NBPF20///NBPF10///NBPF8///NBPF9///NBPF15///NBPF11///NBPF12///NBPF3///NBPF1///NBPF14	neuroblastoma breakpoint family member 25, pseudogene///neuroblastoma breakpoint family member 19///neuroblastoma breakpoint family member 20///neuroblastoma breakpoint family member 10///neuroblastoma breakpoint family member 8///neuroblastoma breakpoint family member 9///neuroblastoma breakpoint family member 15///neuroblastoma breakpoint family member 11///neuroblastoma breakpoint family membe…
8008074	2.9e-20	1.95e-22	22.5207	41.1574	1.97133	CDK5RAP3	CDK5 regulatory subunit associated protein 3
7950606	2.94e-20	1.99e-22	22.509	41.1404	2.22958	RSF1	remodeling and spacing factor 1
7894583	3.03e-20	2.05e-22	22.4862	41.1071	2.26667
7896367	3.08e-20	2.1e-22	22.4707	41.0844	1.895
8152211	3.08e-20	2.11e-22	22.4689	41.0818	2.24731
7895478	3.2e-20	2.2e-22	-22.439	41.0381	-1.70981
8095894	3.6e-20	2.49e-22	22.3558	40.9163	1.72732	MRPL1	mitochondrial ribosomal protein L1
7894195	3.75e-20	2.6e-22	-22.3256	40.872	-2.2114
7996571	3.78e-20	2.63e-22	-22.3172	40.8596	-1.68545	FAM65A	family with sequence similarity 65 member A
7910520	3.87e-20	2.71e-22	22.2982	40.8316	1.67047	GNPAT	glyceronephosphate O-acyltransferase
7904562	3.91e-20	2.75e-22	22.2875	40.8159	1.62275	NBPF25P///NBPF19///NBPF20///NBPF10///NBPF8///NBPF9///NBPF15///NBPF11///NBPF12///NBPF3///NBPF1///NBPF14	neuroblastoma breakpoint family member 25, pseudogene///neuroblastoma breakpoint family member 19///neuroblastoma breakpoint family member 20///neuroblastoma breakpoint family member 10///neuroblastoma breakpoint family member 8///neuroblastoma breakpoint family member 9///neuroblastoma breakpoint family member 15///neuroblastoma breakpoint family member 11///neuroblastoma breakpoint family membe…
7981494	4.01e-20	2.83e-22	-22.2679	40.7871	-1.66986	AKT1	AKT serine/threonine kinase 1
7896397	4.2e-20	2.98e-22	22.233	40.7356	1.99116
7990922	4.27e-20	3.04e-22	22.22	40.7165	1.94871	LOC102724093///GOLGA6L3///GOLGA6L10///GOLGA6L4///GOLGA6L17P///GOLGA6L9///GOLGA6L5P	golgin subfamily A member 6-like protein 4///golgin A6 family-like 3///golgin A6 family-like 10///golgin A6 family-like 4///golgin A6 family-like 17, pseudogene///golgin A6 family-like 9///golgin A6 family-like 5, pseudogene
7894877	4.31e-20	3.08e-22	22.2104	40.7022	2.34412
7896629	4.58e-20	3.29e-22	22.1661	40.6369	2.31344
8173673	4.72e-20	3.4e-22	22.1436	40.6036	2.50171	ATRX	ATRX, chromatin remodeler
7965956	4.73e-20	3.42e-22	22.1391	40.5969	2.14898	NFYB	nuclear transcription factor Y subunit beta
8055913	4.76e-20	3.46e-22	22.1316	40.5858	2.12285	PRPF40A	pre-mRNA processing factor 40 homolog A
8113083	4.79e-20	3.5e-22	22.1245	40.5752	1.49461	FAM172A	family with sequence similarity 172 member A
7954407	5.07e-20	3.71e-22	22.0844	40.5158	1.22166	CMAS	cytidine monophosphate N-acetylneuraminic acid synthetase
8114861	5.48e-20	4.03e-22	22.029	40.4335	2.14652	LARS	leucyl-tRNA synthetase
8057554	5.63e-20	4.17e-22	22.0059	40.3992	1.53388	CACYBP	calcyclin binding protein
8151281	5.63e-20	4.17e-22	22.0055	40.3985	1.60563	TRAM1	translocation associated membrane protein 1
8109283	5.67e-20	4.22e-22	-21.9979	40.3872	-1.60416	NDST1	N-deacetylase and N-sulfotransferase 1
7959070	5.67e-20	4.24e-22	-21.9945	40.3822	-1.99242	PEBP1	phosphatidylethanolamine binding protein 1
7893266	5.89e-20	4.42e-22	21.9666	40.3407	1.52957
7951422	6.05e-20	4.56e-22	21.9457	40.3095	2.30001	MSANTD4	Myb/SANT DNA binding domain containing 4 with coiled-coils
8166876	6.29e-20	4.76e-22	21.9175	40.2673	2.21777	DDX3X	DEAD-box helicase 3, X-linked
7955777	6.48e-20	4.93e-22	-21.8936	40.2316	-1.48054	C12orf10	chromosome 12 open reading frame 10
7893449	6.48e-20	4.94e-22	21.8921	40.2294	1.95026
7904486	6.5e-20	4.98e-22	21.8875	40.2225	1.74876	NBPF25P///NBPF19///NBPF20///NBPF10///NBPF8///NBPF9///NBPF15///NBPF11///NBPF12///NBPF3///NBPF1///NBPF14	neuroblastoma breakpoint family member 25, pseudogene///neuroblastoma breakpoint family member 19///neuroblastoma breakpoint family member 20///neuroblastoma breakpoint family member 10///neuroblastoma breakpoint family member 8///neuroblastoma breakpoint family member 9///neuroblastoma breakpoint family member 15///neuroblastoma breakpoint family member 11///neuroblastoma breakpoint family membe…
8083757	6.74e-20	5.18e-22	21.8604	40.1819	2.24717	NMD3	NMD3 ribosome export adaptor
8132998	6.87e-20	5.3e-22	-21.8453	40.1592	-2.65751
8038949	7.75e-20	6.01e-22	21.7623	40.0347	2.73009	ZNF841	zinc finger protein 841
7913415	7.78e-20	6.07e-22	21.7552	40.024	1.71518	USP48	ubiquitin specific peptidase 48
7981982	7.78e-20	6.1e-22	-21.7523	40.0197	-1.6682	SNORD116-22///SNORD116-21///SNORD116-20///SNORD116-18///SNORD116-17///SNORD116-16///SNORD116-15///SNORD116-14///SNORD116-19///SNRPN	small nucleolar RNA, C/D box 116-22///small nucleolar RNA, C/D box 116-21///small nucleolar RNA, C/D box 116-20///small nucleolar RNA, C/D box 116-18///small nucleolar RNA, C/D box 116-17///small nucleolar RNA, C/D box 116-16///small nucleolar RNA, C/D box 116-15///small nucleolar RNA, C/D box 116-14///small nucleolar RNA, C/D box 116-19///small nuclear ribonucleoprotein polypeptide N
7981986	7.78e-20	6.1e-22	-21.7523	40.0197	-1.6682	SNORD116-22///SNORD116-21///SNORD116-20///SNORD116-18///SNORD116-17///SNORD116-16///SNORD116-15///SNORD116-14///SNORD116-19///SNRPN	small nucleolar RNA, C/D box 116-22///small nucleolar RNA, C/D box 116-21///small nucleolar RNA, C/D box 116-20///small nucleolar RNA, C/D box 116-18///small nucleolar RNA, C/D box 116-17///small nucleolar RNA, C/D box 116-16///small nucleolar RNA, C/D box 116-15///small nucleolar RNA, C/D box 116-14///small nucleolar RNA, C/D box 116-19///small nuclear ribonucleoprotein polypeptide N
7895358	7.81e-20	6.14e-22	21.7474	40.0123	1.87841
8044236	8.17e-20	6.45e-22	21.7146	39.9629	2.57338	GCC2	GRIP and coiled-coil domain containing 2
8084844	8.37e-20	6.64e-22	21.6959	39.9346	2.24766	OPA1	OPA1, mitochondrial dynamin like GTPase
8169186	8.47e-20	6.74e-22	21.6858	39.9195	2.18877	TBC1D8B	TBC1 domain family member 8B
7914235	8.56e-20	6.86e-22	21.674	39.9017	1.56366	SRSF4	serine and arginine rich splicing factor 4
7977241	8.56e-20	6.87e-22	-21.6734	39.9008	-1.5109	INF2	inverted formin, FH2 and WH2 domain containing
7978739	8.73e-20	7.03e-22	21.658	39.8775	1.57851	TRAPPC6B	trafficking protein particle complex 6B
7893313	8.88e-20	7.18e-22	21.6441	39.8565	1.95563
7980309	9.1e-20	7.38e-22	-21.6257	39.8287	-1.9719	C14orf1	chromosome 14 open reading frame 1
8151066	9.51e-20	7.75e-22	21.5936	39.78	1.49224	ARMC1	armadillo repeat containing 1
7894412	9.51e-20	7.79e-22	-21.5903	39.7751	-1.66558
7925130	9.51e-20	7.8e-22	21.5891	39.7733	1.45248	TARBP1	TAR (HIV-1) RNA binding protein 1
7987225	9.8e-20	8.06e-22	-21.5671	39.7399	-2.00121	NOP10	NOP10 ribonucleoprotein
7989013	9.96e-20	8.22e-22	21.554	39.7202	1.6058	RSL24D1	ribosomal L24 domain containing 1
7913814	1e-19	8.32e-22	21.5468	39.7091	1.83466	SYF2	SYF2 pre-mRNA splicing factor
8007312	1.01e-19	8.38e-22	-21.5416	39.7012	-1.38586	TUBG2	tubulin gamma 2
8177782	1.03e-19	8.62e-22	-21.523	39.673	-2.28704	TRIM39-RPP21///RPP21	TRIM39-RPP21 readthrough///ribonuclease P/MRP subunit p21
8179097	1.03e-19	8.62e-22	-21.523	39.673	-2.28704	TRIM39-RPP21///RPP21	TRIM39-RPP21 readthrough///ribonuclease P/MRP subunit p21
8126474	1.05e-19	8.87e-22	-21.5045	39.6449	-1.91804	MEA1	male-enhanced antigen 1
8150757	1.05e-19	8.91e-22	21.5015	39.6403	2.07867	RB1CC1	RB1 inducible coiled-coil 1
8022767	1.05e-19	8.95e-22	21.4981	39.6352	1.93909	TRAPPC8	trafficking protein particle complex 8
7894447	1.05e-19	8.96e-22	21.4975	39.6342	2.23573
8131519	1.06e-19	9.03e-22	21.4924	39.6266	1.71273	PHF14	PHD finger protein 14
8131975	1.12e-19	9.58e-22	21.4534	39.5672	2.04647	TAX1BP1	Tax1 binding protein 1
7902345	1.18e-19	1.02e-21	21.4139	39.5069	1.85948	TYW3	tRNA-yW synthesizing protein 3 homolog
7902382	1.2e-19	1.03e-21	21.4058	39.4945	1.74906	RABGGTB	Rab geranylgeranyltransferase beta subunit
8005847	1.24e-19	1.07e-21	-21.3809	39.4565	-1.67448	TNFAIP1	TNF alpha induced protein 1
7972180	1.24e-19	1.08e-21	21.3736	39.4454	2.17994	RNF219	ring finger protein 219
7925550	1.24e-19	1.09e-21	21.3713	39.4419	1.65426	ADSS	adenylosuccinate synthase
7971541	1.24e-19	1.09e-21	21.3705	39.4406	1.69409	SUCLA2	succinate-CoA ligase ADP-forming beta subunit
8020241	1.25e-19	1.09e-21	-21.3674	39.4359	-1.35838	PSMG2	proteasome assembly chaperone 2
8023735	1.33e-19	1.17e-21	21.322	39.3665	1.82703	TMX3	thioredoxin related transmembrane protein 3
8029050	1.34e-19	1.18e-21	-21.3152	39.356	-1.27291	CCDC97	coiled-coil domain containing 97
8129390	1.4e-19	1.24e-21	21.2864	39.3118	2.17932
7892745	1.41e-19	1.26e-21	21.2724	39.2904	2.91851
8029377	1.41e-19	1.26e-21	21.2724	39.2904	1.83609	ZNF224	zinc finger protein 224
7989253	1.41e-19	1.26e-21	21.2717	39.2893	2.06962	SLTM	SAFB like transcription modulator
8145793	1.45e-19	1.31e-21	-21.251	39.2576	-3.22589	SNORD13	small nucleolar RNA, C/D box 13
8117881	1.63e-19	1.47e-21	-21.1727	39.1369	-2.1353	TRIM39-RPP21///RPP21	TRIM39-RPP21 readthrough///ribonuclease P/MRP subunit p21
8083605	1.66e-19	1.5e-21	21.1596	39.1168	1.74957	RSRC1	arginine and serine rich coiled-coil 1
7936419	1.68e-19	1.52e-21	21.1506	39.1029	2.57747	CCDC186	coiled-coil domain containing 186
8022814	1.72e-19	1.58e-21	21.1283	39.0684	1.58474	HNRNPA1P6///HNRNPA1P33///HNRNPA1P27///HNRNPA1P10///HNRNPA1L2///HNRNPA1	heterogeneous nuclear ribonucleoprotein A1 pseudogene 6///heterogeneous nuclear ribonucleoprotein A1 pseudogene 33///heterogeneous nuclear ribonucleoprotein A1 pseudogene 27///heterogeneous nuclear ribonucleoprotein A1 pseudogene 10///heterogeneous nuclear ribonucleoprotein A1-like 2///heterogeneous nuclear ribonucleoprotein A1
8048014	1.72e-19	1.58e-21	21.1263	39.0654	1.61744	RPE	ribulose-5-phosphate-3-epimerase
7895248	1.72e-19	1.58e-21	21.1255	39.0642	1.75011
7945873	1.72e-19	1.58e-21	-21.1251	39.0636	-1.49013	OR7E37P///OR7E35P///MGC72080///DAPL1///OR7E47P///OR7E12P///OR7E14P	olfactory receptor family 7 subfamily E member 37 pseudogene///olfactory receptor family 7 subfamily E member 35 pseudogene///MGC72080 pseudogene///death associated protein like 1///olfactory receptor family 7 subfamily E member 47 pseudogene///olfactory receptor family 7 subfamily E member 12 pseudogene///olfactory receptor family 7 subfamily E member 14 pseudogene
8052250	1.78e-19	1.64e-21	21.1014	39.0269	1.83152	MTIF2	mitochondrial translational initiation factor 2
8105348	1.81e-19	1.67e-21	21.0908	39.0105	2.02758	GPX8	glutathione peroxidase 8 (putative)
8135856	1.87e-19	1.73e-21	-21.0664	38.9728	-1.66898	ARF5	ADP ribosylation factor 5
7956031	1.87e-19	1.74e-21	-21.0628	38.9671	-2.11295	ORMDL2	ORMDL sphingolipid biosynthesis regulator 2
7938422	1.88e-19	1.76e-21	21.0588	38.961	2.41001	CTR9	CTR9 homolog, Paf1/RNA polymerase II complex component
7892814	1.9e-19	1.78e-21	21.0496	38.9467	2.09052
7895632	1.9e-19	1.79e-21	21.0478	38.944	2.50802
8138151	1.9e-19	1.8e-21	-21.0438	38.9378	-1.40595	OR7E37P///MGC72080///DAPL1///OR7E12P	olfactory receptor family 7 subfamily E member 37 pseudogene///MGC72080 pseudogene///death associated protein like 1///olfactory receptor family 7 subfamily E member 12 pseudogene
7986049	1.91e-19	1.81e-21	-21.0396	38.9312	-1.4686	CRTC3	CREB regulated transcription coactivator 3
7978866	1.94e-19	1.84e-21	21.0291	38.915	1.67383	NEMF	nuclear export mediator factor
8090898	1.96e-19	1.86e-21	21.0207	38.9018	1.94601	STAG1	stromal antigen 1
8156319	2.03e-19	1.94e-21	-20.995	38.862	-1.47997	OR7E37P///MGC72080///OR7E5P///DAPL1///OR7E24///OR7E47P///OR7E12P///OR7E14P	olfactory receptor family 7 subfamily E member 37 pseudogene///MGC72080 pseudogene///olfactory receptor family 7 subfamily E member 5 pseudogene///death associated protein like 1///olfactory receptor family 7 subfamily E member 24///olfactory receptor family 7 subfamily E member 47 pseudogene///olfactory receptor family 7 subfamily E member 12 pseudogene///olfactory receptor family 7 subfamily E …
8131860	2.04e-19	1.95e-21	-20.9909	38.8556	-1.42681	MALSU1	mitochondrial assembly of ribosomal large subunit 1
8152477	2.04e-19	1.96e-21	20.9865	38.8488	1.90032	RAD21	RAD21 cohesin complex component
8079707	2.05e-19	1.98e-21	-20.9806	38.8396	-2.36243	NDUFAF3	NADH:ubiquinone oxidoreductase complex assembly factor 3
8104731	2.23e-19	2.16e-21	-20.9259	38.7545	-1.9969
8104760	2.27e-19	2.2e-21	20.9125	38.7336	2.46264	TARS	threonyl-tRNA synthetase
7903703	2.28e-19	2.21e-21	20.909	38.7282	1.5735	GNAI3	G protein subunit alpha i3
8088893	2.31e-19	2.25e-21	-20.8978	38.7107	-1.2213
7896491	2.34e-19	2.3e-21	20.8859	38.6922	2.43514
8105612	2.37e-19	2.32e-21	20.8779	38.6797	1.64262	CWC27	CWC27 spliceosome associated protein homolog
7961654	2.38e-19	2.35e-21	20.8714	38.6696	1.93806	RECQL	RecQ like helicase
8132523	2.39e-19	2.36e-21	-20.8685	38.6651	-1.17669	UBE2D4	ubiquitin conjugating enzyme E2 D4 (putative)
7930703	2.43e-19	2.41e-21	20.8548	38.6436	1.55443	TRUB1	TruB pseudouridine synthase family member 1
7974146	2.46e-19	2.45e-21	20.8445	38.6274	1.88205	PRPF39	pre-mRNA processing factor 39
7893738	2.46e-19	2.46e-21	-20.8418	38.6232	-2.07869
8100714	2.46e-19	2.46e-21	20.8417	38.6231	1.68896	YTHDC1	YTH domain containing 1
7896320	2.53e-19	2.54e-21	20.8217	38.5919	3.5075
8093906	2.54e-19	2.56e-21	-20.8166	38.5839	-1.91392	WFS1	wolframin ER transmembrane glycoprotein
8180379	2.63e-19	2.65e-21	-20.7927	38.5463	-1.90618	MXRA7	matrix remodeling associated 7
7903022	2.63e-19	2.66e-21	20.7902	38.5425	1.87651	SNORD21	small nucleolar RNA, C/D box 21
7910385	2.65e-19	2.69e-21	-20.784	38.5327	-1.88646
8133902	2.66e-19	2.71e-21	20.7793	38.5253	1.86533
8028219	2.74e-19	2.8e-21	20.7585	38.4927	1.81962	ZNF420	zinc finger protein 420
8156945	2.74e-19	2.8e-21	20.7577	38.4915	1.74806	RNF20	ring finger protein 20
7990620	2.78e-19	2.86e-21	20.7456	38.4725	1.4167	TSPAN3	tetraspanin 3
7901867	2.79e-19	2.87e-21	20.7427	38.4679	1.63312	USP1	ubiquitin specific peptidase 1
7909815	2.8e-19	2.9e-21	20.7371	38.4591	1.85256	IARS2	isoleucyl-tRNA synthetase 2, mitochondrial
8124459	2.84e-19	2.94e-21	20.7267	38.4428	2.20967	ZNF322	zinc finger protein 322
8039947	2.96e-19	3.07e-21	20.6989	38.3991	1.63129	SRSF10	serine and arginine rich splicing factor 10
8061986	3.03e-19	3.16e-21	20.6809	38.3708	1.18057	ITCH	itchy E3 ubiquitin protein ligase
8045455	3.06e-19	3.2e-21	20.6727	38.3579	1.88416	UBXN4	UBX domain protein 4
7904293	3.06e-19	3.21e-21	20.6712	38.3555	1.48566	PTGFRN	prostaglandin F2 receptor inhibitor
8034983	3.12e-19	3.28e-21	-20.6575	38.3339	-1.04764	BRD4	bromodomain containing 4
8121461	3.12e-19	3.29e-21	20.6565	38.3324	1.68807	CDC40	cell division cycle 40
8112687	3.12e-19	3.3e-21	20.654	38.3284	1.70205	COL4A3BP	collagen type IV alpha 3 binding protein
8000003	3.19e-19	3.38e-21	20.6382	38.3035	1.77109	THUMPD1	THUMP domain containing 1
7971241	3.22e-19	3.43e-21	-20.6301	38.2907	-1.5206	OR7E37P///OR7E35P///MGC72080///OR7E5P///DAPL1///OR7E24///OR7E47P///OR7E12P///OR7E14P	olfactory receptor family 7 subfamily E member 37 pseudogene///olfactory receptor family 7 subfamily E member 35 pseudogene///MGC72080 pseudogene///olfactory receptor family 7 subfamily E member 5 pseudogene///death associated protein like 1///olfactory receptor family 7 subfamily E member 24///olfactory receptor family 7 subfamily E member 47 pseudogene///olfactory receptor family 7 subfamily E …
7968331	3.22e-19	3.43e-21	-20.6286	38.2884	-1.21622	UBE2L3	ubiquitin conjugating enzyme E2 L3
8106096	3.22e-19	3.44e-21	20.6272	38.2862	0.877373
8051882	3.24e-19	3.47e-21	20.6211	38.2766	2.17386	LRPPRC	leucine rich pentatricopeptide repeat containing
8102787	3.29e-19	3.54e-21	-20.6086	38.2569	-3.16244
8091283	3.29e-19	3.55e-21	20.6081	38.256	2.12825	PLOD2	procollagen-lysine,2-oxoglutarate 5-dioxygenase 2
8139165	3.36e-19	3.63e-21	20.5934	38.2328	2.29841	VPS41	VPS41, HOPS complex subunit
7989735	3.38e-19	3.67e-21	20.5864	38.2218	1.76276	CLPX	caseinolytic mitochondrial matrix peptidase chaperone subunit
7969271	3.4e-19	3.7e-21	20.5808	38.2129	1.53667	SUGT1	SGT1 homolog, MIS12 kinetochore complex assembly cochaperone
8057933	3.5e-19	3.81e-21	20.5619	38.183	1.96203	GTF3C3	general transcription factor IIIC subunit 3
7968787	3.52e-19	3.85e-21	-20.5565	38.1744	-1.52987	OR7E37P///OR7E35P///MGC72080///DAPL1///OR7E24///OR7E47P///OR7E12P///OR7E14P	olfactory receptor family 7 subfamily E member 37 pseudogene///olfactory receptor family 7 subfamily E member 35 pseudogene///MGC72080 pseudogene///death associated protein like 1///olfactory receptor family 7 subfamily E member 24///olfactory receptor family 7 subfamily E member 47 pseudogene///olfactory receptor family 7 subfamily E member 12 pseudogene///olfactory receptor family 7 subfamily E…
7979367	3.56e-19	3.9e-21	20.5472	38.1597	1.79338	EXOC5	exocyst complex component 5
8138145	3.56e-19	3.93e-21	-20.5431	38.1531	-1.42638	OR7E37P///MGC72080///DAPL1///OR7E47P	olfactory receptor family 7 subfamily E member 37 pseudogene///MGC72080 pseudogene///death associated protein like 1///olfactory receptor family 7 subfamily E member 47 pseudogene
7965264	3.56e-19	3.93e-21	20.5428	38.1527	2.3399	CEP290	centrosomal protein 290
7932616	3.56e-19	3.94e-21	20.5419	38.1513	1.22861	ABI1	abl interactor 1
8077770	3.6e-19	3.98e-21	-20.5343	38.1392	-1.78026	BRK1	BRICK1, SCAR/WAVE actin nucleating complex subunit
7896511	3.62e-19	4.02e-21	20.5287	38.1303	2.1474
8150599	3.64e-19	4.06e-21	20.5231	38.1215	2.01389	PRKDC	protein kinase, DNA-activated, catalytic polypeptide
8120428	3.71e-19	4.14e-21	-20.5101	38.1009	-1.67867	FKBP1A	FK506 binding protein 1A
7892791	3.88e-19	4.35e-21	20.479	38.0515	1.59716
8067756	3.94e-19	4.42e-21	-20.4685	38.0348	-1.14235	UCKL1	uridine-cytidine kinase 1 like 1
8111892	4.03e-19	4.54e-21	20.4524	38.0093	1.53935	OXCT1	3-oxoacid CoA-transferase 1
7894234	4.14e-19	4.68e-21	20.4328	37.9781	2.83921
8045887	4.18e-19	4.73e-21	-20.4256	37.9667	-1.52824	OR7E37P///OR7E35P///MGC72080///OR7E5P///DAPL1///OR7E24///OR7E47P///OR7E12P///OR7E14P	olfactory receptor family 7 subfamily E member 37 pseudogene///olfactory receptor family 7 subfamily E member 35 pseudogene///MGC72080 pseudogene///olfactory receptor family 7 subfamily E member 5 pseudogene///death associated protein like 1///olfactory receptor family 7 subfamily E member 24///olfactory receptor family 7 subfamily E member 47 pseudogene///olfactory receptor family 7 subfamily E …
7919438	4.21e-19	4.79e-21	20.4185	37.9553	1.71507	NBPF25P///NBPF19///NBPF20///NBPF10///NBPF8///NBPF9///NBPF15///NBPF11///NBPF12///NBPF3///NBPF1///NBPF14	neuroblastoma breakpoint family member 25, pseudogene///neuroblastoma breakpoint family member 19///neuroblastoma breakpoint family member 20///neuroblastoma breakpoint family member 10///neuroblastoma breakpoint family member 8///neuroblastoma breakpoint family member 9///neuroblastoma breakpoint family member 15///neuroblastoma breakpoint family member 11///neuroblastoma breakpoint family membe…
7920382	4.21e-19	4.79e-21	-20.4174	37.9536	-1.53222	CRTC2	CREB regulated transcription coactivator 2
8098291	4.25e-19	4.85e-21	20.4103	37.9422	1.89145	CLCN3	chloride voltage-gated channel 3
8180377	4.26e-19	4.87e-21	-20.4074	37.9377	-1.99894	MXRA7	matrix remodeling associated 7
7895665	4.28e-19	4.92e-21	20.4005	37.9266	1.8147
7893128	4.28e-19	4.93e-21	20.4001	37.926	2.59988
7908459	4.43e-19	5.11e-21	20.3771	37.8893	2.72273	CFH	complement factor H
8082248	4.65e-19	5.38e-21	-20.345	37.8382	-1.49454	OR7E37P///OR7E35P///MGC72080///OR7E5P///DAPL1///OR7E24///OR7E47P///OR7E12P///OR7E14P	olfactory receptor family 7 subfamily E member 37 pseudogene///olfactory receptor family 7 subfamily E member 35 pseudogene///MGC72080 pseudogene///olfactory receptor family 7 subfamily E member 5 pseudogene///death associated protein like 1///olfactory receptor family 7 subfamily E member 24///olfactory receptor family 7 subfamily E member 47 pseudogene///olfactory receptor family 7 subfamily E …
7986769	4.76e-19	5.52e-21	20.3287	37.8121	1.52438	UBE3A	ubiquitin protein ligase E3A
8083826	4.79e-19	5.58e-21	20.3215	37.8005	1.61214	SEC62	SEC62 homolog, preprotein translocation factor
7970681	4.79e-19	5.59e-21	20.3213	37.8003	1.94836	RNF6	ring finger protein 6
8180418	4.83e-19	5.65e-21	-20.3139	37.7884	-2.00833
8050443	4.83e-19	5.66e-21	20.3128	37.7866	2.15959	SMC6	structural maintenance of chromosomes 6
8040831	4.87e-19	5.72e-21	-20.3061	37.7759	-1.87653	ATRAID	all-trans retinoic acid induced differentiation factor
8142407	5.1e-19	6.01e-21	20.2756	37.7271	1.73666	TMEM168	transmembrane protein 168
8116227	5.13e-19	6.05e-21	20.271	37.7197	1.81571	CLK4	CDC like kinase 4
8128472	5.14e-19	6.1e-21	20.2665	37.7125	2.2848	ASCC3	activating signal cointegrator 1 complex subunit 3
7896482	5.14e-19	6.1e-21	20.266	37.7116	2.06915
8105353	5.26e-19	6.27e-21	20.249	37.6844	2.16378	SKIV2L2	Ski2 like RNA helicase 2
7991110	5.26e-19	6.28e-21	20.2483	37.6832	1.80329	LOC102724093///GOLGA6L3///GOLGA6L10///GOLGA6L4///GOLGA6L17P///GOLGA6L9///GOLGA6L5P	golgin subfamily A member 6-like protein 4///golgin A6 family-like 3///golgin A6 family-like 10///golgin A6 family-like 4///golgin A6 family-like 17, pseudogene///golgin A6 family-like 9///golgin A6 family-like 5, pseudogene
8162669	5.32e-19	6.36e-21	20.2399	37.6698	2.14146	ZNF322	zinc finger protein 322
7938592	5.33e-19	6.39e-21	20.237	37.6652	1.84795	FAR1	fatty acyl-CoA reductase 1
8014037	5.49e-19	6.59e-21	20.2177	37.6342	1.30009	CRLF3	cytokine receptor like factor 3
7896309	5.7e-19	6.87e-21	20.1919	37.5927	2.88258
7977674	5.81e-19	7.01e-21	20.1793	37.5724	2.10939	SUPT16H	SPT16 homolog, facilitates chromatin remodeling subunit
8180339	5.82e-19	7.05e-21	-20.176	37.5671	-1.41283	ST6GALNAC6	ST6 N-acetylgalactosaminide alpha-2,6-sialyltransferase 6
7932209	6.04e-19	7.33e-21	-20.1513	37.5274	-1.60033
7907349	6.09e-19	7.41e-21	20.1447	37.5167	1.77695
7987361	6.15e-19	7.5e-21	20.1369	37.5042	1.7895	ZNF770	zinc finger protein 770
7925565	6.22e-19	7.6e-21	20.1289	37.4913	1.79338	HNRNPU	heterogeneous nuclear ribonucleoprotein U
8117377	6.23e-19	7.64e-21	-20.1259	37.4864	-2.31371	HIST1H1E	histone cluster 1, H1e
8123767	6.34e-19	7.79e-21	20.1136	37.4665	1.45742	SSR1	signal sequence receptor subunit 1
7912852	6.42e-19	7.91e-21	20.1041	37.4513	1.76245	EIF1AX	eukaryotic translation initiation factor 1A, X-linked
7974483	6.47e-19	7.99e-21	20.0977	37.4409	2.43255	KTN1	kinectin 1
7973896	6.89e-19	8.54e-21	-20.0564	37.3741	-3.04714	RNVU1-17///RNU1-1///RNU1-2///RNU1-3///RNVU1-7///RNVU1-18///RNU1-4	RNA, variant U1 small nuclear 17///RNA, U1 small nuclear 1///RNA, U1 small nuclear 2///RNA, U1 small nuclear 3///RNA, variant U1 small nuclear 7///RNA, variant U1 small nuclear 18///RNA, U1 small nuclear 4
7978568	6.89e-19	8.54e-21	-20.0564	37.3741	-3.04714	RNVU1-17///RNU1-1///RNU1-2///RNU1-3///RNVU1-7///RNVU1-18///RNU1-4	RNA, variant U1 small nuclear 17///RNA, U1 small nuclear 1///RNA, U1 small nuclear 2///RNA, U1 small nuclear 3///RNA, variant U1 small nuclear 7///RNA, variant U1 small nuclear 18///RNA, U1 small nuclear 4
8169645	7e-19	8.71e-21	-20.0442	37.3545	-1.16078	UBE2A	ubiquitin conjugating enzyme E2 A
8124273	7.14e-19	8.9e-21	20.0311	37.3332	1.59556	C6orf62	chromosome 6 open reading frame 62
8094378	7.3e-19	9.13e-21	20.0152	37.3075	1.79962	PI4K2B	phosphatidylinositol 4-kinase type 2 beta
8100615	7.3e-19	9.14e-21	20.0142	37.3059	1.53643	UBA6	ubiquitin like modifier activating enzyme 6
8124492	7.45e-19	9.35e-21	-20	37.2828	-1.99082	HIST1H2BK	histone cluster 1, H2bk
8114653	7.48e-19	9.41e-21	19.9965	37.2772	1.63851	TAF7	TATA-box binding protein associated factor 7
7945944	7.61e-19	9.6e-21	-19.984	37.2569	-1.52054	RHOG	ras homolog family member G
7914354	7.84e-19	9.91e-21	-19.9644	37.2251	-1.85522	PEF1	penta-EF-hand domain containing 1
7909992	8.01e-19	1.02e-20	19.9476	37.1977	1.29382	FBXO28	F-box protein 28
7898375	8.01e-19	1.03e-20	-19.9425	37.1894	-3.05592	RNVU1-17///RNU1-1///RNU1-2///RNU1-3///RNVU1-7///RNVU1-18///RNU1-4	RNA, variant U1 small nuclear 17///RNA, U1 small nuclear 1///RNA, U1 small nuclear 2///RNA, U1 small nuclear 3///RNA, variant U1 small nuclear 7///RNA, variant U1 small nuclear 18///RNA, U1 small nuclear 4
7898411	8.01e-19	1.03e-20	-19.9425	37.1894	-3.05592	RNVU1-17///RNU1-1///RNU1-2///RNU1-3///RNVU1-7///RNVU1-18///RNU1-4	RNA, variant U1 small nuclear 17///RNA, U1 small nuclear 1///RNA, U1 small nuclear 2///RNA, U1 small nuclear 3///RNA, variant U1 small nuclear 7///RNA, variant U1 small nuclear 18///RNA, U1 small nuclear 4
7912800	8.01e-19	1.03e-20	-19.9425	37.1894	-3.05592	RNVU1-17///RNU1-1///RNU1-2///RNU1-3///RNVU1-7///RNVU1-18///RNU1-4	RNA, variant U1 small nuclear 17///RNA, U1 small nuclear 1///RNA, U1 small nuclear 2///RNA, U1 small nuclear 3///RNA, variant U1 small nuclear 7///RNA, variant U1 small nuclear 18///RNA, U1 small nuclear 4
7912850	8.01e-19	1.03e-20	-19.9425	37.1894	-3.05592	RNVU1-17///RNU1-1///RNU1-2///RNU1-3///RNVU1-7///RNVU1-18///RNU1-4	RNA, variant U1 small nuclear 17///RNA, U1 small nuclear 1///RNA, U1 small nuclear 2///RNA, U1 small nuclear 3///RNA, variant U1 small nuclear 7///RNA, variant U1 small nuclear 18///RNA, U1 small nuclear 4
7919576	8.01e-19	1.03e-20	-19.9425	37.1894	-3.05592	RNVU1-17///RNU1-1///RNU1-2///RNU1-3///RNVU1-7///RNVU1-18///RNU1-4	RNA, variant U1 small nuclear 17///RNA, U1 small nuclear 1///RNA, U1 small nuclear 2///RNA, U1 small nuclear 3///RNA, variant U1 small nuclear 7///RNA, variant U1 small nuclear 18///RNA, U1 small nuclear 4
7903541	8.14e-19	1.05e-20	19.9306	37.1701	1.53984	STXBP3	syntaxin binding protein 3
8017235	8.31e-19	1.07e-20	19.9169	37.1478	1.66803	APPBP2	amyloid beta precursor protein binding protein 2
7927669	8.47e-19	1.09e-20	19.9035	37.126	1.62024	TFAM	transcription factor A, mitochondrial
7938683	8.63e-19	1.12e-20	-19.8907	37.1051	-1.34751	OR7E37P///MGC72080///OR7E5P///DAPL1///OR7E47P///OR7E12P///OR7E14P	olfactory receptor family 7 subfamily E member 37 pseudogene///MGC72080 pseudogene///olfactory receptor family 7 subfamily E member 5 pseudogene///death associated protein like 1///olfactory receptor family 7 subfamily E member 47 pseudogene///olfactory receptor family 7 subfamily E member 12 pseudogene///olfactory receptor family 7 subfamily E member 14 pseudogene
7893232	8.65e-19	1.13e-20	19.886	37.0975	2.15591
8041867	8.65e-19	1.13e-20	19.8858	37.0971	1.72336	MSH2	mutS homolog 2
7893363	8.71e-19	1.13e-20	-19.8807	37.0887	-2.12321
7892961	8.82e-19	1.15e-20	19.8712	37.0733	2.92469
8000799	8.94e-19	1.17e-20	-19.8602	37.0555	-2.37803	GDPD3	glycerophosphodiester phosphodiesterase domain containing 3
7904340	8.94e-19	1.17e-20	19.8602	37.0554	1.41216	MAN1A2	mannosidase alpha class 1A member 2
8097600	8.96e-19	1.18e-20	19.8574	37.0509	1.88595	SMARCA5	SWI/SNF related, matrix associated, actin dependent regulator of chromatin, subfamily a, member 5
7976621	8.98e-19	1.19e-20	19.8531	37.0438	1.74843	VRK1	vaccinia related kinase 1
7979864	8.98e-19	1.19e-20	-19.853	37.0436	-1.77736	ERH	enhancer of rudimentary homolog (Drosophila)
7971422	9.08e-19	1.2e-20	19.845	37.0306	1.95854	ZC3H13	zinc finger CCCH-type containing 13
8175844	9.11e-19	1.21e-20	-19.8415	37.0248	-1.59864	IDH3G	isocitrate dehydrogenase 3 (NAD(+)) gamma
7896746	9.2e-19	1.22e-20	-19.8343	37.0132	-2.01325
8116859	9.29e-19	1.24e-20	-19.8268	37.0008	-1.70181	TMEM14C	transmembrane protein 14C
7916562	9.4e-19	1.26e-20	19.8184	36.9871	1.67984	HNRNPA1P6///HNRNPA1P10///HNRNPA1L2///HNRNPA1	heterogeneous nuclear ribonucleoprotein A1 pseudogene 6///heterogeneous nuclear ribonucleoprotein A1 pseudogene 10///heterogeneous nuclear ribonucleoprotein A1-like 2///heterogeneous nuclear ribonucleoprotein A1
8043861	9.51e-19	1.27e-20	19.8094	36.9724	2.2558	EIF5B	eukaryotic translation initiation factor 5B
7919412	9.67e-19	1.3e-20	19.7978	36.9534	1.62313	NBPF25P///NBPF19///NBPF20///NBPF10///NBPF8///NBPF9///NBPF15///NBPF11///NBPF12///NBPF3///NBPF1///NBPF14	neuroblastoma breakpoint family member 25, pseudogene///neuroblastoma breakpoint family member 19///neuroblastoma breakpoint family member 20///neuroblastoma breakpoint family member 10///neuroblastoma breakpoint family member 8///neuroblastoma breakpoint family member 9///neuroblastoma breakpoint family member 15///neuroblastoma breakpoint family member 11///neuroblastoma breakpoint family membe…
8112967	9.74e-19	1.31e-20	19.7914	36.943	1.74174	TMEM167A	transmembrane protein 167A
8156476	9.74e-19	1.32e-20	-19.79	36.9406	-1.25306	PHF2	PHD finger protein 2
7926609	9.74e-19	1.32e-20	19.7895	36.9398	1.40283	COMMD3-BMI1///BMI1///COMMD3-BMI1///BMI1	COMMD3-BMI1 readthrough///BMI1 proto-oncogene, polycomb ring finger///COMMD3-BMI1 readthrough///BMI1 proto-oncogene, polycomb ring finger
7931187	9.78e-19	1.32e-20	19.7856	36.9334	1.47851	BUB3	BUB3, mitotic checkpoint protein
8092201	9.78e-19	1.33e-20	19.7845	36.9317	1.45541	TBL1XR1	transducin (beta)-like 1 X-linked receptor 1
7944339	9.96e-19	1.35e-20	-19.772	36.9111	-1.4907
8168852	1.01e-18	1.37e-20	19.7635	36.8973	1.58689	RPL36A-HNRNPH2///HNRNPH2	RPL36A-HNRNPH2 readthrough///heterogeneous nuclear ribonucleoprotein H2 (H')
8024557	1.01e-18	1.39e-20	-19.7581	36.8884	-1.78	GNA11	G protein subunit alpha 11
7951144	1.02e-18	1.4e-20	19.7508	36.8765	1.9719	CCDC82	coiled-coil domain containing 82
8156982	1.03e-18	1.42e-20	19.7451	36.8671	2.08846	SMC2	structural maintenance of chromosomes 2
8105153	1.04e-18	1.43e-20	19.7386	36.8564	1.53553	NNT	nicotinamide nucleotide transhydrogenase
7978766	1.05e-18	1.45e-20	19.7285	36.8399	1.41138	FKBP3	FK506 binding protein 3
8047339	1.07e-18	1.48e-20	19.7185	36.8235	2.02744	BZW1	basic leucine zipper and W2 domains 1
8166525	1.09e-18	1.51e-20	19.7071	36.8048	1.67015	POLA1	DNA polymerase alpha 1, catalytic subunit
7956013	1.1e-18	1.53e-20	-19.6986	36.7908	-1.86152	BLOC1S1-RDH5///BLOC1S1	BLOC1S1-RDH5 readthrough///biogenesis of lysosomal organelles complex 1 subunit 1
7974090	1.11e-18	1.55e-20	19.6906	36.7775	1.30557	CTAGE5	CTAGE family member 5, ER export factor
7966127	1.13e-18	1.58e-20	-19.6791	36.7588	-2.77866	SELPLG	selectin P ligand
7960794	1.21e-18	1.69e-20	19.636	36.6878	3.14663	CD163	CD163 molecule
7925823	1.21e-18	1.7e-20	19.6325	36.6819	1.84022	GTPBP4	GTP binding protein 4
8026170	1.21e-18	1.7e-20	-19.6323	36.6816	-1.20603	CCDC130	coiled-coil domain containing 130
8056217	1.24e-18	1.74e-20	-19.6178	36.6576	-2.45008
8071206	1.24e-18	1.75e-20	-19.6156	36.654	-1.55892	MRPL40	mitochondrial ribosomal protein L40
8043718	1.27e-18	1.79e-20	-19.6	36.6283	-3.07013	COX5B	cytochrome c oxidase subunit 5B
8037331	1.29e-18	1.82e-20	-19.592	36.6151	-1.35968	XRCC1	X-ray repair cross complementing 1
7956257	1.29e-18	1.83e-20	-19.5885	36.6094	-1.31048	SPRYD4	SPRY domain containing 4
8041383	1.29e-18	1.84e-20	19.5855	36.6045	2.03937	LTBP1	latent transforming growth factor beta binding protein 1
8112388	1.3e-18	1.85e-20	19.5832	36.6006	1.7675	TRIM23	tripartite motif containing 23
8110966	1.31e-18	1.87e-20	19.5751	36.5872	1.59548	FAM173B	family with sequence similarity 173 member B
8001547	1.33e-18	1.9e-20	-19.5658	36.5719	-2.74698	PLLP	plasmolipin
7894883	1.33e-18	1.91e-20	19.5621	36.5657	2.67496
7896029	1.37e-18	1.97e-20	19.5435	36.535	2.5787
7894672	1.37e-18	1.98e-20	19.5415	36.5317	2.08366
7980923	1.37e-18	1.98e-20	19.5407	36.5304	2.09141	TRIP11	thyroid hormone receptor interactor 11
8020451	1.38e-18	2e-20	19.5346	36.5203	1.42792
8130003	1.38e-18	2e-20	-19.5342	36.5196	-1.89495	SF3B5	splicing factor 3b subunit 5
7893883	1.38e-18	2.01e-20	19.5325	36.5167	2.30394
8042574	1.39e-18	2.01e-20	-19.5298	36.5123	-1.34837	OR7E37P///MGC72080///OR7E5P///DAPL1///OR7E47P///OR7E12P///OR7E14P	olfactory receptor family 7 subfamily E member 37 pseudogene///MGC72080 pseudogene///olfactory receptor family 7 subfamily E member 5 pseudogene///death associated protein like 1///olfactory receptor family 7 subfamily E member 47 pseudogene///olfactory receptor family 7 subfamily E member 12 pseudogene///olfactory receptor family 7 subfamily E member 14 pseudogene
7893715	1.39e-18	2.02e-20	19.5277	36.5089	1.71698
8082244	1.39e-18	2.02e-20	-19.5268	36.5074	-1.46996	OR7E37P///OR7E35P///MGC72080///OR7E5P///DAPL1///OR7E24///OR7E47P///OR7E12P///OR7E14P	olfactory receptor family 7 subfamily E member 37 pseudogene///olfactory receptor family 7 subfamily E member 35 pseudogene///MGC72080 pseudogene///olfactory receptor family 7 subfamily E member 5 pseudogene///death associated protein like 1///olfactory receptor family 7 subfamily E member 24///olfactory receptor family 7 subfamily E member 47 pseudogene///olfactory receptor family 7 subfamily E …
7969114	1.4e-18	2.05e-20	19.519	36.4945	1.872	SETDB2	SET domain bifurcated 2
8090565	1.42e-18	2.08e-20	-19.5095	36.4786	-2.24379	SNORA7B	small nucleolar RNA, H/ACA box 7B
8112327	1.42e-18	2.09e-20	-19.5083	36.4768	-1.39103	CKS1B	CDC28 protein kinase regulatory subunit 1B
7957633	1.48e-18	2.18e-20	19.4813	36.4319	1.52997	METAP2	methionyl aminopeptidase 2
7973948	1.5e-18	2.21e-20	19.4737	36.4193	2.06932	BRMS1L	breast cancer metastasis-suppressor 1-like
8090678	1.56e-18	2.31e-20	19.4469	36.3748	1.20929	MRPL3	mitochondrial ribosomal protein L3
7976243	1.57e-18	2.32e-20	19.4439	36.3698	1.63163	CPSF2	cleavage and polyadenylation specific factor 2
8098985	1.57e-18	2.33e-20	19.4419	36.3665	1.68828	HAUS3	HAUS augmin like complex subunit 3
7989323	1.57e-18	2.34e-20	19.4396	36.3627	1.58068	BNIP2	BCL2 interacting protein 2
7957715	1.57e-18	2.34e-20	19.4392	36.362	1.79857	NEDD1	neural precursor cell expressed, developmentally down-regulated 1
7969651	1.63e-18	2.43e-20	19.4165	36.3242	1.95964	DNAJC3	DnaJ heat shock protein family (Hsp40) member C3
8082750	1.65e-18	2.47e-20	19.4069	36.3082	1.65731	UBA5	ubiquitin like modifier activating enzyme 5
8052024	1.65e-18	2.48e-20	19.4047	36.3045	1.86112	FBXO11	F-box protein 11
7932703	1.69e-18	2.53e-20	19.3916	36.2828	1.52583	ACBD5	acyl-CoA binding domain containing 5
7930422	1.71e-18	2.57e-20	19.3834	36.269	2.05044	SMC3	structural maintenance of chromosomes 3
8005753	1.73e-18	2.6e-20	-19.3753	36.2555	-2.78638
8049689	1.73e-18	2.62e-20	-19.372	36.25	-1.34395	RNPEPL1	arginyl aminopeptidase like 1
8085287	1.79e-18	2.72e-20	-19.3491	36.2118	-1.92769	BRK1	BRICK1, SCAR/WAVE actin nucleating complex subunit
8009457	1.79e-18	2.72e-20	19.3488	36.2114	1.09052	PRKAR1A	protein kinase cAMP-dependent type I regulatory subunit alpha
7912292	1.8e-18	2.73e-20	19.3454	36.2057	1.34499	LZIC	leucine zipper and CTNNBIP1 domain containing
7895935	1.82e-18	2.77e-20	19.338	36.1933	2.96831
8091048	1.82e-18	2.78e-20	19.3357	36.1895	2.2274	COPB2	coatomer protein complex subunit beta 2
7951447	1.85e-18	2.83e-20	19.3249	36.1715	2.07094	CWF19L2	CWF19-like 2, cell cycle control (S. pombe)
7939120	1.85e-18	2.84e-20	19.3227	36.1678	1.46028	RCN1	reticulocalbin 1
7894617	1.86e-18	2.85e-20	19.3204	36.164	2.87249
8124144	1.86e-18	2.86e-20	19.3183	36.1604	1.92461	DEK	DEK proto-oncogene
8023672	1.91e-18	2.95e-20	19.2996	36.1291	1.61113	VPS4B	vacuolar protein sorting 4 homolog B
7897068	1.92e-18	2.97e-20	-19.2955	36.1223	-1.45262	SKI	SKI proto-oncogene
7932285	2.04e-18	3.15e-20	19.2606	36.0639	1.1105	FAM188A	family with sequence similarity 188 member A
7894516	2.04e-18	3.17e-20	-19.2566	36.0572	-1.5166
7979698	2.05e-18	3.19e-20	19.253	36.0512	2.05328	ATP6V1D	ATPase H+ transporting V1 subunit D
8048146	2.06e-18	3.2e-20	19.2507	36.0473	1.69812	XRCC5	X-ray repair cross complementing 5
7941274	2.06e-18	3.22e-20	-19.2475	36.042	-1.20932	SCYL1	SCY1 like pseudokinase 1
7895571	2.06e-18	3.22e-20	19.2469	36.0409	1.88882
8097813	2.1e-18	3.28e-20	19.2356	36.022	1.50792	ARFIP1	ADP ribosylation factor interacting protein 1
7919351	2.12e-18	3.33e-20	19.2269	36.0073	1.56949	NBPF25P///NBPF19///NBPF20///NBPF10///NBPF8///NBPF9///NBPF15///NBPF11///NBPF12///NBPF3///NBPF1///NBPF14	neuroblastoma breakpoint family member 25, pseudogene///neuroblastoma breakpoint family member 19///neuroblastoma breakpoint family member 20///neuroblastoma breakpoint family member 10///neuroblastoma breakpoint family member 8///neuroblastoma breakpoint family member 9///neuroblastoma breakpoint family member 15///neuroblastoma breakpoint family member 11///neuroblastoma breakpoint family membe…
8121277	2.14e-18	3.36e-20	19.2223	35.9997	2.23369	AIM1	absent in melanoma 1
7989387	2.14e-18	3.36e-20	19.2209	35.9972	2.17567	VPS13C	vacuolar protein sorting 13 homolog C
8007290	2.16e-18	3.4e-20	-19.2139	35.9856	-1.23787	MLX	MLX, MAX dimerization protein
7895818	2.22e-18	3.5e-20	19.1964	35.9561	2.44678
7904999	2.24e-18	3.55e-20	19.1884	35.9427	1.64133	NBPF25P///NBPF19///NBPF20///NBPF10///NBPF8///NBPF9///NBPF15///NBPF11///NBPF12///NBPF3///NBPF1///NBPF14	neuroblastoma breakpoint family member 25, pseudogene///neuroblastoma breakpoint family member 19///neuroblastoma breakpoint family member 20///neuroblastoma breakpoint family member 10///neuroblastoma breakpoint family member 8///neuroblastoma breakpoint family member 9///neuroblastoma breakpoint family member 15///neuroblastoma breakpoint family member 11///neuroblastoma breakpoint family membe…
7894675	2.24e-18	3.55e-20	19.1883	35.9425	2.41484
7919269	2.26e-18	3.59e-20	-19.182	35.9319	-3.19494	RNU1-1///RNU1-2///RNU1-3///RNVU1-7///RNVU1-18///RNU1-4	RNA, U1 small nuclear 1///RNA, U1 small nuclear 2///RNA, U1 small nuclear 3///RNA, variant U1 small nuclear 7///RNA, variant U1 small nuclear 18///RNA, U1 small nuclear 4
7919349	2.26e-18	3.59e-20	-19.182	35.9319	-3.19494	RNU1-1///RNU1-2///RNU1-3///RNVU1-7///RNVU1-18///RNU1-4	RNA, U1 small nuclear 1///RNA, U1 small nuclear 2///RNA, U1 small nuclear 3///RNA, variant U1 small nuclear 7///RNA, variant U1 small nuclear 18///RNA, U1 small nuclear 4
7947396	2.27e-18	3.62e-20	19.1767	35.923	1.55418	CSTF3	cleavage stimulation factor subunit 3
8091190	2.27e-18	3.63e-20	19.1746	35.9194	1.89053	ATR	ATR serine/threonine kinase
7904974	2.3e-18	3.68e-20	-19.1678	35.9081	-1.882	PFN1P2	profilin 1 pseudogene 2
7895710	2.31e-18	3.7e-20	19.1636	35.901	1.55281
7950119	2.38e-18	3.82e-20	-19.1451	35.8697	-1.77088	LAMTOR1	late endosomal/lysosomal adaptor, MAPK and MTOR activator 1
8013923	2.4e-18	3.87e-20	-19.1374	35.8569	-1.32313	GIT1	GIT ArfGAP 1
8003758	2.4e-18	3.87e-20	19.1363	35.855	1.4302	PAFAH1B1	platelet activating factor acetylhydrolase 1b regulatory subunit 1
7934393	2.43e-18	3.92e-20	19.1295	35.8435	1.01416	PPP3CB	protein phosphatase 3 catalytic subunit beta
7925184	2.43e-18	3.94e-20	19.1262	35.8379	1.44915	RBM34	RNA binding motif protein 34
7922418	2.46e-18	3.99e-20	-19.1191	35.8261	-2.64015	SNORD74	small nucleolar RNA, C/D box 74
8029950	2.46e-18	4e-20	-19.1173	35.823	-1.60179	EHD2	EH domain containing 2
7894797	2.56e-18	4.17e-20	19.0922	35.7806	3.01193
8018814	2.57e-18	4.19e-20	-19.0892	35.7755	-2.81237
7926896	2.6e-18	4.25e-20	-19.0807	35.7611	-1.37807	CKS1B	CDC28 protein kinase regulatory subunit 1B
8040386	2.62e-18	4.29e-20	19.075	35.7515	2.23877	DDX1	DEAD/H-box helicase 1
8133688	2.73e-18	4.47e-20	-19.0514	35.7116	-2.52858	SNORA14A	small nucleolar RNA, H/ACA box 14A
7962904	2.75e-18	4.51e-20	-19.0454	35.7015	-1.11873	ARF3	ADP ribosylation factor 3
8090546	2.8e-18	4.61e-20	19.0327	35.6799	1.16842	CNBP	CCHC-type zinc finger nucleic acid binding protein
8164304	2.8e-18	4.62e-20	-19.032	35.6788	-1.3337	ST6GALNAC6	ST6 N-acetylgalactosaminide alpha-2,6-sialyltransferase 6
7903171	2.8e-18	4.63e-20	19.03	35.6755	1.48167	TMEM56-RWDD3///RWDD3	TMEM56-RWDD3 readthrough///RWD domain containing 3
8084045	2.81e-18	4.65e-20	19.0279	35.6718	1.88571	MFN1	mitofusin 1
7956910	2.81e-18	4.66e-20	19.0262	35.6689	1.76837	CAND1	cullin associated and neddylation dissociated 1
7904574	2.81e-18	4.68e-20	19.0245	35.666	1.73414	NBPF25P///NBPF19///NBPF20///NBPF10///NBPF8///NBPF9///NBPF15///NBPF11///NBPF12///NBPF3///NBPF1///NBPF14	neuroblastoma breakpoint family member 25, pseudogene///neuroblastoma breakpoint family member 19///neuroblastoma breakpoint family member 20///neuroblastoma breakpoint family member 10///neuroblastoma breakpoint family member 8///neuroblastoma breakpoint family member 9///neuroblastoma breakpoint family member 15///neuroblastoma breakpoint family member 11///neuroblastoma breakpoint family membe…
7946267	2.81e-18	4.68e-20	-19.0239	35.6651	-1.55605	MRPL17	mitochondrial ribosomal protein L17
8028916	2.86e-18	4.77e-20	-19.0122	35.6453	-1.63723	SNRPA	small nuclear ribonucleoprotein polypeptide A
7894419	2.89e-18	4.83e-20	19.0051	35.6332	2.63568
8022170	2.91e-18	4.88e-20	18.9997	35.624	1.03857	RPL6P27///RPL6	ribosomal protein L6 pseudogene 27///ribosomal protein L6
7975368	2.97e-18	4.97e-20	18.9877	35.6037	1.44859	SRSF5	serine and arginine rich splicing factor 5
7935230	3.06e-18	5.13e-20	18.969	35.5719	1.99955	ALDH18A1	aldehyde dehydrogenase 18 family member A1
7894118	3.06e-18	5.14e-20	-18.9684	35.5709	-1.434
8107942	3.1e-18	5.23e-20	18.9577	35.5527	2.31134	RAD50	RAD50 double strand break repair protein
7918634	3.1e-18	5.23e-20	18.9576	35.5525	1.53446	PHTF1	putative homeodomain transcription factor 1
8057441	3.1e-18	5.24e-20	18.9566	35.551	2.01986	CWC22	CWC22 homolog, spliceosome-associated protein
7943314	3.15e-18	5.33e-20	18.9472	35.5348	1.77229	JRKL	JRK-like
7981960	3.22e-18	5.46e-20	-18.9321	35.5092	-3.17934	SNORD116-6	small nucleolar RNA, C/D box 116-6
8142102	3.31e-18	5.63e-20	-18.9149	35.48	-1.66597	ATXN7L1	ataxin 7 like 1
8115895	3.4e-18	5.8e-20	-18.8972	35.4498	-1.36878	KIAA1191	KIAA1191
7899005	3.41e-18	5.82e-20	-18.8953	35.4466	-1.33017	TMEM50A	transmembrane protein 50A
7920515	3.49e-18	5.97e-20	-18.8803	35.4211	-1.01204	UBE2Q1	ubiquitin conjugating enzyme E2 Q1
8129273	3.49e-18	5.97e-20	18.8801	35.4207	1.70836	TBC1D32	TBC1 domain family member 32
8166826	3.51e-18	6.03e-20	18.8744	35.411	1.73122	USP9X	ubiquitin specific peptidase 9, X-linked
7965048	3.53e-18	6.06e-20	18.8706	35.4045	1.60798	NAP1L1	nucleosome assembly protein 1 like 1
8075106	3.56e-18	6.13e-20	-18.8641	35.3935	-1.48703	TPST2	tyrosylprotein sulfotransferase 2
7951977	3.6e-18	6.21e-20	-18.8564	35.3803	-1.97191	FXYD6-FXYD2///FXYD6	FXYD6-FXYD2 readthrough///FXYD domain containing ion transport regulator 6
7927108	3.65e-18	6.31e-20	18.8475	35.3651	1.90698	BMS1	BMS1, ribosome biogenesis factor
8131292	3.65e-18	6.32e-20	18.8464	35.3633	1.98636	RBAK	RB associated KRAB zinc finger
8014081	3.7e-18	6.4e-20	18.8385	35.3497	1.68012	UTP6	UTP6, small subunit processome component
8101013	3.7e-18	6.43e-20	18.8365	35.3463	1.72106	RCHY1	ring finger and CHY zinc finger domain containing 1
8084986	3.73e-18	6.49e-20	18.8308	35.3365	1.50374	FYTTD1	forty-two-three domain containing 1
8106429	3.76e-18	6.54e-20	18.8258	35.328	1.19298	AGGF1	angiogenic factor with G-patch and FHA domains 1
7950597	3.76e-18	6.56e-20	-18.8246	35.326	-0.839173	CLNS1A	chloride nucleotide-sensitive channel 1A
7919271	3.76e-18	6.58e-20	18.8226	35.3226	1.55752	NBPF25P///NBPF19///NBPF20///NBPF10///NBPF8///NBPF9///NBPF15///NBPF11///NBPF12///NBPF3///NBPF1///NBPF14	neuroblastoma breakpoint family member 25, pseudogene///neuroblastoma breakpoint family member 19///neuroblastoma breakpoint family member 20///neuroblastoma breakpoint family member 10///neuroblastoma breakpoint family member 8///neuroblastoma breakpoint family member 9///neuroblastoma breakpoint family member 15///neuroblastoma breakpoint family member 11///neuroblastoma breakpoint family membe…
7959023	3.84e-18	6.72e-20	-18.8105	35.3019	-1.30652	MAP1LC3B2///MAP1LC3B	microtubule associated protein 1 light chain 3 beta 2///microtubule associated protein 1 light chain 3 beta
7892853	3.87e-18	6.8e-20	18.8035	35.2899	1.22607
7909898	3.88e-18	6.82e-20	18.8019	35.2871	1.6276	MIA3	MIA family member 3, ER export factor
7893075	3.97e-18	6.98e-20	18.7879	35.2632	2.64154
7966534	4.03e-18	7.11e-20	18.7769	35.2444	0.990918	RPL6P27///RPL6	ribosomal protein L6 pseudogene 27///ribosomal protein L6
8053064	4.04e-18	7.14e-20	18.7748	35.2407	1.41536	MOB1A	MOB kinase activator 1A
7960221	4.07e-18	7.2e-20	18.7697	35.232	1.95766	KDM5A	lysine demethylase 5A
8065136	4.09e-18	7.25e-20	18.7652	35.2244	1.44769	RRBP1	ribosome binding protein 1
8030946	4.09e-18	7.27e-20	18.7636	35.2215	1.57682	ZNF808	zinc finger protein 808
7915529	4.09e-18	7.28e-20	-18.7635	35.2214	-1.54661	HYI	hydroxypyruvate isomerase (putative)
7904976	4.13e-18	7.35e-20	18.7577	35.2114	1.62518	NBPF25P///NBPF19///NBPF20///NBPF10///NBPF8///NBPF9///NBPF15///NBPF11///NBPF12///NBPF3///NBPF1///NBPF14	neuroblastoma breakpoint family member 25, pseudogene///neuroblastoma breakpoint family member 19///neuroblastoma breakpoint family member 20///neuroblastoma breakpoint family member 10///neuroblastoma breakpoint family member 8///neuroblastoma breakpoint family member 9///neuroblastoma breakpoint family member 15///neuroblastoma breakpoint family member 11///neuroblastoma breakpoint family membe…
8060772	4.19e-18	7.47e-20	-18.7477	35.1943	-0.964761	CDS2	CDP-diacylglycerol synthase 2
8017421	4.24e-18	7.58e-20	18.7396	35.1803	1.73195	CCDC47	coiled-coil domain containing 47
7968297	4.38e-18	7.83e-20	-18.7201	35.1469	-1.66479	POMP	proteasome maturation protein
8066009	4.53e-18	8.11e-20	18.6995	35.1116	1.40675	RBM39	RNA binding motif protein 39
8156167	4.56e-18	8.19e-20	18.6938	35.1017	1.31505	NAA35	N(alpha)-acetyltransferase 35, NatC auxiliary subunit
7894103	4.63e-18	8.33e-20	18.6839	35.0847	3.03449
8029029	4.66e-18	8.4e-20	-18.6792	35.0767	-1.04934	HNRNPUL1	heterogeneous nuclear ribonucleoprotein U like 1
7893079	4.7e-18	8.49e-20	18.6733	35.0665	2.19052
7912808	4.85e-18	8.77e-20	18.6543	35.0338	1.5758	NBPF25P///NBPF19///NBPF20///NBPF10///NBPF8///NBPF9///NBPF15///NBPF11///NBPF12///NBPF3///NBPF1///NBPF14	neuroblastoma breakpoint family member 25, pseudogene///neuroblastoma breakpoint family member 19///neuroblastoma breakpoint family member 20///neuroblastoma breakpoint family member 10///neuroblastoma breakpoint family member 8///neuroblastoma breakpoint family member 9///neuroblastoma breakpoint family member 15///neuroblastoma breakpoint family member 11///neuroblastoma breakpoint family membe…
8044263	4.92e-18	8.91e-20	18.6449	35.0176	2.00366	RANBP2	RAN binding protein 2
8122457	5.04e-18	9.15e-20	-18.6295	34.991	-2.4449	STX11	syntaxin 11
7904500	5.05e-18	9.17e-20	18.628	34.9884	1.41457	NBPF25P///NBPF19///NBPF20///NBPF10///NBPF8///NBPF9///NBPF15///NBPF11///NBPF12///NBPF3///NBPF1///NBPF14	neuroblastoma breakpoint family member 25, pseudogene///neuroblastoma breakpoint family member 19///neuroblastoma breakpoint family member 20///neuroblastoma breakpoint family member 10///neuroblastoma breakpoint family member 8///neuroblastoma breakpoint family member 9///neuroblastoma breakpoint family member 15///neuroblastoma breakpoint family member 11///neuroblastoma breakpoint family membe…
8065018	5.09e-18	9.27e-20	18.6216	34.9774	1.27714	TASP1	taspase 1
8036840	5.2e-18	9.47e-20	-18.609	34.9556	-1.38378	AKT2	AKT serine/threonine kinase 2
8036357	5.3e-18	9.68e-20	18.5963	34.9337	1.64534	ZNF790	zinc finger protein 790
8132964	5.31e-18	9.71e-20	-18.5946	34.9308	-1.82412	SUMF2	sulfatase modifying factor 2
8149555	5.34e-18	9.78e-20	18.5903	34.9234	1.90273	PSD3	pleckstrin and Sec7 domain containing 3
7893872	5.35e-18	9.81e-20	18.5887	34.9205	2.78027
8044965	5.4e-18	9.92e-20	18.5823	34.9096	1.24767	TSN	translin
8064557	5.44e-18	1e-19	-18.5767	34.8999	-1.04319	PCED1A	PC-esterase domain containing 1A
8094719	5.48e-18	1.01e-19	18.5717	34.8911	1.90065	N4BP2	NEDD4 binding protein 2
8129706	5.51e-18	1.02e-19	18.5669	34.8828	1.53454	HBS1L	HBS1 like translational GTPase
8051066	5.55e-18	1.03e-19	-18.5622	34.8749	-1.62199	MPV17	MPV17, mitochondrial inner membrane protein
7991722	5.58e-18	1.03e-19	18.5586	34.8686	1.82218	LOC102724093///GOLGA6L3///GOLGA6L10///GOLGA6L4///GOLGA6L17P///GOLGA6L9///GOLGA6L5P	golgin subfamily A member 6-like protein 4///golgin A6 family-like 3///golgin A6 family-like 10///golgin A6 family-like 4///golgin A6 family-like 17, pseudogene///golgin A6 family-like 9///golgin A6 family-like 5, pseudogene
7913712	5.58e-18	1.04e-19	18.5575	34.8667	1.46289	SRSF10	serine and arginine rich splicing factor 10
7903519	5.63e-18	1.05e-19	18.5516	34.8564	1.39179	PRPF38B	pre-mRNA processing factor 38B
7998222	5.63e-18	1.05e-19	-18.5503	34.8543	-1.70656	MRPL28	mitochondrial ribosomal protein L28
7940840	5.81e-18	1.08e-19	-18.5311	34.821	-1.39667	OTUB1	OTU deubiquitinase, ubiquitin aldehyde binding 1
8056716	5.84e-18	1.09e-19	18.5271	34.8139	1.3932	METTL5	methyltransferase like 5
7895687	5.93e-18	1.11e-19	18.5169	34.7964	1.95514
7946703	5.98e-18	1.12e-19	18.5113	34.7866	1.78597	COPB1	coatomer protein complex subunit beta 1
8023392	6.2e-18	1.16e-19	-18.4893	34.7484	-1.81116	SNORA37	small nucleolar RNA, H/ACA box 37
7896384	6.24e-18	1.17e-19	18.4851	34.7411	2.08106
7914216	6.35e-18	1.2e-19	-18.4737	34.7213	-2.93046	SNORA16A///SNHG12	small nucleolar RNA, H/ACA box 16A///small nucleolar RNA host gene 12
8173713	6.39e-18	1.2e-19	18.4696	34.7143	1.5453	MAGT1	magnesium transporter 1
8059689	6.65e-18	1.26e-19	18.445	34.6715	2.23573	NCL	nucleolin
8052626	6.69e-18	1.27e-19	18.4406	34.6638	1.52476	VPS54	VPS54, GARP complex subunit
8157139	6.7e-18	1.27e-19	-18.4382	34.6598	-1.83482
8023968	6.7e-18	1.27e-19	-18.4382	34.6597	-1.92818	CDC34	cell division cycle 34
7980304	6.88e-18	1.31e-19	-18.4221	34.6317	-2.08933
8007302	6.9e-18	1.31e-19	-18.4196	34.6273	-1.35446	TUBG1	tubulin gamma 1
7895283	6.98e-18	1.33e-19	18.4117	34.6136	2.44169
8027592	7.01e-18	1.34e-19	18.408	34.607	1.44596	LSM14A	LSM14A, mRNA processing body assembly factor
8159379	7.24e-18	1.39e-19	-18.3876	34.5716	-1.74637	TMEM141	transmembrane protein 141
7895322	7.24e-18	1.39e-19	18.3876	34.5716	1.78887
7894402	7.34e-18	1.41e-19	18.379	34.5565	1.45772
8170998	7.47e-18	1.44e-19	-18.3678	34.537	-1.49085	F8A3///F8A2///F8A1	coagulation factor VIII-associated 3///coagulation factor VIII-associated 2///coagulation factor VIII-associated 1
7941583	7.49e-18	1.44e-19	-18.3653	34.5327	-1.34834	RAB1B	RAB1B, member RAS oncogene family
7978449	7.65e-18	1.47e-19	18.3528	34.5108	1.88635	HECTD1	HECT domain E3 ubiquitin protein ligase 1
8143327	7.73e-18	1.49e-19	-18.3457	34.4984	-1.37539	PARP12	poly(ADP-ribose) polymerase family member 12
7997940	7.75e-18	1.5e-19	-18.3434	34.4943	-2.6612	SNORD68///RPL13	small nucleolar RNA, C/D box 68///ribosomal protein L13
8155946	7.82e-18	1.51e-19	18.3371	34.4834	2.10117	VPS13A	vacuolar protein sorting 13 homolog A
8002533	7.83e-18	1.52e-19	18.3354	34.4804	1.29608	ZNF23	zinc finger protein 23
8052443	7.93e-18	1.54e-19	18.3276	34.4668	1.64881	USP34	ubiquitin specific peptidase 34
7924603	8.02e-18	1.56e-19	18.3201	34.4537	1.65125	LBR	lamin B receptor
8093130	8.04e-18	1.57e-19	18.3174	34.449	1.10948	RNF168	ring finger protein 168
7926836	8.13e-18	1.59e-19	18.3103	34.4365	1.6059	RAB18	RAB18, member RAS oncogene family
7896464	8.17e-18	1.6e-19	18.3068	34.4304	1.84953
8126394	8.18e-18	1.6e-19	18.305	34.4273	1.32859	MRPS10	mitochondrial ribosomal protein S10
7919625	8.24e-18	1.62e-19	-18.3	34.4185	-1.63949	HIST2H2BD///HIST2H2BC///HIST2H2BE	histone cluster 2, H2bd (pseudogene)///histone cluster 2, H2bc (pseudogene)///histone cluster 2, H2be
7895472	8.24e-18	1.62e-19	18.2989	34.4166	1.55347
7896427	8.24e-18	1.62e-19	18.2984	34.4157	1.93735
8078450	8.26e-18	1.63e-19	-18.2958	34.4111	-1.12224	CRTAP	cartilage associated protein
7894527	8.32e-18	1.64e-19	18.291	34.4028	1.70496
7896085	8.45e-18	1.67e-19	18.2807	34.3848	2.36563
7896366	8.46e-18	1.67e-19	18.2796	34.3828	0.997355
7966098	8.48e-18	1.68e-19	18.2774	34.379	1.50471	SART3	squamous cell carcinoma antigen recognized by T-cells 3
8121161	8.55e-18	1.7e-19	18.2716	34.3687	1.65711	UFL1	UFM1 specific ligase 1
8115397	8.67e-18	1.72e-19	-18.2625	34.3528	-2.14937	FAXDC2	fatty acid hydroxylase domain containing 2
8106602	8.76e-18	1.74e-19	18.256	34.3414	1.67635	ZFYVE16	zinc finger FYVE-type containing 16
8103646	9.03e-18	1.8e-19	18.2376	34.3092	1.78368	NEK1	NIMA related kinase 1
8073148	9.17e-18	1.83e-19	-18.2281	34.2924	-2.02293	ATF4	activating transcription factor 4
8146000	9.19e-18	1.84e-19	18.2256	34.2881	1.50891	ADAM9	ADAM metallopeptidase domain 9
7932637	9.22e-18	1.85e-19	18.2233	34.284	1.9467	ANKRD26	ankyrin repeat domain 26
8081256	9.36e-18	1.88e-19	18.2138	34.2673	1.29988	TBC1D23	TBC1 domain family member 23
8108134	9.47e-18	1.9e-19	18.2059	34.2535	1.56855	DDX46	DEAD-box helicase 46
8066051	9.49e-18	1.91e-19	-18.2041	34.2502	-1.28666	NDRG3	NDRG family member 3
7989037	9.58e-18	1.93e-19	18.1978	34.2392	1.64055	DYX1C1-CCPG1///CCPG1	DYX1C1-CCPG1 readthrough (NMD candidate)///cell cycle progression 1
8042601	9.64e-18	1.95e-19	18.1934	34.2315	1.70039	ZNF638	zinc finger protein 638
7895422	9.72e-18	1.96e-19	-18.1879	34.2218	-2.06732
7903239	9.72e-18	1.97e-19	18.1869	34.22	2.34226	AGL	amylo-alpha-1, 6-glucosidase, 4-alpha-glucanotransferase
7893782	9.79e-18	1.98e-19	-18.1822	34.2117	-2.00704
8038993	9.96e-18	2.02e-19	18.1711	34.1921	1.95662	ZNF28	zinc finger protein 28
8003068	1e-17	2.03e-19	18.168	34.1867	2.04261	MPHOSPH6	M-phase phosphoprotein 6
8081055	1.01e-17	2.06e-19	18.162	34.1762	1.42595	CHMP2B	charged multivesicular body protein 2B
7895630	1.01e-17	2.07e-19	18.1587	34.1703	2.36747
8045009	1.02e-17	2.09e-19	-18.1521	34.1587	-2.02391	GYPC	glycophorin C (Gerbich blood group)
7961390	1.06e-17	2.17e-19	-18.1308	34.1211	-1.72016	HEBP1	heme binding protein 1
8113469	1.11e-17	2.27e-19	18.1052	34.0759	1.73966	PJA2	praja ring finger ubiquitin ligase 2
7950810	1.11e-17	2.28e-19	18.1026	34.0714	1.78176	SYTL2	synaptotagmin like 2
8007701	1.15e-17	2.36e-19	-18.0823	34.0355	-2.85119	HIGD1B	HIG1 hypoxia inducible domain family member 1B
8024936	1.15e-17	2.37e-19	18.0817	34.0344	1.13838	SAFB	scaffold attachment factor B
8052269	1.15e-17	2.37e-19	18.0801	34.0316	2.28172	CCDC88A	coiled-coil domain containing 88A
8135955	1.16e-17	2.39e-19	18.0764	34.0249	2.01243	CALU	calumenin
7905163	1.16e-17	2.4e-19	-18.0734	34.0197	-1.19225	MRPS21	mitochondrial ribosomal protein S21
7922912	1.18e-17	2.44e-19	18.0635	34.0021	2.12363	TPR	translocated promoter region, nuclear basket protein
7924996	1.22e-17	2.52e-19	-18.0451	33.9696	-2.25869	C1orf198	chromosome 1 open reading frame 198
7895252	1.23e-17	2.55e-19	18.0395	33.9597	1.54708
8082607	1.24e-17	2.59e-19	18.0313	33.9452	1.8125	ATP2C1	ATPase secretory pathway Ca2+ transporting 1
8031825	1.26e-17	2.62e-19	18.0247	33.9334	2.12777	ZNF587B///ZNF814	zinc finger protein 587B///zinc finger protein 814
7908978	1.27e-17	2.65e-19	18.0176	33.9209	1.94825	ZC3H11A	zinc finger CCCH-type containing 11A
7893759	1.27e-17	2.66e-19	18.0159	33.9179	2.168
7988245	1.28e-17	2.67e-19	18.013	33.9127	1.40312	MFAP1	microfibrillar associated protein 1
8045587	1.28e-17	2.68e-19	18.0116	33.9102	1.76268	ACVR2A	activin A receptor type 2A
8113157	1.28e-17	2.69e-19	18.0089	33.9055	2.39586	TTC37	tetratricopeptide repeat domain 37
7893790	1.29e-17	2.71e-19	18.0036	33.8959	2.56562
8060353	1.32e-17	2.78e-19	-17.9902	33.8722	-1.38775	RBCK1	RANBP2-type and C3HC4-type zinc finger containing 1
8007976	1.34e-17	2.83e-19	17.9802	33.8544	1.21667	NPEPPS	aminopeptidase puromycin sensitive
7895012	1.35e-17	2.84e-19	-17.9782	33.8508	-1.53232
7892986	1.35e-17	2.84e-19	-17.9778	33.8502	-2.06486
8117219	1.37e-17	2.9e-19	-17.9664	33.83	-1.25117	ACOT13	acyl-CoA thioesterase 13
8154359	1.39e-17	2.94e-19	-17.9588	33.8164	-1.72297	RPL18A	ribosomal protein L18a
7910550	1.39e-17	2.95e-19	17.9562	33.8117	1.47788	TSNAX-DISC1///TSNAX	TSNAX-DISC1 readthrough (NMD candidate)///translin associated factor X
8140534	1.4e-17	2.97e-19	17.9518	33.8039	1.7228	SEMA3C	semaphorin 3C
7953603	1.44e-17	3.07e-19	17.9346	33.7733	1.48105	C1S	complement component 1, s subcomponent
8090533	1.44e-17	3.07e-19	17.9341	33.7725	1.33937	ISY1-RAB43///ISY1	ISY1-RAB43 readthrough///ISY1 splicing factor homolog
8076185	1.44e-17	3.07e-19	-17.9336	33.7716	-1.59368	CBX7	chromobox 7
7895215	1.46e-17	3.12e-19	17.9244	33.7551	1.41805
8066260	1.48e-17	3.16e-19	-17.9173	33.7424	-1.36349	SNORA71C	small nucleolar RNA, H/ACA box 71C
8164252	1.5e-17	3.2e-19	-17.91	33.7295	-1.85279	SH2D3C	SH2 domain containing 3C
7999319	1.51e-17	3.23e-19	-17.9043	33.7194	-1.57918	CARHSP1	calcium regulated heat stable protein 1
7980970	1.53e-17	3.29e-19	-17.8945	33.7018	-1.15508	ITPK1	inositol-tetrakisphosphate 1-kinase
7896228	1.55e-17	3.33e-19	17.8878	33.6898	2.38434
8045697	1.55e-17	3.34e-19	17.8856	33.686	1.6967	RIF1	replication timing regulatory factor 1
7962427	1.56e-17	3.37e-19	17.8807	33.6772	2.09179	PUS7L	pseudouridylate synthase 7 like
7989953	1.58e-17	3.41e-19	17.8745	33.6663	1.43057	AAGAB	alpha- and gamma-adaptin binding protein
7983763	1.58e-17	3.43e-19	17.8721	33.6618	1.72792	MAPK6	mitogen-activated protein kinase 6
8055426	1.62e-17	3.51e-19	17.8578	33.6364	1.57648	MCM6	minichromosome maintenance complex component 6
8116020	1.63e-17	3.53e-19	-17.8551	33.6315	-2.1913	LMAN2	lectin, mannose binding 2
8162696	1.65e-17	3.58e-19	17.8474	33.6177	1.10573	XPA	XPA, DNA damage recognition and repair factor
8004111	1.65e-17	3.58e-19	17.8469	33.6169	1.50219	RABEP1	rabaptin, RAB GTPase binding effector protein 1
7908993	1.66e-17	3.62e-19	-17.8415	33.6071	-1.15575	SOX13	SRY-box 13
8117746	1.67e-17	3.64e-19	-17.8376	33.6002	-1.41724	SNORD32B	small nucleolar RNA, C/D box 32B
8116664	1.69e-17	3.69e-19	17.8304	33.5873	2.1055	PRPF4B	pre-mRNA processing factor 4B
7972336	1.69e-17	3.69e-19	17.8298	33.5862	1.32715	DZIP1	DAZ interacting zinc finger protein 1
8043687	1.69e-17	3.71e-19	17.827	33.5813	1.6784	ANKRD36	ankyrin repeat domain 36
8151788	1.7e-17	3.72e-19	17.8249	33.5774	1.64104	RBM12B	RNA binding motif protein 12B
8084694	1.7e-17	3.74e-19	17.823	33.5742	1.28179	EIF4A2	eukaryotic translation initiation factor 4A2
7893483	1.7e-17	3.74e-19	17.8222	33.5726	1.34339
8136039	1.71e-17	3.77e-19	-17.8182	33.5656	-2.22712	ATP6V1F	ATPase H+ transporting V1 subunit F
8052331	1.72e-17	3.79e-19	17.8156	33.5608	1.91484	PNPT1	polyribonucleotide nucleotidyltransferase 1
7940530	1.72e-17	3.81e-19	-17.8126	33.5555	-2.01456	MYRF	myelin regulatory factor
7968898	1.72e-17	3.81e-19	17.8119	33.5542	1.00019	GPALPP1	GPALPP motifs containing 1
7894136	1.81e-17	4.02e-19	-17.7825	33.5016	-2.53747
8106107	1.82e-17	4.02e-19	17.7813	33.4994	1.5511	PTCD2	pentatricopeptide repeat domain 2
8139250	1.82e-17	4.03e-19	-17.7802	33.4973	-2.03338	URGCP-MRPS24///MRPS24	URGCP-MRPS24 readthrough///mitochondrial ribosomal protein S24
8119874	1.83e-17	4.06e-19	-17.7766	33.491	-1.85006	MAD2L1BP	MAD2L1 binding protein
8133326	1.84e-17	4.09e-19	-17.7729	33.4843	-1.66708	POM121C///POM121	POM121 transmembrane nucleoporin C///POM121 transmembrane nucleoporin
7966368	1.86e-17	4.14e-19	17.7656	33.4712	1.10492	PPP1CC	protein phosphatase 1 catalytic subunit gamma
8068062	1.86e-17	4.14e-19	17.7652	33.4705	1.68136	USP16	ubiquitin specific peptidase 16
8068168	1.88e-17	4.21e-19	17.7566	33.4551	1.09817	SOD1	superoxide dismutase 1, soluble
7949746	1.88e-17	4.21e-19	-17.7566	33.4551	-1.32167	POLD4	DNA polymerase delta 4, accessory subunit
8037152	1.96e-17	4.39e-19	-17.7323	33.4114	-1.37891	GSK3A	glycogen synthase kinase 3 alpha
8139411	1.97e-17	4.43e-19	-17.7277	33.4031	-1.6607	TMED4	transmembrane p24 trafficking protein 4
7956261	1.98e-17	4.45e-19	-17.7251	33.3985	-1.79513	RBMS2	RNA binding motif single stranded interacting protein 2
8008834	1.98e-17	4.46e-19	17.7239	33.3964	2.00161	CLTC	clathrin heavy chain
7895095	2.01e-17	4.54e-19	17.7142	33.3789	1.41982
7901915	2.06e-17	4.64e-19	17.7018	33.3565	1.33217	ALG6	ALG6, alpha-1,3-glucosyltransferase
7902166	2.06e-17	4.65e-19	17.7005	33.3542	1.41841	MIER1	MIER1 transcriptional regulator
8171029	2.06e-17	4.66e-19	-17.6996	33.3527	-1.49696	F8A3///F8A2///F8A1	coagulation factor VIII-associated 3///coagulation factor VIII-associated 2///coagulation factor VIII-associated 1
7999326	2.06e-17	4.67e-19	17.698	33.3497	1.65379	USP7	ubiquitin specific peptidase 7
8027184	2.1e-17	4.76e-19	-17.6875	33.3309	-0.877753	MAU2	MAU2 sister chromatid cohesion factor
8148808	2.14e-17	4.86e-19	-17.6759	33.3098	-1.16883	MROH1	maestro heat like repeat family member 1
7895759	2.14e-17	4.87e-19	17.674	33.3066	2.09232
7951046	2.19e-17	4.98e-19	17.6623	33.2854	1.67912	MRE11A	MRE11 homolog A, double strand break repair nuclease
8171747	2.19e-17	5e-19	17.6597	33.2807	1.31763	EIF1AX	eukaryotic translation initiation factor 1A, X-linked
7948995	2.23e-17	5.09e-19	17.6494	33.262	1.52029	ATL3	atlastin GTPase 3
7934812	2.26e-17	5.16e-19	17.6422	33.2491	1.4229	WAPL	WAPL cohesin release factor
7932792	2.26e-17	5.18e-19	-17.6402	33.2455	-1.96593
8180229	2.27e-17	5.19e-19	17.6386	33.2426	1.88644
8129590	2.27e-17	5.21e-19	17.6365	33.2388	1.24456	STX7	syntaxin 7
8041015	2.28e-17	5.25e-19	17.6327	33.232	1.44526	SLC4A1AP	solute carrier family 4 member 1 adaptor protein
8091941	2.36e-17	5.43e-19	17.6138	33.1978	1.47355	PDCD10	programmed cell death 10
8163437	2.37e-17	5.47e-19	-17.6098	33.1906	-1.53119	SLC46A2	solute carrier family 46 member 2
8041582	2.38e-17	5.48e-19	-17.6085	33.1882	-1.74095	PKDCC	protein kinase domain containing, cytoplasmic
7929719	2.39e-17	5.52e-19	17.6047	33.1814	1.70187	R3HCC1L	R3H domain and coiled-coil containing 1 like
7943580	2.39e-17	5.52e-19	17.6046	33.1812	1.51595	CUL5	cullin 5
8104998	2.4e-17	5.55e-19	17.6016	33.1757	1.07621	WDR70	WD repeat domain 70
8070341	2.41e-17	5.6e-19	17.5966	33.1667	1.48946	BRWD1	bromodomain and WD repeat domain containing 1
7943882	2.42e-17	5.61e-19	17.5958	33.1652	1.2089	PTS	6-pyruvoyltetrahydropterin synthase
7896345	2.42e-17	5.62e-19	17.5944	33.1628	1.51946
7938669	2.43e-17	5.65e-19	17.5911	33.1568	1.29676	C11orf58	chromosome 11 open reading frame 58
7982004	2.47e-17	5.76e-19	17.5807	33.138	1.80033	SNORD116-28	small nucleolar RNA, C/D box 116-28
7893743	2.51e-17	5.85e-19	17.5717	33.1216	2.58583
7893225	2.52e-17	5.88e-19	17.569	33.1167	1.48802
7981181	2.53e-17	5.91e-19	-17.5663	33.1118	-2.61514	SCARNA13///SNHG10	small Cajal body-specific RNA 13///small nucleolar RNA host gene 10
8162624	2.55e-17	5.97e-19	-17.5612	33.1026	-1.60068	AAED1	AhpC/TSA antioxidant enzyme domain containing 1
8057719	2.58e-17	6.04e-19	17.5541	33.0897	1.6849	HIBCH	3-hydroxyisobutyryl-CoA hydrolase
8037389	2.58e-17	6.05e-19	-17.5532	33.088	-1.04823	SMG9	SMG9, nonsense mediated mRNA decay factor
7922889	2.59e-17	6.09e-19	17.5501	33.0826	2.5181	IVNS1ABP	influenza virus NS1A binding protein
8078569	2.61e-17	6.14e-19	17.5456	33.0743	1.94699	GOLGA4	golgin A4
8174340	2.63e-17	6.21e-19	17.5392	33.0628	1.67616	RBM41	RNA binding motif protein 41
8109732	2.63e-17	6.22e-19	17.538	33.0605	1.31745	MAT2B	methionine adenosyltransferase 2B
8101624	2.63e-17	6.23e-19	17.5375	33.0597	1.69141	KLHL8	kelch like family member 8
8068024	2.66e-17	6.29e-19	-17.5316	33.0489	-1.38759	JAM2	junctional adhesion molecule 2
8093936	2.66e-17	6.29e-19	17.5314	33.0486	1.44048	MRFAP1	Morf4 family associated protein 1
7928882	2.69e-17	6.39e-19	-17.5231	33.0336	-2.1734	ADIRF	adipogenesis regulatory factor
8144378	2.7e-17	6.4e-19	17.5219	33.0314	1.43331	AGPAT5	1-acylglycerol-3-phosphate O-acyltransferase 5
8050507	2.71e-17	6.44e-19	17.5188	33.0257	2.25785	WDR35	WD repeat domain 35
8038954	2.79e-17	6.64e-19	17.5017	32.9946	1.84015	ZNF616	zinc finger protein 616
7895259	2.87e-17	6.84e-19	17.4854	32.965	3.7786
8085486	2.87e-17	6.85e-19	17.4845	32.9633	1.3965	XPC	XPC complex subunit, DNA damage recognition and repair factor
8157534	2.89e-17	6.9e-19	17.4806	32.9563	1.72111	CNTRL	centriolin
8063074	2.94e-17	7.03e-19	-17.4704	32.9377	-1.30491	ZSWIM1	zinc finger SWIM-type containing 1
8047174	2.95e-17	7.07e-19	17.4671	32.9318	1.82535	SLC39A10	solute carrier family 39 member 10
8152133	2.99e-17	7.19e-19	17.4576	32.9144	1.83271	RRM2B	ribonucleotide reductase regulatory TP53 inducible subunit M2B
7892561	2.99e-17	7.19e-19	-17.4573	32.914	-1.86145
8154727	3.04e-17	7.32e-19	-17.4478	32.8967	-1.90214	SLC25A6	solute carrier family 25 member 6
7969935	3.04e-17	7.33e-19	17.4472	32.8954	1.8814	BIVM-ERCC5///ERCC5	BIVM-ERCC5 readthrough///ERCC excision repair 5, endonuclease
8010967	3.07e-17	7.41e-19	-17.4412	32.8845	-1.28478	NXN	nucleoredoxin
8144812	3.1e-17	7.49e-19	17.4352	32.8737	2.08749	PCM1	pericentriolar material 1
8040103	3.1e-17	7.49e-19	-17.435	32.8733	-1.96167	ID2	inhibitor of DNA binding 2, HLH protein
7895447	3.19e-17	7.73e-19	-17.4179	32.842	-1.47795
8083221	3.22e-17	7.8e-19	-17.4127	32.8325	-1.23728	PBX2///PBX2P1	PBX homeobox 2///PBX homeobox 2 pseudogene 1
7933113	3.23e-17	7.83e-19	-17.4105	32.8286	-1.49793
8026440	3.25e-17	7.9e-19	-17.4059	32.8202	-1.32006	RPL23AP7///RPL23A	ribosomal protein L23a pseudogene 7///ribosomal protein L23a
8055038	3.26e-17	7.92e-19	-17.4039	32.8165	-1.15868	LIMS2	LIM zinc finger domain containing 2
8052721	3.28e-17	8e-19	17.3986	32.8069	0.973041	PPP3R1	protein phosphatase 3 regulatory subunit B, alpha
7980833	3.3e-17	8.06e-19	17.3947	32.7997	1.14033	PPP4R3A	protein phosphatase 4 regulatory subunit 3A
8090509	3.32e-17	8.11e-19	-17.3913	32.7936	-1.98617	RAB7A	RAB7A, member RAS oncogene family
8175947	3.33e-17	8.13e-19	-17.3898	32.7907	-1.02206	HCFC1	host cell factor C1
7903281	3.33e-17	8.16e-19	17.3876	32.7868	1.73163	SLC35A3	solute carrier family 35 member A3
8152079	3.37e-17	8.26e-19	17.3813	32.7752	1.04365	PABPC1	poly(A) binding protein cytoplasmic 1
7971550	3.45e-17	8.47e-19	17.367	32.7492	1.45686	MED4	mediator complex subunit 4
8170390	3.48e-17	8.55e-19	-17.3619	32.7399	-0.909718	IDS	iduronate 2-sulfatase
8141795	3.49e-17	8.58e-19	-17.36	32.7362	-1.18181	POLR2J3///POLR2J2///POLR2J4///POLR2J	RNA polymerase II subunit J3///RNA polymerase II subunit J2///RNA polymerase II subunit J4, pseudogene///RNA polymerase II subunit J
7988082	3.53e-17	8.69e-19	17.3529	32.7234	1.22374	ZSCAN29	zinc finger and SCAN domain containing 29
8134122	3.55e-17	8.76e-19	17.3486	32.7154	2.22131	AKAP9	A-kinase anchoring protein 9
8154868	3.61e-17	8.92e-19	-17.339	32.6978	-1.45979
8022441	3.61e-17	8.92e-19	17.3389	32.6978	2.06777	ROCK1	Rho associated coiled-coil containing protein kinase 1
7892619	3.62e-17	8.95e-19	17.3367	32.6936	1.87344
7892850	3.62e-17	8.97e-19	17.3355	32.6914	2.77827
7941563	3.63e-17	9.01e-19	17.333	32.6869	1.62551
7894336	3.65e-17	9.06e-19	-17.3299	32.6812	-1.33169
8176245	3.77e-17	9.38e-19	-17.3113	32.6471	-1.41849	F8A3///F8A2///F8A1	coagulation factor VIII-associated 3///coagulation factor VIII-associated 2///coagulation factor VIII-associated 1
8059097	3.79e-17	9.44e-19	-17.3078	32.6407	-1.63886	CNPPD1	cyclin Pas1/PHO80 domain containing 1
8087833	3.82e-17	9.52e-19	-17.3028	32.6316	-2.06926	DUSP7	dual specificity phosphatase 7
8133176	3.82e-17	9.53e-19	17.3021	32.6303	1.35443	RABGEF1	RAB guanine nucleotide exchange factor 1
8150797	3.82e-17	9.54e-19	17.3014	32.629	1.16605	ATP6V1H	ATPase H+ transporting V1 subunit H
7902367	3.84e-17	9.62e-19	17.2972	32.6212	1.27293	ACADM	acyl-CoA dehydrogenase, C-4 to C-12 straight chain
7980463	3.85e-17	9.65e-19	17.2955	32.6181	1.61343	SNW1	SNW domain containing 1
7893530	3.96e-17	9.93e-19	17.2797	32.5892	1.6704
8002878	4e-17	1e-18	-17.2731	32.5771	-1.30974	TMEM170A	transmembrane protein 170A
8017106	4.01e-17	1.01e-18	17.2721	32.5752	1.13393	TRIM37	tripartite motif containing 37
7958749	4.01e-17	1.01e-18	-17.2714	32.5738	-1.04876	SH2B3	SH2B adaptor protein 3
8129379	4.02e-17	1.01e-18	17.2684	32.5683	1.73064	ECHDC1	ethylmalonyl-CoA decarboxylase 1
8069532	4.04e-17	1.02e-18	17.2648	32.5618	2.20214	HSPA13	heat shock protein family A (Hsp70) member 13
8099649	4.08e-17	1.03e-18	17.2599	32.5528	1.79374	DHX15	DEAH-box helicase 15
8055021	4.12e-17	1.04e-18	17.2538	32.5415	1.53671	IWS1	IWS1, SUPT6H interacting protein
7950555	4.13e-17	1.05e-18	-17.2514	32.5372	-2.17876	LRRC32	leucine rich repeat containing 32
7895067	4.16e-17	1.06e-18	17.2463	32.5277	2.48673
8116245	4.17e-17	1.06e-18	17.2452	32.5257	1.64307	CLK4///CLK4	CDC like kinase 4///CDC like kinase 4
8112767	4.17e-17	1.06e-18	17.2444	32.5243	1.12527	TBCA	tubulin folding cofactor A
8030360	4.27e-17	1.09e-18	-17.2308	32.4991	-2.43227	SNORD32A	small nucleolar RNA, C/D box 32A
8044417	4.27e-17	1.09e-18	17.2298	32.4974	1.28102	TMEM87B	transmembrane protein 87B
8030364	4.28e-17	1.09e-18	-17.228	32.4941	-1.78436	SNORD34	small nucleolar RNA, C/D box 34
8053447	4.35e-17	1.11e-18	-17.2181	32.4759	-1.71022
8041273	4.35e-17	1.11e-18	17.2179	32.4754	1.19301	YIPF4	Yip1 domain family member 4
8067295	4.36e-17	1.12e-18	17.2158	32.4717	1.73778	SLMO2-ATP5E///PRELID3B	SLMO2-ATP5E readthrough///PRELI domain containing 3B
7897663	4.39e-17	1.12e-18	17.2116	32.4638	1.16604	TARDBP	TAR DNA binding protein
7894896	4.44e-17	1.14e-18	17.2051	32.4518	2.21869
7954527	4.47e-17	1.15e-18	17.2008	32.4439	1.6829	ARNTL2	aryl hydrocarbon receptor nuclear translocator like 2
8125360	4.55e-17	1.17e-18	-17.1904	32.4247	-1.1621	PBX2///PBX2P1	PBX homeobox 2///PBX homeobox 2 pseudogene 1
7981955	4.58e-17	1.18e-18	-17.1856	32.4159	-2.21377	SNORD116-4///SNRPN	small nucleolar RNA, C/D box 116-4///small nuclear ribonucleoprotein polypeptide N
7921793	4.62e-17	1.19e-18	-17.1798	32.4052	-1.06694	DEDD	death effector domain containing
8093440	4.7e-17	1.21e-18	-17.1706	32.3883	-0.923549	FGFRL1	fibroblast growth factor receptor-like 1
7969243	4.85e-17	1.25e-18	17.152	32.354	1.78174	CKAP2	cytoskeleton associated protein 2
7931393	4.86e-17	1.26e-18	17.1504	32.351	1.16654	GLRX3	glutaredoxin 3
8115375	4.91e-17	1.27e-18	17.1442	32.3395	1.30249	FAM114A2	family with sequence similarity 114 member A2
8085852	4.99e-17	1.29e-18	17.1353	32.3231	1.43587	NGLY1	N-glycanase 1
8131815	5.04e-17	1.31e-18	17.1291	32.3115	1.13174	KLHL7	kelch like family member 7
8021756	5.18e-17	1.35e-18	17.1137	32.2831	1.36296	ZNF407	zinc finger protein 407
8162039	5.2e-17	1.35e-18	17.1103	32.2768	1.2632	C9orf64	chromosome 9 open reading frame 64
7935968	5.21e-17	1.36e-18	-17.1089	32.2741	-1.52073	LDB1	LIM domain binding 1
7895885	5.22e-17	1.36e-18	17.1077	32.2721	1.87755
8122440	5.26e-17	1.37e-18	17.1022	32.2618	1.72712	LTV1	LTV1 ribosome biogenesis factor
8165656	5.36e-17	1.4e-18	-17.092	32.2428	-1.90132
8100834	5.36e-17	1.4e-18	17.0913	32.2416	1.01885	GRSF1	G-rich RNA sequence binding factor 1
7894827	5.39e-17	1.41e-18	17.087	32.2336	1.45248
7961900	5.49e-17	1.44e-18	17.0764	32.2141	2.06465	ITPR2	inositol 1,4,5-trisphosphate receptor type 2
8030993	5.51e-17	1.45e-18	17.0745	32.2104	1.80787	ZNF761	zinc finger protein 761
7906564	5.54e-17	1.46e-18	-17.0705	32.203	-1.47685	PEA15	phosphoprotein enriched in astrocytes 15
8098150	5.59e-17	1.47e-18	17.0648	32.1924	1.50903	TMA16	translation machinery associated 16 homolog
8091806	5.61e-17	1.48e-18	-17.063	32.1891	-1.25963	RPL23A	ribosomal protein L23a
7937485	5.63e-17	1.49e-18	-17.0597	32.183	-1.33153	PNPLA2	patatin like phospholipase domain containing 2
8088958	5.63e-17	1.49e-18	17.0595	32.1826	1.77066	GBE1	glucan (1,4-alpha-), branching enzyme 1
8101099	5.64e-17	1.49e-18	17.0583	32.1804	2.0624	SDAD1	SDA1 domain containing 1
7981964	5.67e-17	1.5e-18	-17.0541	32.1727	-1.90657	SNORD116-9///SNORD116-8///SNORD116-6///SNORD116-3	small nucleolar RNA, C/D box 116-9///small nucleolar RNA, C/D box 116-8///small nucleolar RNA, C/D box 116-6///small nucleolar RNA, C/D box 116-3
8009241	5.72e-17	1.52e-18	-17.0489	32.1629	-3.18851	SNORD104	small nucleolar RNA, C/D box 104
8031931	5.72e-17	1.52e-18	-17.0482	32.1617	-3.05877
8092321	5.73e-17	1.52e-18	17.047	32.1594	1.78797	DCUN1D1	defective in cullin neddylation 1 domain containing 1
8020903	5.88e-17	1.56e-18	17.0321	32.1317	1.78516	GALNT1	polypeptide N-acetylgalactosaminyltransferase 1
7954752	6.01e-17	1.6e-18	17.0199	32.109	1.54821	DNM1L	dynamin 1 like
8107208	6.04e-17	1.61e-18	17.0161	32.102	1.75678	FER	FER tyrosine kinase
7903032	6.16e-17	1.64e-18	17.0055	32.0822	1.51655	MTF2	metal response element binding transcription factor 2
7894058	6.31e-17	1.68e-18	16.9914	32.056	1.77401
7894182	6.34e-17	1.7e-18	16.9879	32.0496	2.5769
7895346	6.34e-17	1.7e-18	16.9873	32.0483	1.96034
7967034	6.5e-17	1.74e-18	-16.9735	32.0227	-3.62882	PLA2G1B	phospholipase A2 group IB
8029321	6.7e-17	1.8e-18	16.9568	31.9915	1.49528	ZNF283	zinc finger protein 283
7957759	6.73e-17	1.81e-18	16.9532	31.9849	1.3402	APAF1	apoptotic peptidase activating factor 1
8114030	6.73e-17	1.81e-18	16.9527	31.9839	1.97353	KIF3A	kinesin family member 3A
7978428	6.74e-17	1.81e-18	16.9517	31.9822	1.23277	STRN3	striatin 3
8111533	6.74e-17	1.82e-18	16.9505	31.9799	1.35047	LMBRD2	LMBR1 domain containing 2
8172520	6.74e-17	1.82e-18	-16.9498	31.9785	-1.37664	TFE3	transcription factor binding to IGHM enhancer 3
8036813	6.74e-17	1.82e-18	16.9495	31.978	2.28169	ZNF780B	zinc finger protein 780B
8096463	6.78e-17	1.83e-18	16.9455	31.9705	1.59753	SMARCAD1	SWI/SNF-related, matrix-associated actin-dependent regulator of chromatin, subfamily a, containing DEAD/H box 1
8106730	6.83e-17	1.85e-18	16.9414	31.9629	1.44153	XRCC4	X-ray repair cross complementing 4
8030978	6.92e-17	1.88e-18	16.9333	31.9478	2.52167	ZNF845	zinc finger protein 845
8133275	6.94e-17	1.88e-18	-16.9314	31.9442	-0.97487	POM121C///POM121///PMS2P3	POM121 transmembrane nucleoporin C///POM121 transmembrane nucleoporin///PMS1 homolog 2, mismatch repair system component pseudogene 3
7949931	6.97e-17	1.89e-18	16.9285	31.9388	1.58421	KMT5B	lysine methyltransferase 5B
8092218	6.99e-17	1.9e-18	16.9262	31.9345	1.64303
8042801	7.03e-17	1.91e-18	-16.9224	31.9273	-1.22142	DGUOK	deoxyguanosine kinase
7979931	7.04e-17	1.92e-18	16.9216	31.926	1.26814	MED6	mediator complex subunit 6
8032380	7.04e-17	1.92e-18	-16.9209	31.9246	-1.53372	BTBD2	BTB domain containing 2
7970546	7.11e-17	1.94e-18	16.9146	31.9127	1.28745	MICU2	mitochondrial calcium uptake 2
7968703	7.25e-17	1.98e-18	16.9035	31.8921	1.09107	NHLRC3	NHL repeat containing 3
8065403	7.33e-17	2e-18	-16.8975	31.8809	-1.62583	CST3	cystatin C
8107164	7.34e-17	2.01e-18	16.8956	31.8773	1.77734	PPIP5K2	diphosphoinositol pentakisphosphate kinase 2
8143054	7.39e-17	2.03e-18	-16.8919	31.8703	-1.36656	AKR1B1	aldo-keto reductase family 1 member B
8061772	7.39e-17	2.03e-18	16.8911	31.8689	1.63339	MAPRE1	microtubule associated protein RP/EB family member 1
8167103	7.49e-17	2.06e-18	-16.8829	31.8536	-1.26503	CDK16	cyclin dependent kinase 16
7960158	7.5e-17	2.06e-18	16.8817	31.8513	1.93801	ZNF10	zinc finger protein 10
7895272	7.53e-17	2.07e-18	16.8789	31.8461	1.2114
8153002	7.61e-17	2.1e-18	-16.8731	31.8351	-1.23673	NDRG1	N-myc downstream regulated 1
8171111	7.61e-17	2.1e-18	-16.8714	31.8321	-1.752	SLC25A6	solute carrier family 25 member 6
8177003	7.61e-17	2.1e-18	-16.8714	31.8321	-1.752	SLC25A6	solute carrier family 25 member 6
8131067	7.78e-17	2.15e-18	-16.8593	31.8093	-2.14823	GPR146	G protein-coupled receptor 146
8096938	7.79e-17	2.16e-18	16.8579	31.8066	1.5311	LARP7///ZGRF1///LARP7	La ribonucleoprotein domain family member 7///zinc finger GRF-type containing 1///La ribonucleoprotein domain family member 7
8071339	7.84e-17	2.17e-18	-16.8538	31.7991	-1.04531	ZDHHC8	zinc finger DHHC-type containing 8
8133809	7.89e-17	2.19e-18	16.8502	31.7924	1.27675	RSBN1L	round spermatid basic protein 1 like
7936683	7.93e-17	2.2e-18	16.8467	31.7857	0.944521	TIAL1	TIA1 cytotoxic granule-associated RNA binding protein-like 1
8023605	7.97e-17	2.22e-18	16.8431	31.7789	1.36923	PIGN	phosphatidylinositol glycan anchor biosynthesis class N
7904755	7.99e-17	2.22e-18	-16.8416	31.7761	-1.42933	PEX11B	peroxisomal biogenesis factor 11 beta
8087951	8e-17	2.23e-18	16.8399	31.7731	1.75846	PBRM1	polybromo 1
7895286	8.05e-17	2.24e-18	16.8365	31.7666	2.33126
8000738	8.07e-17	2.25e-18	-16.8345	31.763	-1.14986	KCTD13	potassium channel tetramerization domain containing 13
8180306	8.07e-17	2.26e-18	16.8336	31.7612	0.999915	WDR82	WD repeat domain 82
8169634	8.15e-17	2.28e-18	-16.8281	31.7508	-2.0127
8084541	8.16e-17	2.29e-18	16.8263	31.7475	1.56727	VPS8///VPS8	VPS8, CORVET complex subunit///VPS8, CORVET complex subunit
7963244	8.2e-17	2.3e-18	16.8234	31.742	1.03732	TFCP2	transcription factor CP2
8180263	8.2e-17	2.3e-18	16.823	31.7413	1.65547	ZC3H11A	zinc finger CCCH-type containing 11A
7895982	8.29e-17	2.33e-18	16.8165	31.729	1.742
8126066	8.43e-17	2.37e-18	-16.8069	31.7111	-1.27627	MTCH1	mitochondrial carrier 1
8108568	8.47e-17	2.39e-18	16.8038	31.7052	1.98575	IK	IK cytokine, down-regulator of HLA II
7893876	8.53e-17	2.41e-18	16.7994	31.6969	2.39959
7895444	8.6e-17	2.43e-18	16.7941	31.687	1.38213
7966213	8.61e-17	2.43e-18	-16.7934	31.6857	-1.15385	MMAB	methylmalonic aciduria (cobalamin deficiency) cblB type
8094460	8.66e-17	2.45e-18	16.7896	31.6786	1.50259	RBPJ	recombination signal binding protein for immunoglobulin kappa J region
8022914	8.66e-17	2.45e-18	16.7886	31.6767	1.26383	RPRD1A	regulation of nuclear pre-mRNA domain containing 1A
7941302	8.67e-17	2.46e-18	-16.7875	31.6746	-1.57789	FAM89B	family with sequence similarity 89 member B
8016646	8.75e-17	2.48e-18	16.782	31.6643	2.56545	COL1A1	collagen type I alpha 1 chain
8160857	8.77e-17	2.49e-18	-16.7806	31.6616	-1.63037	SIGMAR1	sigma non-opioid intracellular receptor 1
7911720	8.9e-17	2.53e-18	-16.7719	31.6453	-1.22025	PEX10	peroxisomal biogenesis factor 10
8134257	8.92e-17	2.54e-18	-16.7702	31.642	-2.76547	GNG11	G protein subunit gamma 11
8105828	8.97e-17	2.56e-18	16.7664	31.6349	1.66809	CCNB1	cyclin B1
7895900	9.07e-17	2.59e-18	16.7603	31.6234	2.88569
8080685	9.14e-17	2.61e-18	16.7554	31.6142	1.6075	SLMAP	sarcolemma associated protein
7894269	9.32e-17	2.66e-18	16.7445	31.5937	1.71123
8092933	9.46e-17	2.71e-18	16.7357	31.5771	1.56134	ACAP2	ArfGAP with coiled-coil, ankyrin repeat and PH domains 2
8028286	9.47e-17	2.71e-18	-16.7348	31.5754	-1.29417	SIPA1L3	signal induced proliferation associated 1 like 3
8147396	9.52e-17	2.73e-18	16.7313	31.5689	1.31086	INTS8	integrator complex subunit 8
7979281	9.69e-17	2.78e-18	16.7213	31.5499	1.58166	WDHD1	WD repeat and HMG-box DNA binding protein 1
7958130	9.92e-17	2.85e-18	16.7082	31.5252	1.72381	HSP90B1	heat shock protein 90 beta family member 1
8134890	9.92e-17	2.85e-18	-16.7076	31.524	-1.29036	GNB2	G protein subunit beta 2
8087685	9.93e-17	2.86e-18	-16.7068	31.5227	-1.43357	TMEM115	transmembrane protein 115
7894970	9.95e-17	2.87e-18	16.7049	31.519	0.779004
7917359	1.02e-16	2.93e-18	16.6935	31.4975	1.75146	ZNHIT6	zinc finger HIT-type containing 6
8173156	1.03e-16	2.98e-18	-16.6843	31.4802	-2.47723
8085475	1.04e-16	3e-18	-16.6808	31.4734	-1.55071	WNT7A	Wnt family member 7A
8140297	1.04e-16	3e-18	-16.6804	31.4728	-1.16736	POM121C///POMZP3///POM121	POM121 transmembrane nucleoporin C///POM121 and ZP3 fusion///POM121 transmembrane nucleoporin
7896054	1.04e-16	3.03e-18	16.6762	31.4648	1.44989
8045946	1.05e-16	3.05e-18	16.6719	31.4567	1.61006	PSMD14	proteasome 26S subunit, non-ATPase 14
7961865	1.07e-16	3.1e-18	16.6636	31.4409	1.525	KRAS	KRAS proto-oncogene, GTPase
7932966	1.08e-16	3.15e-18	16.6552	31.4251	1.47784	ITGB1	integrin subunit beta 1
8111584	1.1e-16	3.19e-18	16.6482	31.4119	1.75779	C5orf42	chromosome 5 open reading frame 42
7985605	1.1e-16	3.2e-18	-16.6474	31.4103	-0.934575	ZNF592	zinc finger protein 592
8010820	1.1e-16	3.2e-18	-16.6465	31.4086	-0.810992	FOXK2	forkhead box K2
7895350	1.11e-16	3.24e-18	16.6394	31.3952	1.59089
8006788	1.11e-16	3.25e-18	-16.6377	31.392	-0.895103	MLLT6	MLLT6, PHD finger domain containing
7894642	1.12e-16	3.28e-18	16.6333	31.3836	1.41166
8095163	1.15e-16	3.36e-18	16.6212	31.3607	1.75297	EXOC1	exocyst complex component 1
7974166	1.15e-16	3.37e-18	16.619	31.3565	1.73464	FANCM	Fanconi anemia complementation group M
8047815	1.15e-16	3.37e-18	16.619	31.3565	1.75275	FASTKD2	FAST kinase domains 2
8113602	1.15e-16	3.38e-18	16.6168	31.3524	1.48775	CCDC112	coiled-coil domain containing 112
8152323	1.16e-16	3.4e-18	16.6145	31.3479	1.29597	EIF3E	eukaryotic translation initiation factor 3 subunit E
7948814	1.16e-16	3.4e-18	16.6136	31.3464	1.17665	HNRNPUL2-BSCL2///HNRNPUL2	HNRNPUL2-BSCL2 readthrough (NMD candidate)///heterogeneous nuclear ribonucleoprotein U like 2
7972828	1.16e-16	3.41e-18	16.6123	31.3438	1.01119	ANKRD10	ankyrin repeat domain 10
7967028	1.16e-16	3.42e-18	-16.6108	31.341	-3.73321	RNU4-2	RNA, U4 small nuclear 2
8174253	1.17e-16	3.45e-18	16.6064	31.3327	1.49715	MORF4L2	mortality factor 4 like 2
7944418	1.17e-16	3.46e-18	-16.6053	31.3305	-0.94167	C2CD2L	C2CD2 like
8075462	1.17e-16	3.46e-18	-16.6051	31.3302	-2.20385	SELM///SELM	selenoprotein M///selenoprotein M
8005994	1.17e-16	3.47e-18	-16.6029	31.326	-1.27748	ERAL1	Era like 12S mitochondrial rRNA chaperone 1
8083183	1.18e-16	3.51e-18	16.5973	31.3153	1.6478	U2SURP	U2 snRNP associated SURP domain containing
7907702	1.2e-16	3.55e-18	16.5917	31.3048	1.18362	SOAT1	sterol O-acyltransferase 1
7969881	1.2e-16	3.57e-18	16.5887	31.2991	1.66946	TPP2	tripeptidyl peptidase 2
8113120	1.22e-16	3.63e-18	16.5795	31.2816	2.03745
8165707	1.22e-16	3.63e-18	16.5795	31.2816	2.03745
7923007	1.25e-16	3.73e-18	16.5646	31.2534	1.2132	UCHL5	ubiquitin C-terminal hydrolase L5
8095295	1.25e-16	3.74e-18	16.563	31.2503	1.66475
8129120	1.25e-16	3.74e-18	-16.563	31.2503	-1.51121	FAM162B	family with sequence similarity 162 member B
8150287	1.26e-16	3.77e-18	16.5599	31.2445	1.52022	WHSC1L1	Wolf-Hirschhorn syndrome candidate 1-like 1
8056220	1.26e-16	3.77e-18	16.5592	31.243	1.87574	AHCTF1P1///AHCTF1	AT-hook containing transcription factor 1 pseudogene 1///AT-hook containing transcription factor 1
8008706	1.28e-16	3.82e-18	-16.5522	31.2298	-1.24333	DYNLL2	dynein light chain LC8-type 2
8021924	1.28e-16	3.84e-18	16.5496	31.2248	1.46386	THOC1	THO complex 1
7943498	1.29e-16	3.87e-18	16.5456	31.2172	3.07232	DYNC2H1	dynein cytoplasmic 2 heavy chain 1
7947991	1.29e-16	3.89e-18	16.5429	31.2121	1.17281	NUP160	nucleoporin 160
7894796	1.3e-16	3.92e-18	16.5383	31.2033	2.38161
7892652	1.3e-16	3.92e-18	16.5382	31.2031	1.48952
7941501	1.31e-16	3.93e-18	16.5369	31.2007	0.96633	BANF1	barrier to autointegration factor 1
8051528	1.31e-16	3.94e-18	16.5356	31.1981	1.60746	CEBPZ	CCAAT/enhancer binding protein zeta
8050302	1.31e-16	3.95e-18	16.5348	31.1967	2.02218	ROCK2	Rho associated coiled-coil containing protein kinase 2
8013641	1.31e-16	3.96e-18	-16.5337	31.1946	-1.2309	PIGS	phosphatidylinositol glycan anchor biosynthesis class S
8028004	1.31e-16	3.97e-18	-16.5314	31.1902	-0.980854	LIN37	lin-37 DREAM MuvB core complex component
8110858	1.32e-16	3.98e-18	-16.5301	31.1876	-1.02747	LOC728613///PDCD6	programmed cell death 6 pseudogene///programmed cell death 6
7990815	1.36e-16	4.12e-18	-16.5124	31.1541	-1.99905	ST20	suppressor of tumorigenicity 20
8176076	1.36e-16	4.13e-18	-16.511	31.1513	-1.02904	DNASE1L1	deoxyribonuclease 1 like 1
8030470	1.36e-16	4.14e-18	-16.5104	31.1502	-0.977199	AP2A1	adaptor related protein complex 2 alpha 1 subunit
7894472	1.37e-16	4.17e-18	16.506	31.1417	3.31962
7999419	1.38e-16	4.19e-18	-16.5039	31.1378	-1.86301	DEXI	Dexi homolog
8135458	1.39e-16	4.22e-18	-16.499	31.1285	-1.39393	CBLL1	Cbl proto-oncogene like 1
8154305	1.39e-16	4.24e-18	-16.497	31.1247	-1.15968	SELT	selenoprotein T
8164701	1.39e-16	4.25e-18	16.4959	31.1225	1.69952	SETX	senataxin
7896227	1.4e-16	4.28e-18	16.4927	31.1164	1.29417
7896128	1.42e-16	4.34e-18	-16.4846	31.1011	-1.63691
8076481	1.43e-16	4.38e-18	-16.4798	31.0919	-1.37008	CYB5R3	cytochrome b5 reductase 3
8144153	1.43e-16	4.38e-18	16.4798	31.0919	1.42626	NCAPG2	non-SMC condensin II complex subunit G2
7895805	1.43e-16	4.39e-18	16.4792	31.0907	2.78142
7957793	1.46e-16	4.47e-18	16.4694	31.072	1.53278	ACTR6	ARP6 actin-related protein 6 homolog
7986250	1.46e-16	4.5e-18	16.4657	31.0649	1.52828	CHD2	chromodomain helicase DNA binding protein 2
8104079	1.47e-16	4.52e-18	16.4629	31.0597	1.69935	FAT1	FAT atypical cadherin 1
8015490	1.47e-16	4.53e-18	16.4617	31.0572	1.1824	DNAJC7	DnaJ heat shock protein family (Hsp40) member C7
8086810	1.47e-16	4.53e-18	16.4617	31.0572	0.889948	SMARCC1	SWI/SNF related, matrix associated, actin dependent regulator of chromatin subfamily c member 1
7893613	1.49e-16	4.6e-18	16.4542	31.043	1.18237
8074927	1.5e-16	4.64e-18	-16.45	31.0348	-1.14317	GUSBP11	glucuronidase, beta pseudogene 11
7992795	1.51e-16	4.66e-18	-16.4474	31.0299	-1.42825	THOC6	THO complex 6
8048478	1.51e-16	4.66e-18	-16.4473	31.0298	-1.02562	ZFAND2B	zinc finger AN1-type containing 2B
8133504	1.52e-16	4.7e-18	16.4427	31.021	1.45638	GTF2I	general transcription factor IIi
8078834	1.52e-16	4.71e-18	16.4421	31.0198	1.78225	WDR48	WD repeat domain 48
8111552	1.54e-16	4.76e-18	16.4357	31.0075	1.37981	NADK2	NAD kinase 2, mitochondrial
7967881	1.55e-16	4.81e-18	16.4299	30.9966	1.31331	MPHOSPH8	M-phase phosphoprotein 8
8052307	1.57e-16	4.87e-18	16.4236	30.9844	1.24873	PPP4R3B	protein phosphatase 4 regulatory subunit 3B
8040440	1.57e-16	4.88e-18	16.4232	30.9837	2.11026	GEN1	GEN1, Holliday junction 5' flap endonuclease
7912928	1.58e-16	4.93e-18	-16.4178	30.9733	-1.18122	SDHB	succinate dehydrogenase complex iron sulfur subunit B
7892569	1.63e-16	5.09e-18	-16.4005	30.9403	-1.81616
8059905	1.64e-16	5.11e-18	16.3991	30.9375	2.06269	COL6A3	collagen type VI alpha 3 chain
8079753	1.64e-16	5.11e-18	-16.3989	30.9371	-1.10262	DAG1	dystroglycan 1
7895490	1.65e-16	5.17e-18	16.3927	30.9252	2.08627
8089128	1.66e-16	5.2e-18	16.3891	30.9184	1.71592	TOMM70	translocase of outer mitochondrial membrane 70
7972062	1.68e-16	5.27e-18	16.3825	30.9058	1.34876	FBXL3	F-box and leucine rich repeat protein 3
7952426	1.68e-16	5.28e-18	-16.3813	30.9035	-1.68952	VSIG2	V-set and immunoglobulin domain containing 2
8055445	1.69e-16	5.31e-18	16.3785	30.8981	1.41598	DARS	aspartyl-tRNA synthetase
8168280	1.7e-16	5.33e-18	16.3764	30.894	0.928254	NONO	non-POU domain containing, octamer-binding
7960383	1.7e-16	5.36e-18	16.3735	30.8884	1.26859	PARP11	poly(ADP-ribose) polymerase family member 11
8139003	1.73e-16	5.44e-18	-16.3659	30.8739	-1.02363	HERPUD2	HERPUD family member 2
8040238	1.74e-16	5.47e-18	-16.3623	30.8671	-1.76545	HPCAL1	hippocalcin like 1
8016562	1.74e-16	5.48e-18	16.3621	30.8666	1.2656	SPOP	speckle type BTB/POZ protein
8133741	1.74e-16	5.48e-18	-16.3616	30.8655	-1.98203	LOC105375355///UPK3B	uroplakin-3b///uroplakin 3B
8161255	1.78e-16	5.62e-18	-16.3488	30.841	-1.41106	SHB	SH2 domain containing adaptor protein B
8090715	1.78e-16	5.64e-18	16.3467	30.8371	1.5616	NPHP3-ACAD11///ACAD11	NPHP3-ACAD11 readthrough (NMD candidate)///acyl-CoA dehydrogenase family member 11
8084971	1.82e-16	5.77e-18	16.335	30.8146	1.61467	SENP5	SUMO1/sentrin specific peptidase 5
7895122	1.82e-16	5.77e-18	16.3344	30.8134	1.17352
7943424	1.83e-16	5.79e-18	16.3325	30.8097	1.5414	BIRC2	baculoviral IAP repeat containing 2
8084016	1.83e-16	5.81e-18	16.3313	30.8075	1.54061	PIK3CA	phosphatidylinositol-4,5-bisphosphate 3-kinase catalytic subunit alpha
8147864	1.86e-16	5.9e-18	16.3229	30.7913	1.46583	EMC2	ER membrane protein complex subunit 2
7893394	1.86e-16	5.93e-18	16.3202	30.7862	1.12925
7929201	1.88e-16	5.98e-18	16.316	30.778	1.94681	BTAF1	B-TFIID TATA-box binding protein associated factor 1
7929168	1.89e-16	6.01e-18	16.313	30.7722	1.515	TNKS2	tankyrase 2
7893713	1.9e-16	6.05e-18	16.3099	30.7663	1.89072
7894708	1.93e-16	6.15e-18	16.3014	30.7498	2.37342
8125204	1.95e-16	6.24e-18	-16.2934	30.7344	-0.992041	NELFE	negative elongation factor complex member E
8178686	1.95e-16	6.24e-18	-16.2934	30.7344	-0.992041	NELFE	negative elongation factor complex member E
8179913	1.95e-16	6.24e-18	-16.2934	30.7344	-0.992041	NELFE	negative elongation factor complex member E
8055287	1.97e-16	6.3e-18	-16.2887	30.7256	-1.74612	MZT2A	mitotic spindle organizing protein 2A
7916969	1.99e-16	6.37e-18	16.2828	30.7141	1.53661	ZRANB2	zinc finger RANBP2-type containing 2
8103622	1.99e-16	6.4e-18	16.2802	30.7091	1.52541	CBR4	carbonyl reductase 4
8081277	2e-16	6.42e-18	-16.2789	30.7066	-1.06149	NIT2	nitrilase family member 2
8041000	2.03e-16	6.51e-18	16.271	30.6913	1.12668	GPN1	GPN-loop GTPase 1
7962659	2.03e-16	6.55e-18	-16.2683	30.6861	-0.866208	HDAC7	histone deacetylase 7
8022473	2.06e-16	6.63e-18	16.2622	30.6744	1.37054	ESCO1	establishment of sister chromatid cohesion N-acetyltransferase 1
7918759	2.06e-16	6.66e-18	16.2597	30.6697	1.13752	BCAS2	breast carcinoma amplified sequence 2
8031815	2.07e-16	6.68e-18	16.2578	30.6659	1.32979	ZNF776	zinc finger protein 776
8054771	2.08e-16	6.72e-18	16.2546	30.6597	0.994068	SLC35F5	solute carrier family 35 member F5
7894657	2.08e-16	6.73e-18	16.2537	30.6581	2.10535
8090133	2.09e-16	6.77e-18	16.2509	30.6527	1.71795	CCDC14	coiled-coil domain containing 14
8108180	2.1e-16	6.81e-18	16.2475	30.646	2.25402
7983502	2.14e-16	6.93e-18	16.2389	30.6295	1.13297	BLOC1S6	biogenesis of lysosomal organelles complex 1 subunit 6
7967412	2.14e-16	6.95e-18	-16.2373	30.6263	-1.38403	CDK2AP1	cyclin dependent kinase 2 associated protein 1
8112622	2.14e-16	6.97e-18	16.236	30.6239	1.65594	GFM2	G elongation factor mitochondrial 2
7894458	2.16e-16	7.01e-18	16.2324	30.6169	2.84573
8161587	2.17e-16	7.08e-18	16.2276	30.6077	1.42751	CBWD6///CBWD3///CBWD5///CBWD2///CBWD1///CBWD6///CBWD3///CBWD5///CBWD1	COBW domain containing 6///COBW domain containing 3///COBW domain containing 5///COBW domain containing 2///COBW domain containing 1///COBW domain containing 6///COBW domain containing 3///COBW domain containing 5///COBW domain containing 1
8165217	2.18e-16	7.12e-18	-16.2247	30.6021	-1.24596	NOTCH1	notch 1
7992998	2.19e-16	7.14e-18	-16.2231	30.599	-0.855219	MGRN1	mahogunin ring finger 1
8020898	2.2e-16	7.18e-18	16.2202	30.5934	1.87104	ZNF271P	zinc finger protein 271, pseudogene
7974566	2.23e-16	7.28e-18	16.2129	30.5793	1.32468	AP5M1	adaptor related protein complex 5 mu 1 subunit
7970973	2.26e-16	7.39e-18	16.2054	30.5647	1.61219
7913380	2.27e-16	7.45e-18	16.2011	30.5565	1.17215	NBPF25P///NBPF19///NBPF20///NBPF10///NBPF8///NBPF9///NBPF15///NBPF11///NBPF12///NBPF3///NBPF1///NBPF14	neuroblastoma breakpoint family member 25, pseudogene///neuroblastoma breakpoint family member 19///neuroblastoma breakpoint family member 20///neuroblastoma breakpoint family member 10///neuroblastoma breakpoint family member 8///neuroblastoma breakpoint family member 9///neuroblastoma breakpoint family member 15///neuroblastoma breakpoint family member 11///neuroblastoma breakpoint family membe…
8089652	2.33e-16	7.64e-18	16.1877	30.5305	1.37277	NAA50	N(alpha)-acetyltransferase 50, NatE catalytic subunit
7997230	2.33e-16	7.65e-18	16.1868	30.5288	1.15924	PSMD7	proteasome 26S subunit, non-ATPase 7
7894843	2.39e-16	7.84e-18	16.1745	30.505	1.79143
8155636	2.41e-16	7.91e-18	16.1698	30.4958	1.4344	CBWD6///CBWD3///CBWD5///CBWD2///CBWD1///CBWD6///CBWD3///CBWD5///CBWD1	COBW domain containing 6///COBW domain containing 3///COBW domain containing 5///COBW domain containing 2///COBW domain containing 1///COBW domain containing 6///COBW domain containing 3///COBW domain containing 5///COBW domain containing 1
8131949	2.49e-16	8.19e-18	16.1516	30.4605	0.836516	CBX3	chromobox 3
7896120	2.51e-16	8.27e-18	-16.1465	30.4507	-2.07234
7996761	2.52e-16	8.32e-18	-16.1435	30.4448	-1.55825	PLA2G15	phospholipase A2 group XV
8127787	2.52e-16	8.32e-18	16.1432	30.4443	1.59404	IBTK	inhibitor of Bruton tyrosine kinase
8108475	2.53e-16	8.36e-18	16.1408	30.4397	1.65688	IGIP	IgA inducing protein
7932041	2.55e-16	8.42e-18	16.1368	30.4318	1.45389	UPF2	UPF2 regulator of nonsense transcripts homolog (yeast)
7915504	2.56e-16	8.47e-18	-16.1337	30.4259	-1.91618	ELOVL1	ELOVL fatty acid elongase 1
7895328	2.57e-16	8.49e-18	16.1326	30.4238	1.47748
8132943	2.57e-16	8.51e-18	16.1315	30.4215	1.76094	CCT6A	chaperonin containing TCP1 subunit 6A
8003953	2.58e-16	8.54e-18	-16.1298	30.4183	-2.07564	PSMB6	proteasome subunit beta 6
7974380	2.58e-16	8.57e-18	16.1281	30.415	1.42036	PSMC6	proteasome 26S subunit, ATPase 6
8110166	2.6e-16	8.63e-18	-16.1244	30.4078	-2.22544	HIGD2A	HIG1 hypoxia inducible domain family member 2A
7989885	2.63e-16	8.73e-18	16.1184	30.3961	1.97567	LOC646358///DNAJB14	DnaJ heat shock protein family (Hsp40) member B14 pseudogene///DnaJ heat shock protein family (Hsp40) member B14
7965723	2.63e-16	8.74e-18	16.1179	30.3952	1.34361	UHRF1BP1L	UHRF1 binding protein 1 like
8060705	2.63e-16	8.75e-18	-16.1169	30.3933	-0.745087	MAVS	mitochondrial antiviral signaling protein
8083876	2.65e-16	8.85e-18	16.1114	30.3825	1.53802	SKIL	SKI-like proto-oncogene
7992828	2.66e-16	8.88e-18	-16.1092	30.3783	-2.02517	IL32	interleukin 32
8078412	2.68e-16	8.94e-18	16.1059	30.3718	1.20023	CNOT10	CCR4-NOT transcription complex subunit 10
7892662	2.69e-16	8.99e-18	-16.103	30.3662	-1.73861
8108015	2.69e-16	9e-18	16.1023	30.3649	1.35071	HSPA4	heat shock protein family A (Hsp70) member 4
7893356	2.69e-16	9.02e-18	16.1015	30.3633	1.43256
7922137	2.7e-16	9.06e-18	16.0989	30.3583	1.71085	NME7	NME/NM23 family member 7
7932964	2.71e-16	9.07e-18	16.0981	30.3568	1.41731	C1D	C1D nuclear receptor corepressor
7988537	2.71e-16	9.1e-18	16.0966	30.3538	1.75832	CEP152	centrosomal protein 152
7893788	2.76e-16	9.28e-18	16.0866	30.3343	2.41832
8110399	2.77e-16	9.32e-18	-16.0841	30.3294	-1.23862	B4GALT7	beta-1,4-galactosyltransferase 7
8014704	2.77e-16	9.33e-18	-16.0838	30.329	-2.32601
7991638	2.8e-16	9.46e-18	16.0767	30.3151	1.89651
8079950	2.8e-16	9.46e-18	-16.0766	30.3149	-1.00145	GNAI2	G protein subunit alpha i2
8169969	2.84e-16	9.57e-18	16.0704	30.3028	1.59617	PHF6	PHD finger protein 6
8062023	2.84e-16	9.59e-18	-16.0697	30.3014	-1.16958	MAP1LC3A	microtubule associated protein 1 light chain 3 alpha
8042337	2.87e-16	9.72e-18	16.0625	30.2874	1.35721	ACTR2	ARP2 actin related protein 2 homolog
8094876	2.89e-16	9.78e-18	16.0592	30.281	1.33051	GUF1///GUF1	GUF1 homolog, GTPase///GUF1 homolog, GTPase
8143132	2.9e-16	9.84e-18	-16.0564	30.2755	-0.970402	LUZP6///MTPN	leucine zipper protein 6///myotrophin
8085914	2.92e-16	9.91e-18	16.0525	30.2679	1.85111	SLC4A7	solute carrier family 4 member 7
8082431	2.93e-16	9.93e-18	-16.0516	30.2662	-0.895314	RAB7A	RAB7A, member RAS oncogene family
7949465	2.95e-16	1e-17	-16.0473	30.2578	-1.16091	RELA	RELA proto-oncogene, NF-kB subunit
7949454	2.95e-16	1e-17	-16.0456	30.2546	-1.38598	MAP3K11	mitogen-activated protein kinase kinase kinase 11
7892896	2.98e-16	1.02e-17	-16.0397	30.2431	-1.17084
8074020	2.99e-16	1.02e-17	-16.0386	30.2408	-1.08921	SELO	selenoprotein O
7967202	3e-16	1.02e-17	-16.0366	30.237	-1.82833	RHOF	ras homolog family member F, filopodia associated
8026193	3.01e-16	1.03e-17	-16.0345	30.2329	-0.915499	C19orf53	chromosome 19 open reading frame 53
7896450	3.02e-16	1.03e-17	16.0315	30.2271	2.44229
8096251	3.02e-16	1.03e-17	16.0307	30.2254	1.29147	NUDT9	nudix hydrolase 9
8119153	3.05e-16	1.04e-17	-16.0264	30.2171	-1.97501	COX6A1	cytochrome c oxidase subunit 6A1
7936614	3.06e-16	1.05e-17	16.0233	30.2111	2.00858	EIF3A	eukaryotic translation initiation factor 3 subunit A
8152041	3.08e-16	1.06e-17	16.0194	30.2035	1.68943	RNF19A	ring finger protein 19A, RBR E3 ubiquitin protein ligase
7908421	3.1e-16	1.06e-17	16.0163	30.1974	1.54209	TROVE2	TROVE domain family member 2
7981953	3.1e-16	1.06e-17	-16.0159	30.1965	-1.73529	SNORD116-9///SNORD116-8///SNORD116-7///SNORD116-5///SNORD116-3	small nucleolar RNA, C/D box 116-9///small nucleolar RNA, C/D box 116-8///small nucleolar RNA, C/D box 116-7///small nucleolar RNA, C/D box 116-5///small nucleolar RNA, C/D box 116-3
7981966	3.1e-16	1.06e-17	-16.0159	30.1965	-1.73529	SNORD116-9///SNORD116-8///SNORD116-7///SNORD116-5///SNORD116-3	small nucleolar RNA, C/D box 116-9///small nucleolar RNA, C/D box 116-8///small nucleolar RNA, C/D box 116-7///small nucleolar RNA, C/D box 116-5///small nucleolar RNA, C/D box 116-3
7923798	3.1e-16	1.06e-17	16.0152	30.1953	1.00268	NUCKS1	nuclear casein kinase and cyclin dependent kinase substrate 1
8110427	3.17e-16	1.09e-17	-16.0019	30.1693	-1.41377
7979906	3.2e-16	1.1e-17	-15.9975	30.1606	-1.74798	SYNJ2BP-COX16///COX16	SYNJ2BP-COX16 readthrough///COX16, cytochrome c oxidase assembly homolog
8140037	3.2e-16	1.1e-17	15.997	30.1597	1.27761	BAZ1B	bromodomain adjacent to zinc finger domain 1B
7988644	3.2e-16	1.1e-17	15.9966	30.1589	1.52311	ATP8B4	ATPase phospholipid transporting 8B4 (putative)
8164155	3.2e-16	1.1e-17	-15.9964	30.1586	-0.770494	PPP6C	protein phosphatase 6 catalytic subunit
8014794	3.21e-16	1.11e-17	-15.9947	30.1551	-1.11459	CACNB1	calcium voltage-gated channel auxiliary subunit beta 1
7936871	3.23e-16	1.12e-17	15.991	30.148	1.41108	OAT	ornithine aminotransferase
8164653	3.23e-16	1.12e-17	-15.9891	30.1442	-1.19549	UCK1	uridine-cytidine kinase 1
7896249	3.24e-16	1.12e-17	15.9882	30.1425	1.67766
7933561	3.29e-16	1.14e-17	15.98	30.1264	1.73624	PARG	poly(ADP-ribose) glycohydrolase
8041283	3.29e-16	1.14e-17	15.9793	30.125	1.49336	BIRC6	baculoviral IAP repeat containing 6
7998136	3.29e-16	1.14e-17	-15.9779	30.1224	-1.48533	RHBDF1	rhomboid 5 homolog 1
8098328	3.31e-16	1.15e-17	15.9743	30.1154	1.70179	GALNT7	polypeptide N-acetylgalactosaminyltransferase 7
8044745	3.31e-16	1.15e-17	15.9739	30.1146	1.81351	DDX18	DEAD-box helicase 18
8169419	3.35e-16	1.17e-17	15.9683	30.1037	1.23935	ALG13	ALG13, UDP-N-acetylglucosaminyltransferase subunit
8088718	3.36e-16	1.17e-17	15.9659	30.0988	1.41059	UBA3	ubiquitin like modifier activating enzyme 3
8023133	3.38e-16	1.18e-17	15.962	30.0913	1.23949	PIAS2	protein inhibitor of activated STAT 2
8027674	3.46e-16	1.21e-17	15.9498	30.0674	1.76703	ZNF302	zinc finger protein 302
8005636	3.48e-16	1.22e-17	-15.9468	30.0615	-2.09428
8032650	3.48e-16	1.22e-17	-15.9463	30.0606	-0.967906	PIP5K1C	phosphatidylinositol-4-phosphate 5-kinase type 1 gamma
8073612	3.48e-16	1.22e-17	-15.9459	30.0598	-1.68627	TSPO	translocator protein
8179926	3.51e-16	1.23e-17	-15.9408	30.0497	-1.10265	DXO	decapping exoribonuclease
7934870	3.52e-16	1.24e-17	15.9384	30.0451	1.34698	ATAD1	ATPase family, AAA domain containing 1
8009334	3.54e-16	1.24e-17	-15.9359	30.0402	-1.72135	CACNG4	calcium voltage-gated channel auxiliary subunit gamma 4
8065693	3.55e-16	1.25e-17	-15.9336	30.0357	-1.13705	NECAB3	N-terminal EF-hand calcium binding protein 3
8100179	3.58e-16	1.26e-17	15.9286	30.0258	1.30997	NFXL1	nuclear transcription factor, X-box binding like 1
8151561	3.59e-16	1.26e-17	15.9276	30.0238	1.17425	ZFAND1	zinc finger AN1-type containing 1
8127158	3.59e-16	1.26e-17	15.9268	30.0224	1.9459	GCLC	glutamate-cysteine ligase catalytic subunit
7955076	3.59e-16	1.27e-17	-15.9261	30.0209	-1.30425
7975521	3.64e-16	1.28e-17	15.9185	30.006	1.53082	RBM25	RNA binding motif protein 25
7913319	3.66e-16	1.29e-17	15.9147	29.9985	1.25211	EIF4G3	eukaryotic translation initiation factor 4 gamma 3
7893557	3.66e-16	1.29e-17	15.9145	29.9981	1.88072
7935535	3.66e-16	1.29e-17	-15.9143	29.9978	-2.21346	CRTAC1	cartilage acidic protein 1
7970655	3.74e-16	1.32e-17	15.9029	29.9753	1.40305	MTMR6	myotubularin related protein 6
8091562	3.75e-16	1.33e-17	15.901	29.9717	1.73368	DHX36	DEAH-box helicase 36
8149324	3.78e-16	1.34e-17	-15.8958	29.9614	-1.55949	FAM167A	family with sequence similarity 167 member A
8175492	3.78e-16	1.34e-17	15.8956	29.9611	1.54745	ATP11C	ATPase phospholipid transporting 11C
8152668	3.78e-16	1.34e-17	15.8949	29.9597	1.66555	ATAD2	ATPase family, AAA domain containing 2
7974164	3.79e-16	1.35e-17	15.8939	29.9577	1.77918
8097543	3.85e-16	1.37e-17	15.885	29.9403	1.84399	ZNF330	zinc finger protein 330
7922408	3.86e-16	1.37e-17	15.8835	29.9374	2.32437	SNORD78	small nucleolar RNA, C/D box 78
8003116	3.9e-16	1.39e-17	15.8782	29.927	1.04183	HSDL1	hydroxysteroid dehydrogenase like 1
7894700	3.9e-16	1.39e-17	15.877	29.9246	2.58236
8083352	3.91e-16	1.4e-17	-15.8752	29.9211	-0.967862	SELT	selenoprotein T
8162466	3.92e-16	1.4e-17	-15.8744	29.9195	-0.692925	FAM120AOS	family with sequence similarity 120A opposite strand
7947694	3.93e-16	1.41e-17	15.8721	29.915	1.8296	CKAP5	cytoskeleton associated protein 5
8042270	3.94e-16	1.41e-17	15.8707	29.9121	1.60041	UGP2	UDP-glucose pyrophosphorylase 2
8007348	3.95e-16	1.41e-17	-15.8689	29.9087	-2.65743	RAMP2	receptor activity modifying protein 2
7965855	3.98e-16	1.43e-17	15.864	29.899	1.37504	NUP37	nucleoporin 37
8155246	4.06e-16	1.46e-17	15.8533	29.878	1.50598
7895491	4.06e-16	1.46e-17	15.8533	29.8779	2.7286
8117018	4.08e-16	1.47e-17	15.8504	29.8723	3.13228
7894801	4.18e-16	1.5e-17	15.8377	29.8473	2.07666
8078729	4.18e-16	1.51e-17	-15.8365	29.845	-1.61947	MYD88	myeloid differentiation primary response 88
8041713	4.21e-16	1.52e-17	15.8331	29.8383	1.32663	PPM1B	protein phosphatase, Mg2+/Mn2+ dependent 1B
7968872	4.26e-16	1.54e-17	-15.8267	29.8256	-1.52611	DNAJC15	DnaJ heat shock protein family (Hsp40) member C15
8129773	4.28e-16	1.54e-17	15.8241	29.8204	2.09405	BCLAF1	BCL2 associated transcription factor 1
7985409	4.3e-16	1.56e-17	15.8199	29.8121	1.61573	LOC102724093///GOLGA6L3///GOLGA6L10///GOLGA6L4///GOLGA6L17P///GOLGA6L9///GOLGA6L5P	golgin subfamily A member 6-like protein 4///golgin A6 family-like 3///golgin A6 family-like 10///golgin A6 family-like 4///golgin A6 family-like 17, pseudogene///golgin A6 family-like 9///golgin A6 family-like 5, pseudogene
7985450	4.3e-16	1.56e-17	15.8199	29.8121	1.61573	LOC102724093///GOLGA6L3///GOLGA6L10///GOLGA6L4///GOLGA6L17P///GOLGA6L9///GOLGA6L5P	golgin subfamily A member 6-like protein 4///golgin A6 family-like 3///golgin A6 family-like 10///golgin A6 family-like 4///golgin A6 family-like 17, pseudogene///golgin A6 family-like 9///golgin A6 family-like 5, pseudogene
8129045	4.37e-16	1.58e-17	15.8115	29.7957	1.35018	HDAC2	histone deacetylase 2
7894471	4.39e-16	1.59e-17	-15.8087	29.7902	-1.9901
8047565	4.49e-16	1.63e-17	-15.7964	29.7659	-1.01587	FAM117B	family with sequence similarity 117 member B
8159127	4.5e-16	1.63e-17	-15.7949	29.7629	-1.13864	RXRA	retinoid X receptor alpha
8152280	4.54e-16	1.65e-17	15.7906	29.7545	1.24683	LRP12	LDL receptor related protein 12
7968234	4.59e-16	1.67e-17	15.7846	29.7426	1.31379	SNORA27	small nucleolar RNA, H/ACA box 27
7938890	4.61e-16	1.68e-17	15.7821	29.7377	1.08202	PRMT3	protein arginine methyltransferase 3
7937802	4.62e-16	1.68e-17	-15.7801	29.7337	-1.26391	CD81	CD81 molecule
7957277	4.63e-16	1.69e-17	15.7781	29.7298	1.11088	ZDHHC17	zinc finger DHHC-type containing 17
8029784	4.71e-16	1.72e-17	-15.769	29.7118	-1.71542	HIF3A	hypoxia inducible factor 3 alpha subunit
7995825	4.71e-16	1.72e-17	-15.769	29.7117	-3.07733	MT1F	metallothionein 1F
7979982	4.77e-16	1.74e-17	-15.7625	29.6989	-1.27087
7948836	4.78e-16	1.75e-17	-15.7605	29.695	-1.57686	TMEM223	transmembrane protein 223
7894185	4.87e-16	1.78e-17	-15.7508	29.6757	-2.3493
7930470	4.87e-16	1.78e-17	15.7501	29.6743	1.39422	SHOC2	SHOC2, leucine rich repeat scaffold protein
7892766	4.88e-16	1.79e-17	-15.7492	29.6727	-1.47349
7964937	4.92e-16	1.81e-17	15.744	29.6623	1.69881	ZFC3H1	zinc finger C3H1-type containing
8109576	4.94e-16	1.81e-17	15.7421	29.6587	1.10976	THG1L	tRNA-histidine guanylyltransferase 1 like
7975068	4.94e-16	1.81e-17	15.7414	29.6571	1.81541	ZBTB1	zinc finger and BTB domain containing 1
8043585	4.99e-16	1.83e-17	-15.7356	29.6458	-0.879208	CIAO1	cytosolic iron-sulfur assembly component 1
8079630	5.04e-16	1.85e-17	-15.7301	29.6348	-1.83378	TMA7	translation machinery associated 7 homolog
7912316	5.05e-16	1.86e-17	-15.7289	29.6324	-1.27431	CASZ1	castor zinc finger 1
8046861	5.08e-16	1.87e-17	15.7257	29.6262	1.6599	ITGAV	integrin subunit alpha V
7959473	5.15e-16	1.9e-17	15.7184	29.6118	1.286	DENR	density regulated re-initiation and release factor
8011759	5.15e-16	1.9e-17	-15.7172	29.6093	-1.56451	PFN1	profilin 1
8096489	5.19e-16	1.92e-17	15.7137	29.6023	1.45127	PDLIM5	PDZ and LIM domain 5
8060379	5.2e-16	1.92e-17	-15.7115	29.598	-0.801556	PSMF1	proteasome inhibitor subunit 1
8180311	5.21e-16	1.93e-17	15.7107	29.5965	1.49148	DYNC1I2	dynein cytoplasmic 1 intermediate chain 2
7894293	5.21e-16	1.93e-17	-15.7104	29.5958	-1.71571
8125775	5.23e-16	1.94e-17	-15.7077	29.5904	-1.89761	UQCC2	ubiquinol-cytochrome c reductase complex assembly factor 2
8069711	5.24e-16	1.94e-17	15.7065	29.5882	1.3527	LTN1	listerin E3 ubiquitin protein ligase 1
7917156	5.26e-16	1.95e-17	15.7044	29.5839	1.18668	FUBP1	far upstream element binding protein 1
7911989	5.26e-16	1.95e-17	15.7038	29.5827	1.7643	RPL22	ribosomal protein L22
7966738	5.29e-16	1.97e-17	-15.7005	29.5762	-1.563	C12orf49	chromosome 12 open reading frame 49
7932678	5.29e-16	1.97e-17	15.6997	29.5747	1.41682	YME1L1	YME1 like 1 ATPase
8139632	5.3e-16	1.97e-17	15.6985	29.5723	1.86901	FIGNL1	fidgetin like 1
8037853	5.31e-16	1.98e-17	-15.6972	29.5697	-1.52791	TMEM160	transmembrane protein 160
7898602	5.35e-16	2e-17	15.6929	29.5611	1.27962	OTUD3	OTU deubiquitinase 3
8166219	5.39e-16	2.01e-17	15.6888	29.553	1.22413	SYAP1	synapse associated protein 1
8043697	5.41e-16	2.02e-17	15.6859	29.5472	1.84102	ANKRD36BP2///ANKRD36C///ANKRD36///ANKRD36B	ankyrin repeat domain 36B pseudogene 2///ankyrin repeat domain 36C///ankyrin repeat domain 36///ankyrin repeat domain 36B
8012376	5.42e-16	2.03e-17	-15.6853	29.546	-1.60567	VAMP2	vesicle associated membrane protein 2
8123342	5.46e-16	2.04e-17	15.6807	29.5369	1.30448	FGFR1OP	FGFR1 oncogene partner
8105878	5.47e-16	2.05e-17	15.6795	29.5346	1.50535	RAD17	RAD17 checkpoint clamp loader component
7972069	5.48e-16	2.05e-17	15.6785	29.5326	1.87164	MYCBP2	MYC binding protein 2, E3 ubiquitin protein ligase
7978754	5.49e-16	2.06e-17	15.6766	29.5287	1.21737	C11orf58	chromosome 11 open reading frame 58
8059596	5.49e-16	2.06e-17	15.6764	29.5284	1.8301	TRIP12	thyroid hormone receptor interactor 12
8093156	5.55e-16	2.08e-17	15.6706	29.517	1.44726	NCBP2	nuclear cap binding protein subunit 2
7967486	5.55e-16	2.09e-17	-15.6697	29.515	-1.57668	CCDC92	coiled-coil domain containing 92
8044686	5.56e-16	2.09e-17	15.6684	29.5126	1.41554	ACTR3	ARP3 actin related protein 3 homolog
8030950	5.6e-16	2.11e-17	15.6644	29.5046	2.14761	ZNF701	zinc finger protein 701
7899943	5.66e-16	2.13e-17	15.6591	29.494	1.41311	ZMYM1	zinc finger MYM-type containing 1
8001841	5.68e-16	2.14e-17	15.657	29.4899	1.29735	DYNC1LI2	dynein cytoplasmic 1 light intermediate chain 2
8058428	5.71e-16	2.15e-17	15.6538	29.4834	1.44688	NDUFS1	NADH:ubiquinone oxidoreductase core subunit S1
8108472	5.76e-16	2.18e-17	-15.6484	29.4728	-0.933757	PURA	purine rich element binding protein A
8098752	5.81e-16	2.2e-17	15.6442	29.4644	1.49268	ABCA11P	ATP binding cassette subfamily A member 11, pseudogene
8026182	5.87e-16	2.22e-17	-15.6387	29.4535	-1.60753	MRI1	methylthioribose-1-phosphate isomerase 1
7917433	5.91e-16	2.24e-17	15.6346	29.4454	2.13658	ODF2L	outer dense fiber of sperm tails 2 like
7945014	5.92e-16	2.24e-17	15.633	29.4422	1.41168	CHEK1	checkpoint kinase 1
7896542	5.98e-16	2.27e-17	-15.6278	29.4319	-1.28573
7959623	5.99e-16	2.27e-17	15.6262	29.4287	1.31372	GTF2H3	general transcription factor IIH subunit 3
7957271	6.02e-16	2.29e-17	-15.6238	29.4238	-1.60018
8096661	6.09e-16	2.31e-17	-15.6174	29.4112	-1.31845
8037794	6.1e-16	2.32e-17	-15.6156	29.4075	-1.06612	PRKD2	protein kinase D2
8107204	6.14e-16	2.34e-17	15.6121	29.4006	2.35807
8102560	6.17e-16	2.35e-17	15.6093	29.3951	1.42148	MAD2L1	MAD2 mitotic arrest deficient-like 1 (yeast)
8047518	6.17e-16	2.35e-17	15.6089	29.3942	1.63944	NOP58	NOP58 ribonucleoprotein
8162260	6.17e-16	2.36e-17	-15.6085	29.3933	-1.34616
7898910	6.19e-16	2.37e-17	15.6063	29.389	1.44762	PNRC2	proline rich nuclear receptor coactivator 2
8039933	6.19e-16	2.37e-17	15.6063	29.389	1.44762	PNRC2	proline rich nuclear receptor coactivator 2
7960117	6.19e-16	2.37e-17	-15.6057	29.3878	-1.67026	PXMP2	peroxisomal membrane protein 2
7965064	6.19e-16	2.37e-17	15.6053	29.387	1.6518	OSBPL8	oxysterol binding protein like 8
7900979	6.23e-16	2.39e-17	-15.6019	29.3802	-1.07948	RNF220	ring finger protein 220
8168589	6.23e-16	2.39e-17	15.6012	29.3788	1.7505	ZNF711	zinc finger protein 711
7894159	6.28e-16	2.41e-17	15.5967	29.37	2.60226
8019765	6.33e-16	2.43e-17	-15.5922	29.3609	-1.08828	ARHGDIA	Rho GDP dissociation inhibitor alpha
8148710	6.35e-16	2.44e-17	-15.5907	29.3579	-1.47066	EXOSC4	exosome component 4
8041808	6.35e-16	2.44e-17	15.5901	29.3567	1.21497	RHOQ	ras homolog family member Q
8056113	6.39e-16	2.46e-17	15.5865	29.3497	2.1422	LY75-CD302///LY75	LY75-CD302 readthrough///lymphocyte antigen 75
7932885	6.4e-16	2.47e-17	15.5854	29.3474	1.43382	ARHGAP12	Rho GTPase activating protein 12
7957052	6.43e-16	2.48e-17	15.5827	29.342	1.4124	CCT2	chaperonin containing TCP1 subunit 2
8021208	6.45e-16	2.49e-17	15.5806	29.3379	1.27807	ME2	malic enzyme 2
8081081	6.55e-16	2.53e-17	15.5724	29.3216	1.91492	EPHA3	EPH receptor A3
8128052	6.62e-16	2.56e-17	15.5663	29.3093	1.04545	RNGTT	RNA guanylyltransferase and 5'-phosphatase
7896039	6.7e-16	2.59e-17	-15.5603	29.2973	-1.64559
8102982	6.74e-16	2.61e-17	-15.5562	29.289	-0.990464	GAB1	GRB2 associated binding protein 1
8120382	6.74e-16	2.61e-17	15.556	29.2887	1.52057	ZNF451	zinc finger protein 451
8029507	6.77e-16	2.63e-17	-15.5533	29.2834	-1.38355	NECTIN2	nectin cell adhesion molecule 2
8007084	6.84e-16	2.65e-17	-15.5483	29.2734	-1.50259	RARA///BCOR	retinoic acid receptor alpha///BCL6 corepressor
7893331	6.85e-16	2.66e-17	15.547	29.2707	2.58665
7970844	6.86e-16	2.67e-17	15.5456	29.268	1.37194	KATNAL1	katanin catalytic subunit A1 like 1
8073662	6.87e-16	2.67e-17	-15.5444	29.2655	-1.05109	PARVB	parvin beta
8056060	6.89e-16	2.68e-17	15.5424	29.2617	1.60022	BAZ2B	bromodomain adjacent to zinc finger domain 2B
8083794	6.96e-16	2.71e-17	15.5371	29.251	1.31749	MYNN	myoneurin
8161575	6.97e-16	2.72e-17	15.5361	29.249	1.88278	CBWD6///CBWD3///CBWD5///CBWD2///CBWD1///CBWD6///CBWD3///CBWD5///CBWD1	COBW domain containing 6///COBW domain containing 3///COBW domain containing 5///COBW domain containing 2///COBW domain containing 1///COBW domain containing 6///COBW domain containing 3///COBW domain containing 5///COBW domain containing 1
8162147	6.98e-16	2.72e-17	15.5352	29.2472	1.8602	ZCCHC6	zinc finger CCHC-type containing 6
7892776	7e-16	2.73e-17	-15.5332	29.2432	-1.96282
8130087	7.18e-16	2.8e-17	15.5201	29.217	1.35852	PPIL4	peptidylprolyl isomerase like 4
8178955	7.18e-16	2.81e-17	-15.519	29.2149	-1.32674	RGL2	ral guanine nucleotide dissociation stimulator like 2
8180144	7.18e-16	2.81e-17	-15.519	29.2149	-1.32674	RGL2	ral guanine nucleotide dissociation stimulator like 2
8099612	7.23e-16	2.83e-17	15.5151	29.2069	1.35841	ADGRA3	adhesion G protein-coupled receptor A3
7898799	7.26e-16	2.85e-17	-15.5129	29.2026	-1.85609	C1QC	complement C1q C chain
7976154	7.27e-16	2.85e-17	-15.5116	29.2	-1.57064
8024358	7.33e-16	2.88e-17	-15.5076	29.1919	-1.19056	CSNK1G2	casein kinase 1 gamma 2
8174820	7.49e-16	2.94e-17	15.4957	29.1681	1.39009	C1GALT1C1	C1GALT1 specific chaperone 1
7974621	7.55e-16	2.97e-17	15.4917	29.1601	1.82605	ARID4A	AT-rich interaction domain 4A
8033813	7.63e-16	3e-17	-15.4861	29.1488	-1.32638	FBXL12	F-box and leucine rich repeat protein 12
8053901	7.63e-16	3e-17	-15.4857	29.1482	-0.780677	TMEM127	transmembrane protein 127
7896126	7.66e-16	3.02e-17	15.483	29.1428	1.18206
7943620	7.69e-16	3.03e-17	15.4807	29.1381	1.7061	ATM	ATM serine/threonine kinase
8139889	7.7e-16	3.04e-17	-15.4796	29.1358	-1.90256
7999596	7.7e-16	3.04e-17	-15.479	29.1348	-1.21361	LOC102724984///LOC728138///KIAA2013	uncharacterized protein KIAA2013///KIAA2013 pseudogene///KIAA2013
8059801	7.7e-16	3.04e-17	15.4787	29.1341	1.05289	USP40	ubiquitin specific peptidase 40
7988093	7.78e-16	3.08e-17	15.4733	29.1234	1.48041	TP53BP1	tumor protein p53 binding protein 1
8110022	7.86e-16	3.11e-17	-15.4675	29.1117	-1.47018	ATP6V0E1	ATPase H+ transporting V0 subunit e1
8017634	7.91e-16	3.14e-17	15.4637	29.1041	1.46254	DDX5	DEAD-box helicase 5
7983123	7.91e-16	3.14e-17	-15.4637	29.104	-1.39957	HAUS2	HAUS augmin like complex subunit 2
8040695	8.05e-16	3.19e-17	-15.4545	29.0855	-1.78709	KCNK3	potassium two pore domain channel subfamily K member 3
7894836	8.11e-16	3.22e-17	15.4507	29.078	2.24112
8164269	8.18e-16	3.25e-17	-15.4458	29.0681	-1.69836	ENG	endoglin
8030997	8.24e-16	3.28e-17	15.4419	29.0602	1.4796	ZNF813	zinc finger protein 813
8019930	8.26e-16	3.29e-17	-15.4399	29.0563	-1.2644	MYL12B	myosin light chain 12B
8170882	8.28e-16	3.3e-17	-15.4384	29.0532	-1.4722	ATP6AP1	ATPase H+ transporting accessory protein 1
8107282	8.31e-16	3.31e-17	15.4362	29.0488	1.77209	WDR36	WD repeat domain 36
7894882	8.37e-16	3.34e-17	15.4326	29.0416	1.29979
7964064	8.43e-16	3.36e-17	-15.4286	29.0337	-0.832539	CS	citrate synthase
8126259	8.5e-16	3.39e-17	15.4239	29.0242	1.36601	OARD1	O-acyl-ADP-ribose deacylase 1
7924773	8.55e-16	3.42e-17	15.42	29.0163	1.7335	CDC42BPA	CDC42 binding protein kinase alpha
8013120	8.55e-16	3.42e-17	-15.4199	29.0161	-2.03396	PEMT	phosphatidylethanolamine N-methyltransferase
7996318	8.56e-16	3.43e-17	-15.4194	29.0152	-1.55968	CMTM3	CKLF like MARVEL transmembrane domain containing 3
8019772	8.56e-16	3.43e-17	-15.419	29.0143	-1.36743	ALYREF	Aly/REF export factor
7894366	8.56e-16	3.43e-17	15.4184	29.013	1.4283
8050608	8.61e-16	3.45e-17	15.4153	29.0069	1.34518	LDAH	lipid droplet associated hydrolase
8174710	8.61e-16	3.46e-17	-15.4147	29.0057	-1.39954	RPL39P5///ZNF525///RPL39	ribosomal protein L39 pseudogene 5///zinc finger protein 525///ribosomal protein L39
8134219	8.61e-16	3.46e-17	15.4143	29.0048	1.35248	VPS50	VPS50, EARP/GARPII complex subunit
7895511	8.66e-16	3.48e-17	15.411	28.9982	1.46619
8072122	8.71e-16	3.51e-17	15.4076	28.9914	0.779988
7896364	8.77e-16	3.54e-17	15.4035	28.9831	2.61723
7992293	8.77e-16	3.54e-17	-15.4034	28.9829	-2.31691	TMEM204	transmembrane protein 204
8037453	8.79e-16	3.55e-17	15.402	28.9801	1.45469	ZNF112	zinc finger protein 112
7973530	8.8e-16	3.55e-17	-15.4011	28.9783	-1.11107	PCK2	phosphoenolpyruvate carboxykinase 2, mitochondrial
8018754	8.81e-16	3.56e-17	-15.3999	28.976	-1.31325	CYGB	cytoglobin
8174985	8.9e-16	3.6e-17	15.3948	28.9656	1.92566	SMARCA1	SWI/SNF related, matrix associated, actin dependent regulator of chromatin, subfamily a, member 1
8134814	8.95e-16	3.62e-17	-15.3914	28.9587	-1.42131	PILRA	paired immunoglobin like type 2 receptor alpha
8014974	9.12e-16	3.69e-17	15.3818	28.9395	1.77603	TOP2A	topoisomerase (DNA) II alpha
8081128	9.2e-16	3.73e-17	15.3771	28.9301	1.13347	NSUN3	NOP2/Sun RNA methyltransferase family member 3
8038458	9.21e-16	3.74e-17	-15.3758	28.9275	-0.918425	PNKP	polynucleotide kinase 3'-phosphatase
7985044	9.23e-16	3.75e-17	15.3744	28.9246	0.95873	UBE2Q2	ubiquitin conjugating enzyme E2 Q2
8150908	9.25e-16	3.75e-17	15.3734	28.9225	1.10301	IMPAD1	inositol monophosphatase domain containing 1
8140668	9.29e-16	3.77e-17	15.3708	28.9173	1.88465	SEMA3A	semaphorin 3A
7991598	9.35e-16	3.8e-17	15.3666	28.9089	1.58408	SNRPA1	small nuclear ribonucleoprotein polypeptide A'
8047865	9.35e-16	3.81e-17	15.3665	28.9086	1.46553	PIKFYVE	phosphoinositide kinase, FYVE-type zinc finger containing
8074061	9.39e-16	3.82e-17	-15.3641	28.9038	-1.63192
8084323	9.56e-16	3.9e-17	-15.3549	28.8852	-0.986013	DVL3	dishevelled segment polarity protein 3
7985268	9.58e-16	3.91e-17	-15.3533	28.882	-1.18432	FAH	fumarylacetoacetate hydrolase
7895840	9.59e-16	3.92e-17	15.3522	28.8799	1.51022
7929247	9.6e-16	3.92e-17	15.3516	28.8787	0.947005	2021-03-05	membrane associated ring-CH-type finger 5
7896329	9.64e-16	3.94e-17	15.3493	28.874	1.59401
8160213	9.71e-16	3.97e-17	15.3449	28.8651	1.61341	TTC39B	tetratricopeptide repeat domain 39B
8076461	9.72e-16	3.98e-17	-15.344	28.8633	-2.41916
8080144	9.75e-16	3.99e-17	-15.3424	28.8601	-1.07045	PARP3	poly(ADP-ribose) polymerase family member 3
8139228	9.88e-16	4.05e-17	15.3355	28.846	1.24593	C7orf25	chromosome 7 open reading frame 25
7965359	9.88e-16	4.05e-17	15.3348	28.8447	1.60719	ATP2B1	ATPase plasma membrane Ca2+ transporting 1
7893399	9.93e-16	4.08e-17	15.3322	28.8395	1.34563
7925792	1.01e-15	4.14e-17	15.3248	28.8245	1.6303	ZMYND11	zinc finger MYND-type containing 11
7904853	1.03e-15	4.24e-17	15.3121	28.7989	1.25387	GPR89A///GPR89B	G protein-coupled receptor 89A///G protein-coupled receptor 89B
8042211	1.04e-15	4.26e-17	15.3096	28.7939	1.18717	B3GNT2	UDP-GlcNAc:betaGal beta-1,3-N-acetylglucosaminyltransferase 2
7895089	1.05e-15	4.31e-17	15.3047	28.7839	1.98086
7966448	1.06e-15	4.38e-17	-15.2958	28.7659	-1.34814	TMEM116	transmembrane protein 116
8160581	1.06e-15	4.39e-17	15.2954	28.765	1.56865	TOPORS	TOP1 binding arginine/serine rich protein
7950990	1.07e-15	4.4e-17	15.2935	28.7613	1.5422	SLC36A4	solute carrier family 36 member 4
7936661	1.08e-15	4.48e-17	15.285	28.7441	1.24349	PRDX3	peroxiredoxin 3
7896194	1.09e-15	4.48e-17	15.2844	28.7429	1.54424
8038967	1.09e-15	4.49e-17	15.2833	28.7405	1.88114	ZNF83	zinc finger protein 83
7975136	1.09e-15	4.53e-17	15.2796	28.7332	1.75193	FUT8	fucosyltransferase 8
7992402	1.1e-15	4.56e-17	-15.2766	28.727	-1.12944	NDUFB10	NADH:ubiquinone oxidoreductase subunit B10
8016159	1.1e-15	4.58e-17	-15.2739	28.7216	-1.2609	DCAKD	dephospho-CoA kinase domain containing
8052698	1.11e-15	4.6e-17	15.2717	28.7171	1.22395	C1D	C1D nuclear receptor corepressor
7895091	1.13e-15	4.7e-17	-15.2609	28.6952	-1.82904
8096538	1.14e-15	4.71e-17	15.2594	28.6922	1.35661	RAP1GDS1	Rap1 GTPase-GDP dissociation stimulator 1
8046201	1.14e-15	4.72e-17	15.2585	28.6903	1.45258	SSB	Sjogren syndrome antigen B
7895806	1.14e-15	4.75e-17	-15.2558	28.6848	-1.75633
8161238	1.14e-15	4.76e-17	-15.2552	28.6836	-1.51037	RAB1C	RAB1C, member RAS oncogene family pseudogene
8148358	1.14e-15	4.76e-17	15.2551	28.6834	1.40687	PHF20L1	PHD finger protein 20-like 1
8081740	1.16e-15	4.85e-17	15.2456	28.6642	1.45567	ATP6V1A	ATPase H+ transporting V1 subunit A
7979412	1.18e-15	4.9e-17	15.2398	28.6524	1.48699
7946559	1.18e-15	4.94e-17	-15.2362	28.6451	-1.33576	DNAJC25-GNG10///GNG10	DNAJC25-GNG10 readthrough///G protein subunit gamma 10
8146863	1.19e-15	4.96e-17	15.2339	28.6405	2.04892	SULF1	sulfatase 1
8001477	1.21e-15	5.07e-17	-15.223	28.6184	-0.874744	AMFR	autocrine motility factor receptor
7895842	1.22e-15	5.09e-17	-15.2211	28.6145	-1.69037
8123467	1.23e-15	5.16e-17	15.2141	28.6004	1.23541	ERMARD	ER membrane associated RNA degradation
8071861	1.24e-15	5.19e-17	-15.2116	28.5953	-2.54578	SUSD2	sushi domain containing 2
8117368	1.24e-15	5.19e-17	-15.2113	28.5946	-2.06817	HIST1H4C	histone cluster 1, H4c
8010915	1.24e-15	5.19e-17	-15.2113	28.5946	-1.5618	FAM101B	family with sequence similarity 101 member B
8127526	1.24e-15	5.2e-17	-15.2102	28.5923	-1.43819	RPL39P5///ZNF525///RPL39	ribosomal protein L39 pseudogene 5///zinc finger protein 525///ribosomal protein L39
7910446	1.25e-15	5.23e-17	15.2076	28.587	1.41718	COG2	component of oligomeric golgi complex 2
8019709	1.25e-15	5.25e-17	-15.2061	28.584	-2.29785	RNU2-1	RNA, U2 small nuclear 1
7895530	1.26e-15	5.3e-17	15.2014	28.5746	2.98356
7985166	1.27e-15	5.35e-17	15.1961	28.5637	1.53736	IREB2	iron responsive element binding protein 2
8013906	1.28e-15	5.4e-17	15.1917	28.5547	1.19313	TWF1	twinfilin actin binding protein 1
8058373	1.28e-15	5.42e-17	15.1903	28.552	1.62476	WDR12	WD repeat domain 12
8053801	1.29e-15	5.44e-17	15.1882	28.5478	2.05241	ANKRD36BP2///ANKRD36C///ANKRD36///ANKRD36B	ankyrin repeat domain 36B pseudogene 2///ankyrin repeat domain 36C///ankyrin repeat domain 36///ankyrin repeat domain 36B
7952436	1.3e-15	5.5e-17	-15.183	28.5372	-2.02455	ESAM	endothelial cell adhesion molecule
7918517	1.3e-15	5.5e-17	15.1828	28.5367	0.980388	WDR77	WD repeat domain 77
7995456	1.31e-15	5.52e-17	15.1808	28.5325	1.04238	HEATR3	HEAT repeat containing 3
7983679	1.32e-15	5.6e-17	15.1735	28.5177	1.14714	AP4E1	adaptor related protein complex 4 epsilon 1 subunit
7981192	1.33e-15	5.62e-17	15.1721	28.5148	1.72615	ATG2B	autophagy related 2B
8081362	1.33e-15	5.63e-17	15.1713	28.5134	1.91892	CEP97	centrosomal protein 97
7988970	1.33e-15	5.63e-17	15.1708	28.5123	1.48085	FAM214A	family with sequence similarity 214 member A
8096411	1.33e-15	5.65e-17	15.1691	28.5088	1.6111	TIGD2	tigger transposable element derived 2
7929596	1.33e-15	5.66e-17	15.1689	28.5084	0.864064	LCOR	ligand dependent nuclear receptor corepressor
7974303	1.34e-15	5.69e-17	15.166	28.5025	0.908084	TMX1	thioredoxin related transmembrane protein 1
7960728	1.34e-15	5.72e-17	-15.1635	28.4974	-1.80268	SCARNA12	small Cajal body-specific RNA 12
7908022	1.35e-15	5.75e-17	15.1606	28.4915	1.62066	DHX9	DEAH-box helicase 9
8017437	1.36e-15	5.78e-17	15.1581	28.4864	1.21947	FTSJ3	FtsJ homolog 3
8130438	1.36e-15	5.81e-17	15.1554	28.4808	1.14393	TFB1M	transcription factor B1, mitochondrial
8011823	1.37e-15	5.84e-17	15.153	28.4761	1.79599	ZNF594	zinc finger protein 594
7892857	1.37e-15	5.86e-17	15.1514	28.4727	1.61919
7981335	1.37e-15	5.87e-17	15.1504	28.4708	2.46783	HSP90AA1	heat shock protein 90 alpha family class A member 1
8110990	1.39e-15	5.93e-17	-15.1455	28.4608	-1.11634	CTNND2	catenin delta 2
8146285	1.39e-15	5.94e-17	-15.1449	28.4595	-0.841824	HGSNAT	heparan-alpha-glucosaminide N-acetyltransferase
8057517	1.4e-15	5.97e-17	15.1418	28.4532	1.21762	NCKAP1	NCK associated protein 1
8042373	1.4e-15	5.99e-17	15.1408	28.4511	1.4556	ETAA1	Ewing tumor associated antigen 1
7893488	1.4e-15	6e-17	15.1399	28.4494	2.01819
7895798	1.42e-15	6.08e-17	-15.1329	28.435	-2.38774
7894390	1.42e-15	6.09e-17	15.1319	28.433	2.41082
7898227	1.44e-15	6.17e-17	-15.1259	28.4207	-1.05631	PLEKHM2	pleckstrin homology and RUN domain containing M2
8008185	1.44e-15	6.18e-17	-15.1252	28.4193	-1.07472	ABI3	ABI family member 3
8125687	1.45e-15	6.25e-17	-15.1192	28.4071	-1.24307	RGL2	ral guanine nucleotide dissociation stimulator like 2
7974471	1.47e-15	6.34e-17	-15.1123	28.393	-2.261
8068460	1.48e-15	6.35e-17	15.1112	28.3907	1.28242	MORC3	MORC family CW-type zinc finger 3
7924582	1.48e-15	6.38e-17	15.1095	28.3872	1.09567	WDR26	WD repeat domain 26
8017283	1.5e-15	6.49e-17	15.1008	28.3695	1.35147	INTS2	integrator complex subunit 2
8132589	1.5e-15	6.49e-17	-15.1006	28.3691	-1.25744
8121886	1.51e-15	6.54e-17	15.0972	28.3622	1.22413	HINT3	histidine triad nucleotide binding protein 3
7896004	1.52e-15	6.58e-17	15.094	28.3557	1.76922
7922656	1.54e-15	6.66e-17	15.0877	28.3427	0.979805	ACBD6	acyl-CoA binding domain containing 6
7940835	1.56e-15	6.74e-17	-15.0822	28.3316	-2.17265	COX8A	cytochrome c oxidase subunit 8A
8068266	1.56e-15	6.77e-17	15.0794	28.3258	1.42494	IFNAR1	interferon alpha and beta receptor subunit 1
8111796	1.57e-15	6.79e-17	15.078	28.3231	1.20264	PRKAA1	protein kinase AMP-activated catalytic subunit alpha 1
8136401	1.57e-15	6.8e-17	15.0779	28.3227	1.35933	NUP205	nucleoporin 205
8044111	1.57e-15	6.83e-17	15.0753	28.3174	1.10168	MRPS9	mitochondrial ribosomal protein S9
8027701	1.58e-15	6.84e-17	-15.0746	28.316	-1.09506	GRAMD1A	GRAM domain containing 1A
8085608	1.59e-15	6.92e-17	15.0692	28.305	1.1578	HACL1	2-hydroxyacyl-CoA lyase 1
8022941	1.6e-15	6.95e-17	-15.0665	28.2994	-1.04857	TPGS2	tubulin polyglutamylase complex subunit 2
8180348	1.6e-15	6.97e-17	-15.0654	28.2972	-2.13908	XCL1	X-C motif chemokine ligand 1
7970262	1.6e-15	6.98e-17	15.0647	28.2959	1.1409	CUL4A	cullin 4A
8064502	1.62e-15	7.07e-17	-15.0586	28.2832	-1.96795	SNRPB	small nuclear ribonucleoprotein polypeptides B and B1
8177478	1.65e-15	7.19e-17	15.0502	28.2661	1.56213	RAD17	RAD17 checkpoint clamp loader component
8054064	1.65e-15	7.2e-17	15.0493	28.2643	2.06336	ANKRD36B	ankyrin repeat domain 36B
8118963	1.65e-15	7.22e-17	-15.0476	28.2608	-0.998225	FANCE	Fanconi anemia complementation group E
7904742	1.65e-15	7.23e-17	-15.0476	28.2607	-0.958367	LIX1L	limb and CNS expressed 1 like
7955331	1.66e-15	7.26e-17	-15.0451	28.2557	-0.927371	SMARCD1	SWI/SNF related, matrix associated, actin dependent regulator of chromatin, subfamily d, member 1
7904695	1.66e-15	7.28e-17	15.044	28.2535	1.0584	SEC22B	SEC22 homolog B, vesicle trafficking protein (gene/pseudogene)
8127903	1.67e-15	7.33e-17	15.0403	28.2459	1.99994	CEP162	centrosomal protein 162
8154416	1.68e-15	7.37e-17	15.0376	28.2403	1.6426	CCDC171	coiled-coil domain containing 171
8056829	1.71e-15	7.52e-17	15.0281	28.2208	1.54531	CIR1	corepressor interacting with RBPJ, 1
7943552	1.72e-15	7.56e-17	15.0255	28.2155	1.11067	AASDHPPT	aminoadipate-semialdehyde dehydrogenase-phosphopantetheinyl transferase
8060257	1.76e-15	7.71e-17	-15.0156	28.1951	-1.1042	STK25	serine/threonine kinase 25
7893143	1.76e-15	7.73e-17	15.0144	28.1927	2.7567
7894661	1.77e-15	7.79e-17	-15.0104	28.1846	-1.5332
7963137	1.78e-15	7.82e-17	15.0086	28.1809	2.01283
8155487	1.79e-15	7.92e-17	15.0026	28.1685	2.21554	FGF7P3///FGF7P6///FGF7	fibroblast growth factor 7 pseudogene 3///fibroblast growth factor 7 pseudogene 6///fibroblast growth factor 7
8161423	1.79e-15	7.92e-17	15.0026	28.1685	2.21554	FGF7P3///FGF7P6///FGF7	fibroblast growth factor 7 pseudogene 3///fibroblast growth factor 7 pseudogene 6///fibroblast growth factor 7
8161455	1.79e-15	7.92e-17	15.0026	28.1685	2.21554	FGF7P3///FGF7P6///FGF7	fibroblast growth factor 7 pseudogene 3///fibroblast growth factor 7 pseudogene 6///fibroblast growth factor 7
7910372	1.79e-15	7.92e-17	-15.0024	28.1682	-0.958264	RNF187	ring finger protein 187
8046169	1.8e-15	7.96e-17	15.0001	28.1635	1.45935	PPIG	peptidylprolyl isomerase G
8148694	1.8e-15	7.96e-17	-14.9998	28.1629	-1.2292	GRINA	glutamate ionotropic receptor NMDA type subunit associated protein 1
7970954	1.82e-15	8.04e-17	14.9952	28.1533	2.02626	DCLK1	doublecortin like kinase 1
8019273	1.82e-15	8.05e-17	-14.9945	28.152	-1.28993	ALYREF	Aly/REF export factor
7925622	1.82e-15	8.05e-17	14.9944	28.1517	1.86691	AHCTF1P1///AHCTF1	AT-hook containing transcription factor 1 pseudogene 1///AT-hook containing transcription factor 1
8028652	1.82e-15	8.05e-17	-14.9942	28.1512	-2.03311	ZFP36	ZFP36 ring finger protein
7904572	1.82e-15	8.08e-17	-14.9926	28.1481	-2.65538
8062371	1.83e-15	8.1e-17	-14.9915	28.1458	-1.49482	MANBAL	mannosidase beta like
8006865	1.83e-15	8.11e-17	-14.9905	28.1437	-1.00422	PPP1R1B	protein phosphatase 1 regulatory inhibitor subunit 1B
8000811	1.83e-15	8.13e-17	-14.9892	28.1409	-1.48446	MAPK3	mitogen-activated protein kinase 3
7980485	1.84e-15	8.16e-17	14.9875	28.1375	1.61163	DIO2	deiodinase, iodothyronine, type II
7893939	1.85e-15	8.21e-17	14.9845	28.1313	1.16138
8121392	1.87e-15	8.34e-17	14.9771	28.1161	1.6324	CEP57L1	centrosomal protein 57 like 1
7904874	1.87e-15	8.34e-17	14.9767	28.1153	1.26568	NBPF25P///NBPF19///NBPF20///NBPF10///NBPF8///NBPF9///NBPF15///NBPF11///NBPF12///NBPF3///NBPF1///NBPF14	neuroblastoma breakpoint family member 25, pseudogene///neuroblastoma breakpoint family member 19///neuroblastoma breakpoint family member 20///neuroblastoma breakpoint family member 10///neuroblastoma breakpoint family member 8///neuroblastoma breakpoint family member 9///neuroblastoma breakpoint family member 15///neuroblastoma breakpoint family member 11///neuroblastoma breakpoint family membe…
7963911	1.88e-15	8.39e-17	14.9737	28.1092	1.00325	CD63	CD63 molecule
8004464	1.89e-15	8.42e-17	-14.972	28.1058	-1.0982	TNFSF12-TNFSF13///TNFSF12///TNFSF13	TNFSF12-TNFSF13 readthrough///tumor necrosis factor superfamily member 12///tumor necrosis factor superfamily member 13
7958000	1.9e-15	8.49e-17	-14.968	28.0974	-1.52064	CHPT1	choline phosphotransferase 1
7895839	1.9e-15	8.49e-17	14.9679	28.0972	2.03553
7893264	1.9e-15	8.5e-17	14.9675	28.0965	1.42733
7917255	1.91e-15	8.53e-17	14.9661	28.0935	1.53523	SSX2IP	SSX family member 2 interacting protein
8120758	1.94e-15	8.66e-17	14.9582	28.0773	1.30828	SENP6	SUMO1/sentrin specific peptidase 6
8164572	1.94e-15	8.7e-17	-14.956	28.0728	-1.07163	ASB6	ankyrin repeat and SOCS box containing 6
8103399	1.97e-15	8.83e-17	14.9491	28.0586	1.32346	PDGFC	platelet derived growth factor C
7948898	1.99e-15	8.94e-17	14.943	28.046	1.43804	SNHG1///SNORD31	small nucleolar RNA host gene 1///small nucleolar RNA, C/D box 31
7937483	1.99e-15	8.94e-17	-14.943	28.0459	-1.57665	SNORA52	small nucleolar RNA, H/ACA box 52
8079346	2e-15	8.96e-17	14.9417	28.0433	1.65152	SACM1L	SAC1 suppressor of actin mutations 1-like (yeast)
8114068	2e-15	8.97e-17	-14.9412	28.0423	-0.827199	SHROOM1	shroom family member 1
8135594	2e-15	8.99e-17	-14.94	28.0398	-2.3628	CAV1	caveolin 1
7972805	2e-15	9e-17	-14.9394	28.0387	-1.27326	RAB20	RAB20, member RAS oncogene family
7893471	2.01e-15	9.03e-17	-14.9378	28.0353	-2.70355
7894886	2.02e-15	9.08e-17	14.9349	28.0294	2.41893
7981512	2.04e-15	9.21e-17	-14.928	28.0151	-1.31966
8156826	2.05e-15	9.23e-17	14.9271	28.0132	1.35312	TGFBR1	transforming growth factor beta receptor 1
7893710	2.05e-15	9.26e-17	14.9257	28.0104	1.14242
7928558	2.05e-15	9.26e-17	-14.9253	28.0096	-1.14385	ZMIZ1	zinc finger MIZ-type containing 1
8164013	2.06e-15	9.3e-17	14.9234	28.0057	2.25852	STRBP	spermatid perinuclear RNA binding protein
8128650	2.06e-15	9.3e-17	14.9232	28.0053	1.21565	SEC63	SEC63 homolog, protein translocation regulator
7892562	2.06e-15	9.3e-17	14.9232	28.0052	1.51074
7899043	2.06e-15	9.35e-17	-14.9209	28.0006	-1.20022	SEPN1	selenoprotein N, 1
7894551	2.1e-15	9.52e-17	14.912	27.9822	1.72282
8094556	2.11e-15	9.55e-17	14.9105	27.979	1.16684	PGM2	phosphoglucomutase 2
7973314	2.12e-15	9.63e-17	-14.9062	27.9701	-0.929718	OXA1L	OXA1L, mitochondrial inner membrane protein
7896426	2.13e-15	9.66e-17	14.905	27.9677	1.82744
8136631	2.14e-15	9.73e-17	14.9014	27.9602	1.15362	SSBP1	single stranded DNA binding protein 1
7892598	2.15e-15	9.76e-17	14.8997	27.9568	1.72624
8129649	2.15e-15	9.78e-17	14.8989	27.9552	1.52359	SLC18B1	solute carrier family 18 member B1
8163275	2.15e-15	9.79e-17	14.8984	27.9541	1.59009	KIAA0368	KIAA0368
8024566	2.15e-15	9.79e-17	-14.8984	27.954	-1.55363	GNA11	G protein subunit alpha 11
7895275	2.15e-15	9.8e-17	14.8978	27.9529	1.05355
8080162	2.16e-15	9.86e-17	-14.8948	27.9467	-1.74557	ABHD14A	abhydrolase domain containing 14A
8100382	2.17e-15	9.93e-17	-14.8913	27.9394	-1.54647	CHIC2///CHIC2	cysteine rich hydrophobic domain 2///cysteine rich hydrophobic domain 2
8107691	2.17e-15	9.93e-17	14.8911	27.9391	1.44576	PHAX	phosphorylated adaptor for RNA export
7961693	2.2e-15	1e-16	14.8855	27.9276	1.25063	LDHB	lactate dehydrogenase B
8127698	2.23e-15	1.02e-16	14.8777	27.9113	1.76006	PHIP	pleckstrin homology domain interacting protein
7894557	2.24e-15	1.02e-16	14.8761	27.9081	2.04932
8152148	2.25e-15	1.03e-16	14.8727	27.9011	1.64434	UBR5	ubiquitin protein ligase E3 component n-recognin 5
7899346	2.25e-15	1.03e-16	-14.8714	27.8984	-1.76891	TMA7	translation machinery associated 7 homolog
7919151	2.25e-15	1.03e-16	-14.8711	27.8977	-2.11682	RNVU1-1	RNA, variant U1 small nuclear 1
7919392	2.25e-15	1.03e-16	-14.8711	27.8977	-2.11682	RNVU1-1	RNA, variant U1 small nuclear 1
7935639	2.26e-15	1.04e-16	-14.8705	27.8966	-1.00167	SLC25A28	solute carrier family 25 member 28
7985226	2.27e-15	1.04e-16	14.8679	27.8911	0.832796	MORF4L1	mortality factor 4 like 1
7935123	2.28e-15	1.05e-16	14.864	27.8831	1.67377	FRA10AC1	fragile site, folic acid type, rare, fra(10)(q23.3) or fra(10)(q24.2) candidate 1
7947570	2.28e-15	1.05e-16	-14.8639	27.8829	-0.908872	TP53I11	tumor protein p53 inducible protein 11
8053386	2.28e-15	1.05e-16	-14.8639	27.8828	-1.14881
8161537	2.3e-15	1.06e-16	14.8591	27.873	1.33518	CBWD6///CBWD3///CBWD5///CBWD2///CBWD1///CBWD6///CBWD3///CBWD5///CBWD1	COBW domain containing 6///COBW domain containing 3///COBW domain containing 5///COBW domain containing 2///COBW domain containing 1///COBW domain containing 6///COBW domain containing 3///COBW domain containing 5///COBW domain containing 1
7893063	2.3e-15	1.06e-16	14.8586	27.8718	2.01566
7981958	2.31e-15	1.07e-16	-14.8569	27.8684	-1.8528	SNORD116-9///SNORD116-7///SNORD116-5///SNORD116-3	small nucleolar RNA, C/D box 116-9///small nucleolar RNA, C/D box 116-7///small nucleolar RNA, C/D box 116-5///small nucleolar RNA, C/D box 116-3
7981962	2.31e-15	1.07e-16	-14.8569	27.8684	-1.8528	SNORD116-9///SNORD116-7///SNORD116-5///SNORD116-3	small nucleolar RNA, C/D box 116-9///small nucleolar RNA, C/D box 116-7///small nucleolar RNA, C/D box 116-5///small nucleolar RNA, C/D box 116-3
7944011	2.33e-15	1.08e-16	14.8521	27.8584	1.18198	REXO2	RNA exonuclease 2
7979551	2.33e-15	1.08e-16	14.8514	27.8571	0.858444	PPP2R5E	protein phosphatase 2 regulatory subunit B'epsilon
7976648	2.34e-15	1.08e-16	-14.8485	27.851	-1.15332	CCNK	cyclin K
8174794	2.34e-15	1.09e-16	14.8478	27.8496	1.29578	CUL4B	cullin 4B
7959153	2.41e-15	1.12e-16	-14.8338	27.8207	-2.13784	COX6A1	cytochrome c oxidase subunit 6A1
7995552	2.42e-15	1.12e-16	14.8315	27.8159	1.56971	CYLD	CYLD lysine 63 deubiquitinase
8145175	2.42e-15	1.12e-16	-14.8311	27.8149	-1.27379	PDLIM2	PDZ and LIM domain 2
8088172	2.42e-15	1.12e-16	-14.8303	27.8133	-1.57665
8153762	2.42e-15	1.12e-16	-14.8302	27.8132	-0.972723	SLC39A4	solute carrier family 39 member 4
7894013	2.43e-15	1.13e-16	14.8293	27.8113	2.30592
7984922	2.43e-15	1.13e-16	-14.8281	27.8087	-1.0202	MPI	mannose phosphate isomerase
8014241	2.44e-15	1.14e-16	14.8254	27.8032	1.62791	SLFN12	schlafen family member 12
7893207	2.47e-15	1.15e-16	14.8204	27.7928	1.17571
8113591	2.47e-15	1.15e-16	14.8197	27.7915	1.57069	PGGT1B	protein geranylgeranyltransferase type I subunit beta
7923824	2.48e-15	1.16e-16	-14.8173	27.7863	-0.970267	SLC41A1	solute carrier family 41 member 1
7904465	2.49e-15	1.16e-16	-14.8155	27.7827	-1.49508	HIST2H2BF///HIST2H2BA	histone cluster 2, H2bf///histone cluster 2, H2ba (pseudogene)
7896683	2.49e-15	1.16e-16	14.8138	27.7792	1.50724
7906576	2.49e-15	1.16e-16	-14.8136	27.7788	-0.89319	NCSTN	nicastrin
8177560	2.51e-15	1.17e-16	14.8091	27.7695	1.55527	BDP1	B double prime 1, subunit of RNA polymerase III transcription initiation factor IIIB
8041179	2.54e-15	1.19e-16	14.8034	27.7576	1.58031	CLIP4	CAP-Gly domain containing linker protein family member 4
8063607	2.54e-15	1.19e-16	14.803	27.7568	0.787976	RAB22A	RAB22A, member RAS oncogene family
7951781	2.56e-15	1.2e-16	-14.7988	27.7481	-1.32583	C11orf71	chromosome 11 open reading frame 71
7893213	2.56e-15	1.2e-16	14.7984	27.7473	2.16582
8056693	2.62e-15	1.23e-16	14.7881	27.726	1.61623	FASTKD1	FAST kinase domains 1
7970999	2.62e-15	1.23e-16	14.7873	27.7242	1.76903	SPG20	spastic paraplegia 20 (Troyer syndrome)
8007992	2.62e-15	1.23e-16	14.7868	27.7231	1.60811	KPNB1	karyopherin subunit beta 1
7908330	2.64e-15	1.24e-16	14.7836	27.7166	1.2137	C1orf27	chromosome 1 open reading frame 27
8062981	2.64e-15	1.24e-16	-14.7817	27.7127	-0.88725	PIGT	phosphatidylinositol glycan anchor biosynthesis class T
8069574	2.65e-15	1.25e-16	14.7794	27.7079	1.29546	C21orf91	chromosome 21 open reading frame 91
7927814	2.65e-15	1.25e-16	14.7791	27.7072	1.00166	SIRT1	sirtuin 1
7899990	2.66e-15	1.25e-16	-14.7778	27.7045	-0.881369	NCDN	neurochondrin
8028645	2.7e-15	1.27e-16	-14.7694	27.6871	-0.887375	MED29	mediator complex subunit 29
8079563	2.72e-15	1.28e-16	-14.7671	27.6824	-0.814742	DHX30	DEAH-box helicase 30
8126428	2.74e-15	1.29e-16	14.7625	27.6728	1.83228	TRERF1	transcriptional regulating factor 1
7893543	2.77e-15	1.31e-16	14.7565	27.6603	1.56538
8019802	2.78e-15	1.32e-16	-14.7541	27.6553	-2.38593	RNU2-1	RNA, U2 small nuclear 1
7980044	2.79e-15	1.32e-16	14.7526	27.6521	1.10735	PNMA1	paraneoplastic Ma antigen 1
7993580	2.81e-15	1.33e-16	-14.7493	27.6453	-0.943789	PKD1P6-NPIPP1///NPIPA8///NPIPA7///NPIPA5///NPIPB5///NPIPB6///NPIPA2///NPIPA3///NPIPB4///PKD1P1///PDXDC2P///NPIPB3///NPIPA1///NPIPB5///NPIPB4///NPIPB3	PKD1P6-NPIPP1 readthrough///nuclear pore complex interacting protein family member A8///nuclear pore complex interacting protein family member A7///nuclear pore complex interacting protein family member A5///nuclear pore complex interacting protein family member B5///nuclear pore complex interacting protein family member B6///nuclear pore complex interacting protein family member A2///nuclear por…
8125373	2.81e-15	1.33e-16	-14.7487	27.644	-1.04853	GPSM3	G-protein signaling modulator 3
8179987	2.81e-15	1.33e-16	-14.7487	27.644	-1.04853	GPSM3	G-protein signaling modulator 3
8024436	2.81e-15	1.33e-16	-14.7476	27.6417	-1.56965	OAZ1	ornithine decarboxylase antizyme 1
7895554	2.82e-15	1.34e-16	14.7454	27.6371	0.980554
8154333	2.86e-15	1.36e-16	14.7383	27.6225	1.2411	KDM4C	lysine demethylase 4C
7951467	2.87e-15	1.36e-16	14.7368	27.6193	1.45326	ALKBH8	alkB homolog 8, tRNA methyltransferase
7971150	2.9e-15	1.38e-16	-14.7321	27.6096	-1.71786	LHFP	lipoma HMGIC fusion partner
8135392	2.9e-15	1.38e-16	14.7313	27.6078	1.49001	HBP1	HMG-box transcription factor 1
8062206	2.91e-15	1.38e-16	-14.7295	27.6041	-1.75262	ROMO1	reactive oxygen species modulator 1
8020455	2.91e-15	1.39e-16	-14.7288	27.6027	-1.20021	GATA6	GATA binding protein 6
7953878	2.93e-15	1.39e-16	14.7254	27.5957	1.86059	CLEC2D	C-type lectin domain family 2 member D
7981046	3e-15	1.43e-16	-14.7142	27.5723	-1.2823	IFI27L2	interferon alpha inducible protein 27 like 2
7895157	3e-15	1.43e-16	-14.713	27.5699	-1.23155
7899087	3.01e-15	1.44e-16	14.7113	27.5663	1.04421	PDIK1L	PDLIM1 interacting kinase 1 like
8031047	3.03e-15	1.44e-16	-14.7084	27.5602	-1.43856	MYADM	myeloid associated differentiation marker
7894916	3.03e-15	1.45e-16	-14.7081	27.5596	-3.20381
8149725	3.03e-15	1.45e-16	-14.7068	27.5569	-3.58472	PEBP4	phosphatidylethanolamine binding protein 4
7896561	3.05e-15	1.46e-16	-14.7033	27.5496	-2.66414
7971820	3.07e-15	1.47e-16	14.6995	27.5417	1.14447	VPS36	vacuolar protein sorting 36 homolog
8026341	3.08e-15	1.48e-16	-14.698	27.5385	-1.45672	TECR	trans-2,3-enoyl-CoA reductase
7958216	3.09e-15	1.48e-16	14.6962	27.5348	1.32772	KIAA1033	KIAA1033
8138670	3.12e-15	1.49e-16	14.6918	27.5256	1.49469	HNRNPA2B1	heterogeneous nuclear ribonucleoprotein A2/B1
7959408	3.14e-15	1.51e-16	14.6879	27.5175	1.66522	KNTC1	kinetochore associated 1
8022342	3.15e-15	1.51e-16	14.6868	27.5153	0.995139	AFG3L2	AFG3 like matrix AAA peptidase subunit 2
8130567	3.15e-15	1.52e-16	14.6853	27.512	1.39576	TCP1	t-complex 1
8098348	3.16e-15	1.52e-16	14.6842	27.5098	1.63996	CEP44	centrosomal protein 44
7976571	3.16e-15	1.52e-16	14.6833	27.5079	1.29817	GSKIP	GSK3B interacting protein
8095187	3.17e-15	1.53e-16	14.6812	27.5035	1.31786	CEP135	centrosomal protein 135
7943176	3.19e-15	1.54e-16	14.6779	27.4966	1.22987	MED17	mediator complex subunit 17
7944978	3.23e-15	1.55e-16	-14.6728	27.4861	-0.86161	EI24	EI24, autophagy associated transmembrane protein
8105577	3.25e-15	1.57e-16	14.6688	27.4776	1.45934
7999903	3.29e-15	1.59e-16	14.6626	27.4648	1.25719	KNOP1	lysine rich nucleolar protein 1
8180305	3.3e-15	1.59e-16	-14.6608	27.461	-1.49659	MRPL36	mitochondrial ribosomal protein L36
8106784	3.31e-15	1.6e-16	14.6596	27.4585	1.29869	RASA1	RAS p21 protein activator 1
7996219	3.32e-15	1.61e-16	-14.6572	27.4535	-1.91011	NDRG4	NDRG family member 4
7944510	3.33e-15	1.61e-16	-14.6563	27.4515	-1.49071	RNF26	ring finger protein 26
8095868	3.38e-15	1.63e-16	14.6487	27.4356	2.07575	LOC100131826	TSSP3028
8082827	3.39e-15	1.64e-16	14.6464	27.4309	1.2961	CEP63	centrosomal protein 63
8108403	3.39e-15	1.64e-16	14.6457	27.4293	1.22347	MATR3	matrin 3
8108620	3.46e-15	1.68e-16	14.6358	27.4088	1.12787	ZMAT2	zinc finger matrin-type 2
8037816	3.5e-15	1.7e-16	-14.6301	27.3968	-1.08806	STRN4	striatin 4
8162047	3.51e-15	1.71e-16	14.6281	27.3927	0.926959	HNRNPK	heterogeneous nuclear ribonucleoprotein K
7954382	3.51e-15	1.71e-16	14.6274	27.3912	1.78957	PYROXD1	pyridine nucleotide-disulphide oxidoreductase domain 1
8159373	3.55e-15	1.73e-16	-14.6218	27.3795	-1.24556	FAM69B	family with sequence similarity 69 member B
7896173	3.58e-15	1.74e-16	14.6184	27.3722	1.23913
8165630	3.58e-15	1.75e-16	-14.6153	27.3658	-1.23563	ARRDC1-AS1	ARRDC1 antisense RNA 1
7982000	3.58e-15	1.75e-16	-14.6145	27.3641	-2.28604	SNORD116-26	small nucleolar RNA, C/D box 116-26
7991367	3.58e-15	1.76e-16	-14.614	27.363	-0.837037	C15orf38-AP3S2///ARPIN	C15orf38-AP3S2 readthrough///actin-related protein 2/3 complex inhibitor
7962085	3.58e-15	1.76e-16	14.6137	27.3626	1.57879	IPO8	importin 8
8019631	3.58e-15	1.76e-16	-14.6137	27.3626	-2.25195	RNU2-1	RNA, U2 small nuclear 1
8019633	3.58e-15	1.76e-16	-14.6137	27.3626	-2.25195	RNU2-1	RNA, U2 small nuclear 1
8019635	3.58e-15	1.76e-16	-14.6137	27.3626	-2.25195	RNU2-1	RNA, U2 small nuclear 1
8019637	3.58e-15	1.76e-16	-14.6137	27.3626	-2.25195	RNU2-1	RNA, U2 small nuclear 1
8019639	3.58e-15	1.76e-16	-14.6137	27.3626	-2.25195	RNU2-1	RNA, U2 small nuclear 1
8019641	3.58e-15	1.76e-16	-14.6137	27.3626	-2.25195	RNU2-1	RNA, U2 small nuclear 1
8019703	3.58e-15	1.76e-16	-14.6137	27.3626	-2.25195	RNU2-1	RNA, U2 small nuclear 1
8019705	3.58e-15	1.76e-16	-14.6137	27.3626	-2.25195	RNU2-1	RNA, U2 small nuclear 1
8019707	3.58e-15	1.76e-16	-14.6137	27.3626	-2.25195	RNU2-1	RNA, U2 small nuclear 1
7895336	3.59e-15	1.76e-16	-14.6121	27.3591	-1.19524
8086494	3.61e-15	1.77e-16	14.6096	27.354	1.13535	ZNF852	zinc finger protein 852
8121118	3.61e-15	1.78e-16	14.6087	27.3519	1.06632	CASP8AP2	caspase 8 associated protein 2
8137670	3.63e-15	1.79e-16	-14.6058	27.3459	-1.65094	PDGFA	platelet derived growth factor subunit A
8006877	3.63e-15	1.79e-16	-14.6054	27.3451	-1.34262	STARD3	StAR related lipid transfer domain containing 3
8091120	3.63e-15	1.79e-16	14.6052	27.3448	1.01398	GK5	glycerol kinase 5 (putative)
7941537	3.63e-15	1.79e-16	-14.6047	27.3436	-1.06371	PACS1	phosphofurin acidic cluster sorting protein 1
7973352	3.64e-15	1.79e-16	-14.6037	27.3415	-1.30853	LRP10	LDL receptor related protein 10
8106025	3.64e-15	1.79e-16	14.6034	27.3409	1.54688	BDP1	B double prime 1, subunit of RNA polymerase III transcription initiation factor IIIB
8123825	3.65e-15	1.8e-16	14.6013	27.3364	1.19656	SLC35B3	solute carrier family 35 member B3
8095773	3.65e-15	1.8e-16	14.601	27.336	1.51256	USO1	USO1 vesicle transport factor
8083941	3.7e-15	1.83e-16	14.5948	27.323	1.79033	ECT2	epithelial cell transforming 2
8036808	3.73e-15	1.84e-16	-14.5903	27.3134	-0.863832	PRR13	proline rich 13
8178298	3.74e-15	1.85e-16	-14.5892	27.3111	-1.07368	GABBR1	gamma-aminobutyric acid type B receptor subunit 1
8011774	3.79e-15	1.87e-16	-14.5825	27.2971	-0.828564	CAMTA2	calmodulin binding transcription activator 2
8104253	3.81e-15	1.88e-16	-14.5798	27.2915	-0.997161	NKD2///NKD2	naked cuticle homolog 2///naked cuticle homolog 2
7946221	3.84e-15	1.9e-16	-14.5752	27.2818	-1.1197	TAF10	TATA-box binding protein associated factor 10
8033118	3.85e-15	1.91e-16	-14.5735	27.2783	-1.10086	MLLT1	MLLT1, super elongation complex subunit
7971077	3.85e-15	1.91e-16	14.5734	27.2781	3.3938	POSTN	periostin
7894380	3.85e-15	1.91e-16	14.573	27.2773	0.975074
8020090	3.87e-15	1.92e-16	14.5702	27.2714	0.95232	TWSG1	twisted gastrulation BMP signaling modulator 1
7894637	3.89e-15	1.93e-16	14.568	27.2668	2.39595
8146934	3.89e-15	1.94e-16	-14.5668	27.2642	-2.24258	LY96	lymphocyte antigen 96
7930996	3.9e-15	1.94e-16	14.5661	27.2626	1.38912	WDR11	WD repeat domain 11
7969060	3.91e-15	1.95e-16	14.5639	27.258	1.38862	FNDC3A	fibronectin type III domain containing 3A
7929562	3.94e-15	1.96e-16	14.5606	27.2513	1.66839	ZNF518A	zinc finger protein 518A
7895370	3.94e-15	1.97e-16	14.5595	27.2489	1.48974
7995242	3.95e-15	1.97e-16	-14.5579	27.2454	-0.897054	CLUHP3	clustered mitochondria homolog pseudogene 3
7892805	3.95e-15	1.97e-16	14.5577	27.2451	1.93394
7924327	3.96e-15	1.98e-16	14.5563	27.2422	1.09825	GPATCH2	G-patch domain containing 2
7896553	3.97e-15	1.99e-16	14.5547	27.2389	2.104
8114843	4.05e-15	2.02e-16	-14.5453	27.219	-2.13564
7894044	4.05e-15	2.03e-16	14.5452	27.2188	2.50497
7974117	4.08e-15	2.04e-16	14.5405	27.2089	1.56356	C14orf28	chromosome 14 open reading frame 28
8063097	4.12e-15	2.06e-16	-14.536	27.1996	-1.10772	PCIF1	PDX1 C-terminal inhibiting factor 1
7955562	4.18e-15	2.09e-16	-14.5291	27.1851	-1.92521	ACVRL1	activin A receptor like type 1
8166335	4.2e-15	2.1e-16	14.5267	27.1799	0.968867	PDHA1	pyruvate dehydrogenase (lipoamide) alpha 1
8117834	4.2e-15	2.11e-16	-14.5251	27.1765	-1.33126	PPP1R11	protein phosphatase 1 regulatory inhibitor subunit 11
8177744	4.2e-15	2.11e-16	-14.5251	27.1765	-1.33126	PPP1R11	protein phosphatase 1 regulatory inhibitor subunit 11
8159654	4.25e-15	2.14e-16	-14.5195	27.1648	-1.27014	NELFB	negative elongation factor complex member B
8148208	4.26e-15	2.14e-16	14.5185	27.1628	1.31701	FAM91A1	family with sequence similarity 91 member A1
7893294	4.29e-15	2.16e-16	14.515	27.1554	1.25812
8008887	4.33e-15	2.18e-16	14.5104	27.1456	1.14434	RPS6KB1	ribosomal protein S6 kinase B1
7995583	4.33e-15	2.18e-16	14.5094	27.1436	1.54301	CHD9	chromodomain helicase DNA binding protein 9
7892587	4.36e-15	2.2e-16	14.5058	27.136	2.91556
7983663	4.4e-15	2.22e-16	14.5015	27.1269	1.48813	USP8	ubiquitin specific peptidase 8
8040698	4.43e-15	2.24e-16	-14.4972	27.1178	-1.03895	SLC35F6	solute carrier family 35 member F6
7981273	4.43e-15	2.24e-16	-14.497	27.1175	-1.00903	CCDC85C	coiled-coil domain containing 85C
7925342	4.43e-15	2.24e-16	14.4967	27.1169	0.917664	ERO1B	endoplasmic reticulum oxidoreductase 1 beta
7991401	4.47e-15	2.26e-16	-14.4926	27.1082	-1.07242	HDDC3	HD domain containing 3
8146225	4.48e-15	2.26e-16	-14.4915	27.1059	-1.06312	SMIM19	small integral membrane protein 19
7893650	4.49e-15	2.27e-16	14.4899	27.1026	1.41831
7926158	4.5e-15	2.28e-16	-14.4882	27.0989	-0.936108	PROSER2	proline and serine rich 2
7893245	4.5e-15	2.28e-16	14.4876	27.0978	1.90816
8174717	4.51e-15	2.29e-16	14.487	27.0964	1.20256	UPF3B	UPF3 regulator of nonsense transcripts homolog B (yeast)
8063949	4.53e-15	2.3e-16	-14.484	27.0902	-1.03708	MRGBP	MRG/MORF4L binding protein
7925691	4.54e-15	2.3e-16	14.4836	27.0892	1.15746	ZNF124	zinc finger protein 124
8146243	4.54e-15	2.31e-16	14.4828	27.0877	1.31018	HOOK3	hook microtubule tethering protein 3
8024019	4.55e-15	2.31e-16	-14.4815	27.0847	-1.13847	PTBP1	polypyrimidine tract binding protein 1
8097056	4.56e-15	2.32e-16	-14.4803	27.0823	-1.78702	SNORA24	small nucleolar RNA, H/ACA box 24
8151549	4.59e-15	2.33e-16	14.4767	27.0748	1.53802	IMPA1	inositol monophosphatase 1
8124654	4.59e-15	2.34e-16	-14.4766	27.0746	-0.97016	GABBR1	gamma-aminobutyric acid type B receptor subunit 1
7904869	4.6e-15	2.34e-16	-14.4751	27.0714	-1.60043	ABHD17A	abhydrolase domain containing 17A
7904948	4.6e-15	2.34e-16	-14.4751	27.0714	-1.60043	ABHD17A	abhydrolase domain containing 17A
8173729	4.63e-15	2.36e-16	-14.4714	27.0635	-1.13911	PGAM4///PGAM1	phosphoglycerate mutase family member 4///phosphoglycerate mutase 1
8176282	4.63e-15	2.36e-16	-14.4714	27.0635	-1.13911	PGAM4///PGAM1	phosphoglycerate mutase family member 4///phosphoglycerate mutase 1
8133938	4.64e-15	2.37e-16	14.4702	27.0611	1.79669	CROT	carnitine O-octanoyltransferase
7922823	4.64e-15	2.37e-16	14.469	27.0585	1.43215	EDEM3	ER degradation enhancing alpha-mannosidase like protein 3
7920757	4.66e-15	2.38e-16	-14.4671	27.0545	-0.946825	RUSC1-AS1	RUSC1 antisense RNA 1
8122600	4.71e-15	2.41e-16	14.4617	27.0432	1.1581	STXBP5	syntaxin binding protein 5
7895171	4.72e-15	2.41e-16	-14.4609	27.0414	-1.24944
8159249	4.75e-15	2.43e-16	-14.4569	27.033	-1.11181	MRPS2	mitochondrial ribosomal protein S2
7938331	4.76e-15	2.44e-16	14.4559	27.031	1.18692	ZNF143	zinc finger protein 143
8050350	4.78e-15	2.45e-16	-14.4538	27.0264	-1.77146
7998604	4.78e-15	2.45e-16	-14.4533	27.0254	-1.16648	HAGH	hydroxyacylglutathione hydrolase
7894860	4.78e-15	2.46e-16	14.4524	27.0235	1.72708
8041913	4.78e-15	2.46e-16	14.4523	27.0233	1.08578	PPP1R21	protein phosphatase 1 regulatory subunit 21
8004247	4.8e-15	2.47e-16	-14.4505	27.0196	-1.50349	RNASEK-C17orf49///C17orf49	RNASEK-C17orf49 readthrough///chromosome 17 open reading frame 49
7895320	4.82e-15	2.48e-16	14.4476	27.0134	1.54653
7980496	4.82e-15	2.48e-16	14.4474	27.013	2.34236	CEP128	centrosomal protein 128
8153935	4.83e-15	2.49e-16	14.4463	27.0107	1.82317	ZNF252P	zinc finger protein 252, pseudogene
7964246	4.85e-15	2.5e-16	14.4439	27.0055	1.27543	SNORD59B	small nucleolar RNA, C/D box 59B
8014140	4.9e-15	2.53e-16	14.4392	26.9956	1.47748
8084128	4.9e-15	2.53e-16	14.4391	26.9955	1.43913	TTC14	tetratricopeptide repeat domain 14
8144894	4.9e-15	2.53e-16	14.4386	26.9943	1.23133	INTS10	integrator complex subunit 10
8160016	5.02e-15	2.59e-16	14.4272	26.9702	1.40913	RANBP6	RAN binding protein 6
8062908	5.04e-15	2.6e-16	14.4244	26.9643	1.25703	STK4	serine/threonine kinase 4
8032392	5.05e-15	2.61e-16	-14.423	26.9614	-1.49336	MKNK2	MAP kinase interacting serine/threonine kinase 2
8079462	5.06e-15	2.62e-16	-14.4223	26.96	-1.01109	NBEAL2	neurobeachin like 2
8035445	5.09e-15	2.63e-16	-14.4191	26.9531	-1.57409	JUND	JunD proto-oncogene, AP-1 transcription factor subunit
7894294	5.09e-15	2.63e-16	14.4189	26.9527	0.865164
8176276	5.13e-15	2.66e-16	14.4146	26.9436	1.89039	ATRX	ATRX, chromatin remodeler
8156581	5.2e-15	2.7e-16	14.4076	26.9289	1.39892	ERCC6L2	ERCC excision repair 6 like 2
8157858	5.21e-15	2.7e-16	14.4067	26.9269	1.35173	GAPVD1	GTPase activating protein and VPS9 domains 1
7973902	5.23e-15	2.71e-16	14.4046	26.9224	1.13095	SRP54	signal recognition particle 54
7929768	5.23e-15	2.72e-16	14.404	26.9213	1.18726	CUTC	cutC copper transporter
8040530	5.23e-15	2.72e-16	-14.4036	26.9204	-0.877218	FKBP1B	FK506 binding protein 1B
8139881	5.24e-15	2.73e-16	-14.4027	26.9184	-1.22667
7957008	5.25e-15	2.73e-16	14.4014	26.9157	0.982308	CPSF6	cleavage and polyadenylation specific factor 6
7951093	5.28e-15	2.75e-16	14.3988	26.9102	0.974616	FAM76B	family with sequence similarity 76 member B
7943349	5.3e-15	2.76e-16	14.3966	26.9055	1.5922	ARHGAP42	Rho GTPase activating protein 42
8125713	5.44e-15	2.83e-16	-14.384	26.879	-1.03453	TAPBP	TAP binding protein (tapasin)
8013431	5.45e-15	2.84e-16	14.3823	26.8754	0.883744	AKAP10	A-kinase anchoring protein 10
8026724	5.51e-15	2.87e-16	-14.3774	26.8649	-1.4804	MRPL34	mitochondrial ribosomal protein L34
7893827	5.52e-15	2.88e-16	-14.376	26.862	-1.85002
8167287	5.63e-15	2.94e-16	-14.3667	26.8422	-1.14909	PORCN	porcupine homolog (Drosophila)
7895084	5.66e-15	2.96e-16	-14.3632	26.8348	-1.21649
7893880	5.66e-15	2.96e-16	14.3631	26.8346	1.84216
8155214	5.71e-15	2.99e-16	14.3592	26.8263	1.37872	MELK	maternal embryonic leucine zipper kinase
8155422	5.72e-15	3e-16	14.3575	26.8228	1.34816	CBWD6///CBWD3///CBWD5///CBWD2///CBWD1///CBWD6///CBWD3///CBWD5///CBWD1	COBW domain containing 6///COBW domain containing 3///COBW domain containing 5///COBW domain containing 2///COBW domain containing 1///COBW domain containing 6///COBW domain containing 3///COBW domain containing 5///COBW domain containing 1
7955810	5.72e-15	3e-16	-14.3575	26.8227	-0.816254	PRR13	proline rich 13
8114455	5.73e-15	3e-16	14.3564	26.8205	1.75011	HSPA9	heat shock protein family A (Hsp70) member 9
8054769	5.8e-15	3.04e-16	14.3499	26.8067	1.19018	PS1TP4///SLC35F5	HBV preS1-transactivated protein 4///solute carrier family 35 member F5
8102214	5.82e-15	3.05e-16	14.3488	26.8042	1.29525	PAPSS1	3'-phosphoadenosine 5'-phosphosulfate synthase 1
8104944	5.84e-15	3.06e-16	14.3469	26.8002	1.66247	NIPBL	NIPBL, cohesin loading factor
8164729	5.86e-15	3.08e-16	14.3449	26.796	1.40902	TTF1	transcription termination factor 1
7970370	5.87e-15	3.08e-16	14.3438	26.7937	1.0841	UPF3A	UPF3 regulator of nonsense transcripts homolog A (yeast)
7912496	5.87e-15	3.09e-16	-14.3434	26.7929	-0.862211	MTHFR	methylenetetrahydrofolate reductase (NAD(P)H)
8155096	5.92e-15	3.11e-16	-14.3391	26.7836	-1.12776	CREB3	cAMP responsive element binding protein 3
7928411	5.92e-15	3.12e-16	-14.3381	26.7816	-0.86737	ZSWIM8	zinc finger SWIM-type containing 8
8118149	5.92e-15	3.12e-16	-14.3379	26.7812	-1.75291	LST1	leukocyte specific transcript 1
8177988	5.92e-15	3.12e-16	-14.3379	26.7812	-1.75291	LST1	leukocyte specific transcript 1
8179268	5.92e-15	3.12e-16	-14.3379	26.7812	-1.75291	LST1	leukocyte specific transcript 1
7895056	5.94e-15	3.13e-16	14.3362	26.7776	0.98483
8145702	5.99e-15	3.16e-16	14.3313	26.7672	1.24013	WRN	Werner syndrome RecQ like helicase
7953130	5.99e-15	3.17e-16	-14.3311	26.7667	-0.924228	RHNO1	RAD9-HUS1-RAD1 interacting nuclear orphan 1
7908204	6e-15	3.17e-16	14.33	26.7645	1.8654	HMCN1	hemicentin 1
7997504	6.01e-15	3.18e-16	-14.3296	26.7635	-1.58491	CDH13	cadherin 13
7989696	6.04e-15	3.2e-16	-14.3268	26.7575	-0.711482	SPG21	spastic paraplegia 21 (autosomal recessive, Mast syndrome)
7909931	6.05e-15	3.2e-16	14.3259	26.7557	1.26006	BROX	BRO1 domain and CAAX motif containing
7946439	6.05e-15	3.2e-16	-14.3255	26.7548	-1.26289	TMEM9B	TMEM9 domain family member B
8031536	6.06e-15	3.21e-16	-14.3244	26.7526	-0.997622	U2AF2	U2 small nuclear RNA auxiliary factor 2
8165438	6.09e-15	3.23e-16	-14.3219	26.7472	-1.44673	DPP7	dipeptidyl peptidase 7
8063386	6.1e-15	3.24e-16	-14.3203	26.7439	-1.56586	CEBPB	CCAAT/enhancer binding protein beta
7956937	6.12e-15	3.25e-16	14.319	26.741	1.10695	RAP1B	RAP1B, member of RAS oncogene family
7947744	6.25e-15	3.32e-16	-14.3085	26.7187	-1.43177	LRP4	LDL receptor related protein 4
8165934	6.29e-15	3.34e-16	-14.3055	26.7123	-0.913592	SHROOM2	shroom family member 2
7893641	6.4e-15	3.41e-16	14.2963	26.6927	1.52809
8133030	6.41e-15	3.41e-16	14.2954	26.6909	1.78413	GABPA	GA binding protein transcription factor alpha subunit
7920354	6.41e-15	3.41e-16	-14.2953	26.6907	-0.783797	DENND4B	DENN domain containing 4B
7896064	6.46e-15	3.44e-16	-14.2914	26.6823	-1.82988
8126119	6.46e-15	3.45e-16	-14.2909	26.6813	-1.49248
8133110	6.46e-15	3.45e-16	-14.2908	26.6811	-1.10942
8027728	6.54e-15	3.49e-16	-14.2849	26.6686	-1.15154	HPN	hepsin
8016898	6.57e-15	3.51e-16	14.2825	26.6633	0.990864	SRSF1	serine and arginine rich splicing factor 1
8007188	6.57e-15	3.51e-16	-14.2818	26.662	-0.889099	CNP	2',3'-cyclic nucleotide 3' phosphodiesterase
8135625	6.58e-15	3.52e-16	14.2808	26.6599	1.21921	CAPZA2	capping actin protein of muscle Z-line alpha subunit 2
7957242	6.66e-15	3.56e-16	14.275	26.6474	0.925542	ATXN7L3B	ataxin 7 like 3B
8005441	6.66e-15	3.56e-16	-14.2748	26.6469	-0.882822	SMCR8	Smith-Magenis syndrome chromosome region, candidate 8
7958846	6.66e-15	3.57e-16	14.2742	26.6457	1.36744	PTPN11	protein tyrosine phosphatase, non-receptor type 11
8027876	6.67e-15	3.58e-16	-14.2732	26.6436	-2.4508	TMEM147	transmembrane protein 147
7927854	6.72e-15	3.6e-16	14.27	26.6369	1.34446	HNRNPH3	heterogeneous nuclear ribonucleoprotein H3
8037679	6.72e-15	3.6e-16	-14.2697	26.6363	-0.816979	DMWD	dystrophia myotonica, WD repeat containing
8180349	6.83e-15	3.67e-16	14.2615	26.6187	1.17527	TPM4	tropomyosin 4
8116494	6.88e-15	3.7e-16	14.2573	26.6098	1.62083	ZFP62	ZFP62 zinc finger protein
7925954	6.88e-15	3.7e-16	14.2573	26.6097	1.37174	NET1	neuroepithelial cell transforming 1
7903188	6.97e-15	3.75e-16	14.2512	26.5968	1.2018	PTBP2	polypyrimidine tract binding protein 2
7895360	7.07e-15	3.8e-16	-14.2441	26.5816	-1.59871
7912239	7.07e-15	3.81e-16	-14.2436	26.5805	-1.09807	GPR157	G protein-coupled receptor 157
8100478	7.09e-15	3.82e-16	14.2424	26.578	1.1914	AASDH	aminoadipate-semialdehyde dehydrogenase
7896067	7.14e-15	3.85e-16	-14.2383	26.5692	-1.34604
7915015	7.2e-15	3.88e-16	14.2343	26.5607	1.71738	GNL2	G protein nucleolar 2
7915275	7.22e-15	3.89e-16	14.233	26.5578	1.64861
7956159	7.24e-15	3.91e-16	-14.2311	26.5538	-1.65301	RPL41	ribosomal protein L41
7916225	7.29e-15	3.93e-16	-14.2279	26.547	-1.22869
8102371	7.29e-15	3.94e-16	14.2271	26.5453	1.10941	ZGRF1	zinc finger GRF-type containing 1
7965480	7.33e-15	3.96e-16	-14.2247	26.5401	-1.16081	PGAM4///PGAM1	phosphoglycerate mutase family member 4///phosphoglycerate mutase 1
7999766	7.33e-15	3.96e-16	-14.2243	26.5393	-0.90513	PKD1P6-NPIPP1///NPIPA8///NPIPA7///NPIPA5///NPIPB5///NPIPB6///NPIPA2///NPIPA3///NPIPB4///PKD1P1///PDXDC2P///NPIPB3///NPIPA1///NPIPB5///NPIPB4///NPIPB3	PKD1P6-NPIPP1 readthrough///nuclear pore complex interacting protein family member A8///nuclear pore complex interacting protein family member A7///nuclear pore complex interacting protein family member A5///nuclear pore complex interacting protein family member B5///nuclear pore complex interacting protein family member B6///nuclear pore complex interacting protein family member A2///nuclear por…
8083469	7.36e-15	3.99e-16	14.2218	26.5339	1.36344
8074842	7.38e-15	4e-16	-14.2206	26.5313	-1.55056	ABHD17A	abhydrolase domain containing 17A
8037563	7.46e-15	4.04e-16	-14.2153	26.5201	-0.997954	PPP1R13L	protein phosphatase 1 regulatory subunit 13 like
7989277	7.55e-15	4.09e-16	14.2092	26.5071	1.27111	MYO1E	myosin IE
8034482	7.65e-15	4.15e-16	-14.2027	26.4933	-0.848384	TNPO2	transportin 2
8035040	7.67e-15	4.16e-16	-14.2013	26.4903	-0.837303	WIZ	widely interspaced zinc finger motifs
7893343	7.67e-15	4.16e-16	-14.201	26.4896	-1.15119
7917707	7.69e-15	4.18e-16	14.1993	26.486	1.30737	EVI5	ecotropic viral integration site 5
7995258	7.73e-15	4.2e-16	14.1964	26.4798	1.82407	ZNF267	zinc finger protein 267
8067839	7.86e-15	4.27e-16	14.1888	26.4635	2.3207	FGF7P3///FGF7P6///FGF7	fibroblast growth factor 7 pseudogene 3///fibroblast growth factor 7 pseudogene 6///fibroblast growth factor 7
7945786	7.89e-15	4.29e-16	14.1865	26.4586	0.894908	NAP1L4	nucleosome assembly protein 1 like 4
7998759	7.89e-15	4.3e-16	-14.1861	26.4578	-1.23785	PGP	phosphoglycolate phosphatase
8036820	7.94e-15	4.32e-16	14.1832	26.4515	1.63162	ZNF780A	zinc finger protein 780A
7894532	7.96e-15	4.34e-16	14.1816	26.4482	2.62236
7950391	7.97e-15	4.35e-16	14.1807	26.4461	1.93623	PGM2L1	phosphoglucomutase 2 like 1
7958197	7.98e-15	4.36e-16	-14.1796	26.4438	-1.73708	RPL18A	ribosomal protein L18a
7894895	8.02e-15	4.38e-16	14.177	26.4382	2.34491
7892844	8.03e-15	4.39e-16	14.1761	26.4364	2.74353
8051637	8.05e-15	4.4e-16	14.1749	26.4337	1.26194	DHX57	DEAH-box helicase 57
8069753	8.07e-15	4.41e-16	14.1738	26.4313	1.16885	CCT8	chaperonin containing TCP1 subunit 8
7939805	8.07e-15	4.42e-16	-14.173	26.4297	-1.39984	SLC39A13	solute carrier family 39 member 13
8000998	8.09e-15	4.43e-16	-14.1717	26.4269	-1.24692	VKORC1	vitamin K epoxide reductase complex subunit 1
7970569	8.14e-15	4.46e-16	14.1685	26.4201	1.59629	SACS	sacsin molecular chaperone
7896356	8.15e-15	4.47e-16	14.1678	26.4186	1.49795
7968344	8.21e-15	4.5e-16	-14.1641	26.4107	-2.12771	ALOX5AP	arachidonate 5-lipoxygenase activating protein
8059712	8.21e-15	4.51e-16	-14.1637	26.4098	-1.82666	SNORD82	small nucleolar RNA, C/D box 82
7915207	8.22e-15	4.52e-16	14.1628	26.4078	0.772335	PABPC4	poly(A) binding protein cytoplasmic 4
8081348	8.26e-15	4.54e-16	14.1604	26.4027	1.09943	PCNP	PEST proteolytic signal containing nuclear protein
7989975	8.33e-15	4.58e-16	-14.156	26.3934	-1.39499	CLN6	ceroid-lipofuscinosis, neuronal 6, late infantile, variant
8000574	8.33e-15	4.58e-16	-14.1558	26.3929	-1.37268	NUPR1	nuclear protein 1, transcriptional regulator
8142036	8.37e-15	4.61e-16	14.1532	26.3872	1.43502	SRPK2	SRSF protein kinase 2
7935180	8.42e-15	4.63e-16	-14.1505	26.3814	-0.998896	PDLIM1	PDZ and LIM domain 1
7996677	8.53e-15	4.7e-16	-14.1441	26.3678	-0.963768	NUTF2	nuclear transport factor 2
8129071	8.65e-15	4.77e-16	14.137	26.3526	1.70834	FRK	fyn related Src family tyrosine kinase
8051762	8.66e-15	4.78e-16	14.1361	26.3506	1.39937	SLC8A1	solute carrier family 8 member A1
8041122	8.69e-15	4.8e-16	14.1342	26.3466	1.13619	PPP1CB	protein phosphatase 1 catalytic subunit beta
7928695	8.7e-15	4.8e-16	14.1335	26.3451	1.46187	FAM213A	family with sequence similarity 213 member A
8013588	8.7e-15	4.8e-16	-14.1334	26.3449	-1.01583	POLDIP2	DNA polymerase delta interacting protein 2
8026155	8.7e-15	4.81e-16	-14.1333	26.3447	-1.0127	NACC1	nucleus accumbens associated 1
8040985	8.7e-15	4.81e-16	14.1327	26.3433	1.22468	ZNF512	zinc finger protein 512
8159854	8.85e-15	4.9e-16	14.1245	26.3257	2.09818	PUM3	pumilio RNA binding family member 3
8128138	8.91e-15	4.93e-16	14.1209	26.3179	1.31204	MDN1	midasin AAA ATPase 1
8047097	8.91e-15	4.93e-16	14.1208	26.3179	1.31789	GLS	glutaminase
7897520	8.93e-15	4.95e-16	-14.1196	26.3152	-1.38592
7950235	9.04e-15	5.02e-16	-14.113	26.3011	-1.52327	STARD10	StAR related lipid transfer domain containing 10
8002403	9.04e-15	5.02e-16	-14.113	26.301	-1.26851	MTSS1L	metastasis suppressor 1 like
8127234	9.04e-15	5.02e-16	14.1129	26.3009	1.86894	DST	dystonin
8085081	9.09e-15	5.05e-16	14.11	26.2946	1.26541	CRBN	cereblon
8018343	9.09e-15	5.05e-16	-14.11	26.2946	-0.950056	MIF4GD	MIF4G domain containing
7952103	9.09e-15	5.05e-16	14.1095	26.2936	0.974136	DDX6	DEAD-box helicase 6
8086953	9.12e-15	5.07e-16	-14.1076	26.2895	-0.956699	SHISA5	shisa family member 5
8128394	9.16e-15	5.1e-16	14.1057	26.2853	1.80937	PNISR	PNN interacting serine and arginine rich protein
7960666	9.17e-15	5.11e-16	-14.1048	26.2834	-0.760728	ZNF384	zinc finger protein 384
7958379	9.18e-15	5.12e-16	14.1038	26.2814	1.42015	PWP1	PWP1 homolog, endonuclein
7991904	9.18e-15	5.12e-16	-14.1035	26.2807	-1.31033	PIGQ	phosphatidylinositol glycan anchor biosynthesis class Q
8018379	9.23e-15	5.15e-16	-14.1007	26.2747	-1.25352	CASKIN2	CASK interacting protein 2
8100456	9.29e-15	5.19e-16	-14.0974	26.2675	-1.63411
8125220	9.33e-15	5.21e-16	-14.0952	26.2629	-0.898742	DXO	decapping exoribonuclease
8178699	9.33e-15	5.21e-16	-14.0952	26.2629	-0.898742	DXO	decapping exoribonuclease
7979565	9.43e-15	5.27e-16	14.09	26.2516	1.02573	WDR89	WD repeat domain 89
8099082	9.46e-15	5.29e-16	-14.0883	26.2479	-1.13992
7935707	9.47e-15	5.3e-16	14.0871	26.2455	1.43026	CHUK	conserved helix-loop-helix ubiquitous kinase
7920303	9.62e-15	5.39e-16	-14.0796	26.2293	-0.97055	S100A13	S100 calcium binding protein A13
7895220	9.65e-15	5.41e-16	14.0778	26.2254	1.0304
8164343	9.66e-15	5.41e-16	-14.0773	26.2243	-1.08499	FAM102A	family with sequence similarity 102 member A
7977693	9.67e-15	5.42e-16	14.0766	26.2228	1.31415	CHD8	chromodomain helicase DNA binding protein 8
8025551	9.69e-15	5.44e-16	-14.0751	26.2196	-1.03836	C19orf66	chromosome 19 open reading frame 66
7938154	9.69e-15	5.44e-16	-14.0751	26.2196	-0.997228	ILK	integrin linked kinase
8033818	9.79e-15	5.5e-16	-14.0701	26.2089	-1.69444	OLFM2	olfactomedin 2
7946292	9.84e-15	5.53e-16	-14.0671	26.2023	-1.24806	CYB5R2	cytochrome b5 reductase 2
8006030	9.84e-15	5.53e-16	14.0668	26.2018	1.53287	TAOK1	TAO kinase 1
7903565	9.86e-15	5.55e-16	14.0658	26.1996	1.73819	GPSM2	G-protein signaling modulator 2
8154178	9.87e-15	5.55e-16	14.0653	26.1984	1.58397	JAK2	Janus kinase 2
7920506	9.92e-15	5.59e-16	-14.0622	26.1918	-0.976316	SHE	Src homology 2 domain containing E
7916669	9.92e-15	5.59e-16	14.0621	26.1916	1.2122	DOCK7	dedicator of cytokinesis 7
8179595	9.92e-15	5.59e-16	-14.0618	26.1909	-1.0795	GABBR1	gamma-aminobutyric acid type B receptor subunit 1
8031646	9.95e-15	5.61e-16	-14.0602	26.1875	-1.61892	ZNF667-AS1	ZNF667 antisense RNA 1 (head to head)
7907404	9.98e-15	5.63e-16	14.0586	26.184	1.20317	SUCO	SUN domain containing ossification factor
7893840	1e-14	5.67e-16	14.0552	26.1768	1.33624
7969428	1.01e-14	5.69e-16	14.0537	26.1735	1.05463	UCHL3	ubiquitin C-terminal hydrolase L3
8133914	1.01e-14	5.72e-16	14.0516	26.1691	1.48704	DMTF1	cyclin D binding myb like transcription factor 1
7893065	1.01e-14	5.73e-16	14.0508	26.1672	2.27976
8042259	1.01e-14	5.73e-16	14.0503	26.1663	1.30323	MDH1	malate dehydrogenase 1
8113305	1.02e-14	5.76e-16	14.0481	26.1615	2.06221	CHD1	chromodomain helicase DNA binding protein 1
7944765	1.02e-14	5.78e-16	14.0467	26.1584	1.59413
8118667	1.02e-14	5.81e-16	-14.0444	26.1535	-0.922369	MYL12B///MYL12A	myosin light chain 12B///myosin light chain 12A
8011462	1.03e-14	5.82e-16	14.0434	26.1515	1.04161	NCBP3	nuclear cap binding subunit 3
8048733	1.03e-14	5.86e-16	14.04	26.1441	1.53063	ACSL3	acyl-CoA synthetase long-chain family member 3
8019357	1.03e-14	5.87e-16	-14.0395	26.143	-1.15947	DCXR	dicarbonyl and L-xylulose reductase
7956795	1.03e-14	5.87e-16	14.039	26.1419	1.31766	TBK1	TANK binding kinase 1
7958152	1.04e-14	5.89e-16	-14.0378	26.1392	-1.11167	PGAM4///PGAM1	phosphoglycerate mutase family member 4///phosphoglycerate mutase 1
7964757	1.04e-14	5.89e-16	-14.0374	26.1385	-1.54052
8172358	1.04e-14	5.9e-16	-14.0364	26.1363	-1.97565	UXT	ubiquitously expressed prefoldin like chaperone
8151784	1.04e-14	5.92e-16	-14.0355	26.1344	-0.939813
8148070	1.06e-14	6.03e-16	14.0269	26.1158	2.34798	COL14A1	collagen type XIV alpha 1 chain
8009227	1.06e-14	6.03e-16	14.0268	26.1155	1.46836	PSMC5	proteasome 26S subunit, ATPase 5
7963174	1.07e-14	6.11e-16	-14.0206	26.1022	-1.05585	CERS5	ceramide synthase 5
8139816	1.08e-14	6.17e-16	-14.016	26.0922	-1.61287
7941639	1.08e-14	6.17e-16	-14.0155	26.0913	-1.01883	BBS1	Bardet-Biedl syndrome 1
7892552	1.08e-14	6.19e-16	14.0142	26.0884	1.75649
7894400	1.1e-14	6.28e-16	14.0078	26.0746	1.88796
8132515	1.11e-14	6.32e-16	14.0048	26.0681	1.27776	BLVRA	biliverdin reductase A
7932911	1.11e-14	6.35e-16	14.002	26.062	1.49404	KIF5B///KIF5B	kinesin family member 5B///kinesin family member 5B
8162019	1.11e-14	6.38e-16	14.0003	26.0585	1.94014	LOC389765///KIF27	kinesin family member 27 pseudogene///kinesin family member 27
7894812	1.13e-14	6.44e-16	13.9955	26.048	2.9132
8061324	1.13e-14	6.5e-16	13.9916	26.0396	1.45552	XRN2	5'-3' exoribonuclease 2
7965515	1.15e-14	6.61e-16	-13.9838	26.0227	-1.13939	NDUFA12	NADH:ubiquinone oxidoreductase subunit A12
8156126	1.18e-14	6.74e-16	13.9746	26.0029	1.3325	RMI1	RecQ mediated genome instability 1
8015039	1.18e-14	6.76e-16	13.9728	25.999	1.08261	SMARCE1	SWI/SNF related, matrix associated, actin dependent regulator of chromatin, subfamily e, member 1
7993546	1.19e-14	6.81e-16	-13.9694	25.9917	-0.82255	PKD1P6-NPIPP1///NPIPA8///NPIPA7///NPIPA5///NPIPB5///NPIPB6///NPIPA2///NPIPA3///NPIPB4///PKD1P1///PDXDC2P///PKD1P2///NPIPB3///NPIPA1///PKD1///NPIPB5///NPIPB4///NPIPB3	PKD1P6-NPIPP1 readthrough///nuclear pore complex interacting protein family member A8///nuclear pore complex interacting protein family member A7///nuclear pore complex interacting protein family member A5///nuclear pore complex interacting protein family member B5///nuclear pore complex interacting protein family member B6///nuclear pore complex interacting protein family member A2///nuclear por…
7953150	1.19e-14	6.83e-16	-13.9683	25.9894	-1.05898	TEAD4	TEA domain transcription factor 4
7982358	1.19e-14	6.84e-16	13.9673	25.987	2.04369	ARHGAP11A	Rho GTPase activating protein 11A
7894209	1.2e-14	6.89e-16	-13.9641	25.9803	-1.88894
8025402	1.2e-14	6.93e-16	-13.9616	25.9747	-2.32357	ANGPTL4	angiopoietin like 4
8095539	1.21e-14	6.97e-16	13.9587	25.9684	1.66294	UTP3	UTP3, small subunit processome component homolog (S. cerevisiae)
8052845	1.21e-14	6.97e-16	13.9585	25.9681	1.24039	TIA1	TIA1 cytotoxic granule-associated RNA binding protein
8012896	1.22e-14	7e-16	-13.9567	25.9641	-1.03791	PMP22	peripheral myelin protein 22
8000205	1.22e-14	7.01e-16	-13.9563	25.9633	-0.893927	PKD1P6-NPIPP1///NPIPA8///NPIPA7///NPIPB9///NPIPA5///NPIPB5///NPIPB6///NPIPA2///NPIPA3///NPIPB4///PKD1P1///PDXDC2P///NPIPB3///NPIPA1///NPIPB5///NPIPB4///NPIPB3	PKD1P6-NPIPP1 readthrough///nuclear pore complex interacting protein family member A8///nuclear pore complex interacting protein family member A7///nuclear pore complex interacting protein family member B9///nuclear pore complex interacting protein family member A5///nuclear pore complex interacting protein family member B5///nuclear pore complex interacting protein family member B6///nuclear por…
8156404	1.22e-14	7.01e-16	-13.9561	25.9628	-1.20513	CARD19	caspase recruitment domain family member 19
7929624	1.22e-14	7.03e-16	-13.9549	25.9601	-1.10743	PGAM4///PGAM1	phosphoglycerate mutase family member 4///phosphoglycerate mutase 1
8059955	1.25e-14	7.22e-16	-13.9423	25.933	-1.25677	RAB17	RAB17, member RAS oncogene family
8110589	1.28e-14	7.42e-16	13.9295	25.9052	0.992856	CNOT6	CCR4-NOT transcription complex subunit 6
7913237	1.3e-14	7.51e-16	-13.9238	25.893	-1.51212	CAMK2N1	calcium/calmodulin dependent protein kinase II inhibitor 1
8165496	1.31e-14	7.55e-16	-13.9211	25.887	-1.86036
8115847	1.32e-14	7.61e-16	-13.9178	25.88	-1.42914
8118319	1.32e-14	7.64e-16	-13.9156	25.8752	-1.74546
8101340	1.32e-14	7.66e-16	13.9148	25.8734	0.998	HNRNPDL	heterogeneous nuclear ribonucleoprotein D like
8161433	1.34e-14	7.74e-16	-13.9098	25.8625	-0.929945
8117510	1.34e-14	7.75e-16	-13.9095	25.8618	-0.883172	HMGN4	high mobility group nucleosomal binding domain 4
7949206	1.34e-14	7.76e-16	-13.9084	25.8595	-0.811113	MEN1	menin 1
8041900	1.34e-14	7.77e-16	-13.9077	25.858	-2.19643
7919556	1.34e-14	7.81e-16	-13.9058	25.8539	-1.51663	RNVU1-15	RNA, variant U1 small nuclear 15
8120022	1.35e-14	7.82e-16	13.9053	25.8527	1.42651	CDC5L	cell division cycle 5 like
7892742	1.36e-14	7.89e-16	13.901	25.8435	2.01313
7905299	1.36e-14	7.91e-16	-13.8997	25.8407	-1.14769	PRUNE1	prune exopolyphosphatase
8163999	1.37e-14	7.95e-16	13.8972	25.8352	0.965124	ZBTB6	zinc finger and BTB domain containing 6
7892829	1.38e-14	8.02e-16	13.8933	25.8267	1.25952
7898805	1.38e-14	8.06e-16	-13.8909	25.8215	-1.87937	C1QB	complement C1q B chain
7915659	1.39e-14	8.07e-16	-13.89	25.8196	-0.892606	HECTD3	HECT domain E3 ubiquitin protein ligase 3
8058127	1.39e-14	8.11e-16	13.8879	25.815	1.31808	CLK1	CDC like kinase 1
8131479	1.39e-14	8.14e-16	13.8866	25.8121	1.28057	MIOS	meiosis regulator for oocyte development
8114158	1.4e-14	8.19e-16	13.8833	25.805	0.989487	PPP2CA	protein phosphatase 2 catalytic subunit alpha
8042905	1.4e-14	8.2e-16	-13.8831	25.8045	-1.14065	HTRA2	HtrA serine peptidase 2
7998381	1.41e-14	8.26e-16	-13.8793	25.7963	-1.1646	LMF1	lipase maturation factor 1
8059720	1.42e-14	8.28e-16	-13.8784	25.7944	-1.3489	NMUR1	neuromedin U receptor 1
8162294	1.45e-14	8.45e-16	13.8686	25.7732	1.32086	SPTLC1	serine palmitoyltransferase long chain base subunit 1
8180255	1.45e-14	8.5e-16	-13.866	25.7675	-1.96261	HIST2H4B	histone cluster 2, H4b
8180321	1.45e-14	8.5e-16	-13.866	25.7675	-1.96261	HIST2H4A	histone cluster 2, H4a
8087780	1.46e-14	8.54e-16	-13.8642	25.7635	-1.46256
8144279	1.47e-14	8.6e-16	-13.8609	25.7564	-1.22973	CLN8	ceroid-lipofuscinosis, neuronal 8
8008900	1.47e-14	8.61e-16	-13.86	25.7544	-1.7943	CA4	carbonic anhydrase 4
8009693	1.47e-14	8.62e-16	-13.8595	25.7533	-1.10856	TMEM104	transmembrane protein 104
7895416	1.48e-14	8.67e-16	-13.8568	25.7474	-1.18112
7894067	1.48e-14	8.68e-16	-13.8564	25.7465	-1.87973
7916077	1.48e-14	8.7e-16	13.8554	25.7443	1.30964	NRDC	nardilysin convertase
7922462	1.49e-14	8.75e-16	-13.8528	25.7388	-0.796679	MRPS14	mitochondrial ribosomal protein S14
8071392	1.49e-14	8.78e-16	-13.8511	25.7349	-0.858801	MED15	mediator complex subunit 15
8022338	1.49e-14	8.78e-16	13.851	25.7348	1.11518	LOC100996333///ADGRA3	G protein-coupled receptor 125 pseudogene///adhesion G protein-coupled receptor A3
7951734	1.49e-14	8.78e-16	13.851	25.7348	1.20822	ZW10	zw10 kinetochore protein
8134415	1.5e-14	8.83e-16	-13.8483	25.7289	-0.866787	SDHAF3	succinate dehydrogenase complex assembly factor 3
7936083	1.51e-14	8.93e-16	-13.8434	25.7182	-0.88366	PCGF6	polycomb group ring finger 6
8139281	1.52e-14	8.94e-16	-13.8428	25.717	-0.835942	POLM	DNA polymerase mu
7956989	1.52e-14	9e-16	13.8398	25.7104	1.24934	MDM2	MDM2 proto-oncogene
7893942	1.52e-14	9e-16	13.8396	25.71	2.06793
8006112	1.53e-14	9.03e-16	13.838	25.7065	1.7207	NSRP1	nuclear speckle splicing regulatory protein 1
7952339	1.53e-14	9.03e-16	-13.8378	25.706	-2.03971	SNORD14C	small nucleolar RNA, C/D box 14C
7894964	1.54e-14	9.11e-16	13.8339	25.6975	1.59756
7977077	1.55e-14	9.14e-16	13.8323	25.6942	0.859171	MARK3	microtubule affinity regulating kinase 3
8133721	1.55e-14	9.18e-16	-13.8304	25.6898	-1.6029	HSPB1	heat shock protein family B (small) member 1
7956697	1.55e-14	9.18e-16	13.8301	25.6893	1.21578	MON2	MON2 homolog, regulator of endosome-to-Golgi trafficking
8117402	1.55e-14	9.21e-16	-13.8287	25.6863	-1.73028	HIST1H4E	histone cluster 1, H4e
8024273	1.55e-14	9.21e-16	-13.8287	25.6863	-1.29989	NDUFS7	NADH:ubiquinone oxidoreductase core subunit S7
8148293	1.56e-14	9.22e-16	13.8282	25.6851	1.0887	NSMCE2	NSE2/MMS21 homolog, SMC5-SMC6 complex SUMO ligase
8091354	1.56e-14	9.23e-16	13.8281	25.6848	1.66857	HLTF	helicase like transcription factor
8045090	1.56e-14	9.27e-16	13.826	25.6804	1.34601	UGGT1	UDP-glucose glycoprotein glucosyltransferase 1
8035956	1.57e-14	9.34e-16	-13.8225	25.6727	-1.0792
8130038	1.58e-14	9.37e-16	13.821	25.6695	1.50439	SHPRH	SNF2 histone linker PHD RING helicase
8063242	1.58e-14	9.4e-16	13.8193	25.6658	1.40027	ARFGEF2	ADP ribosylation factor guanine nucleotide exchange factor 2
8175039	1.59e-14	9.44e-16	-13.8175	25.6619	-0.948472	ELF4	E74 like ETS transcription factor 4
7950578	1.59e-14	9.45e-16	13.8171	25.661	1.17979	PAK1	p21 (RAC1) activated kinase 1
8121895	1.6e-14	9.5e-16	13.8146	25.6554	1.065	TRMT11	tRNA methyltransferase 11 homolog
7893825	1.6e-14	9.55e-16	13.812	25.6499	2.56647
8008566	1.6e-14	9.56e-16	13.8114	25.6486	1.18615	STXBP4	syntaxin binding protein 4
8107375	1.62e-14	9.67e-16	13.8064	25.6376	1.05011	YTHDC2	YTH domain containing 2
7924190	1.63e-14	9.75e-16	13.8025	25.6292	1.12189	ANGEL2	angel homolog 2
7974725	1.63e-14	9.75e-16	13.8024	25.6288	1.00541	JKAMP	JNK1/MAPK8-associated membrane protein
7928189	1.64e-14	9.78e-16	-13.8009	25.6256	-1.15292	UNC5B	unc-5 netrin receptor B
7918694	1.65e-14	9.84e-16	13.7979	25.6191	1.41477	BCL2L15	BCL2 like 15
8135273	1.65e-14	9.85e-16	-13.7975	25.6182	-0.95445
8025183	1.65e-14	9.89e-16	-13.7959	25.6147	-1.18052	MCOLN1	mucolipin 1
7900228	1.66e-14	9.91e-16	-13.795	25.6127	-1.25239	NDUFS5///SNORA70///RPL10///DNASE1L1	NADH:ubiquinone oxidoreductase subunit S5///small nucleolar RNA, H/ACA box 70///ribosomal protein L10///deoxyribonuclease 1 like 1
7896691	1.66e-14	9.92e-16	-13.7945	25.6116	-1.69045
8075886	1.66e-14	9.92e-16	-13.7945	25.6116	-1.69045	IL2RB	interleukin 2 receptor subunit beta
7906900	1.66e-14	9.96e-16	13.7926	25.6076	2.02028	DDR2	discoidin domain receptor tyrosine kinase 2
7962590	1.68e-14	1.01e-15	13.7876	25.5966	1.56839	RPAP3	RNA polymerase II associated protein 3
8154574	1.68e-14	1.01e-15	13.787	25.5952	1.26513	FOCAD	focadhesin
8128329	1.68e-14	1.01e-15	13.7862	25.5935	1.29938	MMS22L	MMS22 like, DNA repair protein
8007008	1.68e-14	1.01e-15	-13.7854	25.5918	-1.28017	THRA	thyroid hormone receptor, alpha
[truncated: 31,298 more rows]

## Sheet: 101-ADJP<0.05,LOGFC>1.5
ID	adj.P.Val	P.Value	t	B	logFC	Gene.symbol	Gene.title
ILMN_1703435	4.03e-05	2.06e-08	16.9185	9.39005	3.61206	ZNF658	zinc finger protein 658
ILMN_1719975	0.000112	6.87e-08	14.8401	8.45717	2.82638	HOXC4	homeobox C4
ILMN_1704222	0.000151	9.89e-08	14.2607	8.16229	4.78637	C1orf27	chromosome 1 open reading frame 27
ILMN_1807611	0.000225	1.66e-07	13.4742	7.73412	3.25835	PPIG	peptidylprolyl isomerase G
ILMN_1756104	0.000297	2.46e-07	12.8978	7.39829	2.76478	LARP7	La ribonucleoprotein domain family member 7
ILMN_1720916	0.000313	2.77e-07	12.7277	7.29536	4.91334	SETD7	SET domain containing lysine methyltransferase 7
ILMN_1674128	0.00041	4.03e-07	12.2085	6.96993	2.61213	CWC22	CWC22 homolog, spliceosome-associated protein
ILMN_1732782	0.000467	4.69e-07	12.0064	6.83845	5.77408	SCN2A	sodium voltage-gated channel alpha subunit 2
ILMN_1664516	0.000507	5.3e-07	11.8422	6.72961	4.12281	CENPF	centromere protein F
ILMN_1652085	0.000532	5.85e-07	11.7125	6.64226	2.68336	MPHOSPH10	M-phase phosphoprotein 10
ILMN_1730546	0.000593	6.93e-07	11.4922	6.49118	5.92471	GNAO1	G protein subunit alpha o1
ILMN_1710268	0.000766	1.01e-06	11.0219	6.15661	3.12093	ZNF385D	zinc finger protein 385D
ILMN_2396011	0.000851	1.19e-06	10.8187	6.0068	4.37646	CEP63	centrosomal protein 63
ILMN_1808768	0.000958	1.41e-06	10.6057	5.84622	4.92925	ROCK1	Rho associated coiled-coil containing protein kinase 1
ILMN_1811851	0.00103	1.59e-06	10.4642	5.73746	5.14729	PRRX1	paired related homeobox 1
ILMN_2110084	0.00112	1.76e-06	10.3437	5.64349	2.99569	ZNF124	zinc finger protein 124
ILMN_2210199	0.00116	1.91e-06	10.2456	5.56613	6.10549	NLGN4Y	neuroligin 4, Y-linked
ILMN_1746699	0.00122	2.13e-06	10.1203	5.46607	4.91564	SGO2	shugoshin 2
ILMN_2392717	0.00123	2.17e-06	10.0983	5.44832	2.38056	LARP7	La ribonucleoprotein domain family member 7
ILMN_1740161	0.00123	2.21e-06	10.0811	5.43442	4.36715	ANKRD26	ankyrin repeat domain 26
ILMN_2384807	0.00123	2.27e-06	10.0501	5.40933	3.34739	LRRCC1	leucine rich repeat and coiled-coil centrosomal protein 1
ILMN_2126423	0.00123	2.28e-06	10.0461	5.40609	2.80206	ZNF480	zinc finger protein 480
ILMN_1688515	0.00141	2.75e-06	9.82888	5.22789	2.12982	ZNF195	zinc finger protein 195
ILMN_1755537	0.00147	2.93e-06	9.7607	5.17105	1.94955	EIF1AY	eukaryotic translation initiation factor 1A, Y-linked
ILMN_1678831	0.00149	3.03e-06	9.72126	5.13799	4.4428	GCC2	GRIP and coiled-coil domain containing 2
ILMN_2270900	0.00159	3.38e-06	9.59942	5.03491	2.57706	ZNF197	zinc finger protein 197
ILMN_1727815	0.00164	3.52e-06	9.55477	4.99678	1.61138	CFI	complement factor I
ILMN_1744887	0.00173	3.82e-06	9.46576	4.92019	3.67387	RLN2	relaxin 2
ILMN_2252813	0.0019	4.29e-06	9.3411	4.81166	2.47881	TAF5L	TATA-box binding protein associated factor 5 like
ILMN_1715864	0.00197	4.47e-06	9.29574	4.77179	2.52464	NHS	NHS actin remodeling regulator
ILMN_1784627	0.002	4.61e-06	9.26227	4.74224	5.03968	CDC42BPA	CDC42 binding protein kinase alpha
ILMN_1728710	0.002	4.76e-06	9.2286	4.71241	2.39332	ZNF816	zinc finger protein 816
ILMN_1659843	0.00203	4.87e-06	9.20288	4.68954	1.76225	DNAJC3	DnaJ heat shock protein family (Hsp40) member C3
ILMN_2397294	0.00213	5.24e-06	9.12546	4.62029	2.85919	PLCB4	phospholipase C beta 4
ILMN_1749799	0.00217	5.51e-06	9.07263	4.57269	3.03129	HMGN5	high mobility group nucleosome binding domain 5
ILMN_1743241	0.00229	6.15e-06	8.95752	4.468	2.90038	ARL4A	ADP ribosylation factor like GTPase 4A
ILMN_1866954	0.00233	6.34e-06	8.92543	4.43856	2.859	TPBG	trophoblast glycoprotein
ILMN_2331735	0.00235	6.44e-06	8.90961	4.42401	2.78042	AP2B1	adaptor related protein complex 2 beta 1 subunit
ILMN_1779530	0.00235	6.6e-06	8.88472	4.40107	1.54099	COG6	component of oligomeric golgi complex 6
ILMN_1788689	0.00235	6.74e-06	8.86173	4.37982	1.92577	PHIP	pleckstrin homology domain interacting protein
ILMN_1794122	0.00235	6.82e-06	8.85033	4.36926	2.67148	ZNF79	zinc finger protein 79
ILMN_2228976	0.00235	6.86e-06	8.8445	4.36386	2.80347	EIF1AY	eukaryotic translation initiation factor 1A, Y-linked
ILMN_1879511	0.00235	6.87e-06	8.84237	4.36189	2.06018	LOC105375172	uncharacterized LOC105375172
ILMN_1876124	0.00235	7.04e-06	8.81682	4.33816	2.6233	OTUD6B-AS1	OTUD6B antisense RNA 1 (head to head)
ILMN_2227473	0.00272	8.43e-06	8.63321	4.16555	2.62174	PIBF1	progesterone immunomodulatory binding factor 1
ILMN_1874917	0.00294	9.44e-06	8.51945	4.0568	3.39808	LOC101928775	uncharacterized LOC101928775
ILMN_1662166	0.00294	9.46e-06	8.51671	4.05416	1.52876	PTK7	protein tyrosine kinase 7 (inactive)
ILMN_1712046	0.00324	1.06e-05	8.40813	3.94899	3.57826	CPXM1	carboxypeptidase X, M14 family member 1
ILMN_1698395	0.00326	1.08e-05	8.38585	3.92724	2.86414	GNB5	G protein subunit beta 5
ILMN_2337856	0.00326	1.08e-05	8.38433	3.92575	3.66379	KCND3	potassium voltage-gated channel subfamily D member 3
ILMN_1700847	0.00333	1.11e-05	8.35716	3.89915	1.75484	PMS1	PMS1 homolog 1, mismatch repair system component
ILMN_2352590	0.00336	1.13e-05	8.34206	3.88434	1.65355	ZNF33A	zinc finger protein 33A
ILMN_2077905	0.00346	1.18e-05	8.29712	3.84009	1.78198	PTGFRN	prostaglandin F2 receptor inhibitor
ILMN_2121189	0.00346	1.19e-05	8.29315	3.83617	4.31083	METTL18	methyltransferase like 18
ILMN_1662952	0.00367	1.31e-05	8.1949	3.73858	2.11892	ZNF687	zinc finger protein 687
ILMN_1824665	0.00372	1.34e-05	8.17347	3.71714	6.32886	TMEM229A	transmembrane protein 229A
ILMN_1758111	0.00412	1.53e-05	8.04774	3.59033	2.11353	PIBF1	progesterone immunomodulatory binding factor 1
ILMN_1784206	0.00432	1.62e-05	7.99197	3.53349	1.72714	ASAH2B	N-acylsphingosine amidohydrolase 2B
ILMN_1772489	0.00446	1.73e-05	7.9288	3.46864	1.73804	NEMF	nuclear export mediator factor
ILMN_1708345	0.00446	1.75e-05	7.91795	3.45747	2.4972	DNTTIP2	deoxynucleotidyltransferase terminal interacting protein 2
ILMN_2409055	0.00448	1.8e-05	7.88971	3.42828	2.99724	FAM13C	family with sequence similarity 13 member C
ILMN_2229950	0.00448	1.81e-05	7.88689	3.42537	4.59948	MPHOSPH10	M-phase phosphoprotein 10
ILMN_1806825	0.00448	1.82e-05	7.88256	3.42088	2.49608	CEP128	centrosomal protein 128
ILMN_2225135	0.00448	1.82e-05	7.88094	3.41921	3.63025	GCNT1	glucosaminyl (N-acetyl) transferase 1, core 2
ILMN_2054233	0.00451	1.84e-05	7.86981	3.40767	1.54547	SENP6	SUMO1/sentrin specific peptidase 6
ILMN_1910180	0.00459	1.89e-05	7.84702	3.384	2.17308	NRP2	neuropilin 2
ILMN_1814296	0.00459	1.9e-05	7.84101	3.37775	3.30998	TRPM6	transient receptor potential cation channel subfamily M member 6
ILMN_1671516	0.0046	1.94e-05	7.82135	3.35727	1.96898	CIR1	corepressor interacting with RBPJ, 1
ILMN_1790761	0.0046	1.95e-05	7.8148	3.35043	4.59363	POSTN	periostin
ILMN_1690136	0.00472	2.03e-05	7.77848	3.31244	1.5716	NIPBL	NIPBL, cohesin loading factor
ILMN_1706935	0.00472	2.03e-05	7.77736	3.31127	1.62072	CCDC136	coiled-coil domain containing 136
ILMN_1745079	0.00476	2.06e-05	7.76579	3.29913	1.85928	TRIM2	tripartite motif containing 2
ILMN_1689177	0.00491	2.15e-05	7.72242	3.25349	4.0358	PLPP4	phospholipid phosphatase 4
ILMN_1697546	0.00497	2.19e-05	7.70789	3.23814	1.96899	BRCC3	BRCA1/BRCA2-containing complex subunit 3
ILMN_2163206	0.00521	2.35e-05	7.64271	3.169	4.78795	CCDC110	coiled-coil domain containing 110
ILMN_1654685	0.00527	2.4e-05	7.62416	3.14922	2.36583	MCTP1	multiple C2 and transmembrane domain containing 1
ILMN_1721629	0.00552	2.54e-05	7.56931	3.09049	1.87234	ZNF654	zinc finger protein 654
ILMN_1717990	0.00563	2.62e-05	7.54079	3.05981	2.67375	CALD1	caldesmon 1
ILMN_1749218	0.00563	2.63e-05	7.53893	3.0578	1.7516	TOPORS	TOP1 binding arginine/serine rich protein
ILMN_1746658	0.00569	2.67e-05	7.52548	3.04329	5.66774	RORB	RAR related orphan receptor B
ILMN_1742935	0.00605	2.85e-05	7.46493	2.97769	1.71007	ZNF33B	zinc finger protein 33B
ILMN_1669700	0.00636	3.03e-05	7.40876	2.91642	2.39353	KPNA5	karyopherin subunit alpha 5
ILMN_2042595	0.00639	3.13e-05	7.38152	2.88656	1.74413	PCM1	pericentriolar material 1
ILMN_2122669	0.00661	3.3e-05	7.33367	2.83388	2.31269	TOPORS	TOP1 binding arginine/serine rich protein
ILMN_1659792	0.00661	3.3e-05	7.33249	2.83257	4.43975	HOXD9	homeobox D9
ILMN_1689747	0.00678	3.42e-05	7.30274	2.79967	1.84148	NOL8	nucleolar protein 8
ILMN_1765328	0.0068	3.45e-05	7.29361	2.78955	3.41642	YBEY	ybeY metallopeptidase (putative)
ILMN_1795190	0.0068	3.46e-05	7.29168	2.78741	6.18862	CLDN2	claudin 2
ILMN_1739587	0.00718	3.68e-05	7.23665	2.72616	2.97571	UTY	ubiquitously transcribed tetratricopeptide repeat containing, Y-linked
ILMN_2147993	0.00753	3.89e-05	7.18745	2.67106	2.13333	ZNF23	zinc finger protein 23
ILMN_1773228	0.00753	3.92e-05	7.18103	2.66385	1.55985	DLST	dihydrolipoamide S-succinyltransferase
ILMN_1741350	0.00755	3.97e-05	7.16956	2.65095	2.07905	CEP70	centrosomal protein 70
ILMN_2339202	0.00756	4e-05	7.16315	2.64373	1.54659	KTN1	kinectin 1
ILMN_1701604	0.00757	4.02e-05	7.15922	2.6393	1.55933	TBC1D8B	TBC1 domain family member 8B
ILMN_2269564	0.0077	4.11e-05	7.13824	2.61563	2.12259	ARID4B	AT-rich interaction domain 4B
ILMN_1681367	0.00776	4.21e-05	7.11887	2.59373	1.78837	ZFP69	ZFP69 zinc finger protein
ILMN_2402558	0.00776	4.22e-05	7.11655	2.59111	1.97983	ZHX1	zinc fingers and homeoboxes 1
ILMN_1747824	0.00786	4.33e-05	7.09305	2.56445	5.95365	ZNF85	zinc finger protein 85
ILMN_2075507	0.00788	4.36e-05	7.08628	2.55676	2.14244	MAN1A2	mannosidase alpha class 1A member 2
ILMN_1809813	0.00792	4.41e-05	7.07675	2.54593	2.30035	PGF	placental growth factor
ILMN_2101025	0.00797	4.49e-05	7.06146	2.52851	1.56097	ZNF75D	zinc finger protein 75D
ILMN_1746832	0.00835	4.74e-05	7.01449	2.47483	2.97937	CEP290	centrosomal protein 290
ILMN_1736426	0.0084	4.8e-05	7.00293	2.46157	2.84497	PLCB4	phospholipase C beta 4
ILMN_1686097	0.00842	4.83e-05	6.99758	2.45542	2.26348	TOP2A	topoisomerase (DNA) II alpha
ILMN_2076658	0.00845	4.94e-05	6.97955	2.4347	1.7396	MRPL1	mitochondrial ribosomal protein L1
ILMN_1749372	0.00849	5.02e-05	6.96553	2.41856	2.06731	GGT5	gamma-glutamyltransferase 5
ILMN_1805271	0.00849	5.02e-05	6.96537	2.41837	1.66796	ZNF721	zinc finger protein 721
ILMN_1671048	0.00849	5.03e-05	6.96393	2.41671	1.7571	ZNF644	zinc finger protein 644
ILMN_1740083	0.00869	5.22e-05	6.93145	2.3792	1.51737	ORC4	origin recognition complex subunit 4
ILMN_1664034	0.00899	5.47e-05	6.8907	2.33193	1.5888	ZNF485	zinc finger protein 485
ILMN_1779228	0.009	5.52e-05	6.88389	2.324	2.56137	CDH2	cadherin 2
ILMN_1699768	0.00909	5.59e-05	6.87328	2.31164	8.12508	CBLN4	cerebellin 4 precursor
ILMN_2373073	0.00914	5.66e-05	6.86226	2.2988	2.39696	LIG4	DNA ligase 4
ILMN_1698144	0.00916	5.7e-05	6.85549	2.29089	2.06621	CFH	complement factor H
ILMN_1774207	0.00937	5.88e-05	6.83005	2.26115	3.04338	ANGPT2	angiopoietin 2
ILMN_1787808	0.00957	6.06e-05	6.8038	2.23036	1.52479	CEP63	centrosomal protein 63
ILMN_1657729	0.0096	6.1e-05	6.79861	2.22425	1.92216	ZNF254	zinc finger protein 254
ILMN_2132982	0.00963	6.14e-05	6.79314	2.21783	1.5787	IGFBP5	insulin like growth factor binding protein 5
ILMN_1707493	0.0097	6.28e-05	6.77388	2.19515	1.94989	RCC1	regulator of chromosome condensation 1
ILMN_1768433	0.00989	6.54e-05	6.73907	2.15403	1.52012	CCDC71	coiled-coil domain containing 71
ILMN_1721024	0.00989	6.57e-05	6.73577	2.15012	1.52081	SRFBP1	serum response factor binding protein 1
ILMN_2371825	0.01	6.66e-05	6.72373	2.13585	2.0065	AGL	amylo-alpha-1, 6-glucosidase, 4-alpha-glucanotransferase
ILMN_1693597	0.0104	7.14e-05	6.66549	2.06656	3.57305	ZNF287	zinc finger protein 287
ILMN_2233256	0.0106	7.36e-05	6.64077	2.03701	4.2664	ZNF607	zinc finger protein 607
ILMN_2369953	0.0106	7.41e-05	6.63497	2.03007	5.5842	ARL4A	ADP ribosylation factor like GTPase 4A
ILMN_1747504	0.0109	7.66e-05	6.60752	1.99712	1.77192	AHCTF1	AT-hook containing transcription factor 1
ILMN_1745988	0.0113	8.14e-05	6.55663	1.93576	4.1032	NUDT12	nudix hydrolase 12
ILMN_1797557	0.0113	8.14e-05	6.55653	1.93565	1.8104	PLEKHA6	pleckstrin homology domain containing A6
ILMN_1904578	0.0113	8.18e-05	6.55286	1.93121	4.71125	TENM1	teneurin transmembrane protein 1
ILMN_1781472	0.0113	8.18e-05	6.55266	1.93097	1.79604	CDC42BPA	CDC42 binding protein kinase alpha
ILMN_1744147	0.0113	8.26e-05	6.54427	1.92081	2.07459	CEBPZ	CCAAT/enhancer binding protein zeta
ILMN_1776195	0.0113	8.29e-05	6.54176	1.91778	1.5358	TMSB4Y	thymosin beta 4, Y-linked
ILMN_1737462	0.0115	8.48e-05	6.52301	1.89503	1.58626	OXR1	oxidation resistance 1
ILMN_2141482	0.0116	8.59e-05	6.51208	1.88176	1.5581	SERPINF1	serpin family F member 1
ILMN_2143155	0.0116	8.64e-05	6.5079	1.87667	1.50057	KIF11	kinesin family member 11
ILMN_1735361	0.0116	8.65e-05	6.50659	1.87508	2.09009	MAPK11	mitogen-activated protein kinase 11
ILMN_1784678	0.0121	9.18e-05	6.45809	1.81593	1.54344	PBX1	PBX homeobox 1
ILMN_1690170	0.0123	9.4e-05	6.43817	1.79154	3.17533	CRABP2	cellular retinoic acid binding protein 2
ILMN_1655913	0.0126	9.82e-05	6.40261	1.74785	1.80971	NUCB2	nucleobindin 2
ILMN_1774312	0.0126	9.92e-05	6.39459	1.73797	1.55722	MRPL57	mitochondrial ribosomal protein L57
ILMN_1737041	0.0127	0.0001	6.38625	1.72769	5.11782	HABP2	hyaluronan binding protein 2
ILMN_1720710	0.0127	0.000101	6.38288	1.72354	2.98824	HSPB3	heat shock protein family B (small) member 3
ILMN_1730888	0.0127	0.000101	6.37997	1.71993	2.40842	ZNF680	zinc finger protein 680
ILMN_1761113	0.0127	0.000102	6.37107	1.70895	1.50529	GNL2	G protein nucleolar 2
ILMN_1699797	0.0127	0.000102	6.36984	1.70743	2.65149	HDLBP	high density lipoprotein binding protein
ILMN_2340347	0.0127	0.000103	6.36673	1.70358	3.29794	PC	pyruvate carboxylase
ILMN_2270100	0.0127	0.000103	6.365	1.70145	2.42863	CEP85L	centrosomal protein 85 like
ILMN_2212156	0.0127	0.000103	6.36045	1.69581	3.91369	PPIG	peptidylprolyl isomerase G
ILMN_1733531	0.0131	0.000109	6.32059	1.6464	3.2873	ACTL10	actin like 10
ILMN_1803810	0.0131	0.000109	6.31822	1.64345	1.86866	RRBP1	ribosome binding protein 1
ILMN_2160428	0.0131	0.000109	6.31677	1.64164	2.55347	IL1RAPL1	interleukin 1 receptor accessory protein like 1
ILMN_2140510	0.0135	0.000115	6.27627	1.59117	2.26363	KLHL13	kelch like family member 13
ILMN_2099249	0.0136	0.000117	6.26216	1.57352	1.75913	MTERF1	mitochondrial transcription termination factor 1
ILMN_2090059	0.0136	0.000118	6.25635	1.56625	2.4374	ZFY	zinc finger protein, Y-linked
ILMN_1692394	0.0136	0.00012	6.24248	1.54887	3.75	KIAA1024	KIAA1024
ILMN_2405078	0.0136	0.00012	6.24212	1.54841	2.55721	OSBPL8	oxysterol binding protein like 8
ILMN_2048388	0.0137	0.000121	6.23353	1.53764	4.60228	ZFP69B	ZFP69 zinc finger protein B
ILMN_1651282	0.0138	0.000122	6.22595	1.52811	3.25144	COL17A1	collagen type XVII alpha 1 chain
ILMN_1686360	0.0139	0.000123	6.21793	1.51802	2.06879	ZNF124	zinc finger protein 124
ILMN_1702763	0.0139	0.000124	6.21694	1.51679	2.03875	ZMYM1	zinc finger MYM-type containing 1
ILMN_1780188	0.0139	0.000124	6.21322	1.5121	1.51552	B3GALNT2	beta-1,3-N-acetylgalactosaminyltransferase 2
ILMN_2148796	0.014	0.000125	6.20838	1.50601	4.49907	MND1	meiotic nuclear divisions 1
ILMN_2369919	0.014	0.000125	6.20528	1.5021	1.61705	IL17RC	interleukin 17 receptor C
ILMN_2175220	0.0141	0.000128	6.18685	1.47887	1.73989	CYP39A1	cytochrome P450 family 39 subfamily A member 1
ILMN_1766916	0.0141	0.000129	6.18269	1.47361	1.7196	RPAP3	RNA polymerase II associated protein 3
ILMN_1775587	0.0141	0.00013	6.17969	1.46983	2.12506	STX19	syntaxin 19
ILMN_2359096	0.0142	0.000131	6.17077	1.45855	2.26367	SS18	SS18, nBAF chromatin remodeling complex subunit
ILMN_2095704	0.0142	0.000132	6.16679	1.45352	3.98123	SYCP2	synaptonemal complex protein 2
ILMN_1803818	0.0143	0.000134	6.15581	1.43961	2.53772	NMNAT2	nicotinamide nucleotide adenylyltransferase 2
ILMN_2320280	0.0143	0.000134	6.15302	1.43608	2.01991	BCAM	basal cell adhesion molecule (Lutheran blood group)
ILMN_2058347	0.0145	0.000138	6.13202	1.40943	1.55246	NT5DC1	5'-nucleotidase domain containing 1
ILMN_1799150	0.0147	0.00014	6.12045	1.39472	3.24461	PPM1J	protein phosphatase, Mg2+/Mn2+ dependent 1J
ILMN_2316083	0.0147	0.000141	6.11528	1.38814	3.77014	DNAJC28	DnaJ heat shock protein family (Hsp40) member C28
ILMN_1767233	0.0147	0.000141	6.11402	1.38654	3.8836	EDA2R	ectodysplasin A2 receptor
ILMN_1913232	0.0147	0.000143	6.10216	1.37143	3.09946	ZNF180	zinc finger protein 180
ILMN_2102580	0.0148	0.000145	6.08964	1.35546	2.78509	UTP20	UTP20, small subunit processome component
ILMN_2202423	0.0152	0.000151	6.05906	1.31635	4.54025	HELLS	helicase, lymphoid-specific
ILMN_1732678	0.0154	0.000157	6.02795	1.27642	3.72122	KERA	keratocan
ILMN_1752965	0.0155	0.000158	6.02389	1.2712	4.01673	GREM1	gremlin 1, DAN family BMP antagonist
ILMN_1777449	0.0159	0.000163	5.9966	1.23604	2.41266	IFT74	intraflagellar transport 74
ILMN_1753165	0.0162	0.000167	5.9783	1.21241	1.61048	WNK1	WNK lysine deficient protein kinase 1
ILMN_1774739	0.0162	0.000168	5.97325	1.20588	2.14867	MMP14	matrix metallopeptidase 14
ILMN_2338447	0.0165	0.000173	5.95225	1.17867	4.18846	ARID4A	AT-rich interaction domain 4A
ILMN_1715748	0.0169	0.000184	5.90291	1.11449	1.6919	FLNC	filamin C
ILMN_2130635	0.0169	0.000185	5.90125	1.11232	1.80966	FOXRED2	FAD dependent oxidoreductase domain containing 2
ILMN_1671895	0.0169	0.000186	5.89618	1.10571	2.00876	ZNF613	zinc finger protein 613
ILMN_2400663	0.0169	0.000186	5.89591	1.10536	4.96583	AKAP9	A-kinase anchoring protein 9
ILMN_2217928	0.017	0.000187	5.89152	1.09962	2.99655	MBD5	methyl-CpG binding domain protein 5
ILMN_2062370	0.017	0.000188	5.88674	1.09338	1.82996	NOL8	nucleolar protein 8
ILMN_1737850	0.0172	0.000191	5.87698	1.08062	3.13281	TBC1D28	TBC1 domain family member 28
ILMN_2415583	0.0175	0.000196	5.85601	1.05314	4.99873	HS6ST2	heparan sulfate 6-O-sulfotransferase 2
ILMN_1808157	0.0177	0.000201	5.83467	1.02513	3.06133	RUNDC3B	RUN domain containing 3B
ILMN_1775692	0.0177	0.000202	5.8339	1.02411	1.56595	EIF4G3	eukaryotic translation initiation factor 4 gamma 3
ILMN_2409220	0.0177	0.000203	5.83031	1.0194	4.40044	HMMR	hyaluronan mediated motility receptor
ILMN_1676523	0.0177	0.000203	5.8289	1.01754	1.77879	CCDC91	coiled-coil domain containing 91
ILMN_1815184	0.0177	0.000203	5.82848	1.017	3.45703	ASPM	abnormal spindle microtubule assembly
ILMN_1751598	0.0179	0.000207	5.81457	0.998684	1.96064	SESN2	sestrin 2
ILMN_1779875	0.0184	0.000216	5.77963	0.952544	2.93575	THY1	Thy-1 cell surface antigen
ILMN_2196337	0.0186	0.000219	5.76969	0.939391	1.66282	ASUN	asunder, spermatogenesis regulator
ILMN_1713935	0.0186	0.000221	5.76543	0.933749	2.26719	C3orf33	chromosome 3 open reading frame 33
ILMN_1695357	0.0186	0.000221	5.76244	0.929784	1.78249	SPDL1	spindle apparatus coiled-coil protein 1
ILMN_1724715	0.0189	0.000228	5.74182	0.90242	4.02662	MAPK11	mitogen-activated protein kinase 11
ILMN_1663037	0.0189	0.000229	5.73744	0.896606	2.19028	LRRC4C	leucine rich repeat containing 4C
ILMN_2294751	0.0192	0.000235	5.71723	0.869707	1.6725	ASCC3	activating signal cointegrator 1 complex subunit 3
ILMN_1764090	0.0194	0.00024	5.70229	0.849791	1.59068	AK4	adenylate kinase 4
ILMN_1727605	0.0208	0.000264	5.62992	0.752811	2.48927	FRK	fyn related Src family tyrosine kinase
ILMN_1789224	0.0213	0.000274	5.60244	0.715773	2.67919	MAP9	microtubule associated protein 9
ILMN_1713829	0.0213	0.000275	5.59912	0.711301	1.74519	PTGES	prostaglandin E synthase
ILMN_2255133	0.0214	0.000277	5.59206	0.701763	1.89879	BCL11A	B-cell CLL/lymphoma 11A
ILMN_1673320	0.0214	0.000278	5.59006	0.699059	2.85479	CCDC178	coiled-coil domain containing 178
ILMN_1667589	0.0219	0.000287	5.5676	0.668667	2.00812	ZNF283	zinc finger protein 283
ILMN_2296644	0.0219	0.000287	5.56705	0.667924	3.5876	PCDHGA9	protocadherin gamma subfamily A, 9
ILMN_2192245	0.022	0.000288	5.56333	0.66287	3.01743	PLN	phospholamban
ILMN_2065773	0.0223	0.000296	5.54378	0.636341	2.50472	SCG5	secretogranin V
ILMN_1799105	0.0227	0.000304	5.5238	0.609172	4.74279	COL17A1	collagen type XVII alpha 1 chain
ILMN_1795344	0.0227	0.000305	5.52266	0.607611	2.18143	GOLIM4	golgi integral membrane protein 4
ILMN_2413898	0.0229	0.00031	5.51011	0.590515	1.77747	MCM10	minichromosome maintenance 10 replication initiation factor
ILMN_1766110	0.023	0.000312	5.50401	0.582199	4.29543	PHF6	PHD finger protein 6
ILMN_2124585	0.0232	0.00032	5.48676	0.558629	5.38678	GREM1	gremlin 1, DAN family BMP antagonist
ILMN_1670769	0.0232	0.00032	5.48572	0.55721	2.22723	CENPQ	centromere protein Q
ILMN_2367233	0.0238	0.000329	5.46481	0.528579	1.79384	ZNF654	zinc finger protein 654
ILMN_1810423	0.0241	0.000335	5.4513	0.510046	1.52166	RPP40	ribonuclease P/MRP subunit p40
ILMN_1677636	0.0241	0.000336	5.45037	0.508769	2.85636	COMP	cartilage oligomeric matrix protein
ILMN_1681998	0.0242	0.000337	5.44735	0.504628	2.97697	AP2B1	adaptor related protein complex 2 beta 1 subunit
ILMN_1915345	0.0243	0.000342	5.43719	0.490667	2.39872	LOC105376064	uncharacterized LOC105376064
ILMN_2198575	0.0245	0.000348	5.42476	0.473562	3.02486	C5orf34	chromosome 5 open reading frame 34
ILMN_1681769	0.0247	0.00035	5.41921	0.465917	1.96585	ZNF320	zinc finger protein 320
ILMN_2229205	0.0247	0.000351	5.41704	0.462925	1.83991	CENPC	centromere protein C
ILMN_1673966	0.0247	0.000353	5.41402	0.458773	1.5482	POLR3F	RNA polymerase III subunit F
ILMN_1727055	0.0249	0.000358	5.40336	0.444063	2.01099	PARPBP	PARP1 binding protein
ILMN_1749792	0.0253	0.000365	5.38877	0.423916	2.14028	SORBS1	sorbin and SH3 domain containing 1
ILMN_1692790	0.0254	0.000369	5.38087	0.412997	1.58101	ITGB3BP	integrin subunit beta 3 binding protein
ILMN_1753063	0.0254	0.000372	5.37484	0.404646	3.93402	KIF15	kinesin family member 15
ILMN_2190051	0.0255	0.000375	5.37023	0.398263	1.81185	CCDC91	coiled-coil domain containing 91
ILMN_1704294	0.0255	0.000375	5.37007	0.398041	2.38399	CDH3	cadherin 3
ILMN_2336609	0.0259	0.000384	5.35235	0.37348	2.02942	SYTL2	synaptotagmin like 2
ILMN_1726842	0.026	0.000388	5.34397	0.36184	1.80607	TYW3	tRNA-yW synthesizing protein 3 homolog
ILMN_2196328	0.0261	0.000392	5.33726	0.352513	3.69402	POSTN	periostin
ILMN_1800253	0.0264	0.000401	5.32043	0.329101	3.5404	ZNF711	zinc finger protein 711
ILMN_1806533	0.0264	0.000403	5.3172	0.324602	2.22619	PDE7B	phosphodiesterase 7B
ILMN_2413780	0.0266	0.000407	5.31027	0.314943	2.12683	SEZ6L2	seizure related 6 homolog like 2
ILMN_1671489	0.0267	0.00041	5.30502	0.307618	1.72043	PC	pyruvate carboxylase
ILMN_1733116	0.0269	0.000415	5.29565	0.294537	2.45116	UBXN7	UBX domain protein 7
ILMN_1760315	0.027	0.000418	5.29012	0.286823	2.17288	VWCE	von Willebrand factor C and EGF domains
ILMN_2414568	0.0271	0.000421	5.28547	0.280314	2.54114	MEOX1	mesenchyme homeobox 1
ILMN_1799113	0.0272	0.000423	5.28173	0.275089	1.72789	CEP83	centrosomal protein 83
ILMN_1652736	0.0274	0.000429	5.27143	0.26067	1.58069	RPS6KA3	ribosomal protein S6 kinase A3
ILMN_1744980	0.0275	0.000431	5.26868	0.25683	1.52037	ZCCHC7	zinc finger CCHC-type containing 7
ILMN_1722034	0.0275	0.000431	5.26729	0.254873	1.84546	KIAA1586	KIAA1586
ILMN_1680692	0.0276	0.000434	5.26228	0.247855	1.75954	NUCKS1	nuclear casein kinase and cyclin dependent kinase substrate 1
ILMN_1809139	0.0277	0.000436	5.2598	0.244376	1.63337	AHCTF1	AT-hook containing transcription factor 1
ILMN_1657803	0.0282	0.000448	5.24065	0.217513	1.57358	CFH	complement factor H
ILMN_1696537	0.0283	0.000452	5.23348	0.207425	1.91143	DDIT4L	DNA damage inducible transcript 4 like
ILMN_2405190	0.0287	0.000464	5.2147	0.181001	1.88063	VAPA	VAMP associated protein A
ILMN_1790029	0.0287	0.000464	5.21414	0.180216	1.65333	P2RY6	pyrimidinergic receptor P2Y6
ILMN_1760120	0.0287	0.000469	5.20767	0.171087	2.84039	ZNF284	zinc finger protein 284
ILMN_1748432	0.0293	0.000488	5.17847	0.129852	1.68363	ZNF525	zinc finger protein 525
ILMN_1871688	0.0294	0.000492	5.1723	0.121121	3.34283	SLC36A4	solute carrier family 36 member 4
ILMN_1801516	0.0294	0.000493	5.1717	0.120279	1.7896	GPC1	glypican 1
ILMN_1806242	0.0297	0.000501	5.16039	0.104267	3.64489	PSD	pleckstrin and Sec7 domain containing
ILMN_2139970	0.0297	0.000503	5.15681	0.099181	2.28135	ALDH1A3	aldehyde dehydrogenase 1 family member A3
ILMN_1717173	0.0297	0.000503	5.15635	0.098541	1.51293	ECT2	epithelial cell transforming 2
ILMN_1684086	0.0297	0.000505	5.15451	0.095924	4.26044	BDKRB2	bradykinin receptor B2
ILMN_1789955	0.0301	0.000516	5.13806	0.072584	3.42641	PNRC1	proline rich nuclear receptor coactivator 1
ILMN_2156115	0.0302	0.000521	5.13217	0.064216	3.26454	IFT80	intraflagellar transport 80
ILMN_1657145	0.0303	0.000523	5.12835	0.058776	2.39069	MEOX1	mesenchyme homeobox 1
ILMN_2307450	0.0303	0.000524	5.12811	0.058438	1.70158	ZNF302	zinc finger protein 302
ILMN_1839335	0.0303	0.000526	5.12492	0.053907	2.16611	SUCLG2-AS1	SUCLG2 antisense RNA 1 (head to head)
ILMN_1738712	0.0304	0.000527	5.12355	0.051953	1.64177	GPR180	G protein-coupled receptor 180
ILMN_1730945	0.0304	0.000529	5.12141	0.048912	2.62667	TMEM59L	transmembrane protein 59 like
ILMN_2067596	0.0305	0.000531	5.11794	0.043968	4.05245	KCNS2	potassium voltage-gated channel modifier subfamily S member 2
ILMN_2162234	0.0305	0.000532	5.11718	0.042891	1.67727	NEK1	NIMA related kinase 1
ILMN_1703111	0.0305	0.000533	5.11615	0.041425	1.77207	BBS7	Bardet-Biedl syndrome 7
ILMN_1661428	0.0305	0.000535	5.11323	0.037267	2.57586	ATP11C	ATPase phospholipid transporting 11C
ILMN_1652378	0.0306	0.000539	5.10698	0.028357	1.80405	IPO7	importin 7
ILMN_1688722	0.0307	0.000542	5.10299	0.022662	4.56126	IL13RA2	interleukin 13 receptor subunit alpha 2
ILMN_1796013	0.031	0.000552	5.09122	0.00588	1.67689	PYCR1	pyrroline-5-carboxylate reductase 1
ILMN_2193498	0.0313	0.00056	5.07999	-0.010171	1.74797	TRMT1L	tRNA methyltransferase 1 like
ILMN_1694012	0.0319	0.000576	5.06037	-0.038239	4.33814	NME2	NME/NM23 nucleoside diphosphate kinase 2
ILMN_1759910	0.032	0.000578	5.05744	-0.042439	3.58249	SERPINA5	serpin family A member 5
ILMN_2055523	0.0322	0.000586	5.04866	-0.055014	2.22208	CSGALNACT1	chondroitin sulfate N-acetylgalactosaminyltransferase 1
ILMN_2330410	0.0329	0.000603	5.02813	-0.084502	1.51378	EIF3C	eukaryotic translation initiation factor 3 subunit C
ILMN_1865764	0.0331	0.00061	5.02027	-0.095796	1.54773	ZMAT3	zinc finger matrin-type 3
ILMN_1726289	0.0333	0.000617	5.01212	-0.10753	1.92031	KIAA1551	KIAA1551
ILMN_1782273	0.0333	0.000617	5.01154	-0.10836	2.22536	N4BP2	NEDD4 binding protein 2
ILMN_2167758	0.0333	0.000618	5.01112	-0.108958	3.42103	CILP	cartilage intermediate layer protein
ILMN_1661895	0.0336	0.000626	5.00156	-0.122743	3.15846	PI15	peptidase inhibitor 15
ILMN_1668634	0.0341	0.000639	4.98693	-0.143833	2.17066	FBXW7	F-box and WD repeat domain containing 7
ILMN_1715175	0.0346	0.000653	4.97204	-0.165351	1.67976	MET	MET proto-oncogene, receptor tyrosine kinase
ILMN_1790230	0.0346	0.000657	4.96769	-0.171636	2.00866	ZNF181	zinc finger protein 181
ILMN_1784175	0.0348	0.000664	4.96052	-0.182012	2.66563	MAP10	microtubule associated protein 10
ILMN_1805132	0.0348	0.000665	4.95956	-0.183399	2.05527	PCDH19	protocadherin 19
ILMN_1741566	0.0351	0.000672	4.95137	-0.19526	2.28705	BMP7	bone morphogenetic protein 7
ILMN_1780996	0.0355	0.000686	4.93783	-0.214904	2.1275	ETAA1	Ewing tumor associated antigen 1
ILMN_1777340	0.0363	0.000705	4.9186	-0.242821	2.50526	DDX6	DEAD-box helicase 6
ILMN_1760798	0.0363	0.000707	4.91624	-0.246263	2.13234	RYR2	ryanodine receptor 2
ILMN_1734707	0.0366	0.000716	4.90763	-0.25879	1.60813	CHST13	carbohydrate sulfotransferase 13
ILMN_1731240	0.0369	0.000728	4.89582	-0.27598	3.49545	FGF7	fibroblast growth factor 7
ILMN_1753190	0.0369	0.000729	4.89513	-0.276994	1.67389	ERCC6L2	ERCC excision repair 6 like 2
ILMN_1740508	0.037	0.000733	4.89065	-0.283524	3.32015	KCNMA1	potassium calcium-activated channel subfamily M alpha 1
ILMN_2063687	0.037	0.000735	4.88946	-0.285248	2.01782	ZNF624	zinc finger protein 624
ILMN_1739429	0.0371	0.000742	4.88296	-0.294739	4.12577	HS6ST2	heparan sulfate 6-O-sulfotransferase 2
ILMN_1673222	0.0371	0.000742	4.88263	-0.295214	1.6312	ZBTB10	zinc finger and BTB domain containing 10
ILMN_2131523	0.0371	0.000743	4.88159	-0.296737	1.82584	SACS	sacsin molecular chaperone
ILMN_1721026	0.0372	0.000748	4.87686	-0.303631	1.85867	SAMHD1	SAM and HD domain containing deoxynucleoside triphosphate triphosphohydrolase 1
ILMN_2383306	0.0372	0.000751	4.87393	-0.307922	2.81998	GPATCH4	G-patch domain containing 4
ILMN_1676240	0.0377	0.000766	4.86042	-0.327665	2.78984	ZNF138	zinc finger protein 138
ILMN_1673843	0.038	0.000778	4.84947	-0.343684	4.394	CST2	cystatin SA
ILMN_2071737	0.0382	0.000786	4.84224	-0.354282	2.24349	EIF5A2	eukaryotic translation initiation factor 5A2
ILMN_1745927	0.0383	0.000792	4.83766	-0.360988	2.06146	TGFBR1	transforming growth factor beta receptor 1
ILMN_1740555	0.039	0.000812	4.82027	-0.386503	2.5713	SNAP25	synaptosome associated protein 25
ILMN_1665327	0.0392	0.000818	4.81514	-0.394041	3.59098	ZNF92	zinc finger protein 92
ILMN_1814686	0.0398	0.000839	4.79776	-0.419602	3.24804	BCO1	beta-carotene oxygenase 1
ILMN_1664139	0.0399	0.000843	4.79421	-0.42483	1.63483	HAUS6	HAUS augmin like complex subunit 6
ILMN_1659495	0.0403	0.000856	4.78362	-0.440429	3.78717	HBS1L	HBS1 like translational GTPase
ILMN_2355831	0.0409	0.000873	4.77001	-0.460503	1.70515	FHL2	four and a half LIM domains 2
ILMN_1670353	0.0411	0.00088	4.76472	-0.468312	1.58286	RAD51AP1	RAD51 associated protein 1
ILMN_2101410	0.0412	0.000886	4.75969	-0.47575	1.80624	ZNF625	zinc finger protein 625
ILMN_1796074	0.0412	0.000887	4.75886	-0.476966	1.52582	TYMSOS	TYMS opposite strand
ILMN_1725485	0.0413	0.00089	4.75691	-0.479858	2.06558	RGS17	regulator of G-protein signaling 17
ILMN_2192072	0.0414	0.000897	4.75129	-0.488169	3.28579	MMP7	matrix metallopeptidase 7
ILMN_1763328	0.0416	0.000911	4.74091	-0.503519	1.66577	GZF1	GDNF inducible zinc finger protein 1
ILMN_1732468	0.0419	0.000919	4.73493	-0.512375	2.00588	HSPA4L	heat shock protein family A (Hsp70) member 4 like
ILMN_1734660	0.042	0.000925	4.73005	-0.519609	3.23749	ICAM4	intercellular adhesion molecule 4 (Landsteiner-Wiener blood group)
ILMN_1788387	0.0422	0.000931	4.72612	-0.525437	1.56465	UGGT2	UDP-glucose glycoprotein glucosyltransferase 2
ILMN_1710544	0.0426	0.000942	4.71776	-0.537838	2.56853	PCDH7	protocadherin 7
ILMN_1729225	0.0427	0.000949	4.71303	-0.544849	1.92716	SORCS2	sortilin related VPS10 domain containing receptor 2
ILMN_1707694	0.043	0.000959	4.70566	-0.555802	2.38621	NUTM2A	NUT family member 2A
ILMN_1799887	0.0431	0.000966	4.7006	-0.563315	1.96374	CTSE	cathepsin E
ILMN_1883267	0.0431	0.000967	4.69987	-0.5644	3.0151	MBNL1-AS1///MBNL1	MBNL1 antisense RNA 1///muscleblind like splicing regulator 1
ILMN_1837428	0.0434	0.000982	4.68931	-0.580112	1.77725	RAB27B	RAB27B, member RAS oncogene family
ILMN_2075065	0.0434	0.000983	4.68864	-0.581106	2.42423	FADS2	fatty acid desaturase 2
ILMN_1680643	0.0436	0.000991	4.68356	-0.588659	1.96027	G2E3	G2/M-phase specific E3 ubiquitin protein ligase
ILMN_1880062	0.0438	0.000999	4.67781	-0.597233	1.78972	SSBP2	single stranded DNA binding protein 2
ILMN_1767665	0.0438	0.001	4.67668	-0.598906	1.76731	GPX8	glutathione peroxidase 8 (putative)
ILMN_1756289	0.0439	0.001	4.67391	-0.603041	1.6153	PPP1R12B	protein phosphatase 1 regulatory subunit 12B
ILMN_2081070	0.0441	0.00101	4.66864	-0.610887	2.18343	BTC	betacellulin
ILMN_1768595	0.0442	0.00102	4.66329	-0.618868	1.65948	DLG4	discs large MAGUK scaffold protein 4
ILMN_2299795	0.0448	0.00104	4.64767	-0.642191	3.81825	CPM	carboxypeptidase M
ILMN_1677628	0.0453	0.00106	4.63742	-0.657511	1.79971	ZNF268	zinc finger protein 268
ILMN_1761101	0.0456	0.00107	4.63136	-0.66659	1.56379	CCDC112	coiled-coil domain containing 112
ILMN_1751898	0.0457	0.00107	4.62864	-0.670651	1.5672	C12orf4	chromosome 12 open reading frame 4
ILMN_1656560	0.0458	0.00108	4.62638	-0.674042	1.70578	PARM1	prostate androgen-regulated mucin-like protein 1
ILMN_1794597	0.0461	0.00109	4.61803	-0.68654	3.15083	ZKSCAN7	zinc finger with KRAB and SCAN domains 7
ILMN_1706579	0.0461	0.00109	4.61728	-0.68767	2.82846	SHBG	sex hormone binding globulin
ILMN_1683533	0.0461	0.00109	4.61674	-0.688484	1.59878	CCDC66	coiled-coil domain containing 66
[truncated: 18 more rows]

## Sheet: 101-ADJP<0.05,LOGFC<-1.5
ID	adj.P.Val	P.Value	t	B	logFC	Gene.symbol	Gene.title
[truncated: 292 more rows]

## Sheet: 110-ADJP<0.05,LOGFC>1.5
ID	adj.P.Val	P.Value	t	B	logFC	Gene.symbol	Gene.title
[truncated: 895 more rows]

[truncated: 2 more sheets: 110-ADJP<0.05,LOGFC<-1.5, DEGS-intersection]
