# Supplementary material for: The gene expression of CALD1, CDH2, and POSTN in fibroblast are related to idiopathic pulmonary fibrosis
Source: Front Immunol. 2024 Feb 2;15:1275064. doi: 10.3389/fimmu.2024.1275064 (PMC10869495; doi:10.3389/fimmu.2024.1275064)
Supplement: Supplementary file 5 [file DataSheet_1.zip › RNAseq-DEGs-SCREEN.xlsx]

## Sheet: gene_diff
st_gene_id	gene_id	gene_symbol	diffexp_log2fc_A-vs-B	diffexp_deseq2_qvalue_A-vs-B	diffexp_deseq2_pvalue_A-vs-B	diffexp_log2fc_A-vs-BC	diffexp_deseq2_qvalue_A-vs-BC	diffexp_deseq2_pvalue_A-vs-BC	diffexp_log2fc_A-vs-C	diffexp_deseq2_qvalue_A-vs-C	diffexp_deseq2_pvalue_A-vs-C	diffexp_log2fc_B-vs-BC	diffexp_deseq2_qvalue_B-vs-BC	diffexp_deseq2_pvalue_B-vs-BC	diffexp_log2fc_B-vs-C	diffexp_deseq2_qvalue_B-vs-C	diffexp_deseq2_pvalue_B-vs-C	diffexp_log2fc_C-vs-BC	diffexp_deseq2_qvalue_C-vs-BC	diffexp_deseq2_pvalue_C-vs-BC
G9606_9266	2323	FLT3LG	-0.049204	0.999995	0.826464	-0.797347	0.021897	0.00327294	-0.862398	0.00945256	0.00141029	-0.75057	0.00444669	0.000853646	-0.821904	0.000708318	0.000157437	0.0645599	0.997377	0.814314
G9606_9392	90459	ERI1	0.0340572	0.999995	0.84979	0.0326549	0.946828	0.863629	0.118351	0.772859	0.513487	-0.00523811	0.977438	0.961098	0.0765582	0.567453	0.359075	-0.0873813	0.997377	0.430261
G9606_4009	79595	SAP130	-0.00957965	0.999995	0.933209	-0.208816	0.424795	0.172163	-0.0621206	0.843581	0.60944	-0.20185	0.175646	0.0667072	-0.0604391	0.581847	0.371489	-0.147282	0.997377	0.187048
G9606_4181	10927	SPIN1	0.146192	0.999995	0.431789	0.281844	0.369573	0.137966	0.340173	0.201841	0.0648701	0.132864	0.159287	0.0587258	0.186751	0.000129896	2.54144e-05	-0.0595687	0.997377	0.423289
G9606_16727	8879	SGPL1	-0.0305965	0.999995	0.792605	0.660427	1.00685e-05	5.60036e-07	0.608466	2.40199e-06	1.46934e-07	0.687852	3.5286e-13	1.63973e-14	0.630867	1.92861e-18	1.23456e-19	0.0512853	0.997377	0.559471
G9606_16935	51450	PRRX2	0.034578	0.999995	0.775318	-0.0865495	0.81273	0.543307	-0.266926	0.135403	0.0379413	-0.124053	0.325215	0.149461	-0.309467	1.863e-06	2.81032e-07	0.179665	0.858526	0.0569911
G9606_4384	390940	PINLYP	-0.0745337	0.999995	0.74237	-0.358324	0.449634	0.187438	-0.460437	0.201556	0.064742	-0.285496	0.43037	0.221081	-0.39428	0.135618	0.0577718	0.102409	0.997377	0.685888
G9606_3976	1211	CLTA	-0.0871688	0.999995	0.490961	0.0587394	0.897879	0.680423	-0.0549293	0.876513	0.663783	0.142718	0.174357	0.0659966	0.0236321	0.799136	0.609887	0.113336	0.997377	0.154501
G9606_23441	51399	TRAPPC4	-0.0158088	0.999995	0.914386	0.254271	0.333838	0.118463	0.0118013	0.97625	0.936133	0.266047	0.0350823	0.00936926	0.0186989	0.915677	0.808868	0.241671	0.722235	0.0209716
G9606_7997	102723623	LOC102723623	-0.967455	0.999995	0.812584	-0.667946	0.946828	0.869973	-0.768762	0.934847	0.850563	NA	NA	NA	NA	NA	NA	NA	NA	NA
G9606_1798	57470	LRRC47	0.0858263	0.999995	0.470024	0.227818	0.292734	0.0975121	0.0970762	0.693155	0.421483	0.139286	0.281659	0.123509	0.00311289	0.97738	0.964314	0.130334	0.997377	0.157372
G9606_3067	91966	CXorf40A	-0.0234625	0.999995	0.885016	0.0276744	0.951745	0.883287	-0.151644	0.645006	0.372231	0.0468288	0.898288	0.747808	-0.136367	0.452441	0.263056	0.177706	0.997377	0.239822
G9606_25755	8200	GDF5	-0.440956	0.999995	0.071877	-3.06538	2.01441e-14	3.75515e-16	-3.29125	6.47512e-17	1.32205e-18	-2.62761	2.24303e-12	1.11813e-13	-2.85907	1.5696e-15	1.15598e-16	0.225663	0.997377	0.695338
G9606_631	8470	SORBS2	-0.967455	0.999995	0.812584	2.13568	0.662491	0.36238	4.61439	0.0103314	0.00156841	3.09705	0.431626	0.221935	5.57371	0.000441835	9.49335e-05	-2.45089	0.729346	0.0233195
G9606_1021	79848	CSPP1	0.129073	0.999995	0.473627	0.0661429	0.916687	0.753647	-0.0880974	0.860984	0.637281	-0.0661198	0.874261	0.699673	-0.226174	0.219753	0.103631	0.15428	0.997377	0.377584
G9606_8819	5533	PPP3CC	0.0873385	0.999995	0.514167	0.177404	0.547481	0.259208	0.209729	0.328551	0.128303	0.086762	0.703586	0.463891	0.114224	0.410088	0.230357	-0.0330709	0.997377	0.782317
G9606_4534	54926	UBE2R2	-0.0097521	0.999995	0.921959	0.0990945	0.726117	0.42754	0.0214599	0.934847	0.836952	0.106109	0.346313	0.162715	0.0231621	0.815241	0.628638	0.0771042	0.997377	0.330028
G9606_30907	11181	TREH	NA	NA	NA	2.66273	0.701773	0.403638	NA	NA	NA	2.664	0.636994	0.397622	NA	NA	NA	2.46658	0.997377	0.421005
G9606_10460	51429	SNX9	0.134816	0.999995	0.24709	0.230644	0.298343	0.100126	0.241456	0.164304	0.0488689	0.0928078	0.518698	0.288503	0.0989121	0.187538	0.0852653	-0.0119193	0.997377	0.896281
G9606_17078	944	TNFSF8	0.956098	0.999995	0.814744	1.25561	0.916687	0.758302	NA	NA	NA	0.296397	0.961106	0.931525	-0.77124	0.920724	0.850087	1.06187	0.997377	0.794684
G9606_23486	10293	TRAIP	0.0474182	0.999995	0.783917	0.329784	0.285864	0.0945408	0.152297	0.662428	0.389305	0.279299	0.230436	0.0947889	0.0964345	0.69755	0.48689	0.176825	0.997377	0.286414
G9606_26667	1810	DR1	0.16422	0.999995	0.317246	0.523509	0.016335	0.00228233	0.473406	0.0207863	0.00363313	0.355777	0.000150192	1.99138e-05	0.301208	6.74635e-06	1.08412e-06	0.0488183	0.997377	0.568803
G9606_2226	91156	IGFN1	0.404154	0.999995	0.819095	-2.15682	0.773972	0.484153	-2.25652	0.724734	0.456794	-2.5624	0.531425	0.29974	-2.66776	0.441746	0.253965	NA	NA	NA
G9606_30603	166	AES	-0.0768741	0.999995	0.542551	-0.192667	0.409026	0.161947	-0.317024	0.0521081	0.011307	-0.118883	0.239967	0.100129	-0.248353	6.32666e-07	8.99509e-08	0.123719	0.955554	0.0895132
G9606_6948	26049	FAM169A	-0.212306	0.999995	0.697886	-0.400646	0.775007	0.485577	-0.258642	0.860984	0.638581	-0.191734	0.895474	0.729782	-0.0540803	0.959492	0.915012	-0.143427	0.997377	0.79388
G9606_33839	11197	WIF1	-0.332421	0.999995	0.775808	0.566987	0.849368	0.596289	0.670252	0.765536	0.505717	0.898849	0.641018	0.401323	0.997175	0.51511	0.3137	-0.106676	0.997377	0.907253
G9606_33898	10683	DLL3	-0.44719	0.999995	0.360352	-0.262182	0.879306	0.637233	-0.73349	0.390279	0.166061	0.182718	0.898288	0.749122	-0.294634	0.781031	0.582984	0.472414	0.997377	0.427883
G9606_16887	284996	RNF149	0.135583	0.999995	0.29146	0.25544	0.276106	0.0899308	0.242967	0.208692	0.067989	0.117186	0.496199	0.270409	0.0993901	0.430959	0.245428	0.011941	0.997377	0.912933
G9606_6340	282679	AQP11	0.176346	0.999995	0.621871	-0.0232588	0.978192	0.955103	-0.314102	0.728652	0.461654	-0.203074	0.784502	0.568028	-0.497174	0.317931	0.165571	0.290026	0.997377	0.483177
G9606_16623	84987	COX14	-0.0997305	0.999995	0.589031	-0.0842002	0.896281	0.677704	-0.221839	0.500529	0.244556	0.0123094	0.961547	0.932535	-0.13056	0.489147	0.293323	0.137209	0.997377	0.366161
G9606_22948	285782	CAGE1	0.956098	0.999995	0.814744	1.25561	0.916687	0.758302	NA	NA	NA	0.296397	0.961106	0.931453	-0.77124	0.920724	0.850087	1.06187	0.997377	0.794684
G9606_382	56935	SMCO4	0.117181	0.999995	0.685349	0.808354	0.025572	0.00393547	0.564236	0.163619	0.0485172	0.686255	0.00676291	0.00137666	0.437262	0.0982373	0.039399	0.243412	0.997377	0.25218
G9606_17479	157807	CLVS1	2.47454	0.999995	0.247416	2.4919	0.509256	0.230419	2.66979	0.411493	0.179993	0.0175671	0.994416	0.990638	0.188504	0.947725	0.893051	-0.177355	0.997377	0.899387
G9606_5330	7066	THPO	-0.00498184	0.999995	0.997808	-2.56369	0.622288	0.320492	0.197118	0.964436	0.907234	-2.56604	0.630907	0.391506	0.192008	0.959239	0.914064	-2.7603	0.997377	0.276507
G9606_18007	1311	COMP	-0.00567109	0.999995	0.998693	6.33445	1.3462e-05	7.79654e-07	6.59451	3.7276e-06	2.34981e-07	6.337	5.55901e-06	5.69321e-07	6.59222	1.02531e-06	1.49296e-07	-0.261721	0.997377	0.512469
G9606_20385	100505767	SPDYE18	0.323614	0.999995	0.771563	-0.130618	0.967536	0.921561	-1.20732	0.712763	0.440859	-0.457545	0.872048	0.694809	-1.5432	0.447714	0.259068	1.07578	0.997377	0.499907
G9606_8713	1030	CDKN2B	0.0754523	0.999995	0.762968	2.33405	1.42106e-21	1.64602e-23	2.45039	1.36434e-34	1.02681e-36	2.2554	2.84512e-29	5.42583e-31	2.36728	6.58594e-58	1.39207e-59	-0.118083	0.997377	0.448878
G9606_19208	8545	CGGBP1	0.193005	0.999995	0.249603	0.433235	0.0679692	0.0134085	0.470211	0.0248051	0.00451194	0.23699	0.0210766	0.00510062	0.269655	1.06748e-05	1.76907e-06	-0.0383376	0.997377	0.647054
G9606_14226	10575	CCT4	-0.00173959	0.999995	0.985497	0.209041	0.251568	0.0780231	0.12836	0.442465	0.201039	0.207611	0.0090903	0.00193436	0.121816	0.0100065	0.00289662	0.0800945	0.997377	0.265294
G9606_11184	10663	CXCR6	0.0874162	0.999995	0.916614	-0.859954	0.730347	0.431538	-0.98881	0.657704	0.384509	-0.957389	0.573735	0.337884	-1.08822	0.472702	0.279135	0.13665	0.997377	0.917049
G9606_16224	85378	TUBGCP6	-0.172007	0.999995	0.260168	-0.612758	0.0141883	0.00194901	-0.411631	0.040321	0.00824919	-0.443785	0.0122435	0.00273392	-0.248019	0.0114173	0.00336276	-0.201649	0.997377	0.171843
G9606_14968	374	AREG	1.36042	0.145768	6.18267e-05	-0.348127	0.782317	0.496601	-1.94349	0.00963351	0.00144218	-1.71562	5.78388e-05	6.97766e-06	-3.31203	2.60829e-11	2.46599e-12	1.59563	0.697159	0.0162878
G9606_6319	51816	ADA2	-0.0311118	0.999995	0.924278	-0.884397	0.122069	0.0285952	-1.06645	0.0505821	0.010921	-0.856187	0.073738	0.0228126	-1.04273	0.0195817	0.00614479	0.181954	0.997377	0.700008
G9606_27085	84687	PPP1R9B	-0.150704	0.999995	0.245127	0.0216365	0.951073	0.881051	-0.0332769	0.931571	0.797649	0.169421	0.116307	0.0396862	0.10918	0.105922	0.0430997	0.0543244	0.997377	0.516697
G9606_180	79830	ZMYM1	0.173538	0.999995	0.418733	0.270227	0.511399	0.232311	0.312732	0.352738	0.143164	0.0924531	0.739656	0.51084	0.131532	0.416732	0.235243	-0.0447752	0.997377	0.748596
G9606_3917	6871	TADA2A	-0.0350111	0.999995	0.817116	-0.263128	0.349898	0.127497	-0.169145	0.534981	0.271414	-0.230753	0.212681	0.0855344	-0.142534	0.3706	0.201971	-0.0939974	0.997377	0.489864
G9606_14972	142	PARP1	0.0971255	0.999995	0.353887	-0.0218869	0.946828	0.869021	0.0395607	0.902294	0.709547	-0.121733	0.352602	0.166832	-0.0654305	0.360434	0.194708	-0.0621846	0.997377	0.473513
G9606_20193	2629	GBA	-0.151664	0.999995	0.238337	-0.597906	0.000824019	7.29899e-05	-0.486947	0.00161436	0.000185551	-0.449618	6.11143e-06	6.30691e-07	-0.343848	1.99393e-09	2.20693e-10	-0.111549	0.997377	0.23318
G9606_18550	122773	KLHDC1	0.103266	0.999995	0.785837	0.338457	0.680854	0.380921	0.183953	0.860749	0.635315	0.232557	0.677325	0.437276	0.073069	0.909754	0.801177	0.153563	0.997377	0.615494
G9606_33044	84418	CYSTM1	-0.103445	0.999995	0.442004	-0.794351	5.27002e-05	3.48134e-06	-0.755007	3.85578e-06	2.43757e-07	-0.694108	2.45776e-06	2.37618e-07	-0.659975	4.48404e-09	5.13318e-10	-0.0398792	0.997377	0.78679
G9606_33509	102724995	LOC102724995	-2.91195	0.999995	0.134916	-1.1658	0.791727	0.509639	-1.81301	0.605806	0.332247	1.73644	0.741297	0.513892	1.09457	0.857888	0.691229	0.639967	0.997377	0.788868
G9606_32429	9936	CD302	0.0417923	0.999995	0.81733	-0.0911398	0.883329	0.643704	-0.180614	0.579631	0.308442	-0.136415	0.646932	0.406826	-0.23046	0.198141	0.0913027	0.0882725	0.997377	0.579464
G9606_9712	2531	KDSR	0.159243	0.999995	0.229717	0.0217173	0.951745	0.882878	0.0336528	0.933383	0.804691	-0.140675	0.233678	0.0964748	-0.133359	0.0962419	0.0384597	-0.013066	0.997377	0.884254
G9606_10471	6038	RNASE4	0.203475	0.999995	0.266973	0.854059	0.000571047	4.84025e-05	0.877488	1.63276e-05	1.16001e-06	0.645989	0.00142063	0.000238772	0.665634	6.55494e-06	1.05157e-06	-0.0253514	0.997377	0.879139
G9606_21063	1959	EGR2	0.40574	0.999995	0.818428	6.99208	1.76235e-13	3.49791e-15	7.04729	2.2372e-14	5.68427e-16	6.57982	5.14082e-16	1.96698e-17	6.62998	1.59275e-17	1.06656e-18	-0.057063	0.997377	0.805373
G9606_5878	9666	DZIP3	0.0018188	0.999995	0.991674	-0.29673	0.384311	0.14669	-0.237382	0.473488	0.223046	-0.301017	0.162377	0.0602178	-0.24714	0.192787	0.0884758	-0.0597179	0.997377	0.736632
G9606_10344	8774	NAPG	0.14247	0.999995	0.368922	0.279962	0.280691	0.0922034	0.311753	0.152608	0.0442784	0.134135	0.36147	0.173165	0.16129	0.086857	0.0340503	-0.0328827	0.997377	0.728761
G9606_4500	955	ENTPD6	-0.0813131	0.999995	0.510803	-0.900892	6.93067e-08	2.72611e-09	-0.766666	6.01908e-08	2.9463e-09	-0.822403	3.98917e-15	1.61782e-16	-0.693767	1.17808e-23	5.93795e-25	-0.134564	0.997377	0.209562
G9606_9551	79675	FASTKD1	0.128047	0.999995	0.434511	0.316687	0.253694	0.079111	0.271946	0.281527	0.102583	0.184944	0.324282	0.148872	0.135672	0.390068	0.215705	0.0435662	0.997377	0.738331
G9606_17956	90550	MCU	0.121191	0.999995	0.372331	0.0479452	0.916687	0.752269	0.0205645	0.950927	0.880906	-0.0765345	0.651528	0.411453	-0.108476	0.227388	0.10845	0.0263258	0.997377	0.779829
G9606_16098	6905	TBCE	-0.0590761	0.999995	0.654042	0.111441	0.752763	0.455405	0.101976	0.716786	0.446526	0.166562	0.258346	0.110705	0.152505	0.157425	0.0689613	0.00836173	0.997377	0.937663
G9606_33917	107984751	LOC107984751	-0.967455	0.999995	0.812584	-0.667946	0.946828	0.869973	-0.768762	0.934847	0.850563	NA	NA	NA	NA	NA	NA	NA	NA	NA
G9606_32202	890	CCNA2	0.208993	0.999995	0.121003	1.25235	3.85938e-16	6.35625e-18	1.1794	1.02079e-16	2.15726e-18	1.04025	3.66077e-48	3.6674e-50	0.962551	7.03261e-87	9.23226e-89	0.0719119	0.997377	0.327853
G9606_17568	51807	TUBA8	-0.00625704	0.999995	0.988453	-0.000496321	0.999399	0.999155	-0.536927	0.538358	0.274187	0.003062	0.996422	0.994017	-0.539946	0.371663	0.202598	0.536204	0.997377	0.245468
G9606_9587	55677	IWS1	-0.107214	0.999995	0.348653	0.0359207	0.942444	0.800361	0.101075	0.657152	0.383973	0.139352	0.359519	0.171666	0.200159	0.012622	0.00375256	-0.0665077	0.997377	0.512007
G9606_7098	10564	ARFGEF2	0.145322	0.999995	0.526875	-0.019833	0.967536	0.932274	0.314372	0.388015	0.1647	-0.167806	0.239017	0.099487	0.162166	0.0510756	0.018316	-0.335755	0.368427	0.00105741
G9606_18277	101927262	LOC101927262	NA	NA	NA	2.17611	0.79285	0.514475	2.05077	0.798194	0.544574	2.1777	0.727825	0.499068	2.04859	0.715168	0.506552	0.116491	0.997377	0.959899
G9606_24492	27246	RNF115	-0.197507	0.999995	0.0635757	-0.644872	1.15417e-05	6.53329e-07	-0.608224	6.73873e-07	3.76109e-08	-0.450116	3.23345e-06	3.19833e-07	-0.418934	5.18648e-10	5.46882e-11	-0.0370961	0.997377	0.687343
G9606_31916	55901	THSD1	-0.169699	0.999995	0.239103	-1.20605	1.94425e-09	6.14614e-11	-1.20384	2.30401e-11	7.47703e-13	-1.03894	1.17247e-10	6.73621e-12	-1.04216	1.03413e-13	8.45064e-15	-0.0028629	0.997385	0.987395
G9606_17454	3036	HAS1	-1.91143	0.999995	0.405366	-0.750488	0.916687	0.73505	-0.229708	0.962299	0.903607	1.15317	0.872048	0.695832	1.67432	0.684491	0.473097	-0.520021	0.997377	0.817069
G9606_18702	90850	ZNF598	-0.0741817	0.999995	0.595515	0.0565527	0.914932	0.724162	0.0833757	0.804984	0.553441	0.128446	0.40727	0.203782	0.149569	0.0818814	0.0317496	-0.0270465	0.997377	0.789489
G9606_2321	256815	C10orf67	-1.93265	0.999995	0.0648079	-1.37325	0.453696	0.189815	-2.47262	0.155762	0.0454184	0.556968	0.869025	0.688308	-0.548131	0.890855	0.738324	1.09779	0.997377	0.490259
G9606_30378	9435	CHST2	-0.035114	0.999995	0.824821	-0.176457	0.635345	0.334078	-0.068361	0.880157	0.671101	-0.143614	0.556035	0.32248	-0.041462	0.884475	0.72669	-0.108036	0.997377	0.457941
G9606_28610	8968	HIST1H3F	-0.967455	0.999995	0.812584	0.293839	0.967536	0.934517	0.193023	0.976824	0.956239	1.25816	0.898288	0.757825	1.15231	0.897767	0.777639	0.100106	0.997377	0.976271
G9606_2959	9852	EPM2AIP1	0.0419972	0.999995	0.737052	0.2165	0.396858	0.154305	0.150165	0.510027	0.251682	0.170871	0.286895	0.126549	0.0998259	0.426454	0.242256	0.0654879	0.997377	0.567046
G9606_34282	22934	RPIA	0.102892	0.999995	0.571016	0.118008	0.819255	0.552859	-0.0280664	0.952183	0.883035	0.0125306	0.966022	0.941303	-0.138935	0.590518	0.378577	0.145689	0.997377	0.406999
G9606_18174	8723	SNX4	0.078743	0.999995	0.639715	0.390744	0.140561	0.0344703	0.359793	0.103283	0.0266835	0.308285	0.0973091	0.031853	0.273052	0.0400599	0.0138856	0.02945	0.997377	0.827183
G9606_14205	131118	DNAJC19	-0.0402448	0.999995	0.792744	-0.0174102	0.967536	0.922916	-0.207578	0.458865	0.212234	0.018388	0.951735	0.894872	-0.175999	0.290478	0.147985	0.188921	0.997377	0.20894
G9606_23118	1203	CLN5	0.0995974	0.999995	0.454375	-0.200826	0.489647	0.216259	-0.174782	0.459898	0.213078	-0.303115	0.0399535	0.0109878	-0.282413	0.0087244	0.00248188	-0.0265392	0.997377	0.8322
G9606_14681	25809	TTLL1	-0.0987896	0.999995	0.590465	-0.311175	0.372192	0.139475	-0.383548	0.164854	0.0491415	-0.215163	0.429546	0.220464	-0.293263	0.149365	0.0647434	0.0721218	0.997377	0.699267
G9606_31286	80273	GRPEL1	0.0581887	0.999995	0.63785	0.0634071	0.88999	0.655788	0.0510319	0.888326	0.686475	0.00200875	0.989625	0.982877	-0.0156019	0.920724	0.830711	0.0118187	0.997377	0.903358
G9606_12257	79782	LRRC31	-1.85408	0.999995	0.588257	-1.55096	0.892266	0.670491	-1.65108	0.863063	0.643673	NA	NA	NA	NA	NA	NA	NA	NA	NA
G9606_4811	149840	SHLD1	-0.0216149	0.999995	0.95645	0.111729	0.939396	0.794202	-0.0558153	0.957575	0.893694	0.128297	0.898288	0.73924	-0.0437017	0.954389	0.906151	0.166813	0.997377	0.676602
G9606_18316	387882	C12orf75	0.0272785	0.999995	0.817917	0.338238	0.0942847	0.0202835	0.239352	0.160593	0.0473397	0.308082	0.00411341	0.000780977	0.204218	6.95767e-06	1.11953e-06	0.0982541	0.997377	0.281296
G9606_7627	55665	URGCP	-0.196231	0.999995	0.168811	-0.789238	5.2953e-05	3.50151e-06	-0.699835	4.0902e-05	3.16361e-06	-0.596137	1.42739e-06	1.32833e-07	-0.512043	1.47022e-09	1.60515e-10	-0.0899574	0.997377	0.463935
G9606_12791	168667	BMPER	0.171644	0.999995	0.296298	-1.08575	8.71815e-07	4.07085e-08	-0.779042	4.41951e-05	3.44854e-06	-1.25993	7.28612e-12	3.78597e-13	-0.958782	4.97001e-11	4.82754e-12	-0.307008	0.968702	0.0941573
G9606_26628	26019	UPF2	-0.119843	0.999995	0.329761	0.000902363	0.997847	0.995301	0.0522431	0.881242	0.673918	0.117373	0.556599	0.323345	0.163869	0.119967	0.0499201	-0.0522011	0.997377	0.654377
G9606_11144	221443	OARD1	-0.128364	0.999995	0.457109	0.0349221	0.946828	0.852667	-0.175189	0.594535	0.32177	0.160557	0.550969	0.317846	-0.0550738	0.868802	0.705198	0.209753	0.997377	0.196122
G9606_18588	57216	VANGL2	-0.361189	0.999995	0.438386	-0.545517	0.578717	0.283528	-0.447195	0.6361	0.362294	-0.187245	0.88913	0.721982	-0.0938065	0.920933	0.850724	-0.0993278	0.997377	0.854468
G9606_1086	9564	BCAR1	-0.109128	0.999995	0.424623	-0.131207	0.698388	0.399681	-0.0224427	0.943549	0.868473	-0.0247467	0.922078	0.790472	0.0788367	0.24017	0.116571	-0.109409	0.997377	0.225276
G9606_8088	5064	PALM	0.140206	0.999995	0.664495	0.476914	0.411574	0.163575	0.528591	0.272333	0.0978493	0.331859	0.44431	0.231808	0.380369	0.24692	0.120561	-0.0543064	0.997377	0.840243
G9606_2933	219854	TMEM218	0.194957	0.999995	0.226596	-0.0015589	0.997277	0.99334	-0.317875	0.232266	0.0784383	-0.199956	0.344993	0.161872	-0.521595	0.000495482	0.000107147	0.315909	0.836232	0.0503939
G9606_420	23761	PISD	-0.0784512	0.999995	0.538513	-0.762118	1.70984e-05	1.00985e-06	-0.611764	0.000229309	2.1027e-05	-0.685974	3.67095e-09	2.44139e-10	-0.541835	1.04409e-08	1.23359e-09	-0.150309	0.997377	0.229561
G9606_35227	55096	EBLN2	-0.0737715	0.999995	0.89522	0.228383	0.894151	0.673094	0.258379	0.848262	0.61767	0.300035	0.798725	0.5848	0.324668	0.733189	0.527529	-0.0315964	0.997377	0.949738
G9606_22985	55954	ZMAT5	-0.0467761	0.999995	0.777883	0.0558944	0.916687	0.747974	-0.000324746	0.999401	0.998428	0.0997126	0.651514	0.411369	0.0379754	0.87861	0.718258	0.0557539	0.997377	0.646793
G9606_32886	3226	HOXC10	NA	NA	NA	1.25561	0.916687	0.758302	NA	NA	NA	1.25816	0.898288	0.757825	NA	NA	NA	1.06187	0.997377	0.794684
G9606_8134	1497	CTNS	-0.01726	0.999995	0.914037	-0.382059	0.145432	0.0362089	-0.481588	0.0272789	0.00507999	-0.367381	0.0328849	0.00867437	-0.472519	0.000659579	0.00014573	0.0992221	0.997377	0.514775
G9606_6027	92017	SNX29	0.108536	0.999995	0.464727	-0.56312	0.0200595	0.00295035	-0.42877	0.0286621	0.00538245	-0.674394	3.14543e-05	3.6124e-06	-0.544772	1.28416e-07	1.69896e-08	-0.135578	0.997377	0.360952
G9606_17693	5510	PPP1R7	-0.163103	0.999995	0.264158	-0.0989317	0.80343	0.52982	-0.227934	0.30473	0.115092	0.0609025	0.717457	0.483293	-0.0736325	0.416825	0.235346	0.12876	0.997377	0.145211
G9606_11440	11338	U2AF2	-0.070759	0.999995	0.563176	-0.134272	0.647159	0.345876	-0.10765	0.645797	0.373543	-0.0664403	0.678469	0.438844	-0.0451024	0.532601	0.328874	-0.0272051	0.997377	0.744733
G9606_19118	114327	EFHC1	-0.0923509	0.999995	0.557574	-0.203134	0.534855	0.249874	-0.195567	0.512682	0.253795	-0.113842	0.675895	0.435529	-0.111641	0.622732	0.408245	-0.00799603	0.997377	0.959207
G9606_20689	389792	IER5L	-0.0408046	0.999995	0.824989	0.562215	0.0161542	0.00225399	0.377643	0.116005	0.030969	0.600882	3.9083e-05	4.54278e-06	0.410854	0.00112135	0.000259573	0.18417	0.997377	0.125166
G9606_33286	5430	POLR2A	-0.0388581	0.999995	0.741529	-0.22565	0.391703	0.151352	-0.127155	0.555709	0.289452	-0.189691	0.199258	0.0788373	-0.0961456	0.0597232	0.0219312	-0.0993874	0.997377	0.344455
G9606_2538	7482	WNT2B	-0.248534	0.999995	0.508473	-0.562206	0.470806	0.202904	-0.43816	0.558596	0.291961	-0.317112	0.692408	0.452468	-0.198621	0.801515	0.613227	-0.124886	0.997377	0.783905
G9606_31622	8802	SUCLG1	-0.0983726	0.999995	0.484513	0.26221	0.265995	0.0850171	0.075839	0.830722	0.589243	0.356919	0.000138604	1.82351e-05	0.165415	0.0231345	0.00742267	0.185834	0.752012	0.0323382
G9606_21632	91752	ZNF804A	0.221682	0.999995	0.183661	-0.0708588	0.911332	0.717625	-0.117711	0.742959	0.478617	-0.29639	0.171533	0.064514	-0.347081	0.0143519	0.00434551	0.0449786	0.997377	0.774716
G9606_22746	7270	TTF1	-0.172546	0.999995	0.299675	0.0665357	0.909114	0.711068	0.0702329	0.874857	0.661884	0.234799	0.234497	0.0969688	0.233936	0.109577	0.0448453	-0.00485052	0.997377	0.971351
G9606_10538	3798	KIF5A	0.0316179	0.999995	0.867006	0.266702	0.581836	0.28618	0.464337	0.0573139	0.0127403	0.232141	0.53066	0.298066	0.424886	0.0165388	0.00508137	-0.198664	0.997377	0.341632
G9606_27656	5443	POMC	2.47496	0.999995	0.204619	-0.667946	0.946828	0.869973	-0.768762	0.934847	0.850563	-3.14532	0.316019	0.143844	-3.25172	0.23159	0.111248	NA	NA	NA
G9606_35642	1363	CPE	0.109735	0.999995	0.547247	0.279713	0.365698	0.135946	0.353564	0.152693	0.04433	0.167172	0.352156	0.166472	0.236469	0.0358966	0.012261	-0.0748931	0.997377	0.500385
G9606_3904	147906	DACT3	-0.178389	0.999995	0.296669	0.463738	0.0627912	0.0120764	0.36851	0.122589	0.0333099	0.638792	7.62548e-05	9.44326e-06	0.539105	0.000131217	2.57044e-05	0.094025	0.997377	0.510847
G9606_22049	57585	CRAMP1	0.108018	0.999995	0.420393	-0.0205596	0.963678	0.910657	0.184516	0.396456	0.170169	-0.131371	0.613117	0.374346	0.0687735	0.644776	0.433047	-0.205963	0.997377	0.145799
G9606_22989	100631383	FAM47E-STBD1	-5.48973	0.999995	0.147841	-5.18631	0.423106	0.171223	-5.28701	0.385993	0.163052	NA	NA	NA	NA	NA	NA	NA	NA	NA
G9606_19172	9114	ATP6V0D1	-0.119712	0.999995	0.376418	-0.173591	0.535942	0.250932	-0.193782	0.368508	0.152227	-0.0566362	0.731023	0.501922	-0.0824856	0.266893	0.132836	0.0199857	0.997377	0.817374
G9606_26152	138429	PIP5KL1	-0.332566	0.999995	0.447887	-0.690415	0.415389	0.166046	-0.901129	0.209743	0.0684381	-0.361886	0.680604	0.441147	-0.577949	0.380319	0.20868	0.210492	0.997377	0.690269
G9606_458	157680	VPS13B	0.193831	0.999995	0.304846	-0.31727	0.343606	0.123972	0.127099	0.76379	0.503321	-0.514662	7.77923e-05	9.65713e-06	-0.0742138	0.546414	0.341484	-0.446123	0.207203	0.000176665
G9606_9508	83637	ZMIZ2	-0.158457	0.999995	0.223377	-0.657022	0.000245323	1.89143e-05	-0.522751	0.000886288	9.41304e-05	-0.50112	1.39184e-06	1.29104e-07	-0.372498	2.07149e-08	2.53729e-09	-0.134574	0.997377	0.178849
G9606_29241	84839	RAX2	0.956098	0.999995	0.814744	NA	NA	NA	NA	NA	NA	-0.665389	0.941367	0.870466	-0.77124	0.920724	0.850087	NA	NA	NA
G9606_10483	57645	POGK	0.0142672	0.999995	0.901753	0.149138	0.562603	0.271163	0.204758	0.236607	0.0804599	0.131979	0.308382	0.139175	0.182319	0.0175291	0.00542571	-0.0561681	0.997377	0.532321
G9606_9052	339983	NAT8L	-0.648257	0.999995	0.376204	-0.657152	0.723824	0.425155	-1.12694	0.409377	0.178654	-0.011841	0.993681	0.989164	-0.486681	0.78103	0.582786	0.468459	0.997377	0.628709
G9606_7148	54511	HMGCLL1	-0.967455	0.999995	0.812584	-0.667946	0.946828	0.869973	-0.768762	0.934847	0.850563	NA	NA	NA	NA	NA	NA	NA	NA	NA
G9606_8605	107984974	LOC107984974	0.172114	0.999995	0.404337	-0.960867	0.00193446	0.000193843	-0.957947	0.000687512	7.12262e-05	-1.1362	4.34266e-06	4.36363e-07	-1.13892	9.95465e-08	1.30203e-08	-0.00349957	0.997426	0.98953
G9606_7352	285190	RGPD4	-1.19533	0.999995	0.122596	-0.474327	0.774025	0.484373	-0.624397	0.622385	0.349096	0.714207	0.618491	0.378919	0.561764	0.680138	0.468184	0.149234	0.997377	0.828478
G9606_2328	85461	TANC1	0.132332	0.999995	0.520824	-0.232614	0.576934	0.282097	0.0805937	0.897318	0.703034	-0.368243	0.00454985	0.000877157	-0.058939	0.716826	0.509367	-0.31471	0.626496	0.0105474
G9606_7867	5136	PDE1A	-0.145824	0.999995	0.737232	-1.57542	0.0629006	0.0121138	-1.9213	0.0177664	0.0030133	-1.43157	0.0641913	0.0191838	-1.7829	0.0120765	0.0035802	0.339503	0.997377	0.700919
G9606_9832	345222	MSANTD1	-1.08355	0.999995	0.283668	-0.635313	0.783119	0.498095	-0.592939	0.772978	0.513612	0.444071	0.87271	0.696852	0.48149	0.831938	0.654238	-0.0430413	0.997377	0.965814
G9606_7228	79730	NSUN7	-0.213148	0.999995	0.734255	0.235528	0.909226	0.711375	-0.467388	0.757568	0.495801	0.445782	0.71307	0.477675	-0.261905	0.863154	0.698429	0.701624	0.997377	0.29595
G9606_6348	54987	C1orf123	0.0147031	0.999995	0.91245	0.149818	0.634677	0.333312	-0.0342033	0.933837	0.805282	0.131843	0.467552	0.248449	-0.0574818	0.737893	0.531764	0.183577	0.997377	0.118748
G9606_2757	55294	FBXW7	-0.00661184	0.999995	0.971232	0.00099823	0.998047	0.996081	0.0858616	0.86941	0.652977	0.00403325	0.987677	0.979272	0.0843113	0.747999	0.544896	-0.0859274	0.997377	0.593973
G9606_15152	387496	RASL11A	0.17853	0.999995	0.278153	-1.93944	1.0391e-12	2.21285e-14	-1.97905	6.47512e-17	1.32551e-18	-2.12176	1.82713e-21	5.17153e-23	-2.16486	6.87691e-32	2.65866e-33	0.0400302	0.997377	0.895319
G9606_8514	4124	MAN2A1	0.069852	0.999995	0.740286	0.0984945	0.885148	0.646937	0.283694	0.400243	0.172758	0.0250331	0.934191	0.80986	0.206593	0.0147722	0.00448878	-0.187117	0.906519	0.0724935
G9606_24496	100526693	ARPC4-TTLL3	-0.322289	0.999995	0.117491	-0.361146	0.299249	0.100556	-0.62973	0.0324167	0.0062788	-0.0426283	0.92095	0.788453	-0.316419	0.125577	0.0527988	0.267807	0.997377	0.154926
G9606_7425	1832	DSP	-0.190082	0.999995	0.516757	3.48101	1.89563e-56	4.80312e-59	4.03185	6.5947e-77	1.58822e-79	3.6687	3.71641e-143	7.17713e-146	4.21482	4.93319e-210	1.87156e-212	-0.55164	0.00489983	5.96813e-07
G9606_9703	259307	IL4I1	-0.589848	0.999995	0.308387	-1.10348	0.334938	0.119197	-2.02808	0.0591819	0.0132553	-0.518282	0.726957	0.495796	-1.44746	0.197758	0.0911026	0.92374	0.997377	0.369189
G9606_7264	284021	MILR1	0.145393	0.999995	0.548541	-1.03235	0.0107866	0.00140884	-1.02798	0.00772224	0.00110889	-1.18036	0.000245625	3.42274e-05	-1.18266	5.59761e-05	1.03483e-05	-0.00583742	0.997377	0.987254
G9606_1593	347744	C6orf52	-0.692273	0.999995	0.316366	-1.39015	0.310439	0.106301	-0.573869	0.701671	0.429266	-0.701538	0.682257	0.442458	0.109187	0.943419	0.885812	-0.816293	0.997377	0.380137
G9606_8419	5518	PPP2R1A	-0.0997888	0.999995	0.437965	-0.313239	0.119974	0.0279525	-0.315958	0.0630339	0.0143267	-0.216451	0.0131359	0.00296569	-0.224596	1.99556e-06	3.0211e-07	0.00237529	0.997377	0.974957
G9606_12567	51529	ANAPC11	-0.123834	0.999995	0.388488	0.00606345	0.984878	0.969193	-0.23771	0.281162	0.102379	0.126572	0.353375	0.167475	-0.122532	0.208848	0.0974438	0.243311	0.640826	0.0124887
G9606_3819	3983	ABLIM1	0.0666052	0.999995	0.706376	0.128045	0.792788	0.512331	0.417159	0.0836768	0.0203537	0.0588804	0.854381	0.661257	0.342976	0.00448247	0.00118743	-0.289893	0.749607	0.0315018
G9606_22228	388677	NOTCH2NLA	0.0829891	0.999995	0.671084	-0.14217	0.824413	0.558332	0.0172651	0.97625	0.936811	-0.227346	0.481096	0.258864	-0.0731157	0.833766	0.65619	-0.160675	0.997377	0.452591
G9606_23911	3707	ITPKB	-0.102854	0.999995	0.567606	-0.635889	0.0289722	0.00458459	-0.700131	0.00490582	0.000653951	-0.535322	0.0241098	0.0059882	-0.605183	0.00195415	0.0004773	0.0636017	0.997377	0.770985
G9606_12670	9683	N4BP1	0.0874335	0.999995	0.445947	-0.0279071	0.946828	0.845915	0.000652382	0.998231	0.995741	-0.118096	0.463931	0.245993	-0.0948239	0.376676	0.206212	-0.0292332	0.997377	0.783375
G9606_4686	491	ATP2B2	0.890397	0.999995	0.746294	-0.667946	0.946828	0.869973	0.193023	0.976824	0.955926	-1.56199	0.849715	0.654884	-0.705376	0.903252	0.788772	-0.861679	0.997377	0.832754
G9606_7730	875	CBS	0.122123	0.999995	0.633852	0.341007	0.504851	0.226512	0.141885	0.815173	0.566917	0.215457	0.628156	0.389063	0.0114249	0.971947	0.955559	0.197726	0.997377	0.402761
G9606_7526	55711	FAR2	-0.00995501	0.999995	0.95475	-0.549135	0.0393923	0.00661608	-0.503725	0.0290856	0.0054795	-0.54103	0.00304417	0.000556842	-0.501736	0.000341849	7.19064e-05	-0.045252	0.997377	0.781006
G9606_18817	163051	ZNF709	-0.615901	0.999995	0.152326	-0.387226	0.682516	0.382598	-0.353346	0.686979	0.41457	0.225431	0.795893	0.581957	0.254728	0.719962	0.512532	-0.0349217	0.997377	0.931626
G9606_15319	90268	OTULIN	0.00687749	0.999995	0.958538	0.237038	0.333283	0.118185	0.211358	0.30695	0.116245	0.227357	0.100392	0.0331166	0.196192	0.0629582	0.0233203	0.0253099	0.997377	0.814887
G9606_10559	5099	PCDH7	-0.0692774	0.999995	0.639359	-0.410499	0.123123	0.028961	-0.338248	0.117735	0.0316081	-0.34488	0.0543574	0.0157856	-0.276523	0.0180786	0.00561324	-0.0736852	0.997377	0.617877
G9606_28624	4543	MTNR1A	NA	NA	NA	NA	NA	NA	1.15479	0.918097	0.777174	NA	NA	NA	1.15231	0.897767	0.777639	-0.861679	0.997377	0.832754
G9606_25839	7283	TUBG1	-0.011585	0.999995	0.924113	-0.115857	0.705897	0.408182	-0.223629	0.213205	0.0698703	-0.107008	0.396798	0.19613	-0.220286	0.000191583	3.847e-05	0.107401	0.997377	0.207869
G9606_22913	8818	DPM2	-0.110042	0.999995	0.445621	-0.160952	0.633893	0.332373	-0.258045	0.236976	0.0806851	-0.0533512	0.828928	0.62036	-0.156644	0.111484	0.045826	0.0972691	0.997377	0.386271
G9606_25358	10263	CDK2AP2	0.028486	0.999995	0.833347	0.809621	2.69811e-05	1.67004e-06	0.642545	0.000101206	8.51171e-06	0.778418	8.98069e-08	7.13252e-09	0.605978	6.15215e-09	7.12428e-10	0.166584	0.997377	0.216191
G9606_30546	8290	HIST3H3	NA	NA	NA	1.25561	0.916687	0.758302	1.15479	0.918097	0.777174	1.25816	0.898288	0.757825	1.15231	0.897767	0.777639	0.100106	0.997377	0.976158
G9606_6406	57215	THAP11	-0.0183829	0.999995	0.890828	0.0656564	0.900625	0.684951	-0.0401448	0.918097	0.776859	0.0811302	0.739474	0.51058	-0.0299291	0.897767	0.764768	0.105075	0.997377	0.412051
G9606_26877	11284	PNKP	-0.0968488	0.999995	0.526388	-0.227375	0.44617	0.185159	-0.197174	0.475316	0.224794	-0.13275	0.479977	0.257919	-0.108218	0.480198	0.285412	-0.0306427	0.997377	0.810152
G9606_3745	65010	SLC26A6	-0.0268039	0.999995	0.893286	0.0277945	0.957524	0.895541	-0.0351717	0.941423	0.863486	0.0506315	0.898288	0.74174	-0.0171146	0.952598	0.902576	0.0620452	0.997377	0.697204
G9606_8420	51530	ZC3HC1	-0.0530695	0.999995	0.705487	-0.224185	0.401356	0.157167	-0.202842	0.359242	0.146842	-0.174312	0.304632	0.136763	-0.158405	0.197497	0.0909584	-0.0216459	0.997377	0.853894
G9606_6699	51319	RSRC1	0.145249	0.999995	0.453863	0.194196	0.664149	0.364086	0.102187	0.839274	0.603141	0.0455884	0.924695	0.795282	-0.0508764	0.89156	0.73962	0.0906364	0.997377	0.605548
G9606_13262	2633	GBP1	-0.18367	0.999995	0.227175	0.894111	2.11649e-06	1.05722e-07	1.0069	6.53902e-11	2.22442e-12	1.07431	6.17351e-19	1.99698e-20	1.18276	3.03108e-58	6.35201e-60	-0.114054	0.997377	0.276963
G9606_11164	55858	TMEM165	0.0457099	0.999995	0.690569	0.493965	0.0022234	0.000224942	0.417456	0.00267958	0.000328958	0.445379	2.07677e-07	1.72584e-08	0.363882	1.04383e-11	9.60482e-13	0.0757271	0.997377	0.342251
G9606_4366	1745	DLX1	-0.283265	0.999995	0.675328	-0.182782	0.941134	0.797205	0.185689	0.918783	0.778329	0.0990053	0.949078	0.887358	0.462455	0.678805	0.466857	-0.369647	0.997377	0.57961
G9606_17876	10480	EIF3M	-0.0236806	0.999995	0.830994	0.155794	0.60416	0.304231	0.00457107	0.982708	0.967739	0.176173	0.25551	0.109004	0.0197321	0.873015	0.710805	0.150731	0.997377	0.164068
G9606_2104	25992	SNED1	-0.157631	0.999995	0.44572	-0.341923	0.428633	0.174597	0.15011	0.753541	0.491487	-0.187666	0.642421	0.402667	0.300012	0.210655	0.0984392	-0.493259	0.743245	0.0280621
G9606_18641	55256	ADI1	0.0172631	0.999995	0.87609	-0.0492044	0.908255	0.708752	-0.187846	0.28114	0.102273	-0.069558	0.620976	0.381393	-0.213531	0.000649436	0.000143333	0.138126	0.98737	0.105307
G9606_30485	9580	SOX13	0.0519628	0.999995	0.77472	-0.641737	0.0255695	0.00393354	-0.504985	0.0637735	0.0145141	-0.696128	0.00116055	0.000190268	-0.565207	0.0029357	0.000746035	-0.137039	0.997377	0.516805
G9606_6781	128866	CHMP4B	-0.0978846	0.999995	0.415021	-0.000698349	0.998047	0.995977	-0.0751225	0.791231	0.532506	0.0938611	0.49465	0.269057	0.0144279	0.909039	0.798077	0.0737616	0.997377	0.390111
G9606_3996	23029	RBM34	-0.149071	0.999995	0.291126	0.259309	0.29238	0.0972776	0.143043	0.581206	0.309727	0.404652	0.00150957	0.000255087	0.283312	0.00555052	0.00150077	0.115735	0.997377	0.292454
G9606_22573	154881	KCTD7	0.120765	0.999995	0.483469	0.22518	0.528335	0.245521	0.417875	0.0560435	0.01236	0.100711	0.75956	0.535818	0.289091	0.0760318	0.0290373	-0.194227	0.997377	0.207403
G9606_21046	220134	SKA1	0.0802176	0.999995	0.538663	0.341615	0.11816	0.0274015	0.339192	0.0538316	0.011749	0.258717	0.0665443	0.0200677	0.250599	0.0132761	0.0039806	0.00223855	0.997377	0.984166
G9606_35342	353137	LCE1F	0.304052	0.999995	0.495419	-3.02772	0.00522856	0.000602155	-3.86906	0.0018099	0.00021075	-3.33588	0.000340712	4.89169e-05	-4.18025	9.20149e-05	1.75541e-05	0.849898	0.997377	0.624552
G9606_33684	23645	PPP1R15A	-0.157984	0.999995	0.188954	-1.30534	5.63346e-18	7.91866e-20	-1.15551	1.27692e-18	2.26031e-20	-1.15056	6.84939e-39	9.17661e-41	-1.00601	2.48502e-66	4.48938e-68	-0.15042	0.997377	0.116931
G9606_6579	6391	SDHC	0.104772	0.999995	0.303681	0.121302	0.631639	0.330147	0.054452	0.843581	0.610407	0.0131279	0.941367	0.861556	-0.0585745	0.44305	0.255302	0.0660531	0.997377	0.408987
G9606_8450	51287	COA4	-0.0424327	0.999995	0.738502	0.182651	0.492077	0.217896	-0.0512232	0.88465	0.680971	0.22207	0.103237	0.0342689	-0.0172771	0.916473	0.809847	0.233594	0.722235	0.0215785
G9606_12420	3792	KEL	0.956098	0.999995	0.814744	2.68353	0.658482	0.357764	1.15479	0.918097	0.777174	1.72994	0.715082	0.480361	0.190547	0.969797	0.952538	1.53317	0.997377	0.529794
G9606_25916	5862	RAB2A	0.0692309	0.999995	0.574093	0.539989	0.0020516	0.000206818	0.492546	0.000648476	6.62181e-05	0.4676	1.44998e-06	1.35022e-07	0.415269	5.75722e-19	3.61603e-20	0.046712	0.997377	0.593397
G9606_17230	93979	CPA5	0.724553	0.999995	0.582499	-1.28117	0.776928	0.488259	-3.26325	0.347582	0.140192	-2.00825	0.444292	0.231718	-3.99055	0.418554	0.236678	1.99603	0.997377	0.532309
G9606_14071	9667	SAFB2	-0.00992393	0.999995	0.929921	-0.068038	0.897195	0.679283	0.00589623	0.978476	0.959824	-0.0608967	0.838578	0.63159	0.00779417	0.954905	0.9072	-0.0746418	0.997377	0.546687
G9606_8858	1649	DDIT3	-0.0373626	0.999995	0.844696	0.260805	0.4547	0.190647	0.159129	0.667505	0.393815	0.294379	0.170298	0.063926	0.187732	0.352668	0.189416	0.100903	0.997377	0.514137
G9606_20329	2153	F5	2.21239	0.999995	0.276216	1.21125	0.89127	0.665154	1.09725	0.906484	0.715181	-1.01378	0.792251	0.577449	-1.12638	0.743335	0.539126	0.11248	0.997377	0.963148
G9606_8721	113177	IZUMO4	-0.285633	0.999995	0.74425	-0.803911	0.725846	0.427117	-0.0828614	0.97232	0.925311	-0.521789	0.824819	0.615234	0.193924	0.920724	0.827354	-0.721819	0.997377	0.479776
G9606_21513	105377805	LOC105377805	-1.59858	0.999995	0.367855	-3.16177	0.407769	0.161418	-0.818398	0.843707	0.611204	-1.56288	0.849715	0.654614	0.77472	0.861431	0.696146	-2.34257	0.997377	0.37698
G9606_27439	8351	HIST1H3D	0.686701	0.999995	0.401757	-1.06888	0.68423	0.384673	0.177329	0.934847	0.849325	-1.76867	0.205054	0.0815883	-0.51268	0.696122	0.485516	-1.25284	0.997377	0.264659
G9606_18479	728279	KRTAP2-2	-1.58974	0.999995	0.340645	-3.72992	0.266698	0.0853864	-1.97395	0.543001	0.278121	-2.14883	0.709106	0.472039	-0.398889	0.920724	0.847711	-1.75374	0.997377	0.59755
G9606_34246	440435	GPR179	-0.59483	0.999995	0.782425	-1.19542	0.882393	0.641992	-2.26017	0.724613	0.455692	-0.600867	0.941367	0.825558	-1.6684	0.795788	0.60565	1.06187	0.997377	0.794684
G9606_24167	113791	PIK3IP1	-0.129458	0.999995	0.344535	-0.156161	0.634292	0.332758	-0.125067	0.667875	0.39425	-0.0297649	0.936474	0.813099	-0.00384184	0.982501	0.972028	-0.0316735	0.997377	0.811466
G9606_26483	2874	GPS2	-0.17517	0.999995	0.211477	-0.0896413	0.84241	0.586272	-0.164842	0.516209	0.256566	0.0827251	0.690257	0.450313	0.00201226	0.986647	0.978871	0.0748544	0.997377	0.511926
G9606_27912	388969	C2orf68	-0.0900914	0.999995	0.568904	0.107885	0.804503	0.53145	-0.00711662	0.98082	0.965112	0.194198	0.355635	0.169103	0.0745998	0.758991	0.557474	0.113918	0.997377	0.427674
G9606_21026	107984138	LOC107984138	0.0850067	0.999995	0.721829	-0.0616918	0.946828	0.826908	0.347775	0.380999	0.159864	-0.150054	0.754918	0.530174	0.255205	0.368552	0.200211	-0.411144	0.945561	0.0864204
G9606_10069	56907	SPIRE1	0.0716914	0.999995	0.604855	0.281641	0.251698	0.0781395	0.475188	0.00522613	0.000703887	0.205982	0.147724	0.0532833	0.395415	2.21508e-06	3.36945e-07	-0.195071	0.890064	0.0673678
G9606_15485	10322	SMYD5	-0.0274721	0.999995	0.84152	-0.172132	0.577052	0.28226	-0.187883	0.430719	0.193018	-0.147511	0.335133	0.155896	-0.169119	0.0810992	0.0313487	0.0156809	0.997377	0.888332
G9606_15646	91057	CCDC34	-0.161735	0.999995	0.374635	0.301831	0.349898	0.12742	0.0375067	0.934847	0.83504	0.460081	0.0174542	0.00410494	0.190527	0.323208	0.169119	0.263743	0.967692	0.0925896
G9606_27897	51588	PIAS4	0.0315257	0.999995	0.811772	0.191926	0.477019	0.20717	0.256343	0.205299	0.066456	0.157699	0.34952	0.16493	0.216859	0.0701291	0.0264367	-0.0651579	0.997377	0.582048
G9606_12498	123876	ACSM2A	NA	NA	NA	1.25561	0.916687	0.758302	NA	NA	NA	1.25816	0.898288	0.757825	NA	NA	NA	1.06187	0.997377	0.794684
G9606_12392	25793	FBXO7	-0.0164354	0.999995	0.88247	0.105015	0.721629	0.422721	-0.0122027	0.968366	0.915893	0.118009	0.278757	0.121832	-0.00418311	0.969607	0.937768	0.116563	0.997377	0.155494
G9606_8566	5051	PAFAH2	0.052917	0.999995	0.684861	-0.0840953	0.845221	0.591489	-0.179608	0.428908	0.191355	-0.140476	0.426144	0.217986	-0.240908	0.0284407	0.00939915	0.0946526	0.997377	0.432659
G9606_22863	6750	SST	1.0027	0.999995	0.52835	-2.13186	0.778686	0.492363	0.208918	0.969317	0.917842	-3.14627	0.308017	0.138896	-0.807845	0.795524	0.601238	-2.34356	0.997377	0.40819
G9606_9797	64801	ARV1	-0.0838204	0.999995	0.59105	0.0886451	0.880412	0.638419	-0.1018	0.798194	0.541199	0.169536	0.515875	0.286331	-0.0260431	0.920724	0.84399	0.189768	0.997377	0.245319
G9606_7590	8673	VAMP8	-0.227322	0.999995	0.531908	-1.03365	0.0985349	0.0214891	-1.06334	0.0613439	0.0138577	-0.809662	0.179119	0.0684156	-0.844413	0.111782	0.0460229	0.0294019	0.997377	0.954869
G9606_20443	9318	COPS2	-0.0909882	0.999995	0.464149	0.240455	0.40423	0.159014	0.174436	0.366755	0.151194	0.328091	0.0476034	0.0135111	0.25716	0.000312822	6.53299e-05	0.0653113	0.997377	0.604096
G9606_10573	9937	DCLRE1A	-0.0646482	0.999995	0.726342	-0.124819	0.8216	0.554987	0.0844379	0.878322	0.668328	-0.0636949	0.889932	0.723009	0.141248	0.591565	0.379641	-0.210653	0.997377	0.259919
G9606_5	4584	MUC3A	-0.996543	0.999995	0.62583	1.14595	0.750118	0.451537	-2.65367	0.607706	0.334826	2.14062	0.399484	0.198079	-1.66593	0.795788	0.606466	3.80572	0.836232	0.050212
G9606_6859	7153	TOP2A	-0.0103597	0.999995	0.945785	0.261288	0.321155	0.111443	0.309883	0.137265	0.0386447	0.268536	0.0118859	0.00264278	0.312539	2.68673e-09	3.01096e-10	-0.0496234	0.997377	0.562709
G9606_12924	745	MYRF	-0.207466	0.999995	0.664404	-0.499695	0.692864	0.393456	-0.315518	0.79516	0.536825	-0.295313	0.821832	0.610686	-0.115888	0.920602	0.814881	-0.185084	0.997377	0.756219
G9606_15557	8505	PARG	0.245616	0.999995	0.182972	0.284125	0.386531	0.148022	0.388417	0.130337	0.0359881	0.0359867	0.898288	0.757203	0.135111	0.297398	0.152371	-0.104923	0.997377	0.375411
G9606_30281	105371921	LOC105371921	0.0628848	0.999995	0.931367	-1.19829	0.51473	0.235038	-0.960296	0.560997	0.293553	-1.26571	0.381355	0.185844	-1.03103	0.408758	0.229363	-0.233595	0.997377	0.840541
G9606_6066	10260	DENND4A	0.035252	0.999995	0.838179	-0.209692	0.555171	0.265126	-0.0795579	0.865526	0.648103	-0.248926	0.115399	0.0392787	-0.122677	0.376091	0.205756	-0.131931	0.997377	0.287477
G9606_22638	386617	KCTD8	-0.373214	0.999995	0.768754	-0.0595751	0.981657	0.961221	-0.980815	0.740356	0.476067	0.312203	0.933602	0.808802	-0.616004	0.842846	0.667587	0.922416	0.997377	0.504652
G9606_5848	54331	GNG2	0.237378	0.999995	0.168184	-0.376243	0.175575	0.0469869	-0.461063	0.0473743	0.010083	-0.617414	2.20118e-06	2.10288e-07	-0.7061	4.93515e-12	4.45786e-13	0.0830418	0.997377	0.522584
G9606_1912	79161	TMEM243	0.00308237	0.999995	0.985966	0.56892	0.0194123	0.00283292	0.377417	0.111297	0.0293704	0.562911	0.0018396	0.000316962	0.366325	0.0242603	0.00783083	0.190774	0.997377	0.208284
G9606_9532	440400	RNASEK	-0.0400612	0.999995	0.78334	-0.00516736	0.987726	0.97426	-0.152733	0.555216	0.28889	0.031813	0.886825	0.71829	-0.121223	0.0461365	0.0162948	0.147315	0.967701	0.0931755
G9606_12908	92745	SLC38A5	-0.00936399	0.999995	0.943013	1.12274	1.4575e-12	3.12146e-14	1.04799	1.5443e-15	3.59831e-17	1.1295	6.53956e-27	1.38921e-28	1.04916	3.67537e-50	9.14083e-52	0.0744768	0.997377	0.429386
G9606_744	57035	RSRP1	-0.182838	0.999995	0.197025	-0.18972	0.535067	0.250167	-0.0533438	0.903375	0.711232	-0.00996799	0.961565	0.932867	0.121645	0.329088	0.173343	-0.137308	0.997377	0.246555
G9606_24692	57132	CHMP1B	0.321609	0.999995	0.0223298	1.5578	5.51328e-21	6.55234e-23	1.30168	2.56541e-16	5.57598e-18	1.233	4.51225e-35	6.94402e-37	0.972616	3.03887e-35	1.07237e-36	0.254692	0.712792	0.0176245
G9606_6876	3557	IL1RN	0.88922	0.999995	0.767818	1.13872	0.901675	0.689516	1.67667	0.763655	0.502897	0.252135	0.961106	0.919805	0.780089	0.878429	0.717561	-0.529113	0.997377	0.805201
G9606_24926	8643	PTCH2	0.752645	0.999995	0.22654	0.00964231	0.995857	0.989969	-0.635887	0.708704	0.436183	-0.744496	0.458103	0.241409	-1.3946	0.0952969	0.0379787	0.644379	0.997377	0.429609
G9606_17320	219537	SMTNL1	-1.89287	0.999995	0.411375	-1.59001	0.78946	0.505795	-1.69015	0.740023	0.474873	0.296398	0.961106	0.929298	0.190547	0.969797	0.952521	0.100107	0.997377	0.975504
G9606_4134	1831	TSC22D3	-0.085203	0.999995	0.665341	1.79447	2.48834e-19	3.2125e-21	1.94399	1.68467e-30	1.50118e-32	1.87655	4.15143e-33	6.7896e-35	2.02093	2.04063e-61	4.03064e-63	-0.150156	0.997377	0.233006
G9606_20309	2932	GSK3B	0.0317705	0.999995	0.809053	0.0754506	0.860469	0.610571	0.102951	0.724734	0.45635	0.0407241	0.8395	0.633692	0.0637133	0.555606	0.348901	-0.0287403	0.997377	0.759507
G9606_15444	8915	BCL10	0.0206639	0.999995	0.894008	0.142077	0.701773	0.403472	0.199132	0.443836	0.202181	0.118792	0.493621	0.268259	0.17071	0.104582	0.0423909	-0.0576705	0.997377	0.5937
G9606_6659	51738	GHRL	-0.500444	0.999995	0.481219	-0.258975	0.912898	0.720692	-0.299649	0.879035	0.669504	0.236429	0.898288	0.741913	0.190447	0.89985	0.780474	0.0402185	0.997377	0.95419
G9606_14164	28977	MRPL42	0.0759445	0.999995	0.605019	0.392247	0.108731	0.0244606	0.252589	0.246243	0.0852636	0.312977	0.0326523	0.0085897	0.168458	0.0524151	0.0188658	0.138843	0.997377	0.233894
G9606_32952	84649	DGAT2	-0.670286	0.999995	0.441726	-2.40616	0.234592	0.070522	-2.47164	0.166111	0.0496616	-1.74411	0.436271	0.225297	-1.81045	0.325	0.170446	0.0413176	0.997377	0.984237
G9606_3134	57184	FAM219B	-0.0254018	0.999995	0.835416	-0.040245	0.934412	0.785423	-0.0161682	0.959926	0.897984	-0.0181352	0.941367	0.857815	0.000826486	0.994012	0.990959	-0.0248045	0.997377	0.812114
G9606_22364	2852	GPER1	-0.199058	0.999995	0.335932	-1.06063	0.000169855	1.26346e-05	-0.929694	0.000366594	3.52269e-05	-0.865101	0.000438047	6.46893e-05	-0.738923	0.000582392	0.000127343	-0.131552	0.997377	0.584619
G9606_17439	6723	SRM	-0.029981	0.999995	0.817862	0.520567	0.00719642	0.000876109	0.412925	0.00916948	0.00135954	0.547715	3.85603e-07	3.30713e-08	0.434641	2.34391e-23	1.18988e-24	0.107306	0.997377	0.263956
G9606_11912	84079	ANKRD27	0.0446251	0.999995	0.742471	-0.0337305	0.946828	0.824149	0.138638	0.585575	0.313606	-0.0818911	0.66293	0.421963	0.085912	0.46966	0.276663	-0.173455	0.965619	0.0919655
G9606_4997	14	AAMP	-0.0499805	0.999995	0.705949	-0.135173	0.66696	0.367198	-0.16015	0.477898	0.226395	-0.088265	0.572906	0.337209	-0.118739	0.138925	0.0594059	0.0246006	0.997377	0.791369
G9606_23406	84319	CMSS1	-0.0680133	0.999995	0.607282	0.262886	0.251613	0.0780706	0.118251	0.655223	0.381954	0.327588	0.00629244	0.00126836	0.177526	0.0822752	0.0319221	0.144277	0.997377	0.168518
G9606_12219	60680	CELF5	-0.276196	0.999995	0.852793	-0.710734	0.896234	0.676988	0.7664	0.799765	0.548072	-0.433602	0.932687	0.807197	1.03643	0.628443	0.415122	-1.47849	0.997377	0.313213
G9606_24936	5469	MED1	0.163261	0.999995	0.358352	-0.0481988	0.946828	0.816308	0.325153	0.206144	0.0668116	-0.214149	0.248308	0.105001	0.154702	0.02071	0.00654374	-0.374682	0.500051	0.00331946
G9606_4086	23589	CARHSP1	-0.0864137	0.999995	0.536662	-0.157562	0.606591	0.306036	-0.295037	0.141566	0.0401538	-0.0743224	0.677357	0.437496	-0.217148	0.0185387	0.00577282	0.136981	0.997377	0.182533
G9606_8717	25847	ANAPC13	-0.0334374	0.999995	0.786737	-0.2158	0.387327	0.148552	-0.316686	0.0526514	0.0114566	-0.186261	0.160852	0.0594772	-0.291879	1.57611e-05	2.67557e-06	0.0999954	0.997377	0.322196
G9606_9867	3996	LLGL1	-0.0236899	0.999995	0.845642	-0.149029	0.655094	0.352989	-0.0463567	0.903493	0.71159	-0.127882	0.497686	0.271447	-0.0306679	0.834106	0.656646	-0.103135	0.997377	0.371712
G9606_10739	7979	SEM1	0.00972782	0.999995	0.947106	0.260854	0.30993	0.106065	-0.00680153	0.980079	0.963675	0.247099	0.0799692	0.0251152	-0.0252153	0.903641	0.790128	0.266668	0.722235	0.0197675
G9606_179	114792	KLHL32	-1.70669	0.999995	0.0422522	-2.42026	0.069073	0.0137013	-2.08598	0.116263	0.0310589	-0.721353	0.749643	0.523336	-0.390989	0.877305	0.715796	-0.33792	0.997377	0.796956
G9606_1944	644019	CBWD6	0.0126479	0.999995	0.968929	0.322358	0.594021	0.2959	0.383891	0.404228	0.17526	0.305061	0.526504	0.294518	0.361898	0.295007	0.150808	-0.062732	0.997377	0.80011
G9606_33373	7832	BTG2	-0.0385424	0.999995	0.830086	-0.403024	0.199106	0.0560347	-0.530824	0.0380316	0.00764112	-0.366859	0.118026	0.0404865	-0.500111	0.00924991	0.00264753	0.127134	0.997377	0.520863
G9606_21413	107984043	LOC107984043	-1.58404	0.999995	0.422027	-3.14099	0.454878	0.190772	-3.24295	0.399409	0.17223	-1.55804	0.869025	0.68933	-1.66459	0.816335	0.635005	NA	NA	NA
G9606_19596	399664	MEX3D	0.147115	0.999995	0.389167	0.391407	0.119505	0.0278142	0.252719	0.336741	0.133001	0.242573	0.0836342	0.0265293	0.0988088	0.442597	0.254854	0.137904	0.997377	0.187027
G9606_27041	448834	KPRP	0.0835724	0.999995	0.74016	-5.48476	1.93592e-10	5.32565e-12	-4.99076	2.01494e-12	5.99303e-14	-5.56992	2.16562e-11	1.17364e-12	-5.08203	5.57514e-14	4.48871e-15	-0.532548	0.997377	0.727026
G9606_7599	55118	CRTAC1	NA	NA	NA	NA	NA	NA	1.15479	0.918097	0.777174	NA	NA	NA	1.15231	0.897767	0.777639	-0.861679	0.997377	0.832754
G9606_4400	29974	A1CF	0.956098	0.999995	0.814744	NA	NA	NA	1.15479	0.918097	0.777174	-0.665389	0.941367	0.870466	0.190547	0.969797	0.952521	-0.861679	0.997377	0.832754
G9606_32843	1340	COX6B1	-0.130765	0.999995	0.362735	0.0275702	0.946828	0.863031	-0.169385	0.501294	0.245078	0.154964	0.217195	0.0878691	-0.047304	0.629784	0.417441	0.196515	0.789839	0.0403673
G9606_20800	221960	CCZ1B	0.0866629	0.999995	0.46438	0.364233	0.0535375	0.00985862	0.37419	0.0116222	0.00179939	0.274252	0.0118993	0.00264773	0.279183	2.74857e-05	4.83806e-06	-0.0106563	0.997377	0.907987
G9606_3935	27097	TAF5L	0.222919	0.999995	0.124467	0.0968549	0.82348	0.557213	0.181834	0.471909	0.221705	-0.128856	0.467074	0.248138	-0.048849	0.774187	0.575152	-0.0858015	0.997377	0.450459
G9606_552	220929	ZNF438	-0.0244441	0.999995	0.902576	-0.346159	0.349319	0.127075	-0.302932	0.358708	0.146559	-0.325354	0.236253	0.097962	-0.28695	0.216451	0.1018	-0.0440725	0.997377	0.829769
G9606_33831	112267939	LOC112267939	0.212791	0.999995	0.955465	-3.14765	0.510325	0.231333	-2.28427	0.607706	0.334631	-3.36529	0.37159	0.17965	-2.5097	0.730327	0.524634	-0.861679	0.997377	0.832754
G9606_32925	6339	SCNN1D	-0.305967	0.999995	0.298093	-0.394196	0.519847	0.239194	-0.50182	0.323411	0.125478	-0.0927801	0.904796	0.765107	-0.204722	0.70242	0.49177	0.106898	0.997377	0.752106
G9606_15988	29893	PSMC3IP	0.125423	0.999995	0.428747	0.349627	0.147031	0.0367667	0.167323	0.546411	0.281216	0.221445	0.228499	0.0937666	0.0336796	0.897767	0.7705	0.181859	0.997377	0.156974
G9606_17338	81466	OR2L5	-0.919031	0.999995	0.759398	-0.62604	0.946828	0.839079	-1.69302	0.876838	0.665735	0.296397	0.961106	0.931182	-0.77124	0.920724	0.850087	1.06187	0.997377	0.794684
G9606_4378	80179	MYO19	0.134226	0.999995	0.225234	0.260037	0.178701	0.0482869	0.353292	0.0110168	0.00169341	0.123072	0.339807	0.158604	0.211122	0.00289141	0.000733312	-0.0939266	0.997377	0.284024
G9606_15012	4176	MCM7	-0.00821311	0.999995	0.949508	0.103503	0.776928	0.488062	0.108046	0.669811	0.396507	0.108357	0.431343	0.221685	0.107585	0.0481003	0.0171042	-0.00511247	0.997377	0.953008
G9606_3445	114793	FMNL2	0.183449	0.999995	0.260429	0.154168	0.677754	0.378211	0.124418	0.719444	0.449149	-0.0325504	0.898288	0.754897	-0.0667773	0.641451	0.429377	0.028559	0.997377	0.789117
G9606_13926	1524	CX3CR1	NA	NA	NA	NA	NA	NA	1.15479	0.918097	0.777174	NA	NA	NA	1.15231	0.897767	0.777639	-0.861679	0.997377	0.832754
G9606_23502	51351	ZNF117	-0.706866	0.999995	0.043842	-0.816729	0.190301	0.0527824	0.0255079	0.976824	0.943796	-0.113102	0.918401	0.784436	0.724742	0.0681361	0.0255008	-0.843134	0.75391	0.0337262
G9606_5648	255411	TEX49	3.65985	0.999995	0.0947067	7.70773	0.0203348	0.00299453	NA	NA	NA	4.0455	0.0833332	0.0263981	-3.4756	0.199034	0.0918101	7.51504	0.521577	0.00380938
G9606_8988	80772	CPTP	-0.073242	0.999995	0.615566	-0.415743	0.0548175	0.0101658	-0.486422	0.00761303	0.00109183	-0.344864	0.010291	0.00223645	-0.421271	1.79093e-05	3.07153e-06	0.0703987	0.997377	0.546914
G9606_28109	131583	FAM43A	0.20735	0.999995	0.22051	-2.27775	3.56198e-21	4.19032e-23	-2.05748	3.77546e-20	6.02382e-22	-2.4884	2.88616e-31	5.06863e-33	-2.27314	1.52803e-33	5.59463e-35	-0.221163	0.997377	0.44071
G9606_20299	529	ATP6V1E1	-0.042385	0.999995	0.75416	0.0965253	0.795219	0.518616	-0.00555954	0.982091	0.966753	0.135104	0.238504	0.0992017	0.0277865	0.764538	0.563896	0.101641	0.997377	0.219298
G9606_21282	4059	BCAM	-0.144083	0.999995	0.314581	-0.914507	5.10474e-07	2.28587e-08	-0.851968	5.32044e-07	2.91184e-08	-0.773341	5.10057e-11	2.8381e-12	-0.716052	4.58358e-14	3.67382e-15	-0.0632027	0.997377	0.612152
G9606_22401	83468	GLT8D2	0.134145	0.999995	0.256729	0.03323	0.946828	0.822653	0.0187169	0.947296	0.876345	-0.104502	0.573857	0.338011	-0.123757	0.209465	0.0978075	0.013657	0.997377	0.900417
G9606_4312	5364	PLXNB1	-0.124301	0.999995	0.374719	-0.609382	0.0103297	0.00133776	-0.482617	0.00917591	0.00136165	-0.487568	0.00507194	0.000993647	-0.366361	0.000651779	0.000143928	-0.127293	0.997377	0.406803
G9606_31656	503542	SPRN	-0.0138687	0.999995	0.957969	-1.4711	0.000645185	5.53093e-05	-0.830371	0.035936	0.00712488	-1.45896	0.000115123	1.49097e-05	-0.824658	0.0100707	0.00291884	-0.642111	0.987307	0.101424
G9606_11362	107986255	LOC107986255	-0.275551	0.999995	0.864007	-3.15725	0.401342	0.157113	0.186717	0.955373	0.889051	-2.8799	0.53191	0.30072	0.455563	0.897767	0.757782	-3.34257	0.987307	0.105164
G9606_14550	23203	PMPCA	-0.119429	0.999995	0.389538	-0.171207	0.546152	0.258346	-0.105269	0.719729	0.44937	-0.0547563	0.746407	0.519053	0.00560631	0.967863	0.929361	-0.0662115	0.997377	0.454627
G9606_12838	3597	IL13RA1	0.0975574	0.999995	0.466014	0.259698	0.256778	0.0804909	0.348763	0.0451064	0.00945635	0.158679	0.128122	0.0447967	0.243246	7.92013e-06	1.28632e-06	-0.0902585	0.997377	0.266017
G9606_5324	57082	KNL1	0.0806836	0.999995	0.702114	0.253058	0.518083	0.237882	0.399345	0.175776	0.0536915	0.168754	0.276772	0.120781	0.31131	0.000899371	0.000204993	-0.148271	0.997377	0.164055
G9606_1323	374928	ZNF773	-0.026859	0.999995	0.90799	-0.000949961	0.998126	0.996982	0.263283	0.491698	0.236923	0.0229297	0.961106	0.921589	0.28227	0.305949	0.157691	-0.265075	0.997377	0.225238
G9606_25877	6927	HNF1A	0.423523	0.999995	0.481417	0.635659	0.617298	0.314533	0.884186	0.341789	0.136683	0.20907	0.881386	0.710072	0.452519	0.599612	0.387151	-0.249578	0.997377	0.647475
G9606_4731	9938	ARHGAP25	-0.242334	0.999995	0.217677	-1.78935	8.39782e-10	2.52299e-11	-1.66245	1.06489e-09	4.13545e-11	-1.55107	1.06812e-08	7.62578e-10	-1.42877	4.47713e-09	5.12258e-10	-0.126066	0.997377	0.70013
G9606_14891	440533	PSG8	-0.464286	0.999995	0.552865	-0.582381	0.784261	0.499531	-1.45819	0.343935	0.137996	-0.121858	0.951735	0.894674	-1.00233	0.534898	0.331034	0.87574	0.997377	0.432742
G9606_32103	8364	HIST1H4C	1.00232	0.999995	0.432011	-0.429591	0.946496	0.808256	0.886423	0.786412	0.527652	-1.44169	0.528321	0.296013	-0.12856	0.953873	0.905392	-1.3183	0.997377	0.370117
G9606_10603	9670	IPO13	-0.04756	0.999995	0.71294	-0.249186	0.30046	0.101126	-0.222248	0.273863	0.0987021	-0.204737	0.11251	0.0380307	-0.182857	0.0319949	0.0107491	-0.0277265	0.997377	0.790569
G9606_3401	143098	MPP7	0.303087	0.999995	0.469198	0.39009	0.684778	0.385229	0.824974	0.144256	0.0411514	0.0816356	0.941367	0.835265	0.512911	0.26642	0.132536	-0.437092	0.997377	0.238682
G9606_28526	3003	GZMK	NA	NA	NA	7.73921	2.16889e-08	8.04697e-10	7.35477	1.40942e-07	7.23e-09	7.74159	7.67328e-09	5.35787e-10	7.35229	3.48145e-08	4.33767e-09	0.382664	0.997377	0.280375
G9606_2423	7416	VDAC1	0.0141747	0.999995	0.883255	0.346818	0.0334563	0.00543342	0.198149	0.152358	0.044169	0.329432	0.000206384	2.82859e-05	0.17566	3.94741e-05	7.12892e-06	0.148122	0.873027	0.0615379
G9606_26633	55966	AJAP1	0.956098	0.999995	0.814744	NA	NA	NA	NA	NA	NA	-0.665389	0.941367	0.870466	-0.77124	0.920724	0.850087	NA	NA	NA
G9606_8020	54813	KLHL28	0.191269	0.999995	0.504657	0.672704	0.0828358	0.0172158	0.724159	0.0351534	0.00693163	0.477974	0.0582743	0.0171376	0.525801	0.00638129	0.00175499	-0.0538072	0.997377	0.765482
G9606_2450	89832	CHRFAM7A	-0.59301	0.999995	0.683373	0.0143797	0.996831	0.992141	-0.80523	0.863929	0.644891	0.606378	0.869649	0.689999	-0.217249	0.953066	0.903727	0.817615	0.997377	0.642071
G9606_31209	51124	IER3IP1	0.0640259	0.999995	0.641937	0.766062	5.5995e-05	3.74629e-06	0.571802	0.000192574	1.72527e-05	0.698558	1.45144e-07	1.18603e-08	0.499439	1.21486e-10	1.21589e-11	0.193515	0.967701	0.0932292
G9606_12466	54880	BCOR	0.115256	0.999995	0.505544	0.977383	4.41885e-06	2.28727e-07	1.07474	1.06489e-09	4.12863e-11	0.859355	4.15456e-09	2.78809e-10	0.95203	3.61366e-22	1.94109e-23	-0.0983944	0.997377	0.422791
G9606_27799	389941	C1QL3	0.572503	0.999995	0.790356	-1.57631	0.89127	0.662918	-1.67663	0.860749	0.635935	-2.14883	0.709106	0.472039	-2.25378	0.628443	0.414743	NA	NA	NA
G9606_4847	3673	ITGA2	0.458938	0.999995	0.196041	0.0992106	0.939587	0.794839	0.264656	0.720554	0.45071	-0.362048	0.0111443	0.0024461	-0.201006	0.00129407	0.00030345	-0.167072	0.997377	0.129967
G9606_11864	6580	SLC22A1	0.797703	0.999995	0.593644	0.307607	0.946828	0.85804	-1.70912	0.712981	0.441727	-0.491829	0.898288	0.75229	-2.51135	0.355334	0.191383	2.01805	0.997377	0.363319
G9606_22435	200407	CREG2	0.476124	0.999995	0.473787	-0.650825	0.762493	0.46843	-1.64317	0.30152	0.11308	-1.13131	0.295813	0.131768	-2.12872	0.033757	0.0114224	0.993238	0.997377	0.389171
G9606_28216	579	NKX3-2	0.257141	0.999995	0.792486	0.0908271	0.969627	0.939209	-0.810384	0.789902	0.531183	-0.166788	0.944984	0.879405	-1.0755	0.565364	0.357208	0.893967	0.997377	0.521993
G9606_21629	147657	ZNF480	-0.130107	0.999995	0.452974	-0.0851131	0.883329	0.64351	-0.334483	0.1916	0.0603792	0.0418408	0.925437	0.796398	-0.212659	0.316827	0.164824	0.248668	0.997377	0.13421
G9606_6631	130733	TMEM178A	-0.10013	0.999995	0.842258	-0.646641	0.580833	0.28502	-0.0032347	0.997852	0.995209	-0.549249	0.567762	0.332845	0.0902077	0.923387	0.854881	-0.645211	0.997377	0.273013
G9606_5931	6556	SLC11A1	1.79623	0.999995	0.137122	0.27629	0.948201	0.872798	1.99266	0.296672	0.11049	-1.51721	0.403813	0.200803	0.189637	0.920724	0.825143	-1.71321	0.997377	0.153857
G9606_7883	29902	FAM216A	0.204032	0.999995	0.109183	0.377506	0.0587571	0.0111056	0.312137	0.0881709	0.0218025	0.170439	0.25618	0.109537	0.0999711	0.457049	0.266932	0.0646295	0.997377	0.567243
G9606_15053	27293	SMPDL3B	-1.49868	0.999995	0.546283	-0.287856	0.957987	0.897376	-2.26685	0.722582	0.453153	1.21255	0.849715	0.65221	-0.77124	0.920724	0.850087	1.98155	0.997377	0.537096
G9606_5123	55196	KIAA1551	0.171639	0.999995	0.483364	-0.00470507	0.994097	0.987038	0.208073	0.683472	0.410401	-0.180789	0.675895	0.435559	0.0288318	0.935762	0.874508	-0.215036	0.997377	0.356457
G9606_24320	57551	TAOK1	0.185499	0.999995	0.329578	0.17193	0.684778	0.385196	0.362605	0.177606	0.0544276	-0.0168637	0.941367	0.856219	0.169799	0.00786847	0.00221659	-0.19222	0.789839	0.0401855
G9606_17116	26277	TINF2	-0.00875221	0.999995	0.943312	-0.198007	0.419443	0.168906	-0.194999	0.327353	0.127638	-0.192599	0.139383	0.0495706	-0.194732	0.0403708	0.0140007	-0.00358337	0.997377	0.97248
G9606_349	23189	KANK1	-0.0687755	0.999995	0.639393	0.35183	0.114052	0.0260269	0.544827	0.0016999	0.000196508	0.417395	0.00017633	2.36348e-05	0.605861	3.98687e-14	3.17874e-15	-0.194074	0.825629	0.0454791
G9606_17522	113235	SLC46A1	-0.0661151	0.999995	0.68708	0.162612	0.70143	0.403017	0.262543	0.300403	0.112373	0.225638	0.326814	0.15039	0.32045	0.0265344	0.00868447	-0.100613	0.997377	0.510401
G9606_4119	165829	GPR156	0.150578	0.999995	0.843517	-0.0598716	0.972678	0.945098	0.420338	0.838101	0.601743	-0.215724	0.918646	0.78498	0.260452	0.87861	0.718209	-0.481083	0.997377	0.553351
G9606_475	114049	BUD23	-0.180272	0.999995	0.180455	0.0543274	0.910643	0.715685	0.0133871	0.970208	0.920493	0.231584	0.0432709	0.0120516	0.184923	0.0266048	0.00871072	0.0408142	0.997377	0.662586
G9606_19636	388759	C1orf229	-0.378469	0.999995	0.474889	-0.709	0.539863	0.253323	-0.138937	0.931666	0.798882	-0.333497	0.803839	0.59131	0.231494	0.843844	0.668581	-0.571056	0.997377	0.358522
G9606_227	7099	TLR4	0.131802	0.999995	0.773874	0.669933	0.36921	0.137741	0.839891	0.171531	0.0519272	0.535801	0.359519	0.171696	0.701182	0.1307	0.0553856	-0.171439	0.997377	0.638343
G9606_13188	6134	RPL10	-0.0795602	0.999995	0.504397	0.184774	0.436908	0.179813	0.0397359	0.917987	0.735451	0.261172	0.00497847	0.000972859	0.110895	0.0110459	0.00323607	0.144598	0.880485	0.0632076
G9606_20541	729420	LMO7DN	-1.32098	0.999995	0.4932	-1.91391	0.699906	0.401434	-0.534258	0.918097	0.757926	-0.600888	0.941367	0.828686	0.77472	0.861431	0.696146	-1.38078	0.997377	0.553723
G9606_25856	203547	VMA21	-0.207751	0.999995	0.157487	-0.0376459	0.946828	0.818849	-0.160451	0.544636	0.279581	0.16694	0.288753	0.127665	0.0386946	0.825133	0.646402	0.122442	0.997377	0.274255
G9606_4475	2782	GNB1	0.0581067	0.999995	0.542149	0.20257	0.269978	0.0871752	0.222383	0.107024	0.0279092	0.141491	0.0789245	0.0247157	0.156359	6.55193e-05	1.22548e-05	-0.0205428	0.997377	0.76322
G9606_28221	8857	FCGBP	0.215046	0.999995	0.887986	-0.309953	0.946828	0.866801	-0.392455	0.934847	0.833023	-0.529109	0.888752	0.721568	-0.620119	0.840423	0.663786	0.0815157	0.997377	0.962945
G9606_34735	94086	HSPB9	-0.00568168	0.999995	0.997479	-1.18714	0.874699	0.630009	-1.28795	0.830722	0.590042	-1.18448	0.824205	0.614448	-1.29034	0.768619	0.569126	0.100106	0.997377	0.976111
G9606_14703	25758	KIAA1549L	0.0693011	0.999995	0.690937	-0.241198	0.521017	0.240044	0.0139022	0.975974	0.93207	-0.312549	0.176325	0.0670458	-0.0627508	0.77747	0.578163	-0.255692	0.987307	0.101295
G9606_19227	478	ATP1A3	-0.481759	0.999995	0.403403	-1.18527	0.295466	0.0987501	-0.767596	0.492586	0.237529	-0.707492	0.570278	0.335181	-0.294778	0.831617	0.653852	-0.418717	0.997377	0.602381
G9606_23571	222068	TMED4	0.0889223	0.999995	0.402506	0.113867	0.670991	0.371887	0.040772	0.903375	0.711224	0.0219203	0.917408	0.782615	-0.056123	0.534552	0.330594	0.0722713	0.997377	0.382811
G9606_3097	2861	GPR37	0.0596554	0.999995	0.704636	-0.286271	0.327644	0.115039	-0.254099	0.320478	0.123718	-0.348461	0.0521489	0.0150215	-0.321742	0.0276491	0.00909928	-0.0326117	0.997377	0.828181
G9606_16820	126147	NTN5	-0.497825	0.999995	0.725386	-2.41985	0.498092	0.221851	-2.52082	0.430719	0.192964	-1.92282	0.622236	0.38277	-2.02777	0.534493	0.330516	0.100106	0.997377	0.97626
G9606_4524	780	DDR1	-0.176134	0.999995	0.317376	-0.459029	0.0814522	0.0168546	-0.355169	0.168748	0.0507776	-0.285974	0.104595	0.034844	-0.187524	0.223053	0.10567	-0.104466	0.997377	0.466108
G9606_10299	1318	SLC31A2	0.0107033	0.999995	0.948342	-0.300311	0.340838	0.122519	-0.32331	0.208321	0.0678306	-0.313909	0.142587	0.0509254	-0.34242	0.0469651	0.0166355	0.0225206	0.997377	0.895881
G9606_19075	81533	ITFG1	0.0206832	0.999995	0.870476	0.0519988	0.911332	0.717129	0.0701975	0.829157	0.587584	0.0277732	0.904806	0.76521	0.0413976	0.744698	0.541191	-0.0193046	0.997377	0.839576
G9606_34294	107984862	LOC107984862	-0.140899	0.999995	0.788184	-0.754983	0.513366	0.233889	-0.442449	0.717422	0.44725	-0.61638	0.556202	0.322705	-0.3088	0.780444	0.581902	-0.313966	0.997377	0.640378
G9606_7843	2533	FYB1	NA	NA	NA	1.25561	0.916687	0.758302	NA	NA	NA	1.25816	0.898288	0.757825	NA	NA	NA	1.06187	0.997377	0.794684
G9606_9771	344558	SH3RF3	0.112547	0.999995	0.360307	0.889048	4.29434e-07	1.90675e-08	0.922847	1.77836e-12	5.25724e-14	0.77381	2.14053e-10	1.27194e-11	0.80262	3.31766e-34	1.19672e-35	-0.0346852	0.997377	0.749239
G9606_16525	27244	SESN1	0.0648453	0.999995	0.74115	-0.126879	0.819095	0.552439	-0.0825812	0.881242	0.67378	-0.19349	0.483307	0.260369	-0.154942	0.489331	0.293463	-0.0444964	0.997377	0.793947
G9606_2720	9693	RAPGEF2	0.145652	0.999995	0.421906	0.199888	0.605551	0.30526	0.485218	0.034793	0.00682705	0.0511196	0.835377	0.627969	0.332239	9.27838e-07	1.34376e-07	-0.286868	0.531935	0.00547485
G9606_10105	9960	USP3	0.0524142	0.999995	0.686846	0.203382	0.427616	0.173951	0.251229	0.190242	0.0597333	0.148006	0.348682	0.16443	0.190673	0.0732691	0.0278163	-0.048414	0.997377	0.654283
G9606_29970	150368	PHETA2	-0.0140888	0.999995	0.918206	0.481691	0.011001	0.00143989	0.433093	0.0106754	0.00162808	0.492439	6.15537e-06	6.35969e-07	0.438622	3.702e-07	5.1185e-08	0.0480112	0.997377	0.631514
G9606_20091	30812	SOX8	-0.509072	0.999995	0.553428	-0.45083	0.878333	0.636029	-0.43791	0.85752	0.629316	0.055697	0.973917	0.95505	0.0631364	0.969797	0.946257	-0.0120896	0.997772	0.990492
G9606_6247	51109	RDH11	0.0375855	0.999995	0.735987	0.439826	0.00595533	0.000699507	0.364058	0.0086211	0.00126392	0.398767	1.63564e-06	1.53792e-07	0.318202	1.17981e-08	1.40745e-09	0.0748588	0.997377	0.339108
G9606_22599	143	PARP4	0.10324	0.999995	0.390524	-0.656692	0.000571047	4.83912e-05	-0.481689	0.000945765	0.000101586	-0.76273	2.14806e-10	1.27821e-11	-0.592723	8.15305e-32	3.17658e-33	-0.175977	0.997377	0.115912
G9606_13760	89874	SLC25A21	0.257431	0.999995	0.582852	-0.268866	0.872221	0.626751	-0.565979	0.596453	0.323454	-0.526468	0.491994	0.266961	-0.830206	0.187621	0.0853541	0.29659	0.997377	0.604002
G9606_20847	80781	COL18A1	-0.0638101	0.999995	0.649545	-0.598923	0.00897219	0.00113397	-0.464792	0.00878379	0.00129464	-0.538065	0.00035687	5.1366e-05	-0.408955	6.72437e-09	7.79907e-10	-0.135039	0.997377	0.309197
G9606_31698	84552	PARD6G	-0.0131296	0.999995	0.961676	0.124506	0.888713	0.653779	0.191056	0.728502	0.461133	0.135287	0.800618	0.587345	0.196968	0.590939	0.379203	-0.0672986	0.997377	0.772337
G9606_9851	11179	ZNF277	0.0629991	0.999995	0.722775	-0.0389012	0.946828	0.858541	-0.171956	0.645327	0.372921	-0.105607	0.783576	0.566426	-0.243134	0.246339	0.1202	0.131992	0.997377	0.497475
G9606_6670	282890	ZNF311	-0.394619	0.999995	0.211454	-1.16629	0.0260478	0.00402439	-0.954413	0.0404304	0.008274	-0.774252	0.137879	0.0489275	-0.568428	0.211237	0.098789	-0.213554	0.997377	0.628998
G9606_24635	55771	PRR11	0.0185242	0.999995	0.870246	0.0710586	0.887852	0.652105	0.218174	0.181955	0.0562331	0.049446	0.856269	0.664758	0.191725	0.000200655	4.05756e-05	-0.148211	0.997377	0.176102
G9606_22780	162461	TMEM92	-0.421088	0.999995	0.572067	0.613011	0.665184	0.365337	0.0648132	0.973683	0.927956	1.03186	0.29982	0.133861	0.47878	0.715502	0.507358	0.546681	0.997377	0.401435
G9606_26396	1209	CLPTM1	-0.0436508	0.999995	0.727552	-0.184675	0.451496	0.188595	-0.218361	0.25492	0.089404	-0.143811	0.123074	0.042649	-0.18275	0.000726857	0.000161955	0.0330354	0.997377	0.673443
G9606_14351	9317	PTER	0.0156413	0.999995	0.950886	-0.351009	0.477096	0.207233	-0.209206	0.691331	0.418844	-0.371277	0.163144	0.0605514	-0.232594	0.292928	0.14948	-0.144188	0.997377	0.478814
G9606_19413	6578	SLCO2A1	-0.420434	0.999995	0.683214	-1.15469	0.630264	0.32873	-0.348646	0.903921	0.712241	-0.745591	0.80501	0.592657	0.0615946	0.970246	0.953244	-0.807818	0.997377	0.513015
G9606_18975	10233	LRRC23	0.0221279	0.999995	0.939833	-0.290729	0.724901	0.426387	-0.39024	0.490838	0.236266	-0.317902	0.563919	0.329945	-0.421401	0.273261	0.136713	0.0988849	0.997377	0.780664
G9606_15243	440087	SMCO3	0.565934	0.999995	0.792565	-0.626082	0.946828	0.839523	0.762298	0.918097	0.742074	-1.18448	0.824745	0.615099	0.194815	0.959492	0.915019	-1.38478	0.997377	0.572167
G9606_28720	50700	RDH8	1.00002	0.999995	0.601616	-1.55096	0.892266	0.670491	0.199977	0.976248	0.933398	-2.56098	0.531511	0.300168	-0.812182	0.841001	0.664657	-1.75374	0.997377	0.59755
G9606_28519	415116	PIM3	-0.105408	0.999995	0.474849	-0.385651	0.105187	0.0234349	-0.48038	0.00950183	0.0014205	-0.282515	0.0836441	0.026542	-0.382864	0.000734804	0.000163988	0.0943659	0.997377	0.469647
G9606_9898	158055	C9orf163	-0.885013	0.999995	0.442265	0.267433	0.941248	0.79743	1.05091	0.488233	0.233551	1.15002	0.545175	0.31213	1.92781	0.108366	0.0442523	-0.780394	0.997377	0.365071
G9606_272	64928	MRPL14	-0.0854226	0.999995	0.552924	0.0147453	0.967536	0.926502	-0.243393	0.280913	0.102089	0.0966091	0.584929	0.348625	-0.166501	0.133383	0.0566674	0.257363	0.722235	0.0197918
G9606_2459	6490	PMEL	-0.121324	0.999995	0.827552	-0.359241	0.844791	0.590323	-0.431878	0.744615	0.480241	-0.238449	0.878758	0.706507	-0.318227	0.775097	0.576071	0.0725406	0.997377	0.914409
G9606_9778	92002	CCNQ	-0.071961	0.999995	0.66253	0.206806	0.522316	0.241054	0.158878	0.614237	0.341596	0.275485	0.0784965	0.0245391	0.222266	0.0998224	0.040161	0.0474732	0.997377	0.705353
G9606_28154	1375	CPT1B	-0.221166	0.999995	0.332307	-1.76892	6.67646e-08	2.61403e-09	-1.85949	3.16049e-09	1.31869e-10	-1.55059	4.59023e-07	3.9974e-08	-1.64707	6.31555e-09	7.31731e-10	0.0886978	0.997377	0.811509
G9606_22959	10838	ZNF275	0.0753305	0.999995	0.605737	0.496332	0.0100403	0.00129138	0.536838	0.00141915	0.000159952	0.417849	0.000682111	0.000104807	0.453495	2.09532e-06	3.17969e-07	-0.0413686	0.997377	0.68783
G9606_12723	9949	AMMECR1	0.0357632	0.999995	0.840893	0.157489	0.714596	0.415843	0.156238	0.668766	0.395526	0.118123	0.612472	0.373608	0.113202	0.522278	0.320393	-0.0007317	0.998753	0.995768
G9606_23375	161779	PGBD4	0.138979	0.999995	0.66142	-0.153757	0.908415	0.709738	-0.181372	0.836454	0.5991	-0.295438	0.671943	0.430348	-0.3274	0.454043	0.264234	0.0260112	0.997377	0.946431
G9606_35062	1174	AP1S1	-0.0671413	0.999995	0.58657	-0.309576	0.118976	0.0276338	-0.388979	0.0130491	0.00206944	-0.245335	0.00790223	0.00164769	-0.330287	7.07801e-09	8.22201e-10	0.0790831	0.997377	0.346811
G9606_4577	84631	SLITRK2	0.589817	0.999995	0.173289	-1.85781	0.0532707	0.00979543	-2.09925	0.0209014	0.00365827	-2.4525	0.000559632	8.42657e-05	-2.697	8.17542e-05	1.55195e-05	0.243203	0.997377	0.807604
G9606_8018	79002	TRIR	-0.0631324	0.999995	0.624276	-0.021623	0.952046	0.883716	-0.133762	0.574069	0.303469	0.0387953	0.849715	0.654104	-0.0787171	0.251989	0.123673	0.111689	0.997377	0.204053
G9606_19773	80071	CCDC15	0.042105	0.999995	0.836506	0.130429	0.827248	0.562046	-0.0974693	0.867516	0.650318	0.0855742	0.847944	0.646372	-0.147687	0.61448	0.400674	0.227265	0.997377	0.244351
G9606_25089	147372	CCBE1	-0.107805	0.999995	0.299192	-1.04627	6.75912e-15	1.19475e-16	-0.78762	2.78635e-09	1.15252e-10	-0.941286	1.23678e-38	1.70179e-40	-0.687867	6.82171e-30	2.80575e-31	-0.259155	0.52176	0.00416537
G9606_5037	80070	ADAMTS20	NA	NA	NA	NA	NA	NA	1.15479	0.918097	0.777174	NA	NA	NA	1.15231	0.897767	0.777639	-0.861679	0.997377	0.832754
G9606_137	10808	HSPH1	0.049064	0.999995	0.71433	0.237959	0.307608	0.104887	0.268282	0.157951	0.0462945	0.185724	0.0703781	0.0215467	0.21125	0.000734913	0.000164057	-0.0312005	0.997377	0.704492
G9606_1692	6259	RYK	0.187821	0.999995	0.213043	0.49182	0.015853	0.00221021	0.415971	0.0308858	0.00592091	0.301057	0.000831013	0.000130996	0.220426	0.000595674	0.000130391	0.0749198	0.997377	0.357063
G9606_26317	388610	TRNP1	-0.0430944	0.999995	0.743428	-1.68681	2.38874e-28	1.68607e-30	-1.7062	5.957e-39	3.83767e-41	-1.64646	1.37222e-54	1.23392e-56	-1.67151	3.17722e-129	2.54468e-131	0.0192645	0.997377	0.849806
G9606_10040	3054	HCFC1	0.0731174	0.999995	0.585686	-0.0588702	0.916687	0.75404	0.0926894	0.753109	0.490646	-0.134374	0.583117	0.346879	0.0123381	0.920724	0.828804	-0.152742	0.997377	0.259962
G9606_5284	5089	PBX2	-0.06543	0.999995	0.546706	-0.253147	0.252362	0.078452	-0.250573	0.108126	0.0282799	-0.190692	0.163653	0.0607994	-0.19316	0.0100503	0.0029114	-0.00334797	0.997377	0.974242
G9606_1901	889	KRIT1	-0.00203067	0.999995	0.989031	-0.00424639	0.991535	0.980349	0.0193574	0.962756	0.904326	-0.00606977	0.976876	0.960191	0.0132266	0.949447	0.896389	-0.0248089	0.997377	0.85191
G9606_29770	100652901	LOC100652901	-0.192331	0.999995	0.670161	-0.0022731	0.998082	0.996445	0.262232	0.825332	0.579243	0.188131	0.877217	0.703152	0.446909	0.517232	0.315522	-0.265485	0.997377	0.591068
G9606_24815	10001	MED6	-0.102636	0.999995	0.482315	0.239466	0.400746	0.156469	0.166725	0.515508	0.256062	0.337883	0.0367616	0.00992585	0.260926	0.0368009	0.0126009	0.0712829	0.997377	0.582278
G9606_5370	8997	KALRN	-0.0780085	0.999995	0.77337	-0.484554	0.333283	0.118179	-0.272884	0.634912	0.360418	-0.409503	0.345341	0.162104	-0.202873	0.671848	0.460253	-0.212687	0.997377	0.499804
G9606_17629	2624	GATA2	-0.00604377	0.999995	0.97751	-0.574349	0.141212	0.0346747	-0.8562	0.00535044	0.000727072	-0.571397	0.0502249	0.0143764	-0.857474	0.000230039	4.70079e-05	0.280479	0.997377	0.301834
G9606_14184	114932	MRFAP1L1	-0.0138961	0.999995	0.913234	0.108168	0.758407	0.463756	-0.0314403	0.933006	0.804085	0.118451	0.501262	0.274382	-0.0257528	0.897228	0.75072	0.138487	0.997377	0.193418
G9606_31940	6001	RGS10	-0.185179	0.999995	0.177711	-0.207105	0.470509	0.202631	-0.338498	0.0871008	0.0214435	-0.0258841	0.941367	0.830916	-0.161903	0.23159	0.111196	0.130606	0.997377	0.31364
G9606_23071	8170	SLC14A2	-0.787221	0.999995	0.46418	-0.118542	0.967269	0.917863	-0.228531	0.934847	0.83345	0.668769	0.80264	0.5899	0.552363	0.816335	0.630401	0.111609	0.997377	0.926107
G9606_10385	7559	ZNF12	-0.0227265	0.999995	0.907971	0.304015	0.373119	0.140167	0.308402	0.283776	0.103744	0.323118	0.0985324	0.0323367	0.323301	0.0257322	0.00837854	-0.00614998	0.997377	0.965464
G9606_10068	642819	ZNF487	-0.388279	0.999995	0.385326	-0.0997173	0.946828	0.831011	-0.395304	0.668007	0.394407	0.286081	0.763522	0.54064	-0.0145039	0.984562	0.974838	0.294703	0.997377	0.534615
G9606_21482	55450	CAMK2N1	0.0608699	0.999995	0.525357	-0.755252	4.37645e-08	1.67655e-09	-0.915069	1.14638e-18	2.01544e-20	-0.819088	2.05542e-22	5.50759e-24	-0.984096	9.62659e-113	8.92746e-115	0.159198	0.854161	0.0553642
G9606_5304	10938	EHD1	-0.173385	0.999995	0.185366	-0.771888	1.47743e-06	7.15719e-08	-0.575097	0.000228821	2.09685e-05	-0.60139	2.46024e-15	9.82909e-17	-0.409876	8.54257e-13	7.37688e-14	-0.197195	0.697159	0.0160672
G9606_9399	163882	CNST	0.0985949	0.999995	0.577925	0.2249	0.506846	0.228289	0.376183	0.129056	0.0355721	0.122743	0.412424	0.207606	0.270009	0.00160638	0.000384232	-0.152791	0.997377	0.137643
G9606_599	357	SHROOM2	-0.686941	0.999995	0.321193	0.280855	0.89127	0.664333	1.27535	0.078669	0.0187756	0.965742	0.329613	0.152394	1.9553	0.00145644	0.00034486	-0.994513	0.852602	0.0545096
G9606_18605	102800317	TPTEP2-CSNK1E	0.775139	0.999995	0.115581	1.37619	0.0356432	0.00585738	-0.0210546	0.989504	0.979257	0.596765	0.35524	0.168845	-0.806987	0.758117	0.55633	1.40473	0.997377	0.316608
G9606_4884	83643	CCDC3	-0.526299	0.999995	0.310797	0.373448	0.732723	0.433709	0.445016	0.619809	0.346673	0.89572	0.154743	0.0565088	0.962022	0.0864364	0.0338281	-0.0724444	0.997377	0.863297
G9606_12960	554282	FAM72C	0.182295	0.999995	0.559887	0.543533	0.239408	0.0725708	0.413037	0.414865	0.182342	0.356331	0.237222	0.0985679	0.222657	0.475593	0.28132	0.127512	0.997377	0.550841
G9606_20917	54976	C20orf27	-0.120921	0.999995	0.420597	-0.370227	0.115819	0.0265936	-0.413789	0.0267386	0.00495684	-0.251761	0.0700151	0.0214059	-0.301316	0.000157097	3.11149e-05	0.0438054	0.997377	0.679492
G9606_33463	7789	ZXDA	0.248581	0.999995	0.378443	-0.0109579	0.986911	0.973277	0.294868	0.591817	0.319005	-0.263355	0.576459	0.340762	0.0385509	0.935762	0.874493	-0.30752	0.997377	0.279959
G9606_33124	79680	RTL10	-0.0483305	0.999995	0.716312	-0.247961	0.349755	0.127325	0.00166436	0.995242	0.990448	-0.201964	0.244623	0.102751	0.0420247	0.83937	0.662205	-0.249937	0.833984	0.0482257
G9606_2561	10426	TUBGCP3	0.149215	0.999995	0.314985	0.162089	0.634713	0.333554	0.250962	0.265836	0.0945032	0.0104472	0.961106	0.92081	0.0940707	0.390617	0.216173	-0.0894498	0.997377	0.39671
G9606_5108	8445	DYRK2	-0.117996	0.999995	0.445846	0.748297	6.42058e-05	4.3576e-06	0.801748	1.02661e-06	5.84726e-08	0.862607	2.68326e-14	1.15167e-15	0.911668	6.29025e-27	2.82959e-28	-0.0548701	0.997377	0.583746
G9606_28741	5261	PHKG2	-0.208525	0.999995	0.236945	-0.127109	0.78946	0.505628	-0.213434	0.504686	0.247618	0.0792056	0.761277	0.53758	-0.0134798	0.953824	0.905203	0.0865244	0.997377	0.532997
G9606_32449	2862	MLNR	-0.903711	0.999995	0.763928	-1.56271	0.90235	0.693421	-1.66103	0.881242	0.67474	-0.665389	0.941367	0.870466	-0.77124	0.920724	0.850087	NA	NA	NA
G9606_5379	2100	ESR2	0.78913	0.999995	0.406263	-0.550816	0.889886	0.655603	0.825568	0.691652	0.419916	-1.34961	0.402623	0.200024	0.0264173	0.984813	0.975146	-1.38191	0.997377	0.206769
G9606_15026	4215	MAP3K3	-0.0893992	0.999995	0.440373	-0.195621	0.431797	0.17672	-0.0872846	0.732009	0.465331	-0.109346	0.507206	0.279407	-0.0058984	0.968935	0.931825	-0.109194	0.997377	0.285078
G9606_1996	85451	UNK	0.0204016	0.999995	0.884612	0.0689327	0.894757	0.674051	0.00555001	0.98416	0.970128	0.0451168	0.881386	0.709942	-0.0228981	0.920724	0.822845	0.0622613	0.997377	0.624107
G9606_7282	64219	PJA1	0.0405845	0.999995	0.760602	0.242351	0.307076	0.104464	0.240703	0.218859	0.072461	0.198521	0.189617	0.0738898	0.191659	0.0958468	0.0382268	0.00118809	0.997777	0.991422
G9606_20900	8943	AP3D1	-0.0380232	0.999995	0.729237	-0.100422	0.773381	0.481055	0.0170619	0.949919	0.879572	-0.065216	0.722194	0.488756	0.0472792	0.476911	0.282654	-0.118317	0.997377	0.202497
G9606_4092	6904	TBCD	-0.0891526	0.999995	0.519372	-0.262243	0.346005	0.125243	-0.169285	0.485114	0.231399	-0.176183	0.283544	0.124558	-0.0885533	0.273261	0.136701	-0.0934946	0.997377	0.416223
G9606_22101	5743	PTGS2	0.727519	0.999995	0.036297	2.41776	8.93204e-06	4.92516e-07	2.27745	3.4839e-05	2.63249e-06	1.68693	4.06593e-17	1.44528e-18	1.54318	3.51653e-07	4.8409e-08	0.137521	0.997377	0.327715
G9606_3740	4595	MUTYH	-0.0282982	0.999995	0.86971	-0.192969	0.658852	0.358163	-0.348174	0.193502	0.0611765	-0.167861	0.569897	0.334853	-0.328404	0.0715323	0.0270174	0.154625	0.997377	0.40252
G9606_11000	200008	CDCP2	-0.967455	0.999995	0.812584	-0.667946	0.946828	0.869973	-0.768762	0.934847	0.850563	NA	NA	NA	NA	NA	NA	NA	NA	NA
G9606_15807	6882	TAF11	-0.118547	0.999995	0.422347	0.453067	0.0413454	0.00705136	0.395004	0.035295	0.0069638	0.568306	8.26068e-05	1.03047e-05	0.505173	7.24746e-06	1.16921e-06	0.0573823	0.997377	0.646508
G9606_1382	1615	DARS	0.0562648	0.999995	0.695789	0.116669	0.759496	0.465063	0.0994775	0.753109	0.490661	0.0570766	0.758324	0.534397	0.0353088	0.763143	0.561959	0.016089	0.997377	0.86241
G9606_7838	7009	TMBIM6	0.0571025	0.999995	0.540916	-0.165863	0.407266	0.161094	-0.166568	0.264333	0.0937748	-0.226064	0.00492292	0.000959628	-0.231879	5.63441e-08	7.17619e-09	5.0156e-05	0.999841	0.999452
G9606_10223	84626	KRBA1	-0.379905	0.999995	0.0551313	0.0566484	0.941776	0.799169	0.272839	0.374018	0.155314	0.433348	0.0904694	0.0291664	0.644583	0.000410467	8.7861e-05	-0.217146	0.997377	0.243177
G9606_4840	100528021	ST20-MTHFS	-0.644084	0.999995	0.864543	0.596091	0.946828	0.84809	0.194194	0.976824	0.949547	1.23015	0.864269	0.677775	0.822457	0.897767	0.777607	0.413721	0.997377	0.696207
G9606_18991	2012	EMP1	0.195496	0.999995	0.130575	-1.30719	2.37971e-17	3.54603e-19	-1.24324	3.99807e-19	6.71601e-21	-1.50536	2.75375e-87	1.03037e-89	-1.44662	2.49226e-218	9.155e-221	-0.0646336	0.997377	0.433614
G9606_26228	126	ADH1C	-0.418577	0.999995	0.597629	-2.00718	0.265191	0.0846307	-4.0212	0.0388828	0.00788231	-1.59106	0.382223	0.186383	-3.61179	0.0529162	0.0190939	2.03179	0.997377	0.358786
G9606_11742	131096	KCNH8	NA	NA	NA	NA	NA	NA	1.15479	0.918097	0.777174	NA	NA	NA	1.15231	0.897767	0.777639	-0.861679	0.997377	0.832754
G9606_19563	55872	PBK	0.020249	0.999995	0.893823	0.211526	0.462554	0.196559	0.177761	0.499017	0.243424	0.187665	0.136911	0.0484848	0.149177	0.105236	0.042732	0.0327829	0.997377	0.738366
G9606_8361	1825	DSC3	-0.162861	0.999995	0.707421	0.262825	0.819616	0.553202	0.713534	0.207571	0.0674796	0.422772	0.553121	0.319421	0.868217	0.0508118	0.0182061	-0.450682	0.997377	0.229472
G9606_30184	5698	PSMB9	-0.243687	0.999995	0.155063	-1.61707	6.47922e-12	1.47752e-13	-1.71506	2.93028e-14	7.49817e-16	-1.37577	2.33771e-11	1.26973e-12	-1.47975	4.0746e-15	3.07202e-16	0.0970539	0.997377	0.698088
G9606_19242	943	TNFRSF8	-0.249476	0.999995	0.793399	-3.30627	0.181418	0.0493603	-1.18763	0.579631	0.308504	-3.05791	0.186835	0.0724224	-0.945385	0.629042	0.416723	-2.11872	0.997377	0.296826
G9606_23881	57631	LRCH2	0.198137	0.999995	0.361562	0.165056	0.768845	0.476261	0.0388596	0.939477	0.858368	-0.0374599	0.924695	0.795192	-0.166878	0.262653	0.130188	0.123815	0.997377	0.393741
G9606_21872	390595	UBAP1L	-0.0372523	0.999995	0.892407	-0.0005847	0.999108	0.998434	0.0533542	0.93485	0.851011	0.03301	0.954905	0.902453	0.0820795	0.893123	0.743875	-0.0551071	0.997377	0.840264
G9606_34389	5167	ENPP1	0.0180665	0.999995	0.900079	-0.0981203	0.795219	0.519224	0.030039	0.934847	0.830042	-0.119005	0.417278	0.211485	0.00437243	0.969797	0.950774	-0.129216	0.997377	0.148124
G9606_25223	1749	DLX5	-1.86575	0.999995	0.626368	-0.601072	0.946828	0.843406	-0.699654	0.934847	0.819687	1.25816	0.898288	0.757825	1.15231	0.897767	0.777639	0.100107	0.997377	0.975548
G9606_1041	3400	ID4	-0.0457509	0.999995	0.868272	0.58367	0.148765	0.0372989	0.339677	0.461726	0.214441	0.627154	0.039119	0.0107205	0.377616	0.231011	0.110762	0.24355	0.997377	0.309405
G9606_16554	51027	BOLA1	0.216264	0.999995	0.341647	-0.0384245	0.951073	0.881338	-0.153674	0.798194	0.542022	-0.257903	0.411009	0.206523	-0.378489	0.122463	0.0511725	0.114637	0.997377	0.614247
G9606_14451	5580	PRKCD	0.0556789	0.999995	0.647895	-0.858758	5.032e-06	2.63803e-07	-0.747772	7.17722e-07	4.01447e-08	-0.916291	4.68878e-12	2.39391e-13	-0.811615	4.3995e-19	2.73677e-20	-0.111022	0.997377	0.421915
G9606_7484	84314	TMEM107	0.197381	0.999995	0.335057	-0.207885	0.689827	0.390659	-0.320434	0.374861	0.156047	-0.40797	0.103783	0.0345107	-0.526543	0.00815752	0.00230637	0.112228	0.997377	0.59971
G9606_16263	54861	SNRK	0.171714	0.999995	0.351582	-0.110343	0.837251	0.5782	0.0661989	0.909797	0.723463	-0.28477	0.0707216	0.0216717	-0.113415	0.465976	0.273844	-0.177193	0.997377	0.169396
G9606_16221	1489	CTF1	-0.103724	0.999995	0.532556	-0.328424	0.291761	0.0970367	-0.705338	0.0033109	0.000419593	-0.227605	0.353889	0.167975	-0.609339	0.000670305	0.000148342	0.376056	0.848705	0.0532896
G9606_6176	6288	SAA1	-0.00567109	0.999995	0.998693	-0.667946	0.946828	0.869973	-0.768762	0.934847	0.850563	-0.665389	0.941367	0.870466	-0.77124	0.920724	0.850087	NA	NA	NA
G9606_6116	94097	SFXN5	0.131966	0.999995	0.402148	-0.517428	0.0433241	0.00748031	-0.40015	0.0818211	0.0197939	-0.652972	6.31926e-05	7.68838e-06	-0.540438	4.42288e-05	8.03288e-06	-0.118218	0.997377	0.464652
G9606_23013	5438	POLR2I	0.00798877	0.999995	0.960515	0.143891	0.751829	0.454472	-0.155165	0.626865	0.353421	0.13354	0.597278	0.3597	-0.171698	0.252436	0.123953	0.299422	0.816608	0.0438946
G9606_6510	257415	FAM133B	-0.0763537	0.999995	0.606604	0.0520518	0.922438	0.766287	-0.0943508	0.795552	0.537281	0.125264	0.609319	0.371003	-0.0265122	0.917937	0.811583	0.145963	0.997377	0.302103
G9606_28186	56033	BARX1	-0.967455	0.999995	0.812584	-0.667946	0.946828	0.869973	0.193023	0.976824	0.95605	NA	NA	NA	1.15231	0.897767	0.777639	-0.861679	0.997377	0.832754
G9606_246	23259	DDHD2	0.00566061	0.999995	0.971936	0.117371	0.78087	0.495063	0.278787	0.239515	0.0819733	0.109257	0.501262	0.274408	0.265482	0.00245112	0.000611526	-0.162001	0.987307	0.103827
G9606_13147	64598	MOSPD3	-0.172748	0.999995	0.271934	-0.214842	0.468581	0.200933	-0.310432	0.145752	0.0416689	-0.0446194	0.898288	0.751905	-0.145771	0.411137	0.231119	0.0952555	0.997377	0.486615
G9606_12442	6891	TAP2	-0.0285297	0.999995	0.797847	-0.591332	0.00042745	3.51223e-05	-0.491629	0.000365208	3.50498e-05	-0.564978	5.05886e-08	3.9384e-09	-0.470937	8.27768e-13	7.13816e-14	-0.100013	0.997377	0.322439
G9606_22011	7485	WRB	0.035714	0.999995	0.789253	-0.0150749	0.967536	0.931073	-0.229417	0.280559	0.101901	-0.0540026	0.867756	0.682579	-0.273248	0.0053516	0.00144344	0.213521	0.997377	0.111695
G9606_3355	622	BDH1	0.229417	0.999995	0.609324	-0.468872	0.67673	0.377071	-1.11893	0.152145	0.0440705	-0.700155	0.329613	0.152377	-1.35551	0.0221371	0.0070533	0.647915	0.997377	0.280119
G9606_26842	55658	RNF126	-0.00803934	0.999995	0.95226	0.385052	0.0528571	0.00970662	0.31071	0.0935602	0.023445	0.390584	7.55537e-05	9.34277e-06	0.310735	2.8641e-05	5.05522e-06	0.0738903	0.997377	0.424293
G9606_26714	286223	C9orf47	-0.361928	0.999995	0.528277	-2.0445	0.0502592	0.00906886	-0.321085	0.809575	0.559508	-1.68841	0.121961	0.0421452	0.0330195	0.97014	0.953081	-1.72538	0.743245	0.0288103
G9606_9168	92558	BICDL1	-0.919031	0.999995	0.759398	-1.59057	0.900625	0.685596	-0.728181	0.934847	0.811299	-0.665389	0.941367	0.870466	0.190547	0.969797	0.952611	-0.861679	0.997377	0.832754
G9606_23544	1020	CDK5	0.0422263	0.999995	0.787585	0.29288	0.27559	0.0896215	0.165039	0.585524	0.313474	0.246731	0.105032	0.0350221	0.114512	0.450417	0.261364	0.126579	0.997377	0.310231
G9606_13933	8611	PLPP1	-0.323565	0.999995	0.0137	0.0399754	0.938649	0.79294	-0.0928136	0.75237	0.489921	0.360934	0.00781314	0.00162622	0.222418	0.0523429	0.0188367	0.132683	0.997377	0.250835
G9606_12113	27235	COQ2	0.203542	0.999995	0.125253	0.0416578	0.938649	0.792933	-0.238788	0.275306	0.0993051	-0.16503	0.353375	0.167463	-0.450476	6.55339e-05	1.22615e-05	0.279841	0.749607	0.0306637
G9606_15872	642446	TRIM64B	NA	NA	NA	NA	NA	NA	1.15479	0.918097	0.777174	NA	NA	NA	1.15231	0.897767	0.777639	-0.861679	0.997377	0.832754
G9606_13900	8642	DCHS1	-0.0585327	0.999995	0.634113	-0.210757	0.523735	0.242088	0.176289	0.360638	0.147694	-0.155426	0.516483	0.286731	0.226775	0.00585376	0.00159581	-0.388026	0.52176	0.00482993
G9606_5150	314	AOC2	0.0247451	0.999995	0.960748	0.112956	0.946828	0.836681	0.057277	0.966082	0.911813	0.0858266	0.941367	0.869545	0.0247552	0.974221	0.959496	0.0547764	0.997377	0.916903
G9606_15812	5834	PYGB	0.00921849	0.999995	0.936457	-0.64201	0.000680524	5.87545e-05	-0.524801	6.58027e-05	5.32475e-06	-0.654454	2.61393e-07	2.19905e-08	-0.542349	7.2961e-27	3.29085e-28	-0.117988	0.997377	0.297294
G9606_6753	5409	PNMT	0.956098	0.999995	0.814744	NA	NA	NA	NA	NA	NA	-0.665389	0.941367	0.870466	-0.77124	0.920724	0.850087	NA	NA	NA
G9606_13984	22821	RASA3	0.127673	0.999995	0.279219	0.0168894	0.966281	0.916427	0.172203	0.372172	0.154233	-0.113308	0.568582	0.333737	0.0368884	0.727163	0.520449	-0.156125	0.997377	0.169535
G9606_33587	440804	RIMBP3B	-0.108675	0.999995	0.833025	-0.626758	0.634677	0.333381	-0.411221	0.739303	0.473921	-0.520519	0.650183	0.410082	-0.309727	0.771905	0.572677	-0.215288	0.997377	0.750814
G9606_7116	64981	MRPL34	0.033741	0.999995	0.808188	0.0288773	0.946828	0.857063	-0.23084	0.273008	0.0982296	-0.00723373	0.971806	0.951623	-0.272802	0.0113533	0.00334119	0.259774	0.743245	0.02914
G9606_14106	90321	ZNF766	-0.160306	0.999995	0.390889	0.029854	0.953344	0.888296	0.00172964	0.99661	0.992747	0.186649	0.532404	0.301096	0.153411	0.530564	0.327233	0.0275241	0.997377	0.878891
G9606_30301	123606	NIPA1	0.136679	0.999995	0.403063	-0.0755788	0.896281	0.678266	-0.0370648	0.934847	0.826271	-0.21561	0.205009	0.0815582	-0.18137	0.184297	0.0833697	-0.0399254	0.997377	0.758381
G9606_2095	2581	GALC	0.219345	0.999995	0.263967	0.100871	0.875116	0.630943	0.104131	0.837644	0.600948	-0.121833	0.597648	0.360104	-0.122615	0.456866	0.266675	-0.00483715	0.997377	0.971743
G9606_10101	8476	CDC42BPA	-0.00619073	0.999995	0.970723	-0.0330153	0.946828	0.855746	0.16206	0.616292	0.343563	-0.0298434	0.898288	0.751898	0.160856	0.0375957	0.0129047	-0.196335	0.833984	0.0486549
G9606_10516	51257	2022-03-02	-0.0602592	0.999995	0.695704	-0.255193	0.351029	0.128247	-0.344752	0.0983742	0.024983	-0.198423	0.249073	0.105424	-0.293053	0.0143398	0.00434097	0.0889177	0.997377	0.473569
G9606_17805	9862	MED24	-0.0487223	0.999995	0.690652	-0.0604847	0.901244	0.687731	0.0598886	0.8558	0.627333	-0.0146291	0.946694	0.88339	0.10052	0.175899	0.0789033	-0.12104	0.997377	0.219201
G9606_6712	5329	PLAUR	0.0271177	0.999995	0.818267	0.473168	0.00496391	0.000567783	0.436783	0.00105637	0.000114993	0.443195	1.16376e-05	1.24803e-06	0.401405	1.21094e-12	1.05518e-13	0.0359594	0.997377	0.673622
G9606_33690	1200	TPP1	0.0233607	0.999995	0.819998	-0.20705	0.2768	0.0903241	-0.29566	0.0241863	0.00437738	-0.233462	0.01077	0.00235615	-0.32706	2.86662e-09	3.22637e-10	0.0878908	0.997377	0.252654
G9606_2672	3029	HAGH	0.0611678	0.999995	0.664184	0.305596	0.191374	0.0531542	0.173909	0.486855	0.232762	0.241836	0.0900417	0.0290068	0.104655	0.461584	0.270394	0.131261	0.997377	0.253227
G9606_7850	27077	B9D1	-0.266361	0.999995	0.177145	-0.592246	0.0654775	0.012765	-0.646408	0.02132	0.00375466	-0.328647	0.254817	0.108628	-0.388717	0.0888105	0.0349498	0.0538524	0.997377	0.813584
G9606_12089	10434	LYPLA1	0.228273	0.999995	0.221176	0.721747	0.00143816	0.000139078	0.649909	0.00320776	0.000402877	0.490387	2.4033e-09	1.56353e-10	0.414013	4.34421e-13	3.66509e-14	0.0706213	0.997377	0.368765
G9606_10437	219855	SLC37A2	-0.00525602	0.999995	0.978897	-0.854515	0.00638026	0.000759812	-0.670908	0.0174921	0.00296257	-0.852838	0.000870257	0.000137918	-0.673633	0.00200011	0.000489537	-0.184695	0.997377	0.463822
G9606_7373	145447	ABHD12B	-0.516015	0.999995	0.653679	-0.715012	0.840657	0.58409	-3.97822	0.127651	0.0350849	-0.204033	0.944636	0.876967	-3.47417	0.162622	0.0716648	3.25891	0.997377	0.13355
G9606_6224	283710	LOC283710	-0.727713	0.999995	0.689989	-1.04956	0.859412	0.608426	-2.00586	0.650955	0.377971	-0.331372	0.944984	0.8784	-1.29108	0.7839	0.587155	0.945802	0.997377	0.727986
G9606_30098	8330	HIST1H2AK	0.575773	0.999995	0.59158	-0.152914	0.962122	0.907852	0.647048	0.799802	0.548145	-0.727206	0.759707	0.536151	0.0645823	0.969797	0.945762	-0.798029	0.997377	0.49022
G9606_10598	158038	LINGO2	-0.967455	0.999995	0.812584	-0.667946	0.946828	0.869973	-0.768762	0.934847	0.850563	NA	NA	NA	NA	NA	NA	NA	NA	NA
G9606_2172	4129	MAOB	0.0673551	0.999995	0.622345	-0.413014	0.0680468	0.0134383	-0.721401	5.53153e-05	4.41617e-06	-0.483966	0.000951593	0.000152645	-0.797046	7.04209e-11	6.90808e-12	0.307524	0.780297	0.0389666
G9606_2800	22899	ARHGEF15	0.956098	0.999995	0.814744	NA	NA	NA	NA	NA	NA	-0.665389	0.941367	0.870466	-0.77124	0.920724	0.850087	NA	NA	NA
G9606_21832	64854	USP46	0.261243	0.999995	0.157213	0.902715	3.64196e-05	2.32236e-06	0.89614	7.74258e-06	5.17446e-07	0.638422	8.8243e-07	7.9669e-08	0.627209	4.74492e-11	4.59463e-12	0.00535029	0.997377	0.961911
G9606_6618	57678	GPAM	0.0240265	0.999995	0.905559	1.0357	1.30604e-05	7.51667e-07	1.1051	1.66248e-07	8.59819e-09	1.00864	5.78243e-14	2.54748e-15	1.07376	5.58242e-33	2.08088e-34	-0.0710047	0.997377	0.541539
G9606_18410	79039	DDX54	-0.0412352	0.999995	0.754108	-0.0522475	0.916687	0.747515	-0.0240594	0.936649	0.853524	-0.0138116	0.954905	0.902431	0.00917281	0.938294	0.877808	-0.0288752	0.997377	0.789784
G9606_20548	493861	EID3	0.0395357	0.999995	0.909087	0.600213	0.282936	0.0934189	0.379079	0.547893	0.282243	0.557108	0.217583	0.0880706	0.331338	0.496062	0.298246	0.219935	0.997377	0.498872
G9606_10679	9274	BCL7C	0.002717	0.999995	0.986612	-0.0968797	0.831434	0.566932	-0.0855223	0.828393	0.584547	-0.102676	0.547853	0.315255	-0.0965644	0.370045	0.201424	-0.0119724	0.997377	0.901302
G9606_10396	55717	WDR11	0.0541743	0.999995	0.720865	-0.0291812	0.946828	0.858567	0.0955589	0.787979	0.528959	-0.0864981	0.578815	0.342789	0.033851	0.795788	0.603551	-0.12604	0.997377	0.169261
G9606_1639	441024	MTHFD2L	0.376722	0.999995	0.113878	0.300748	0.556881	0.266682	0.219974	0.671785	0.398323	-0.0786384	0.894702	0.728558	-0.16491	0.651335	0.439727	0.080351	0.997377	0.740586
G9606_209	9730	DCAF1	0.227778	0.999995	0.113205	0.0334653	0.946828	0.850099	0.246509	0.266537	0.0949386	-0.19689	0.258824	0.11098	0.0110295	0.942435	0.88415	-0.213786	0.933164	0.081435
G9606_13497	55629	PNRC2	0.0504037	0.999995	0.7416	0.141436	0.693574	0.394278	0.201083	0.427029	0.190064	0.088206	0.558217	0.324722	0.142879	0.0469651	0.0166337	-0.0605011	0.997377	0.510975
G9606_24988	6623	SNCG	0.0516559	0.999995	0.815083	-1.04333	0.00301782	0.000320425	-1.1156	0.00143845	0.000162821	-1.09818	0.000154771	2.05612e-05	-1.17594	1.62696e-05	2.77072e-06	0.071682	0.997377	0.832017
G9606_2860	57614	RELCH	0.146421	0.999995	0.461822	-0.0810412	0.90275	0.693995	0.063133	0.918097	0.75298	-0.230919	0.0725669	0.0223626	-0.090904	0.4617	0.270525	-0.145614	0.997377	0.181306
G9606_13905	51133	KCTD3	0.129322	0.999995	0.508772	0.0581366	0.925832	0.772114	0.115244	0.806557	0.555424	-0.0737752	0.63539	0.395882	-0.0211628	0.895008	0.747011	-0.0583776	0.997377	0.529526
G9606_9246	1269	CNR2	-0.911145	0.999995	0.360922	-0.456106	0.886502	0.64927	-0.543579	0.824168	0.577796	0.450372	0.869025	0.689196	0.359613	0.892828	0.742319	0.0851893	0.997377	0.937157
G9606_3761	60386	SLC25A19	0.139855	0.999995	0.508407	0.210713	0.660754	0.360178	0.146408	0.759854	0.498659	0.0676134	0.873764	0.698849	-0.00210226	0.993121	0.989294	0.0638886	0.997377	0.721592
G9606_18860	8620	NPFF	-0.424586	0.999995	0.312467	-0.206149	0.887888	0.65268	-0.533772	0.500856	0.244804	0.214794	0.833019	0.6254	-0.11888	0.902213	0.783827	0.327496	0.997377	0.484334
G9606_9640	653075	GOLGA8T	0.315182	0.999995	0.722782	-2.23957	0.399019	0.155514	-0.227942	0.934847	0.832387	-2.56688	0.195312	0.0767123	-0.549495	0.76697	0.566937	-2.00684	0.997377	0.224225
G9606_11106	3344	FOXN2	0.160835	0.999995	0.516523	0.1002	0.90235	0.692936	0.130484	0.835692	0.597749	-0.063986	0.848164	0.646693	-0.0375209	0.893366	0.7444	-0.0321253	0.997377	0.821551
G9606_32974	553	AVPR1B	NA	NA	NA	1.25561	0.916687	0.758302	NA	NA	NA	1.25816	0.898288	0.757825	NA	NA	NA	1.06187	0.997377	0.794684
G9606_31635	100130519	TMEM221	0.402609	0.999995	0.831331	1.0069	0.82601	0.560558	0.922372	0.830856	0.591139	0.602648	0.877217	0.703297	0.511176	0.89222	0.74092	0.0849081	0.997377	0.953248
G9606_9708	8576	STK16	-0.0761132	0.999995	0.632178	-0.202917	0.525468	0.243643	-0.443442	0.0362805	0.00720976	-0.130429	0.483323	0.260443	-0.375827	0.00101391	0.000233299	0.239727	0.854161	0.0556548
G9606_23470	101927601	GOLGA6L19	1.0089	0.999995	0.468416	0.158274	0.972646	0.944527	1.41528	0.583342	0.311673	-0.857063	0.72647	0.494625	0.397969	0.490685	0.294482	-1.26012	0.997377	0.319608
G9606_15645	8621	CDK13	0.0814286	0.999995	0.542806	0.00786048	0.979883	0.958306	0.177715	0.43741	0.197307	-0.0760615	0.639328	0.399686	0.0885196	0.368626	0.200296	-0.17041	0.905269	0.0714929
G9606_16493	54414	SIAE	0.0443889	0.999995	0.752117	-0.151661	0.622841	0.32089	-0.161689	0.526683	0.265165	-0.199659	0.243925	0.102354	-0.214235	0.107999	0.0440621	0.00880655	0.997377	0.943972
G9606_3295	222256	CDHR3	0.498929	0.999995	0.257065	-1.36773	0.155443	0.0397451	-2.64533	0.00686352	0.000968637	-1.86584	0.00578513	0.00115284	-3.15107	4.37483e-05	7.94035e-06	1.27114	0.997377	0.209081
G9606_1823	57117	INTS12	-0.100111	0.999995	0.458044	0.0418694	0.935617	0.787285	-0.00239299	0.992861	0.986103	0.138349	0.436383	0.225381	0.0892253	0.53231	0.328599	0.0433855	0.997377	0.708538
G9606_34955	81542	TMX1	0.137535	0.999995	0.465402	0.348841	0.237424	0.0716741	0.38845	0.130696	0.0361541	0.208123	0.0820763	0.025933	0.243516	0.000942635	0.000215649	-0.0411141	0.997377	0.65499
G9606_14023	8447	DOC2B	NA	NA	NA	1.25561	0.916687	0.758302	NA	NA	NA	1.25816	0.898288	0.757825	NA	NA	NA	1.06187	0.997377	0.794684
G9606_3744	8028	MLLT10	0.195799	0.999995	0.218517	0.170836	0.624569	0.32351	0.263382	0.28109	0.10223	-0.0279556	0.918401	0.784477	0.0598836	0.67975	0.467712	-0.0935995	0.997377	0.376252
G9606_16972	112268392	LOC112268392	-2.42618	0.999995	0.463085	-2.12309	0.804503	0.531644	-0.374441	0.946764	0.874769	NA	NA	NA	2.04388	0.715502	0.508167	-1.75374	0.997377	0.59755
G9606_21604	6804	STX1A	0.179842	0.999995	0.315156	0.0725306	0.915223	0.72479	-0.0860192	0.862748	0.641507	-0.109455	0.732109	0.502889	-0.274009	0.106079	0.043183	0.15855	0.997377	0.341443
G9606_25479	26003	GORASP2	-0.0114119	0.999995	0.908355	0.276174	0.122135	0.0286262	0.294787	0.0224561	0.00399393	0.284304	0.00181292	0.000311709	0.297936	3.33563e-10	3.46298e-11	-0.0192516	0.997377	0.811474
G9606_17618	10541	ANP32B	-0.0238503	0.999995	0.814726	0.0933213	0.746579	0.448371	0.0534394	0.843071	0.60843	0.1141	0.245956	0.103667	0.0689568	0.235395	0.113502	0.0393643	0.997377	0.591136
G9606_26660	554250	GDF5OS	1.88981	0.999995	0.416879	-0.667946	0.946828	0.869973	-0.768762	0.934847	0.850563	-2.56006	0.579712	0.343766	-2.6659	0.480946	0.286331	NA	NA	NA
G9606_21079	7274	TTPA	0.890397	0.999995	0.746633	-0.667946	0.946828	0.869973	1.67119	0.764883	0.504748	-1.56199	0.849715	0.654884	0.772908	0.870607	0.707948	-2.33917	0.997377	0.40966
G9606_2910	81616	ACSBG2	2.85152	0.999995	0.283619	2.09444	0.810605	0.541055	3.04628	0.502431	0.246118	-0.741477	0.886728	0.718158	0.187827	0.958099	0.911958	-0.9374	0.997377	0.643176
G9606_31750	51015	ISOC1	0.327625	0.999995	0.0510313	0.337313	0.233671	0.0701747	0.2857	0.30152	0.113081	0.00623641	0.979737	0.965092	-0.0502822	0.866435	0.70255	0.0509881	0.997377	0.736837
G9606_6281	23552	CDK20	-0.0457886	0.999995	0.826514	-0.29117	0.514077	0.234399	-0.320854	0.386431	0.163575	-0.249162	0.459243	0.242204	-0.283441	0.294914	0.150725	0.0286104	0.997377	0.90175
G9606_11675	5322	PLA2G5	0.0230885	0.999995	0.906073	0.0472734	0.946828	0.857824	0.0637839	0.918097	0.751268	0.0212898	0.961106	0.926905	0.0323785	0.920724	0.837499	-0.0166568	0.997377	0.941361
G9606_10469	339451	KLHL17	0.0245514	0.999995	0.895685	0.0552305	0.936525	0.789063	0.0812939	0.884602	0.680151	0.0290139	0.941367	0.844417	0.0489918	0.869526	0.706313	-0.0262936	0.997377	0.866941
G9606_32624	4321	MMP12	-0.744368	0.999995	0.319269	0.602478	0.66094	0.360506	0.00636284	0.99661	0.99277	1.34451	0.143185	0.0512768	0.743766	0.513109	0.311987	0.595039	0.997377	0.350956
G9606_2847	10695	CNPY3	-0.0534203	0.999995	0.694713	0.0789116	0.864786	0.616348	-0.0391182	0.920809	0.780711	0.129491	0.444021	0.23147	0.00586291	0.969797	0.944056	0.117655	0.997377	0.294033
G9606_13603	400954	EML6	0.0831847	0.999995	0.681514	-0.379531	0.335305	0.119491	-0.1566	0.742959	0.478636	-0.466206	0.0833931	0.0264271	-0.248042	0.343119	0.183172	-0.223712	0.997377	0.321834
G9606_27732	2960	GTF2E1	0.217934	0.999995	0.244686	0.982808	5.04128e-06	2.64899e-07	1.04945	5.61076e-08	2.7363e-09	0.760894	8.25455e-08	6.53091e-09	0.823256	9.07499e-13	7.84211e-14	-0.068154	0.997377	0.574764
G9606_10674	339318	ZNF181	0.04736	0.999995	0.868376	-0.2111	0.808464	0.537027	0.295224	0.539321	0.27497	-0.262124	0.660803	0.420319	0.239503	0.521901	0.319848	-0.508153	0.955554	0.0894583
G9606_17651	32	ACACB	-0.079726	0.999995	0.717182	-0.269945	0.693185	0.393848	-0.1613	0.777779	0.518582	-0.193498	0.74022	0.512581	-0.0892199	0.848794	0.678892	-0.11024	0.997377	0.717287
G9606_19122	25884	CHRDL2	-0.330126	0.999995	0.670628	1.00949	0.364447	0.135195	0.911942	0.407935	0.177558	1.33689	0.132517	0.046537	1.23437	0.148	0.0640446	0.0960777	0.997377	0.868617
G9606_1045	50863	NTM	0.19454	0.999995	0.144986	0.593654	0.00114491	0.00010699	0.722899	1.12985e-06	6.49651e-08	0.396903	0.00021532	2.96665e-05	0.52082	1.87529e-16	1.32804e-17	-0.129799	0.997377	0.161651
G9606_17907	83999	KREMEN1	0.060295	0.999995	0.698184	-0.791438	0.00293773	0.000310326	-0.66719	0.00113845	0.000125298	-0.854481	1.00678e-05	1.06937e-06	-0.734941	1.54964e-09	1.69559e-10	-0.125478	0.997377	0.506002
G9606_19359	84247	RTL6	0.128538	0.999995	0.324462	0.211034	0.484918	0.212678	0.355249	0.0361309	0.00716787	0.0794926	0.737205	0.508124	0.219057	0.00109391	0.000252761	-0.145393	0.997377	0.21119
G9606_19249	9283	GPR37L1	-0.194496	0.999995	0.869271	-1.63509	0.651806	0.349952	-1.79671	0.568666	0.299586	-1.44667	0.644191	0.404204	-1.61174	0.542615	0.338064	0.193218	0.997377	0.939429
G9606_9800	284273	ZADH2	0.0345455	0.999995	0.826799	-0.445897	0.0726523	0.0145997	-0.371511	0.0992336	0.0252669	-0.483072	0.000753915	0.000117523	-0.413849	0.000240167	4.92455e-05	-0.0752103	0.997377	0.578387
G9606_33497	29927	SEC61A1	-0.0902253	0.999995	0.406116	0.165391	0.476534	0.206734	0.240304	0.126631	0.0347055	0.252395	0.00314672	0.000577691	0.322193	8.59145e-14	7.00002e-15	-0.0754444	0.997377	0.339039
G9606_18074	8239	USP9X	-0.11495	0.999995	0.316632	-0.114688	0.714596	0.415928	0.0931436	0.712981	0.441851	-0.0029684	0.984058	0.973428	0.200043	0.00088361	0.000201014	-0.208524	0.742157	0.0248591
G9606_25057	139422	MAGEB10	0.956098	0.999995	0.814744	NA	NA	NA	NA	NA	NA	-0.665389	0.941367	0.870466	-0.77124	0.920724	0.850087	NA	NA	NA
G9606_2306	148156	ZNF558	-0.0471055	0.999995	0.781919	-0.290755	0.39072	0.150543	-0.0815777	0.860984	0.638102	-0.248102	0.317081	0.144495	-0.0426269	0.896786	0.749683	-0.211153	0.997377	0.21368
G9606_20078	79833	GEMIN6	-0.079067	0.999995	0.68682	0.0726058	0.916687	0.732951	-0.0387937	0.934847	0.846487	0.148661	0.609319	0.370984	0.0313516	0.920724	0.834349	0.111272	0.997377	0.513282
G9606_25588	84233	TMEM126A	-0.0022663	0.999995	0.988441	0.10467	0.844365	0.589568	-0.0961359	0.812832	0.563796	0.10365	0.72647	0.493777	-0.102767	0.575185	0.365526	0.200744	0.997377	0.198939
G9606_9170	51201	ZDHHC2	0.122601	0.999995	0.368322	0.119353	0.740588	0.442494	0.206063	0.366572	0.151074	-0.00625576	0.970501	0.948869	0.0755851	0.522945	0.320897	-0.0874379	0.997377	0.401254
G9606_18698	84300	UQCC2	-0.188676	0.999995	0.20725	0.0862413	0.851578	0.599126	-0.178141	0.493702	0.238335	0.271365	0.0447906	0.0125533	0.00198221	0.987949	0.981583	0.263759	0.703824	0.017034
G9606_229	107985320	LOC107985320	1.21814	0.999995	0.303451	0.0477301	0.988561	0.975381	1.19721	0.601148	0.328172	-1.18191	0.529849	0.29738	-0.0328157	0.981494	0.970442	-1.15374	0.997377	0.318646
G9606_24356	163175	LGI4	-2.00868	0.999995	0.231719	-1.12403	0.753142	0.456181	-0.809482	0.807846	0.556674	0.884732	0.864269	0.677802	1.192	0.740931	0.535039	-0.314146	0.997377	0.853366
G9606_27618	10576	CCT2	0.0101962	0.999995	0.926723	0.31655	0.0621985	0.0119286	0.23405	0.11998	0.0324276	0.3029	0.000406905	5.94027e-05	0.215278	5.11421e-05	9.38703e-06	0.0819371	0.997377	0.274044
G9606_2189	2653	GCSH	-0.019687	0.999995	0.887159	0.271003	0.306648	0.104115	0.169154	0.474932	0.224298	0.287635	0.0768981	0.0239419	0.180293	0.132873	0.0564185	0.101627	0.997377	0.417113
G9606_13236	23545	ATP6V0A2	0.133348	0.999995	0.376419	0.457795	0.0299367	0.0047625	0.566881	0.00127056	0.000140986	0.321606	0.0166856	0.00389901	0.425917	1.98324e-05	3.42643e-06	-0.110106	0.997377	0.309118
G9606_22952	79585	CORO7	-0.190002	0.999995	0.343765	-1.18575	2.00408e-05	1.20661e-06	-0.869969	0.00180832	0.000210457	-0.998236	5.17567e-06	5.26938e-07	-0.688037	0.000662315	0.000146374	-0.31649	0.997377	0.185204
G9606_12665	57181	SLC39A10	0.136454	0.999995	0.537745	0.454615	0.16237	0.0421793	0.613871	0.0251261	0.00458228	0.314499	0.0118859	0.0026433	0.470019	5.54603e-10	5.86464e-11	-0.161144	0.997377	0.115099
G9606_11690	84811	BUD13	0.0176731	0.999995	0.902212	0.033685	0.946828	0.844335	-0.0270124	0.936727	0.853651	0.0127229	0.961106	0.925478	-0.0528154	0.803228	0.615311	0.0598131	0.997377	0.658169
G9606_5482	3485	IGFBP2	-0.138135	0.999995	0.435256	-0.696147	0.00197247	0.000198246	-0.668295	0.00116722	0.000128747	-0.561061	6.77677e-05	8.29817e-06	-0.538216	6.94489e-07	9.92426e-08	-0.0285529	0.997377	0.81965
G9606_1289	5940	RBMY1A1	0.956098	0.999995	0.814744	NA	NA	NA	NA	NA	NA	-0.665389	0.941367	0.870466	-0.77124	0.920724	0.850087	NA	NA	NA
G9606_18388	79789	CLMN	-0.707293	0.999995	0.52583	-0.842123	0.764511	0.470901	-0.924549	0.699494	0.426921	-0.140113	0.961106	0.916015	-0.226615	0.926372	0.860889	0.0785064	0.997377	0.95366
G9606_17153	10965	ACOT2	0.186764	0.999995	0.208965	0.654914	0.00096018	8.7584e-05	0.561717	0.000994976	0.000107351	0.464225	0.00164602	0.000280927	0.366685	0.00142264	0.000336169	0.0917618	0.997377	0.454357
G9606_19707	10328	EMC8	-0.0174815	0.999995	0.897035	0.12759	0.695519	0.396247	0.0665819	0.855144	0.626277	0.142516	0.327856	0.151191	0.076056	0.54973	0.344053	0.0605303	0.997377	0.550105
G9606_3257	9987	HNRNPDL	-0.0463225	0.999995	0.669434	0.0618922	0.871225	0.625405	0.0390776	0.913176	0.728916	0.104966	0.278664	0.121741	0.0772617	0.192526	0.0883215	0.0219421	0.997377	0.76886
G9606_8883	4854	NOTCH3	0.000648974	0.999995	0.9959	-0.0490317	0.916687	0.753614	0.182777	0.37246	0.154442	-0.0523151	0.822933	0.61247	0.17442	0.00557697	0.00151263	-0.232563	0.722235	0.0218286
G9606_8912	79094	CHAC1	-0.124619	0.999995	0.446365	-0.680502	0.00572696	0.00066829	-0.646398	0.00174835	0.000202531	-0.559217	0.000881208	0.000140025	-0.530418	5.81463e-06	9.27554e-07	-0.03438	0.997377	0.828252
G9606_12051	503834	DPRX	0.315182	0.999995	0.843341	-1.60191	0.773972	0.483992	-1.70219	0.714481	0.443693	-1.91914	0.623249	0.383954	-2.02589	0.53481	0.330915	0.100106	0.997377	0.976224
G9606_5263	553158	PRR5-ARHGAP8	-0.967455	0.999995	0.812584	-0.667946	0.946828	0.869973	0.193023	0.976824	0.955926	NA	NA	NA	1.15231	0.897767	0.777639	-0.861679	0.997377	0.832754
G9606_15169	4773	NFATC2	-0.742758	0.999995	0.323626	2.13084	0.00025079	1.94114e-05	1.95789	0.000690637	7.1646e-05	2.87089	1.2983e-06	1.20114e-07	2.69277	2.86082e-06	4.3896e-07	0.173027	0.997377	0.627426
G9606_29445	1112	FOXN3	0.0279284	0.999995	0.866211	1.19258	9.03499e-11	2.39283e-12	1.42436	3.71655e-17	7.36194e-19	1.16198	8.28339e-45	9.14822e-47	1.38905	3.95839e-135	2.86045e-137	-0.232828	0.469487	0.00247371
G9606_6476	57506	MAVS	-0.00766631	0.999995	0.941491	-0.527756	0.00776556	0.000955124	-0.409765	0.00185374	0.000216748	-0.523223	0.000102551	1.3102e-05	-0.410279	3.86587e-14	3.07761e-15	-0.118849	0.997377	0.317466
G9606_8680	8844	KSR1	0.314243	0.999995	0.0260809	2.03115	5.52318e-34	2.93219e-36	2.04629	3.95306e-59	1.54705e-61	1.71336	7.99362e-39	1.08543e-40	1.72386	8.66742e-103	8.92526e-105	-0.0162483	0.997377	0.885421
G9606_10305	81551	STMN4	0.956098	0.999995	0.814744	NA	NA	NA	1.15479	0.918097	0.777174	-0.665389	0.941367	0.870466	0.190547	0.969797	0.952521	-0.861679	0.997377	0.832754
G9606_5959	55016	2022-03-01	0.804373	0.999995	0.06639	1.13015	0.0655435	0.0127837	0.78144	0.258774	0.091223	0.32055	0.612534	0.373834	-0.0310666	0.968227	0.93027	0.346732	0.997377	0.353506
G9606_745	26267	FBXO10	-0.101321	0.999995	0.512341	-0.503592	0.0498377	0.00896273	-0.273132	0.300862	0.112671	-0.405651	0.0366333	0.00988237	-0.180578	0.314642	0.163403	-0.231014	0.997377	0.174038
G9606_19440	2193	FARSA	-0.0791312	0.999995	0.576322	0.019942	0.957987	0.897997	-0.0605889	0.878322	0.668303	0.0960229	0.472268	0.25208	0.00997682	0.924934	0.858653	0.080205	0.997377	0.352784
G9606_7813	79844	ZDHHC11	0.10958	0.999995	0.818838	-0.743855	0.490554	0.216955	-0.419624	0.719934	0.450105	-0.856435	0.281549	0.123443	-0.537431	0.48142	0.286863	-0.326055	0.997377	0.604868
G9606_26142	100529063	BCL2L2-PABPN1	-0.512715	0.999995	0.531807	-0.525313	0.769384	0.477012	-0.503952	0.783704	0.524986	-0.0114718	0.986744	0.977395	0.00424933	0.996905	0.994903	-0.0219052	0.997377	0.952889
G9606_2854	4312	MMP1	0.406935	0.2214	0.000226204	-0.623775	0.000711933	6.18475e-05	-0.995303	2.96423e-13	8.174e-15	-1.03393	2.00279e-16	7.4455e-18	-1.41052	5.94971e-25	2.83405e-26	0.370143	0.521577	0.00360044
G9606_2485	79600	TCTN1	0.0121794	0.999995	0.932373	-0.190963	0.535775	0.250757	-0.178025	0.482792	0.229609	-0.206169	0.243353	0.102012	-0.198737	0.133391	0.0566787	-0.0133171	0.997377	0.918898
G9606_5116	10388	SYCP2	0.114006	0.999995	0.748137	-0.356721	0.699906	0.401388	-0.00383202	0.996594	0.992526	-0.474424	0.437503	0.226277	-0.125874	0.88673	0.729899	-0.352911	0.997377	0.413912
G9606_22552	79004	CUEDC2	-0.165929	0.999995	0.240968	-0.251361	0.312868	0.107435	-0.299822	0.132968	0.0370668	-0.0882061	0.576842	0.341057	-0.142488	0.108479	0.0443233	0.0483629	0.997377	0.621896
G9606_9666	1176	AP3S1	-0.00326826	0.999995	0.977775	0.323935	0.153827	0.0391899	0.19015	0.281162	0.102375	0.324085	0.0228301	0.00560487	0.185258	0.00636413	0.00174989	0.133165	0.997377	0.235719
G9606_20247	8269	TMEM187	0.216625	0.999995	0.437754	-0.515495	0.368043	0.137017	-0.608895	0.20596	0.066727	-0.734178	0.0492329	0.0140644	-0.833501	0.0110242	0.00322774	0.0930114	0.997377	0.791894
G9606_12344	54974	THG1L	-0.0213263	0.999995	0.887456	0.416633	0.0636464	0.01231	0.222807	0.380769	0.159699	0.434444	0.00523796	0.00103084	0.235774	0.121883	0.0508933	0.193162	0.997377	0.15619
G9606_29920	84948	TIGD5	0.0192746	0.999995	0.916487	0.0835086	0.900734	0.685772	-0.044988	0.934847	0.815166	0.0622122	0.881413	0.71029	-0.0722343	0.815377	0.628792	0.128486	0.997377	0.456882
G9606_20498	105376353	LOC105376353	-0.995885	0.999995	0.502589	-2.59029	0.470224	0.202443	-1.21595	0.735113	0.468973	-1.59922	0.700986	0.461165	-0.22852	0.948351	0.89404	-1.37682	0.997377	0.57005
G9606_11907	283446	MYO1H	-0.419455	0.999995	0.487297	-0.0831419	0.957245	0.895195	-0.220895	0.911765	0.726118	0.333578	0.808169	0.596127	0.190732	0.897767	0.75898	0.137071	0.997377	0.83045
G9606_21785	2734	GLG1	-0.0188098	0.999995	0.855588	-0.291312	0.131118	0.0314901	-0.121896	0.524819	0.263816	-0.275652	0.0088357	0.00187432	-0.111307	0.0537296	0.0194263	-0.170081	0.873027	0.0603155
G9606_23019	51372	TMA7	-0.165076	0.999995	0.201379	0.0645959	0.886803	0.649971	-0.261306	0.14762	0.0423779	0.226242	0.057166	0.0167531	-0.104837	0.312337	0.161867	0.325382	0.310404	0.000604928
G9606_23585	55847	CISD1	0.0483984	0.999995	0.741209	0.112113	0.778686	0.49232	-0.13408	0.637593	0.364613	0.0596526	0.841139	0.636322	-0.191076	0.167218	0.0742443	0.245161	0.84917	0.0538876
G9606_713	79796	ALG9	0.045374	0.999995	0.71199	0.202365	0.399947	0.156085	0.127222	0.586934	0.315288	0.153692	0.29439	0.130921	0.0736999	0.592663	0.380556	0.0742311	0.997377	0.478273
G9606_2252	55311	ZNF444	-0.151495	0.999995	0.329704	-0.154191	0.67006	0.370481	-0.355918	0.111777	0.0295175	-0.00567043	0.977444	0.961163	-0.212166	0.0983187	0.0394376	0.200762	0.997377	0.110267
G9606_9111	79862	ZNF669	0.266051	0.999995	0.239727	0.296989	0.523937	0.242276	0.180391	0.722668	0.453323	0.0277985	0.95364	0.899167	-0.0937436	0.823702	0.644686	0.115661	0.997377	0.612036
G9606_4159	440574	MINOS1	-0.205312	0.999995	0.12575	0.0968063	0.795219	0.518476	-0.00609758	0.980079	0.96391	0.298136	0.00887438	0.00188467	0.190439	0.0296419	0.00985862	0.101998	0.997377	0.300324
G9606_13644	1591	CYP24A1	NA	NA	NA	3.13617	0.462554	0.196675	3.05749	0.498366	0.243077	3.1387	0.369789	0.178467	3.05479	0.370106	0.201568	0.0826279	0.997377	0.96046
G9606_13432	57224	NHSL1	0.250816	0.999995	0.0614828	-0.718565	0.00046204	3.83268e-05	-0.661006	5.15261e-05	4.09193e-06	-0.971674	2.54809e-14	1.08874e-15	-0.919439	2.48411e-34	8.90066e-36	-0.0582145	0.997377	0.652006
G9606_10913	5869	RAB5B	0.110994	0.999995	0.270051	-0.0465017	0.906632	0.704698	-0.158902	0.325923	0.126838	-0.160611	0.0712066	0.0218605	-0.277933	4.87941e-10	5.13328e-11	0.111586	0.997377	0.126025
G9606_15668	59307	SIGIRR	-0.119493	0.999995	0.613942	-0.488028	0.220457	0.0647567	-0.685722	0.0419964	0.00866529	-0.371127	0.219515	0.0889849	-0.574452	0.0195318	0.00612559	0.197481	0.997377	0.419615
G9606_3471	165055	CCDC138	0.137326	0.999995	0.708573	0.860497	0.0686357	0.013598	0.820452	0.0659353	0.015141	0.718276	0.0341714	0.00908626	0.674692	0.0229662	0.00736036	0.0373144	0.997377	0.880769
G9606_24404	26157	GIMAP2	-0.00531545	0.999995	0.996537	-3.73434	0.205326	0.0584169	-3.83595	0.161257	0.0475742	-3.73062	0.185529	0.0715923	-3.83606	0.447456	0.258838	NA	NA	NA
G9606_25971	90007	MIDN	-0.0478718	0.999995	0.718558	-0.321954	0.145424	0.0361864	-0.377354	0.0384119	0.00774991	-0.276633	0.0105496	0.00229973	-0.336808	4.74128e-06	7.46053e-07	0.0543144	0.997377	0.591019
G9606_8910	782	CACNB1	-0.171884	0.999995	0.372655	-0.195586	0.65349	0.351249	-0.328285	0.291432	0.107807	-0.0272446	0.941367	0.866697	-0.165221	0.466456	0.274238	0.132285	0.997377	0.446919
G9606_7556	54477	PLEKHA5	0.114728	0.999995	0.528566	-0.268023	0.418771	0.168433	-0.216551	0.525862	0.26453	-0.386226	0.0115354	0.00255351	-0.33911	0.0134177	0.00402628	-0.0529199	0.997377	0.712356
G9606_22095	80135	RPF1	-0.000857539	0.999995	0.994139	0.23127	0.334785	0.119122	0.0712931	0.807589	0.5564	0.228723	0.0969286	0.0316934	0.0639237	0.579584	0.369427	0.159209	0.997377	0.138163
G9606_14189	55072	RNF31	-0.110892	0.999995	0.417358	-0.15866	0.621955	0.31912	-0.126045	0.634813	0.360309	-0.0507604	0.841745	0.638802	-0.0236018	0.897767	0.76381	-0.0330326	0.997377	0.76226
G9606_14507	7483	WNT9A	0.461177	0.999995	0.144951	2.59246	8.57229e-17	1.34459e-18	2.35068	4.80352e-17	9.54398e-19	2.12786	2.05981e-15	8.1547e-17	1.88123	8.97014e-18	5.95273e-19	0.240523	0.997377	0.277009
G9606_9267	267002	PGBD2	0.291992	0.999995	0.244674	0.658963	0.0654599	0.0127555	0.471672	0.206188	0.0668384	0.363301	0.265208	0.11447	0.171558	0.645523	0.433666	0.185898	0.997377	0.420798
G9606_3844	57862	ZNF410	0.0316792	0.999995	0.797623	0.106754	0.739892	0.441556	0.177401	0.374751	0.155911	0.0718898	0.689979	0.450089	0.137197	0.160143	0.0704181	-0.0711164	0.997377	0.46233
G9606_1018	22849	CPEB3	0.393333	0.999995	0.362462	0.671536	0.347364	0.126028	0.624787	0.36678	0.151248	0.2752	0.696586	0.456459	0.224127	0.737031	0.530914	0.0454708	0.997377	0.901508
G9606_32555	84432	PROK1	NA	NA	NA	1.25561	0.916687	0.758302	NA	NA	NA	1.25816	0.898288	0.757825	NA	NA	NA	1.06187	0.997377	0.794684
G9606_19929	55262	C7orf43	-0.0244431	0.999995	0.864045	-0.290821	0.245275	0.0749617	-0.190909	0.453247	0.208488	-0.268882	0.0846983	0.0269225	-0.174479	0.208283	0.0970799	-0.100475	0.997377	0.440393
G9606_9791	23258	DENND5A	0.104881	0.999995	0.32553	0.202863	0.394291	0.152902	0.333712	0.0151586	0.00248612	0.0948698	0.554674	0.32072	0.220782	1.19967e-05	1.9968e-06	-0.131782	0.997377	0.163991
G9606_25156	57571	CARNS1	-0.00550269	0.999995	0.991879	-1.16459	0.281537	0.0926001	-1.46442	0.132826	0.0370032	-1.16293	0.216413	0.0874401	-1.4676	0.081253	0.0314318	0.298292	0.997377	0.731901
G9606_5225	64779	MTHFSD	-0.0413276	0.999995	0.782582	-0.225818	0.488886	0.215451	-0.237137	0.375043	0.156146	-0.187182	0.394539	0.194488	-0.203925	0.219009	0.103201	0.0105717	0.997377	0.946612
G9606_17296	10307	APBB3	-0.0299361	0.999995	0.893745	-0.0146028	0.976564	0.952586	-0.318937	0.407764	0.177355	0.0119602	0.974849	0.956493	-0.297026	0.295028	0.150854	0.303242	0.997377	0.184574
G9606_4143	353149	TBC1D26	-1.86237	0.999995	0.585651	-1.56463	0.89127	0.66641	-1.66665	0.860984	0.63896	NA	NA	NA	NA	NA	NA	NA	NA	NA
G9606_8909	79075	DSCC1	0.166192	0.999995	0.442084	0.320923	0.431923	0.176798	0.294774	0.415386	0.182746	0.150698	0.646793	0.406645	0.121073	0.653852	0.442175	0.023962	0.997377	0.896216
G9606_33707	8831	SYNGAP1	-0.0627211	0.999995	0.628073	-0.473711	0.0306281	0.00489096	-0.446927	0.0119613	0.00186812	-0.413457	0.00659914	0.00133842	-0.391938	0.000185833	3.72539e-05	-0.0275798	0.997377	0.841187
G9606_8378	220388	CCDC89	0.171751	0.999995	0.549389	-0.0638814	0.946828	0.845491	-0.36915	0.54415	0.279233	-0.238065	0.633545	0.393624	-0.548236	0.129843	0.0549837	0.304611	0.997377	0.35014
G9606_2805	57091	CASS4	0.0224867	0.999995	0.894319	-1.35808	1.88007e-12	4.08316e-14	-1.13921	9.10988e-11	3.17985e-12	-1.3839	7.54062e-15	3.08997e-16	-1.16969	6.95732e-15	5.31247e-16	-0.219698	0.997377	0.206032
G9606_24515	8637	EIF4EBP3	0.0254664	0.999995	0.962065	-0.641815	0.654211	0.351982	-0.912759	0.379256	0.158699	-0.667724	0.527898	0.295587	-0.946892	0.223613	0.106057	0.269627	0.997377	0.720002
G9606_2980	140883	ZNF280B	-0.106059	0.999995	0.862776	-0.0374502	0.978832	0.956393	0.532334	0.635269	0.361004	0.066067	0.961106	0.919899	0.630912	0.441678	0.253474	-0.570368	0.997377	0.348625
G9606_9817	64763	ZNF574	-0.0397962	0.999995	0.809078	-0.187328	0.618749	0.31572	-0.252478	0.357592	0.145987	-0.149231	0.483519	0.26061	-0.220717	0.11105	0.0456143	0.0653305	0.997377	0.643772
G9606_8897	147686	ZNF418	-0.0679131	0.999995	0.806817	-0.1863	0.82348	0.557498	0.13221	0.860984	0.637453	-0.12123	0.869025	0.684193	0.191305	0.66215	0.450339	-0.318221	0.997377	0.275463
G9606_7304	100310812	SPDYE2B	-0.321497	0.999995	0.0843807	-0.494452	0.0963883	0.0208858	-0.109014	0.820095	0.573064	-0.175426	0.571448	0.33604	0.203941	0.343119	0.183162	-0.385716	0.766931	0.0373359
G9606_24371	10577	NPC2	-0.0623227	0.999995	0.548956	-0.0754635	0.838056	0.579649	-0.253758	0.0787531	0.0188162	-0.0162803	0.941367	0.860911	-0.19974	0.00132421	0.000311155	0.177765	0.873027	0.0605184
G9606_11491	107986838	LOC107986838	-0.947602	0.999995	0.230997	-1.03937	0.511174	0.231965	-0.642169	0.677652	0.404331	-0.0973745	0.961106	0.922048	0.296567	0.88932	0.734228	-0.398656	0.997377	0.673835
G9606_5528	55008	HERC6	-0.13711	0.999995	0.504495	-1.03939	8.51446e-05	5.97389e-06	-1.31555	1.8788e-08	8.46133e-10	-0.906611	0.000209886	2.88546e-05	-1.18704	7.77134e-09	9.06952e-10	0.275236	0.997377	0.242586
G9606_3582	53630	BCO1	NA	NA	NA	1.25561	0.916687	0.758302	NA	NA	NA	1.25816	0.898288	0.757825	NA	NA	NA	1.06187	0.997377	0.794684
G9606_11858	2675	GFRA2	0.956098	0.999995	0.814744	NA	NA	NA	1.15479	0.918097	0.777174	-0.665389	0.941367	0.870466	0.190547	0.969797	0.952554	-0.861679	0.997377	0.832754
G9606_20048	7913	DEK	0.0199808	0.999995	0.879846	0.279878	0.227078	0.0675027	0.208886	0.273966	0.0987557	0.256948	0.0541927	0.0157214	0.180978	0.00982335	0.00283591	0.070219	0.997377	0.476221
G9606_4174	57579	FAM135A	0.118849	0.999995	0.706474	0.253479	0.728047	0.429467	0.530586	0.226256	0.0757003	0.133587	0.803596	0.591033	0.404653	0.128345	0.0542408	-0.276049	0.997377	0.225807
G9606_4263	199720	GGN	0.0868451	0.999995	0.794862	-0.975912	0.117737	0.0272227	-0.499299	0.423859	0.187903	-1.06472	0.0370334	0.0100149	-0.594064	0.193077	0.0886673	-0.477824	0.997377	0.298547
G9606_9027	8480	RAE1	-0.048035	0.999995	0.711143	0.0264357	0.946828	0.856076	-0.0162775	0.963005	0.904618	0.0716305	0.705764	0.467329	0.023221	0.897767	0.777566	0.0425547	0.997377	0.68378
G9606_2605	199221	DZIP1L	-0.134105	0.999995	0.415522	0.00262653	0.99518	0.988958	0.138951	0.682226	0.409071	0.133049	0.646337	0.406057	0.264819	0.125705	0.0528754	-0.137448	0.997377	0.388386
G9606_3309	64105	CENPK	0.150597	0.999995	0.467106	0.779931	0.00102004	9.39053e-05	0.799284	0.000112339	9.58426e-06	0.626414	0.000616778	9.39498e-05	0.640992	3.4311e-06	5.30975e-07	-0.0208326	0.997377	0.8747
G9606_22234	126375	ZNF792	0.198336	0.999995	0.40564	-0.535798	0.258867	0.0815363	-0.429959	0.301561	0.113115	-0.736408	0.0288319	0.00739328	-0.636084	0.020749	0.0065608	-0.107169	0.997377	0.725049
G9606_10609	1859	DYRK1A	-0.10331	0.999995	0.487859	0.0855072	0.857318	0.606382	0.099181	0.769692	0.509535	0.185526	0.211489	0.0849143	0.194847	0.0544587	0.0197489	-0.0150387	0.997377	0.889868
G9606_6437	5425	POLD2	-0.093734	0.999995	0.529817	-0.141008	0.681343	0.381449	-0.265181	0.220768	0.0733456	-0.049827	0.788293	0.573546	-0.179644	0.00721846	0.00201435	0.123888	0.997377	0.163528
G9606_13566	126119	JOSD2	-0.0749344	0.999995	0.633086	-0.365647	0.123624	0.0291328	-0.452643	0.023272	0.0041774	-0.293544	0.0653158	0.0196092	-0.385752	0.00158366	0.000377843	0.0864404	0.997377	0.498528
G9606_11062	55636	CHD7	0.0789569	0.999995	0.790654	0.27335	0.695519	0.396557	0.304528	0.586934	0.315147	0.192696	0.720642	0.486699	0.218341	0.604099	0.391249	-0.0316229	0.997377	0.909018
G9606_15561	57332	CBX8	0.252029	0.999995	0.209025	0.282373	0.479369	0.20877	0.304647	0.336452	0.132826	0.0264983	0.948556	0.886346	0.0440314	0.903082	0.784799	-0.0234394	0.997377	0.899262
G9606_18557	7561	ZNF14	-0.386977	0.999995	0.193507	-0.103221	0.916687	0.742266	0.195796	0.763411	0.502245	0.280096	0.588673	0.351783	0.573948	0.0911336	0.0360232	-0.299335	0.997377	0.297355
G9606_18465	1122	CHML	0.0222877	0.999995	0.927938	0.362196	0.399057	0.155569	0.416714	0.223327	0.0744647	0.336271	0.194579	0.0762817	0.386715	0.0232429	0.00746024	-0.0561518	0.997377	0.743993
G9606_7021	8893	EIF2B5	-0.00802046	0.999995	0.956616	-0.0892227	0.843792	0.588752	-0.0137389	0.973098	0.926491	-0.0843723	0.658571	0.418433	-0.0146127	0.920724	0.846856	-0.0756362	0.997377	0.479658
G9606_29290	50509	COL5A3	0.0916275	0.999995	0.709787	-0.0974701	0.912504	0.719885	0.0478377	0.93485	0.850775	-0.192514	0.558884	0.32532	-0.0518292	0.897767	0.758351	-0.146315	0.997377	0.472932
G9606_32795	27146	FAM184B	-0.435846	0.999995	0.275454	-0.00188229	0.998047	0.996168	0.286585	0.688162	0.415581	0.430418	0.519679	0.289352	0.714275	0.102493	0.0413959	-0.290657	0.997377	0.405742
G9606_14331	57050	UTP3	-0.0917318	0.999995	0.457942	0.0299896	0.946828	0.842975	-0.0289327	0.934847	0.815335	0.117921	0.524442	0.292782	0.0543407	0.696206	0.485701	0.0579624	0.997377	0.600507
G9606_17002	4240	MFGE8	-0.159229	0.999995	0.228258	-0.00633699	0.983262	0.964755	0.0130751	0.970116	0.920199	0.14972	0.0798621	0.0250768	0.163941	3.41421e-05	6.09606e-06	-0.0198859	0.997377	0.767105
G9606_8370	79074	C2orf49	-0.0183283	0.999995	0.911519	0.184249	0.599906	0.300713	0.285123	0.24083	0.0826352	0.200007	0.246058	0.103769	0.295918	0.0140247	0.00423292	-0.101703	0.997377	0.401414
G9606_25034	107986244	LOC107986244	3.17419	0.999995	0.154766	NA	NA	NA	NA	NA	NA	-2.88385	0.409666	0.205501	-2.98957	0.319138	0.166315	NA	NA	NA
G9606_10205	2824	GPM6B	0.527125	0.999995	0.102477	0.173779	0.881078	0.639304	-0.220639	0.828393	0.584861	-0.354893	0.42269	0.215187	-0.754326	0.0376665	0.0129313	0.39244	0.997377	0.27118
G9606_5097	387	RHOA	0.00052254	0.999995	0.995554	0.296248	0.0636681	0.0123219	0.179619	0.204505	0.066108	0.292565	0.000190686	2.58122e-05	0.170802	3.4616e-05	6.18902e-06	0.116136	0.997377	0.10906
G9606_25727	100996741	100996741	-0.108224	0.999995	0.647016	-0.204027	0.739892	0.441507	-0.0259976	0.9695	0.918133	-0.0985811	0.862382	0.672964	0.0739679	0.888796	0.732885	-0.178735	0.997377	0.465366
G9606_28127	107987290	LOC107987290	0.00393248	0.999995	0.988752	-0.109402	0.916687	0.74241	-0.112479	0.906484	0.715189	-0.116513	0.876598	0.702383	-0.124562	0.830991	0.652592	0.00231077	0.9985	0.994323
G9606_12847	2961	GTF2E2	-0.065288	0.999995	0.617204	0.111829	0.738009	0.439388	0.0898708	0.75237	0.489587	0.174073	0.188477	0.0732639	0.146609	0.112679	0.0464464	0.021638	0.997377	0.823534
G9606_24108	28960	DCPS	0.0310157	0.999995	0.815195	-0.0933166	0.827771	0.562451	-0.112047	0.691896	0.420211	-0.127119	0.51466	0.285079	-0.151322	0.212759	0.0997171	0.0183514	0.997377	0.881326
G9606_20616	7384	UQCRC1	-0.129452	0.999995	0.378274	0.263081	0.278004	0.0909518	0.131815	0.636946	0.3637	0.389269	1.70178e-07	1.3988e-08	0.252618	7.18265e-08	9.24324e-09	0.130864	0.897149	0.0686248
G9606_3983	6573	SLC19A1	0.0486229	0.999995	0.777075	-0.218525	0.563844	0.271989	-0.163392	0.608057	0.335166	-0.269093	0.216939	0.0877182	-0.220234	0.1399	0.0599246	-0.054777	0.997377	0.721087
G9606_12156	64778	FNDC3B	0.238885	0.999995	0.267468	0.848252	0.000940726	8.55824e-05	1.04714	1.09441e-05	7.53811e-07	0.606884	1.12229e-11	5.94672e-13	0.801596	1.44114e-49	3.60156e-51	-0.200177	0.717403	0.0183202
G9606_1795	94120	SYTL3	0.017018	0.999995	0.949982	-0.69002	0.110196	0.0248899	-1.01577	0.0127485	0.00201092	-0.711221	0.0251279	0.00628728	-1.04271	0.0004397	9.44218e-05	0.325871	0.997377	0.314151
G9606_6529	151242	PPP1R1C	0.641176	0.999995	0.400683	-0.279026	0.931613	0.779889	-0.217747	0.934847	0.811378	-0.91961	0.513112	0.283806	-0.867521	0.449888	0.260922	-0.0628861	0.997377	0.949786
G9606_3636	22902	RUFY3	-0.0509314	0.999995	0.682799	-0.236926	0.307071	0.104444	-0.128371	0.592035	0.319277	-0.189226	0.15492	0.0566016	-0.0857867	0.466456	0.274267	-0.109228	0.997377	0.292798
G9606_2430	5243	ABCB1	0.0904153	0.999995	0.880419	-1.61506	0.226882	0.0673571	-0.900814	0.497285	0.24219	-1.70959	0.112812	0.03816	-1.00098	0.301547	0.154968	-0.714914	0.997377	0.483498
G9606_27368	1291	COL6A1	-0.0624046	0.999995	0.607754	0.0114887	0.967536	0.934209	0.0324925	0.926494	0.790148	0.070945	0.571362	0.335955	0.0869368	0.0439002	0.0153913	-0.0217932	0.997377	0.768317
G9606_5914	4482	MSRA	-0.0508375	0.999995	0.747423	-0.26253	0.386531	0.148046	-0.452663	0.0399089	0.00815047	-0.214016	0.235672	0.0976397	-0.40979	0.0012404	0.000289895	0.189883	0.997377	0.18453
G9606_2762	83595	SOX7	0.551288	0.999995	0.553999	0.402612	0.906415	0.703543	0.894859	0.585969	0.314276	-0.154014	0.941367	0.868592	0.334594	0.831617	0.653807	-0.493323	0.997377	0.567818
G9606_15324	5211	PFKL	-0.143877	0.999995	0.317517	-0.181465	0.54806	0.259548	-0.129068	0.643597	0.3711	-0.0407481	0.849715	0.65325	0.00647733	0.953179	0.90414	-0.0530758	0.997377	0.566953
G9606_20236	7874	USP7	0.0100374	0.999995	0.920796	0.150657	0.515887	0.236002	0.212694	0.159238	0.0468059	0.137529	0.207492	0.082834	0.194525	0.000570926	0.000124596	-0.0628082	0.997377	0.450634
G9606_10116	255252	LRRC57	-0.154636	0.999995	0.318312	0.0519664	0.922906	0.767031	-0.0453734	0.918097	0.776465	0.203321	0.31743	0.144692	0.101385	0.620786	0.406543	0.0961756	0.997377	0.497216
G9606_17083	27085	MTBP	0.112269	0.999995	0.696385	0.312794	0.5866	0.289584	0.537557	0.184946	0.0575696	0.198149	0.583981	0.347851	0.417714	0.0714157	0.0269647	-0.225443	0.997377	0.276527
G9606_12198	51496	CTDSPL2	0.128669	0.999995	0.585865	0.662352	0.0334562	0.00543139	0.623244	0.0348545	0.00685376	0.529435	0.000169095	2.25835e-05	0.487066	1.59677e-06	2.38757e-07	0.0367394	0.997377	0.762959
G9606_5068	332	BIRC5	-0.00363584	0.999995	0.975177	0.254589	0.248207	0.0764078	0.166122	0.379976	0.159252	0.255357	0.0217538	0.00529206	0.161414	0.00483228	0.00129028	0.0880457	0.997377	0.33354
G9606_4132	6188	RPS3	-0.0499104	0.999995	0.696814	0.141921	0.610921	0.309846	-0.0363764	0.918097	0.773503	0.188466	0.0176125	0.00414538	0.00489811	0.948128	0.89361	0.177844	0.578693	0.00776629
G9606_802	2068	ERCC2	-0.16312	0.999995	0.229271	-0.163358	0.600563	0.301405	-0.107369	0.709521	0.437694	-0.00317693	0.984126	0.973565	0.0473067	0.617063	0.402989	-0.0563367	0.997377	0.566034
G9606_11433	9159	PCSK7	-0.0304819	0.999995	0.793792	-0.494792	0.0264656	0.00410332	-0.287138	0.081663	0.0197325	-0.467209	0.00218745	0.00038574	-0.264582	0.000170057	3.38557e-05	-0.208569	0.997377	0.110137
G9606_1178	9500	MAGED1	-0.0416645	0.999995	0.705863	0.359149	0.0340666	0.00554898	0.31304	0.0224008	0.00398141	0.39761	3.54163e-06	3.52025e-07	0.346527	1.88749e-15	1.39692e-16	0.0454914	0.997377	0.5447
G9606_20861	22841	RAB11FIP2	0.0858341	0.999995	0.712338	0.205071	0.683626	0.383674	0.234551	0.582644	0.31083	0.115754	0.579712	0.343924	0.141382	0.326775	0.171672	-0.0312371	0.997377	0.802943
G9606_3576	1577	CYP3A5	-0.340562	0.999995	0.352764	-1.57114	0.0114126	0.00150231	-1.87724	0.00184259	0.000215	-1.23428	0.0459945	0.0129629	-1.54581	0.00710947	0.00198028	0.301241	0.997377	0.655263
G9606_22134	58492	ZNF77	-0.0226591	0.999995	0.946104	0.215598	0.808443	0.536881	0.155533	0.864368	0.645648	0.232836	0.669018	0.427533	0.16881	0.744778	0.541742	0.0583601	0.997377	0.842722
G9606_10561	168451	THAP5	0.0851721	0.999995	0.645632	0.69389	0.00860584	0.00107833	0.520864	0.0216053	0.00381401	0.605214	0.000996312	0.000160815	0.427622	0.000491094	0.000106094	0.171853	0.997377	0.255354
G9606_8382	107984203	LOC107984203	-0.126768	0.999995	0.542107	-0.55108	0.138041	0.0336942	-0.464026	0.151822	0.0439497	-0.427685	0.185608	0.0716891	-0.345268	0.195279	0.0897843	-0.0877839	0.997377	0.730296
G9606_20340	22949	PTGR1	-0.0106871	0.999995	0.929766	-0.446155	0.0151219	0.00209641	-0.501912	0.00137931	0.000155129	-0.439205	6.94728e-05	8.52373e-06	-0.499725	1.6255e-09	1.78251e-10	0.0550209	0.997377	0.619034
G9606_21477	1730	DIAPH2	-0.171058	0.999995	0.257065	-0.395281	0.0958546	0.0207195	-0.148567	0.607086	0.333351	-0.227827	0.223216	0.0909831	0.0142208	0.951357	0.900032	-0.247769	0.899096	0.0695945
G9606_6490	126549	ANKLE1	-0.0296807	0.999995	0.933831	-0.289141	0.718049	0.419468	-0.422055	0.479013	0.227293	-0.262369	0.717319	0.482641	-0.400389	0.44795	0.259232	0.132229	0.997377	0.717496
G9606_5501	57504	MTA3	-0.00537472	0.999995	0.965482	0.0792422	0.842713	0.586788	0.0114186	0.973407	0.927283	0.0809484	0.694725	0.454485	0.00848304	0.961791	0.919756	0.0667383	0.997377	0.537502
G9606_2041	55160	ARHGEF10L	-0.153753	0.999995	0.240621	-0.368964	0.0849257	0.0177116	-0.17947	0.414295	0.181991	-0.218235	0.113357	0.0384197	-0.033887	0.832334	0.65475	-0.190173	0.921117	0.0785218
G9606_5138	118813	ZFYVE27	-0.0924455	0.999995	0.558923	-0.0637366	0.914027	0.722739	-0.0126896	0.97625	0.935718	0.0257887	0.941367	0.836424	0.071174	0.649219	0.437165	-0.0513025	0.997377	0.678194
G9606_7651	81562	LMAN2L	-0.0572812	0.999995	0.669524	-0.22252	0.390927	0.150708	-0.130561	0.622778	0.349429	-0.169148	0.25581	0.10921	-0.0819937	0.540642	0.336308	-0.0927497	0.997377	0.408001
G9606_895	284948	SH2D6	-1.81293	0.999995	0.140377	-3.40938	0.152428	0.0387496	-0.44546	0.875424	0.66259	-1.60193	0.723877	0.490856	1.35822	0.512305	0.310881	-2.96512	0.967701	0.0934109
G9606_15993	285489	DOK7	0.794483	0.999995	0.589592	0.874992	0.835748	0.574526	0.504797	0.918097	0.751949	0.0782049	0.971843	0.951726	-0.296378	0.920724	0.820435	0.369027	0.997377	0.788367
G9606_32767	28986	MAGEH1	0.251617	0.999995	0.0964179	1.03436	1.35239e-08	4.88708e-10	0.81338	7.2639e-07	4.0717e-08	0.77925	2.09894e-09	1.35665e-10	0.554025	1.90759e-07	2.56627e-08	0.219464	0.870934	0.0592823
G9606_34665	746	TMEM258	-0.0919149	0.999995	0.566615	0.485409	0.0230026	0.0034651	0.22998	0.319649	0.123287	0.574394	9.77354e-05	1.24338e-05	0.313689	0.0119628	0.00354216	0.254936	0.75294	0.0329797
G9606_7551	84447	SYVN1	0.118284	0.999995	0.363131	0.658522	9.01887e-05	6.38616e-06	0.634894	2.12665e-05	1.54803e-06	0.537451	1.01154e-08	7.20024e-10	0.509131	8.34443e-14	6.79373e-15	0.0226074	0.997377	0.798819
G9606_28190	4907	NT5E	0.20606	0.999995	0.12009	-0.585731	0.00134224	0.000128507	-0.574686	0.000175277	1.55764e-05	-0.794871	9.42631e-19	3.08901e-20	-0.788543	5.42858e-103	5.55738e-105	-0.0121998	0.997377	0.887246
G9606_11124	51252	FAM178B	NA	NA	NA	NA	NA	NA	2.05069	0.828393	0.584587	NA	NA	NA	2.0476	0.743175	0.538965	-1.75512	0.997377	0.626358
G9606_34553	7567	ZNF19	0.149696	0.999995	0.678644	-0.119997	0.923612	0.768255	0.00117741	0.999317	0.997571	-0.273408	0.709106	0.47118	-0.156801	0.835851	0.658322	-0.121881	0.997377	0.758779
G9606_18884	3185	HNRNPF	0.159435	0.999995	0.174332	0.167997	0.487943	0.214786	0.13146	0.549969	0.283975	0.00569604	0.963344	0.936473	-0.0358579	0.657524	0.446133	0.0357744	0.997377	0.647419
G9606_10775	23424	TDRD7	0.147899	0.999995	0.329829	-0.574372	0.00988927	0.00126897	-0.273261	0.249968	0.086975	-0.725355	4.37308e-07	3.79247e-08	-0.429833	0.000348611	7.34548e-05	-0.301415	0.75391	0.0334915
G9606_2054	119391	GSTO2	-0.0357492	0.999995	0.870785	-0.0397983	0.948114	0.872572	-0.160903	0.755437	0.493406	-0.00813201	0.981732	0.970119	-0.133777	0.718594	0.511229	0.120133	0.997377	0.599532
G9606_3096	1063	CENPF	-0.0495967	0.999995	0.669161	0.0673272	0.868222	0.621169	0.163894	0.38496	0.162412	0.113409	0.426157	0.218042	0.205404	0.00423254	0.00111485	-0.0975486	0.997377	0.283986
G9606_15362	9805	SCRN1	-0.0208886	0.999995	0.840746	-0.628548	4.43877e-05	2.90534e-06	-0.413009	0.00200863	0.00023764	-0.610807	7.42018e-12	3.86906e-13	-0.400189	4.79172e-17	3.29816e-18	-0.216354	0.673356	0.0151246
G9606_32399	80765	STARD5	-0.0972044	0.999995	0.709295	-0.892897	0.0205147	0.00303092	-0.944614	0.00828182	0.00120676	-0.800172	0.00348274	0.000647996	-0.856513	0.000404638	8.65271e-05	0.051047	0.997377	0.853704
G9606_1474	80305	TRABD	-0.0972779	0.999995	0.461458	-0.0947324	0.82348	0.557192	-0.0833208	0.798194	0.544141	7.0274e-05	0.999624	0.999504	0.00567535	0.969797	0.943019	-0.0116178	0.997377	0.920269
G9606_10895	6405	SEMA3F	0.0134048	0.999995	0.922549	-1.23252	5.38057e-11	1.3763e-12	-1.25907	1.39468e-14	3.46801e-16	-1.24765	1.71015e-19	5.29457e-21	-1.28053	5.03624e-31	2.0077e-32	0.026355	0.997377	0.865777
G9606_32116	51154	MRTO4	-0.0256587	0.999995	0.852657	0.248892	0.315971	0.108863	0.193744	0.379333	0.158777	0.271672	0.0144095	0.00330193	0.21075	0.00162628	0.000389874	0.0550431	0.997377	0.551231
G9606_9748	2161	F12	-0.434636	0.999995	0.465851	-0.284307	0.894929	0.674589	-0.933901	0.430719	0.1929	0.147233	0.941367	0.830987	-0.50768	0.691818	0.481315	0.653544	0.997377	0.409227
G9606_35826	283742	FAM98B	0.0851747	0.999995	0.547761	0.114838	0.753185	0.456615	0.191299	0.410972	0.179641	0.026134	0.927686	0.800038	0.0977716	0.431526	0.245829	-0.0773312	0.997377	0.457753
G9606_1373	2186	BPTF	0.0556364	0.999995	0.702708	0.0546948	0.916687	0.734947	0.182297	0.456431	0.210696	-0.00425686	0.979737	0.965133	0.11918	0.159097	0.0698144	-0.129135	0.997377	0.178281
G9606_8968	92370	PXYLP1	0.199482	0.999995	0.4758	0.902661	0.00671745	0.000810098	0.900719	0.00522957	0.000704665	0.70035	0.000570528	8.61817e-05	0.693416	0.000125653	2.44934e-05	0.00113607	0.9986	0.994617
G9606_11323	9665	MARF1	0.15125	0.999995	0.400262	0.00718872	0.985314	0.970051	0.232857	0.431786	0.193886	-0.146543	0.327339	0.150824	0.0744323	0.478247	0.283884	-0.226853	0.743245	0.0266409
G9606_9635	85459	CEP295	0.0745648	0.999995	0.685595	0.165921	0.702582	0.405248	0.227589	0.465817	0.217161	0.0882166	0.781332	0.562917	0.145302	0.470481	0.277347	-0.06292	0.997377	0.678021
G9606_2989	143888	KDELC2	0.0785393	0.999995	0.567622	0.129488	0.691168	0.39191	0.205869	0.339378	0.135024	0.0475758	0.783908	0.567044	0.119493	0.0689546	0.0258611	-0.0775032	0.997377	0.353445
G9606_11828	51023	MRPS18C	0.0221118	0.999995	0.881965	0.229685	0.42037	0.169507	0.0252236	0.943549	0.868203	0.203924	0.17957	0.0686202	-0.00574764	0.969797	0.949368	0.203935	0.925423	0.0798041
G9606_30821	514	ATP5F1E	-0.0775063	0.999995	0.546277	0.223184	0.334472	0.118916	0.114453	0.619809	0.346582	0.297261	0.0112696	0.00247905	0.18332	0.0136981	0.00412032	0.108315	0.997377	0.233292
G9606_6425	7314	UBB	0.00591132	0.999995	0.96015	0.127898	0.643724	0.342216	-0.0708186	0.807012	0.555905	0.118733	0.208278	0.0832677	-0.085279	0.0768285	0.0294295	0.198241	0.578693	0.00779035
G9606_11917	6002	RGS12	-0.0150739	0.999995	0.908116	-0.423841	0.0724033	0.0145322	-0.370413	0.0329389	0.0063958	-0.411483	0.016037	0.00372034	-0.363523	0.000822149	0.000185907	-0.0539358	0.997377	0.706427
G9606_3356	9098	USP6	0.355477	0.999995	0.115165	0.876365	0.001379	0.00013274	0.815811	0.00185374	0.000216635	0.517646	0.00356224	0.000664937	0.453093	0.00347574	0.000898552	0.0587768	0.997377	0.69129
G9606_34698	54627	MAP10	-0.0753153	0.999995	0.854157	0.158046	0.909348	0.712184	-0.0917446	0.934847	0.831113	0.2316	0.762645	0.539339	-0.0234212	0.969797	0.949802	0.248861	0.997377	0.524317
G9606_7632	10574	CCT7	-0.0276191	0.999995	0.825959	0.0761624	0.83906	0.581714	0.0251884	0.934847	0.839197	0.100359	0.305864	0.137463	0.0441068	0.445009	0.25686	0.0504873	0.997377	0.466226
G9606_21141	56654	NPDC1	-0.0524274	0.999995	0.710011	-0.340571	0.141076	0.0346222	-0.412697	0.0217825	0.00385315	-0.290496	0.0234851	0.00579939	-0.368339	3.38548e-06	5.22929e-07	0.0720671	0.997377	0.499816
G9606_289	80063	ATF7IP2	0.309264	0.999995	0.434208	0.204319	0.886231	0.648955	0.0323021	0.976824	0.942837	-0.10906	0.917408	0.782595	-0.285575	0.676765	0.465006	0.170649	0.997377	0.69677
G9606_12279	6095	RORA	-0.159828	0.999995	0.581523	-0.154227	0.868222	0.62111	-0.403788	0.428757	0.191184	0.00259733	0.995743	0.992798	-0.251733	0.579584	0.369409	0.248733	0.997377	0.410887
G9606_1336	88455	ANKRD13A	-0.084729	0.999995	0.442668	0.163725	0.484452	0.212334	0.293027	0.0534193	0.011643	0.245293	0.00476574	0.000924099	0.369645	3.34791e-15	2.50398e-16	-0.1299	0.987307	0.104333
G9606_20665	153733	CCDC112	0.0168652	0.999995	0.921754	0.0139979	0.972642	0.944418	-0.236327	0.428954	0.191401	-0.00617121	0.982926	0.971537	-0.261296	0.182283	0.082349	0.249529	0.997377	0.161593
G9606_8254	283149	BCL9L	-0.0740692	0.999995	0.539475	0.003071	0.993562	0.984952	0.173138	0.384133	0.161827	0.074422	0.741006	0.513411	0.239632	6.7138e-07	9.57382e-08	-0.171141	0.997377	0.121796
G9606_17932	27129	HSPB7	-0.497329	0.565258	0.000927049	0.523198	0.0117034	0.00154643	0.731114	1.33943e-05	9.36284e-07	1.01716	1.11147e-24	2.66967e-26	1.21975	8.63855e-93	1.0144e-94	-0.208143	0.749607	0.0302437
G9606_12174	374887	YJEFN3	-0.167532	0.999995	0.728785	-0.496879	0.665513	0.365759	-0.0588233	0.961735	0.902151	-0.332978	0.769338	0.547823	0.100427	0.920724	0.831873	-0.439465	0.997377	0.413021
G9606_28014	4074	M6PR	0.0336716	0.999995	0.770351	0.0139705	0.965975	0.915333	-0.00846737	0.976824	0.941503	-0.0229381	0.912237	0.775264	-0.0505363	0.576077	0.36644	0.0218762	0.997377	0.785779
G9606_7163	5328	PLAU	0.451749	0.00604641	1.45355e-06	-1.07542	1.15714e-09	3.52531e-11	-1.17756	8.91933e-24	1.117e-25	-1.53044	1.19488e-32	1.99747e-34	-1.63728	3.07195e-201	1.35043e-203	0.100698	0.997377	0.426988
G9606_2734	4778	NFE2	-0.746491	0.999995	0.655237	-2.89077	0.499399	0.222805	-2.99136	0.43451	0.19545	-2.1443	0.709106	0.473522	-2.25129	0.628443	0.415591	NA	NA	NA
G9606_6131	3224	HOXC8	-0.2049	0.999995	0.434206	-0.47709	0.328769	0.115672	-0.560527	0.158708	0.0465738	-0.275423	0.534306	0.302787	-0.364686	0.261584	0.129527	0.0834593	0.997377	0.770375
G9606_11227	9389	SLC22A14	0.092943	0.999995	0.928696	-1.8327	0.481983	0.210577	-1.51616	0.5278	0.266233	-1.9277	0.307292	0.138439	-1.61596	0.323891	0.169572	-0.316084	0.997377	0.852433
G9606_13735	64131	XYLT1	0.0499385	0.999995	0.776288	3.29163	4.76615e-75	8.05092e-78	3.53595	5.30902e-97	8.95011e-100	3.23934	1.18021e-223	1.06839e-226	3.47898	1.63321e-203	7.08124e-206	-0.245388	0.578693	0.00792729
G9606_14116	10221	TRIB1	0.170668	0.999995	0.282842	1.17401	1.17242e-11	2.74432e-13	1.11846	1.00889e-12	2.91569e-14	1.00016	1.26495e-16	4.64147e-18	0.939598	1.38497e-20	7.98989e-22	0.0546618	0.997377	0.603713
G9606_2276	1500	CTNND1	0.0613214	0.999995	0.594399	0.445736	0.00626135	0.000741873	0.517608	8.12797e-05	6.66986e-06	0.381398	4.47099e-06	4.50606e-07	0.448528	2.58841e-24	1.27192e-25	-0.0727862	0.997377	0.319423
G9606_8687	5979	RET	-0.330836	0.999995	0.84608	0.271577	0.946828	0.862404	-2.03154	0.636561	0.36266	0.602648	0.877217	0.703297	-1.70363	0.654585	0.443026	2.29828	0.997377	0.252626
G9606_20857	7867	MAPKAPK3	-0.0950922	0.999995	0.487778	-1.20048	1.17242e-11	2.74064e-13	-1.26326	1.43393e-17	2.75407e-19	-1.10783	1.61286e-19	4.98362e-21	-1.17656	5.82256e-43	1.69004e-44	0.062639	0.997377	0.619853
G9606_19699	83443	SF3B5	-0.00140117	0.999995	0.991979	0.162705	0.578374	0.28322	0.0492598	0.908677	0.721569	0.161186	0.161494	0.0597602	0.0422217	0.701326	0.490413	0.113115	0.997377	0.191726
G9606_116	151194	METTL21A	0.222126	0.999995	0.280527	0.281968	0.518918	0.238451	0.131508	0.792761	0.534012	0.0574814	0.916119	0.780553	-0.0985252	0.772066	0.572842	0.15014	0.997377	0.46723
G9606_19114	55070	DET1	0.0560422	0.999995	0.766206	-0.403872	0.248207	0.0764238	-0.407921	0.161652	0.0477441	-0.4624	0.0559888	0.016327	-0.472535	0.0169908	0.00523354	0.00384898	0.997377	0.985344
G9606_1870	2686	GGT7	-0.0453058	0.999995	0.742304	-0.313251	0.204779	0.0581748	-0.176539	0.497234	0.24211	-0.271665	0.096597	0.03155	-0.139571	0.36394	0.19696	-0.137827	0.997377	0.316723
G9606_23687	100462977	MTRNR2L1	-0.130415	0.999995	0.410683	0.316019	0.209598	0.0601506	0.180973	0.496506	0.240948	0.442681	0.002648	0.000475585	0.302354	0.158491	0.0695294	0.134967	0.997377	0.26053
G9606_6361	53834	FGFRL1	0.0705729	0.999995	0.608129	0.377844	0.0634044	0.0122441	0.343201	0.0602882	0.0135587	0.304144	0.00224839	0.000397437	0.264529	0.00034883	7.35219e-05	0.0338457	0.997377	0.705552
G9606_6320	391104	VHLL	0.956098	0.999995	0.814744	NA	NA	NA	NA	NA	NA	-0.665389	0.941367	0.870466	-0.77124	0.920724	0.850087	NA	NA	NA
G9606_701	2766	GMPR	-0.204177	0.999995	0.189343	-1.35427	6.21814e-10	1.84092e-11	-1.67756	1.69582e-16	3.64506e-18	-1.15334	2.39445e-10	1.42916e-11	-1.48135	1.42637e-18	9.0791e-20	0.322625	0.997377	0.142373
G9606_25516	11120	BTN2A1	0.184128	0.999995	0.11632	0.402163	0.0382825	0.00639043	0.564114	3.6534e-05	2.78256e-06	0.214957	0.112887	0.038199	0.371969	2.18814e-07	2.95687e-08	-0.162883	0.997377	0.113532
G9606_15107	51339	DACT1	-0.11253	0.999995	0.546204	4.10536	3.11436e-162	7.51534e-166	4.17849	1.8683e-206	4.49948e-210	4.21505	0	0	4.28309	0	0	-0.0737921	0.997377	0.331516
G9606_8053	23528	ZNF281	0.10258	0.999995	0.57341	0.861851	5.41438e-05	3.60284e-06	0.942421	1.2869e-06	7.52349e-08	0.756234	1.51896e-12	7.44353e-14	0.832403	7.80917e-30	3.2307e-31	-0.0818221	0.997377	0.379125
G9606_15081	84872	ZC3H10	-0.0432021	0.999995	0.83495	0.0341537	0.951745	0.883278	-0.122226	0.823637	0.577176	0.0736708	0.877217	0.704173	-0.0870704	0.813851	0.627223	0.155154	0.997377	0.444417
G9606_13153	387911	C1QTNF9B	-2.32195	0.999995	0.134296	-1.02853	0.745931	0.447712	0.198784	0.937241	0.854571	1.28771	0.727354	0.496681	2.51174	0.205989	0.0957377	-1.22754	0.997377	0.346177
G9606_14336	23621	BACE1	0.0044794	0.999995	0.964219	0.0320932	0.944485	0.804139	0.104274	0.585969	0.314213	0.0244894	0.905669	0.766403	0.0917236	0.107727	0.0439382	-0.0730681	0.997377	0.382729
G9606_10874	26128	KIF1BP	0.0535821	0.999995	0.665696	0.0729904	0.859656	0.608867	0.0375496	0.918097	0.767998	0.016091	0.941367	0.850514	-0.0240674	0.857051	0.689986	0.0344851	0.997377	0.699463
G9606_31863	100505989	SMIM31	1.85086	0.999995	0.630014	2.73854	0.607512	0.307458	NA	NA	NA	0.884732	0.864269	0.677802	-1.66459	0.816335	0.635005	2.54478	0.997377	0.326219
G9606_2297	80790	CMIP	-0.0130192	0.999995	0.928137	0.498598	0.0107462	0.00140292	0.505592	0.00394305	0.00050947	0.509032	1.09022e-07	8.77047e-09	0.511407	7.01331e-13	5.99294e-14	-0.00812353	0.997377	0.927636
G9606_21761	8427	ZNF282	-0.171009	0.999995	0.192571	0.210414	0.420674	0.169736	0.294237	0.105963	0.0275483	0.378334	0.00315554	0.0005795	0.457015	2.5148e-07	3.41343e-08	-0.0845834	0.997377	0.440849
G9606_16966	10367	MICU1	-0.0880233	0.999995	0.414496	-0.0927844	0.764437	0.470717	-0.162261	0.348896	0.140911	-0.00831538	0.961106	0.915875	-0.0826597	0.261232	0.129293	0.0686815	0.997377	0.404022
G9606_26781	22993	HMGXB3	-0.133113	0.999995	0.257871	0.00163796	0.996359	0.99149	0.150181	0.444225	0.202468	0.131653	0.436406	0.22542	0.275001	3.97893e-06	6.20296e-07	-0.149252	0.997377	0.156301
G9606_23716	4520	MTF1	0.107239	0.999995	0.513005	-0.0311639	0.946828	0.865849	0.161908	0.601552	0.328573	-0.141374	0.459539	0.242582	0.0470753	0.790439	0.595757	-0.19416	0.997377	0.108761
G9606_5682	6608	SMO	-0.0537141	0.999995	0.782807	-0.123852	0.83585	0.574647	-0.0443331	0.934847	0.822967	-0.0725016	0.859607	0.669826	0.000447619	0.998504	0.997482	-0.0789648	0.997377	0.647271
G9606_20406	9476	NAPSA	0.510356	0.999995	0.664544	-0.17717	0.958758	0.899474	-1.02899	0.779601	0.520876	-0.694027	0.792898	0.578341	-1.54934	0.459827	0.269068	0.853324	0.997377	0.606052
G9606_7760	1910	EDNRB	0.594425	0.999995	0.0500373	-1.22712	0.00302002	0.000320841	-1.85869	4.60122e-06	2.95316e-07	-1.82562	7.40418e-07	6.63793e-08	-2.4614	2.85327e-12	2.53437e-13	0.630495	0.997377	0.147463
G9606_11791	127255	LRRIQ3	0.496021	0.999995	0.573502	-0.298185	0.936804	0.789411	-0.589417	0.834942	0.596811	-0.796208	0.667729	0.426407	-1.09202	0.457306	0.267125	0.290166	0.997377	0.812667
G9606_10767	10509	SEMA4B	0.0970946	0.999995	0.52921	-1.16888	1.58514e-08	5.78554e-10	-1.11562	1.98926e-09	7.98865e-11	-1.26803	2.53339e-18	8.54656e-20	-1.22089	6.49008e-24	3.24387e-25	-0.0534961	0.997377	0.747367
G9606_10278	80318	GKAP1	0.196101	0.999995	0.654216	0.183787	0.906817	0.705602	0.416217	0.613006	0.340424	-0.0172567	0.981012	0.968579	0.211538	0.77981	0.580936	-0.234447	0.997377	0.58323
G9606_4020	22847	ZNF507	0.236039	0.999995	0.34878	0.065981	0.94072	0.796627	0.311587	0.456032	0.210375	-0.172835	0.38444	0.188085	0.0681425	0.724881	0.518165	-0.246882	0.873194	0.062141
G9606_5017	4736	RPL10A	-0.040139	0.999995	0.75796	0.167463	0.539042	0.252838	-0.0589423	0.864523	0.646199	0.204065	0.0365067	0.00983939	-0.0276698	0.66169	0.449874	0.22611	0.52176	0.00426592
G9606_7947	1677	DFFB	0.0759976	0.999995	0.729975	0.314811	0.463897	0.197672	0.294278	0.427074	0.190151	0.236794	0.475662	0.254538	0.210559	0.450386	0.261319	0.0203237	0.997377	0.921909
G9606_21592	3329	HSPD1	0.00945782	0.999995	0.929153	0.177938	0.396578	0.154076	0.199966	0.237084	0.0807646	0.165124	0.0419079	0.0116189	0.182188	0.000648511	0.000143089	-0.0226903	0.997377	0.768099
G9606_29693	7104	TM4SF4	0.395465	0.999995	0.516729	-0.770013	0.662609	0.362732	-1.86437	0.169842	0.0512317	-1.16817	0.278977	0.121997	-2.26831	0.0250033	0.00810204	1.09324	0.997377	0.334474
G9606_32089	441490	FTH1P18	-0.0132225	0.999995	0.995492	-1.57631	0.89127	0.662918	-0.713345	0.931666	0.800028	-1.56288	0.849715	0.654614	-0.706442	0.903252	0.788416	-0.861679	0.997377	0.832754
G9606_3316	9720	CCDC144A	0.407378	0.999995	0.266825	0.453581	0.511399	0.232284	0.752508	0.128386	0.0353335	0.0412959	0.941367	0.860103	0.338772	0.144239	0.0620436	-0.303469	0.997377	0.178842
G9606_11389	441155	LOC441155	0.155213	0.999995	0.684715	0.237359	0.831454	0.56701	0.497797	0.427029	0.190034	0.0782998	0.941367	0.833671	0.333835	0.523664	0.321738	-0.261336	0.997377	0.472689
G9606_7085	23087	TRIM35	0.0420638	0.999995	0.749516	-0.167154	0.581662	0.286053	-0.167098	0.486631	0.232548	-0.212954	0.185119	0.0713757	-0.217404	0.0754927	0.0288132	-0.0011881	0.997862	0.992452
G9606_15568	9373	PLAA	0.0715222	0.999995	0.546031	-0.000246665	0.999108	0.998579	0.0868098	0.739506	0.474185	-0.0751695	0.634378	0.394562	0.0069402	0.959239	0.913979	-0.0878172	0.997377	0.336834
G9606_12049	91862	MARVELD3	0.676345	0.999995	0.475887	1.34698	0.378954	0.143571	-0.536912	0.872983	0.658441	0.667696	0.626839	0.387679	-1.22475	0.401746	0.224389	1.88474	0.83747	0.0515041
G9606_3856	7690	ZNF131	0.131855	0.999995	0.453237	0.25216	0.443829	0.183679	0.257128	0.34037	0.135785	0.117565	0.623341	0.3842	0.117874	0.446686	0.258097	-0.00613916	0.997377	0.962062
G9606_678	101929322	LOC101929322	-0.893466	0.999995	0.746129	-0.590824	0.946828	0.835757	0.792695	0.906875	0.716917	0.296398	0.961106	0.929349	1.67661	0.684057	0.472345	-1.38474	0.997377	0.567246
G9606_7309	9205	ZMYM5	0.241506	0.999995	0.261082	0.343872	0.411996	0.163819	0.288117	0.442465	0.200831	0.0986297	0.841139	0.63632	0.0387056	0.920724	0.833197	0.0543106	0.997377	0.798744
G9606_6922	8537	BCAS1	2.43615	0.999995	0.406447	2.07828	0.837251	0.578893	1.15479	0.918097	0.777174	-0.342096	0.946068	0.882228	-1.28884	0.7839	0.588216	0.928859	0.997377	0.74945
G9606_22848	401190	RGS7BP	-0.00567115	0.999995	0.998698	-0.667946	0.946828	0.869973	-0.768762	0.934847	0.850563	-0.665389	0.941367	0.870466	-0.77124	0.920724	0.850087	NA	NA	NA
G9606_29716	85453	TSPYL5	0.0836996	0.999995	0.597461	-0.0992217	0.841604	0.585406	-0.0110642	0.976824	0.947295	-0.185112	0.313218	0.142092	-0.102412	0.530583	0.327309	-0.0887139	0.997377	0.507173
G9606_17592	8909	ENDOU	-0.601494	0.999995	0.77987	-1.20253	0.881078	0.639576	-2.26685	0.722582	0.453153	-0.600106	0.941367	0.825798	-1.66716	0.795788	0.606059	1.06187	0.997377	0.794684
G9606_18650	5226	PGD	0.0457953	0.999995	0.693029	-0.0310743	0.946828	0.82043	-0.112942	0.611021	0.338503	-0.0801955	0.555485	0.321591	-0.167258	0.00361937	0.000939606	0.0813097	0.997377	0.331406
G9606_32808	120775	OR2D3	0.956098	0.999995	0.814744	1.25561	0.916687	0.758302	1.15479	0.918097	0.777174	0.296397	0.961106	0.931127	0.190547	0.969797	0.952653	0.100106	0.997377	0.976158
G9606_7455	55906	ZC4H2	0.0355863	0.999995	0.813916	0.176352	0.607512	0.307371	0.0774382	0.860046	0.632059	0.137895	0.533179	0.30176	0.0332735	0.900971	0.781795	0.0987678	0.997377	0.484051
G9606_27641	493753	COA5	0.030382	0.999995	0.866286	0.00410183	0.993481	0.984051	-0.0446482	0.934847	0.813982	-0.0302613	0.941367	0.86208	-0.0834396	0.788523	0.593505	0.0476138	0.997377	0.791905
G9606_1172	3516	RBPJ	0.110985	0.999995	0.453332	-0.0419773	0.937862	0.791095	-0.00999778	0.976824	0.945558	-0.156017	0.150239	0.0545465	-0.128615	0.0297118	0.00988544	-0.0331308	0.997377	0.676799
G9606_13716	373863	DND1	-0.257266	0.999995	0.366193	-0.0837179	0.936132	0.788054	0.0341341	0.965294	0.908745	0.170395	0.775598	0.555135	0.282666	0.486035	0.290784	-0.118276	0.997377	0.686498
G9606_3974	27332	ZNF638	-0.0693015	0.999995	0.602213	0.0715391	0.89127	0.661961	0.137519	0.587463	0.315785	0.13686	0.453426	0.238261	0.198766	0.0282186	0.00931557	-0.0674051	0.997377	0.562359
G9606_13366	285636	C5orf51	-0.00559129	0.999995	0.975282	0.0721875	0.909348	0.711804	0.0290431	0.945838	0.872403	0.0747475	0.757919	0.533928	0.0269098	0.897767	0.764397	0.0420824	0.997377	0.728028
G9606_2698	348174	CLEC18A	-0.797932	0.999995	0.0975169	-1.48247	0.0793921	0.0163254	-1.28566	0.0805492	0.0193941	-0.688865	0.532442	0.301254	-0.495643	0.610582	0.396845	-0.201518	0.997377	0.784759
G9606_25958	5693	PSMB5	-0.0271401	0.999995	0.826589	0.0198904	0.952533	0.88553	-0.0807109	0.773793	0.514387	0.0439666	0.763576	0.540788	-0.0620074	0.336067	0.178253	0.100187	0.997377	0.178435
G9606_21644	7461	CLIP2	-0.0888001	0.999995	0.508795	-0.718982	0.000487047	4.0695e-05	-0.697637	4.24356e-06	2.69805e-07	-0.633465	2.17337e-06	2.07117e-07	-0.617179	2.64578e-35	9.30467e-37	-0.0221485	0.997377	0.853768
G9606_29347	388436	LOC388436	0.408614	0.999995	0.819574	-1.18714	0.874699	0.630009	-2.24978	0.691331	0.419285	-1.59699	0.727225	0.496506	-2.66527	0.480946	0.286523	1.06187	0.997377	0.794684
G9606_11274	28971	AAMDC	-0.251281	0.999995	0.116306	-0.678015	0.00369711	0.000404149	-0.587344	0.0043571	0.000571101	-0.430792	0.0202335	0.00486482	-0.344782	0.0237951	0.0076604	-0.0915589	0.997377	0.578952
G9606_6703	3416	IDE	0.00957215	0.999995	0.952972	-0.0224003	0.95892	0.900479	0.138055	0.667244	0.393622	-0.0356415	0.904796	0.765118	0.120712	0.314355	0.163198	-0.161985	0.997377	0.166778
G9606_14322	6165	RPL35A	0.00545072	0.999995	0.966817	0.207898	0.391582	0.151237	0.0359349	0.921217	0.781279	0.198895	0.0518081	0.0149109	0.0216618	0.831617	0.653935	0.171604	0.761014	0.0355652
G9606_8472	54108	CHRAC1	0.0365176	0.999995	0.793814	-0.0605338	0.909348	0.712011	-0.065527	0.866851	0.649316	-0.0998112	0.604993	0.367307	-0.11004	0.332851	0.176127	0.00447582	0.997377	0.968713
G9606_12829	59343	SENP2	-0.0210831	0.999995	0.875477	0.0018683	0.995977	0.99038	0.0706105	0.841458	0.605774	0.0191552	0.941367	0.851107	0.0837704	0.444058	0.256043	-0.0702637	0.997377	0.497471
G9606_11243	100996517	SEC22B3	0.14097	0.999995	0.442	0.0354827	0.946828	0.85793	-0.364428	0.209225	0.0682008	-0.109309	0.686213	0.44639	-0.514343	0.0002729	5.64995e-05	0.399201	0.636977	0.0122197
G9606_7665	157922	CAMSAP1	0.0967009	0.999995	0.453046	0.206361	0.47823	0.208071	0.471622	0.00288961	0.0003577	0.106774	0.595219	0.357993	0.367188	2.81202e-07	3.83888e-08	-0.266237	0.722235	0.0191532
G9606_1469	143379	C10orf82	-1.90763	0.999995	0.412086	-2.56962	0.656245	0.354628	-2.66899	0.603161	0.330183	-0.665389	0.941367	0.870466	-0.77124	0.920724	0.850087	NA	NA	NA
G9606_29633	8604	SLC25A12	-0.0700217	0.999995	0.565958	-0.176106	0.511675	0.232501	-0.243004	0.236174	0.0802699	-0.109972	0.531425	0.29961	-0.181401	0.120151	0.0500257	0.0660786	0.997377	0.581941
G9606_20345	100287387	LOC100287387	0.254843	0.999995	0.247622	-0.752317	0.0588108	0.0111264	-0.314773	0.449941	0.206231	-1.00994	0.000631757	9.65745e-05	-0.577473	0.0188557	0.00589098	-0.438673	0.997377	0.125045
G9606_19396	2784	GNB3	-0.0689891	0.999995	0.800111	0.524063	0.208245	0.0595777	0.305305	0.540342	0.275783	0.589784	0.0662576	0.0199668	0.365732	0.280246	0.141203	0.218029	0.997377	0.390692
G9606_23285	100463285	MTRNR2L4	-0.882056	0.999995	0.770406	-1.53829	0.904278	0.700216	2.52373	0.309325	0.117528	-0.665389	0.941367	0.870466	3.40606	0.0965317	0.0386103	-4.07773	0.722235	0.0219462
G9606_1232	153129	SLC38A9	0.178413	0.999995	0.284715	0.22412	0.506497	0.227998	0.23582	0.386187	0.163296	0.0416844	0.902208	0.762375	0.0492659	0.844129	0.668894	-0.0132293	0.997377	0.924078
G9606_22937	795	S100G	0.890397	0.999995	0.746294	-0.667946	0.946828	0.869973	1.09286	0.893333	0.694012	-1.56199	0.849715	0.654884	0.193678	0.968935	0.93171	-1.76028	0.997377	0.595426
G9606_4623	140459	ASB6	-0.0413862	0.999995	0.767598	-0.312592	0.156417	0.0400573	-0.272983	0.156448	0.0456751	-0.274106	0.023005	0.005656	-0.24002	0.00442212	0.00116957	-0.0398978	0.997377	0.679293
G9606_32473	4144	MAT2A	0.0902093	0.999995	0.386151	0.259829	0.156804	0.0401848	0.283517	0.0379366	0.00761779	0.166521	0.0702427	0.0214882	0.18513	1.06589e-05	1.76579e-06	-0.0244306	0.997377	0.740941
G9606_2494	9166	EBAG9	0.100523	0.999995	0.585223	0.651222	0.00539068	0.000624729	0.488103	0.0351468	0.00692382	0.547297	0.00245865	0.000438461	0.379382	0.020749	0.00656223	0.16204	0.997377	0.280152
G9606_9622	90871	DMAC1	0.00977841	0.999995	0.940938	0.23499	0.349898	0.127482	-0.0114012	0.97625	0.933912	0.221879	0.118551	0.0407165	-0.0297413	0.889807	0.734941	0.245921	0.745967	0.0296206
G9606_19265	4763	NF1	0.251614	0.999995	0.222622	-0.193197	0.659937	0.35939	0.106728	0.8378	0.601128	-0.447466	2.49201e-05	2.81836e-06	-0.151955	0.0479302	0.0170392	-0.301259	0.429134	0.00164797
G9606_33492	148213	ZNF681	0.281552	0.999995	0.331296	0.0771257	0.946828	0.813481	0.116192	0.903033	0.710377	-0.207943	0.67968	0.440254	-0.173458	0.702149	0.491454	-0.040215	0.997377	0.888924
G9606_5018	387597	ILDR2	-0.424235	0.999995	0.801804	-2.57034	0.621315	0.318417	0.184284	0.966971	0.913269	-2.14627	0.674365	0.433433	0.60208	0.882429	0.724392	-2.7537	0.997377	0.278496
G9606_22501	643	CXCR5	-0.00567109	0.999995	0.998693	0.29384	0.967536	0.932401	1.08899	0.893333	0.695956	0.296398	0.961106	0.929365	1.08677	0.847747	0.676162	-0.796855	0.997377	0.766264
G9606_11709	23625	FAM89B	0.00118031	0.999995	0.993463	0.551886	0.00268059	0.000278635	0.348949	0.0708763	0.0165573	0.547457	6.72618e-09	4.66002e-10	0.339472	1.99937e-05	3.4567e-06	0.202098	0.748759	0.0299139
G9606_31848	4522	MTHFD1	-0.0214723	0.999995	0.842446	-0.0621697	0.874006	0.628589	-0.0248446	0.934847	0.820658	-0.0439656	0.784369	0.56753	-0.0118416	0.91755	0.811186	-0.0379212	0.997377	0.632939
G9606_7500	9117	SEC22C	0.0497669	0.999995	0.673508	-0.0610543	0.89127	0.657773	0.00509112	0.98214	0.966884	-0.113545	0.435462	0.224732	-0.052778	0.670493	0.459	-0.0666077	0.997377	0.490151
G9606_24419	105369914	LOC105369914	1.85219	0.999995	0.588105	NA	NA	NA	1.15479	0.918097	0.777174	-1.56199	0.849715	0.654884	-0.705376	0.903252	0.788958	-0.861679	0.997377	0.832754
G9606_13653	54921	CHTF8	0.0547001	0.999995	0.613793	-0.199007	0.363731	0.134789	-0.178264	0.289896	0.10696	-0.256676	0.00886915	0.00188302	-0.241195	5.74023e-06	9.14649e-07	-0.0213269	0.997377	0.800171
G9606_4955	63926	ANKEF1	0.292944	0.999995	0.215795	-1.69593	7.35058e-06	4.0132e-07	-1.5619	1.25906e-05	8.74803e-07	-1.99246	1.556e-11	8.37632e-13	-1.86242	3.13182e-12	2.79687e-13	-0.13438	0.997377	0.729427
G9606_10492	4092	SMAD7	-0.113591	0.999995	0.499122	1.90464	2.84985e-31	1.77084e-33	1.7415	2.36559e-30	2.15066e-32	2.01523	1.60355e-73	8.22583e-76	1.84719	1.46063e-84	2.01424e-86	0.162148	0.940028	0.085301
G9606_22245	57534	MIB1	0.266088	0.999995	0.278759	0.517478	0.472237	0.204155	0.632112	0.283394	0.103536	0.247206	0.112949	0.0382403	0.359102	5.88107e-06	9.38506e-07	-0.11752	0.997377	0.310362
G9606_19871	79710	MORC4	-0.103909	0.999995	0.377451	0.220761	0.326373	0.114286	0.39786	0.00790188	0.00113944	0.32125	0.00603019	0.00120835	0.493633	1.25437e-09	1.36495e-10	-0.178058	0.920265	0.0772572
G9606_23347	148932	MOB3C	-0.068835	0.999995	0.661471	-0.621205	0.0100775	0.00130042	-0.513893	0.0169308	0.00285017	-0.556023	0.00126121	0.000208553	-0.45341	0.0012018	0.000280076	-0.108261	0.997377	0.513003
G9606_10867	79018	GID4	0.146362	0.999995	0.380928	0.0494038	0.93767	0.790819	0.100495	0.809113	0.55818	-0.0992688	0.678178	0.438474	-0.0534482	0.803894	0.61616	-0.0516661	0.997377	0.695131
G9606_16819	1299	COL9A3	-0.321248	0.999995	0.833503	0.313318	0.946828	0.835503	0.202897	0.956649	0.892082	0.630259	0.862644	0.673872	0.515223	0.885639	0.728308	0.109543	0.997377	0.939467
G9606_26762	138151	NACC2	0.119691	0.999995	0.396815	-0.0873723	0.847273	0.593275	-0.00674995	0.979834	0.962666	-0.209563	0.114267	0.0387762	-0.133669	0.0970296	0.0388562	-0.0816541	0.997377	0.424372
G9606_29758	388533	KRTDAP	NA	NA	NA	NA	NA	NA	2.05069	0.828393	0.584587	NA	NA	NA	2.0476	0.743175	0.538965	-1.75512	0.997377	0.626358
G9606_23181	9245	GCNT3	NA	NA	NA	1.25561	0.916687	0.758302	NA	NA	NA	1.25816	0.898288	0.757825	NA	NA	NA	1.06187	0.997377	0.794684
G9606_7561	9507	ADAMTS4	0.234148	0.999995	0.444483	0.673657	0.128001	0.0304713	0.812951	0.0293685	0.00555046	0.43685	0.197547	0.0779478	0.571951	0.0331687	0.0111976	-0.141001	0.997377	0.546966
G9606_27565	81559	TRIM11	-0.0881892	0.999995	0.563275	-0.109244	0.799941	0.52623	-0.0756515	0.860749	0.634864	-0.0233444	0.941367	0.845082	0.00441447	0.977546	0.964654	-0.033885	0.997377	0.788177
G9606_25607	84277	DNAJC30	-0.139071	0.999995	0.409323	-0.356095	0.192564	0.0536048	-0.367198	0.124492	0.0339967	-0.220341	0.147724	0.0532699	-0.236364	0.0355059	0.0121083	0.0102426	0.997377	0.933485
G9606_9226	29888	STRN4	-0.0891569	0.999995	0.452598	0.0270863	0.946828	0.84623	0.0337671	0.919564	0.779268	0.113272	0.373897	0.181082	0.114711	0.0819992	0.0318002	-0.00732192	0.997377	0.932588
G9606_23531	26496	OR10A3	-2.47756	0.999995	0.234617	-0.282339	0.946828	0.866857	-0.79526	0.860749	0.633998	2.19057	0.568198	0.333238	1.67145	0.664558	0.453457	0.513615	0.997377	0.771987
G9606_22482	440957	SMIM4	-0.0704428	0.999995	0.786795	0.14265	0.846311	0.592444	-0.191038	0.733578	0.467071	0.209824	0.558793	0.325193	-0.130099	0.727015	0.519978	0.334026	0.997377	0.121301
G9606_15819	995	CDC25C	0.0334399	0.999995	0.828852	0.222253	0.48286	0.211222	0.169349	0.561702	0.294159	0.185279	0.349838	0.165143	0.127266	0.437665	0.250468	0.0520739	0.997377	0.705748
G9606_20837	7275	TUB	-0.132876	0.999995	0.411816	-0.371117	0.168827	0.0446715	-0.236623	0.387124	0.164089	-0.241444	0.220205	0.0893578	-0.112091	0.575008	0.365299	-0.135179	0.997377	0.367973
G9606_3008	23135	KDM6B	-0.00494034	0.999995	0.975742	1.19003	5.60083e-11	1.4394e-12	1.2939	2.21546e-17	4.33515e-19	1.1923	2.1595e-17	7.54585e-19	1.29105	1.14481e-35	3.9778e-37	-0.104328	0.997377	0.368208
G9606_4789	2070	EYA4	0.347681	0.999995	0.132315	-1.11757	0.00178405	0.000176403	-1.11	0.000798209	8.4151e-05	-1.468	8.90405e-09	6.28174e-10	-1.46474	1.3097e-10	1.31554e-11	-0.00884758	0.997377	0.976717
G9606_12870	100129583	FAM47E	-1.00493	0.999995	0.586852	-0.762511	0.900966	0.686979	-0.810818	0.863063	0.643033	0.23214	0.961106	0.920536	0.188442	0.965035	0.925169	0.0393081	0.997377	0.984999
G9606_32932	101929372	LOC101929372	-0.00567104	0.999995	0.99869	-0.667946	0.946828	0.869973	-0.768762	0.934847	0.850563	-0.665389	0.941367	0.870466	-0.77124	0.920724	0.850087	NA	NA	NA
G9606_539	84332	DYDC2	-0.967455	0.999995	0.812584	-0.667946	0.946828	0.869973	-0.768762	0.934847	0.850563	NA	NA	NA	NA	NA	NA	NA	NA	NA
G9606_31036	148545	NBPF4	0.88922	0.999995	0.767818	-0.667946	0.946828	0.869973	-0.768762	0.934847	0.850563	-1.55804	0.869025	0.68933	-1.66459	0.816335	0.635005	NA	NA	NA
G9606_1364	51057	WDPCP	0.0567992	0.999995	0.809039	0.250154	0.623659	0.321811	0.359324	0.321276	0.124207	0.189944	0.592871	0.355615	0.293847	0.228715	0.109413	-0.109637	0.997377	0.587946
G9606_12892	50846	DHH	0.0119864	0.999995	0.996202	-1.53829	0.904278	0.700216	0.216128	0.975974	0.932549	-1.56288	0.849715	0.654614	0.192753	0.968935	0.932025	-1.76028	0.997377	0.595426
G9606_1395	150280	HORMAD2	0.956098	0.999995	0.814744	NA	NA	NA	1.15479	0.918097	0.777174	-0.665389	0.941367	0.870466	0.190547	0.969797	0.952653	-0.861679	0.997377	0.832754
G9606_25834	6792	CDKL5	0.145082	0.999995	0.590793	0.854342	0.00939509	0.00119762	1.11581	0.000157631	1.38658e-05	0.705763	5.05616e-06	5.13245e-07	0.963918	3.22811e-16	2.31329e-17	-0.263854	0.821305	0.0449667
G9606_9978	27185	DISC1	0.133934	0.999995	0.566076	-0.119425	0.888713	0.653724	-0.0199927	0.97625	0.937011	-0.257729	0.440988	0.229436	-0.161657	0.620304	0.406078	-0.101186	0.997377	0.660247
G9606_25886	55536	CDCA7L	0.106649	0.999995	0.452211	0.0558972	0.916687	0.728271	-0.0140763	0.97144	0.923401	-0.0538499	0.841631	0.638004	-0.128982	0.345891	0.184902	0.0692874	0.997377	0.560936
G9606_8709	55848	PLGRKT	-0.000748249	0.999995	0.995782	0.507519	0.012734	0.00171237	0.356629	0.0551956	0.0121318	0.504079	0.000254585	3.57065e-05	0.348879	0.00167041	0.000401961	0.149614	0.997377	0.214782
G9606_5924	3339	HSPG2	-0.0618152	0.999995	0.642631	-0.343381	0.285951	0.0946081	0.161141	0.482835	0.229659	-0.284514	0.542591	0.309772	0.215295	1.5945e-06	2.38225e-07	-0.505622	0.870619	0.0591194
G9606_23621	140606	SELENOM	-0.137258	0.999995	0.355967	0.765044	0.000245059	1.88791e-05	0.60924	0.000472145	4.65635e-05	0.899091	2.70259e-12	1.35537e-13	0.737941	9.57787e-31	3.84707e-32	0.155518	0.997377	0.193525
G9606_12358	55240	STEAP3	-0.0233241	0.999995	0.845393	-0.557895	0.0126376	0.00169635	-0.499876	0.000558636	5.60015e-05	-0.537392	0.000831066	0.000131055	-0.484816	7.64917e-11	7.53125e-12	-0.0586809	0.997377	0.673288
G9606_18859	79632	FAM184A	0.23315	0.999995	0.808433	-0.581134	0.873272	0.62783	-0.268047	0.934847	0.810425	-0.81703	0.703975	0.464365	-0.508124	0.807936	0.620621	-0.313192	0.997377	0.80363
G9606_18563	79155	TNIP2	-0.159596	0.999995	0.213557	-0.317676	0.149244	0.037482	-0.355877	0.0387517	0.00784179	-0.160893	0.302493	0.135505	-0.204693	0.0454159	0.0159737	0.0379334	0.997377	0.737676
G9606_7659	284119	CAVIN1	-0.173332	0.999995	0.152997	0.355323	0.057327	0.0107281	0.497995	0.00067035	6.90974e-05	0.525527	4.19599e-11	2.32463e-12	0.662994	1.00855e-48	2.57512e-50	-0.143086	0.920265	0.076793
G9606_1242	11011	TLK2	0.138909	0.999995	0.255061	0.0910697	0.813759	0.544429	0.227318	0.213621	0.0700579	-0.0509519	0.822933	0.612459	0.0805678	0.394619	0.218887	-0.137307	0.997377	0.174503
G9606_2744	4608	MYBPH	NA	NA	NA	1.25561	0.916687	0.758302	NA	NA	NA	1.25816	0.898288	0.757825	NA	NA	NA	1.06187	0.997377	0.794684
G9606_20830	5290	PIK3CA	0.0838794	0.999995	0.655061	0.288889	0.400066	0.156179	0.252115	0.405992	0.176364	0.201052	0.264285	0.113992	0.160641	0.161593	0.0711726	0.0348288	0.997377	0.780047
G9606_12439	80028	FBXL18	-0.0784082	0.999995	0.543428	-0.0124803	0.969694	0.939811	0.152196	0.496037	0.240614	0.0629764	0.816908	0.60531	0.222405	0.00557344	0.00151066	-0.165327	0.997377	0.161081
G9606_28177	51550	CINP	-0.076984	0.999995	0.579574	-0.205513	0.455505	0.191177	-0.308655	0.114994	0.0305739	-0.131781	0.387254	0.189981	-0.24016	0.00827704	0.00234265	0.102625	0.997377	0.335921
G9606_10998	23208	SYT11	0.0178841	0.999995	0.875782	-0.25198	0.227078	0.0675226	-0.145027	0.471968	0.221762	-0.272818	0.00806298	0.00168364	-0.170714	0.0146704	0.00445419	-0.107911	0.997377	0.231569
G9606_6919	164781	DAW1	-0.309787	0.999995	0.591607	-0.742608	0.575863	0.280949	-0.376103	0.798194	0.543692	-0.435605	0.750802	0.525775	-0.0735593	0.953179	0.904085	-0.367443	0.997377	0.607843
G9606_3545	6150	MRPL23	-0.111581	0.999995	0.481663	-0.150231	0.694906	0.395496	-0.276415	0.265888	0.0945704	-0.0409354	0.88388	0.713932	-0.172959	0.110357	0.0452766	0.125955	0.997377	0.295411
G9606_14467	1466	CSRP2	-0.124897	0.999995	0.404498	1.67027	1.20343e-16	1.9094e-18	1.53321	1.8599e-27	1.94848e-29	1.79173	9.69968e-31	1.74442e-32	1.64937	3.85701e-114	3.53044e-116	0.136855	0.997377	0.316932
G9606_2080	284417	TMEM150B	-1.00716	0.999995	0.345338	-0.553203	0.837135	0.576793	-0.80867	0.695113	0.423204	0.447928	0.882691	0.712388	0.191194	0.935868	0.87472	0.253646	0.997377	0.82178
G9606_12935	6103	RPGR	-0.187709	0.999995	0.464489	0.0148706	0.97891	0.956587	-0.0492671	0.939506	0.858503	0.199792	0.663314	0.422412	0.130554	0.791063	0.596378	0.0634883	0.997377	0.807916
G9606_18144	22974	TPX2	-0.00540329	0.999995	0.958806	0.128378	0.625231	0.324304	0.165778	0.307701	0.116604	0.130469	0.23721	0.0985266	0.162668	0.000144157	2.83956e-05	-0.038064	0.997377	0.632301
G9606_6524	55334	SLC39A9	0.0651349	0.999995	0.611354	0.264174	0.219509	0.0642795	0.297931	0.0856772	0.0209847	0.195609	0.0702832	0.0215049	0.224748	0.00116909	0.00027175	-0.0347638	0.997377	0.685392
G9606_11952	30011	SH3KBP1	0.0784664	0.999995	0.516672	0.0375189	0.938649	0.793088	0.00959573	0.97625	0.936916	-0.043714	0.866735	0.681201	-0.0767377	0.523884	0.321914	0.0270727	0.997377	0.796053
G9606_31124	10097	ACTR2	0.132904	0.999995	0.472607	0.359149	0.205907	0.0586443	0.419934	0.0869334	0.0213666	0.223459	0.0233118	0.00574003	0.279686	8.34367e-09	9.76761e-10	-0.0618195	0.997377	0.443644
G9606_28151	8692	HYAL2	0.00963351	0.999995	0.938698	-0.226472	0.331951	0.117332	-0.295873	0.0910275	0.0226897	-0.238533	0.030534	0.00792374	-0.313611	1.82948e-05	3.14754e-06	0.0691844	0.997377	0.468036
G9606_7568	55275	VPS53	-0.117372	0.999995	0.318455	-0.0523736	0.911365	0.717932	-0.0127353	0.968657	0.916792	0.0617709	0.749787	0.523538	0.0963128	0.243168	0.118348	-0.0403132	0.997377	0.682617
G9606_21900	7780	SLC30A2	NA	NA	NA	1.25561	0.916687	0.758302	1.15479	0.918097	0.777174	1.25816	0.898288	0.757825	1.15231	0.897767	0.777639	0.100107	0.997377	0.975504
G9606_25292	107985692	LOC107985692	1.85352	0.999995	0.629244	3.48938	0.330722	0.116673	2.63272	0.636946	0.364128	1.62978	0.621136	0.381565	0.770957	0.88011	0.720847	0.852663	0.997377	0.6063
G9606_7199	79033	ERI3	-0.0816725	0.999995	0.570235	0.213882	0.420674	0.169844	0.0723112	0.845712	0.613695	0.29247	0.00390435	0.000736572	0.145279	0.0719208	0.0271944	0.14134	0.997377	0.113798
G9606_11521	10811	NOXA1	-1.59078	0.999995	0.0918675	-4.95615	0.011001	0.00144016	-2.19892	0.170185	0.0513455	-3.36954	0.239976	0.100147	-0.61717	0.838955	0.661727	-2.75882	0.997377	0.276954
G9606_4889	9940	DLEC1	0.00213897	0.999995	0.999209	-1.17991	0.887508	0.651335	-0.383164	0.940826	0.86182	-1.18881	0.855772	0.663443	-0.393406	0.924769	0.857552	-0.79816	0.997377	0.769156
G9606_11979	54499	TMCO1	0.079254	0.999995	0.494343	0.496018	0.00414529	0.000461893	0.357769	0.0128056	0.00202158	0.413333	9.61573e-05	1.22155e-05	0.270201	5.01381e-06	7.92258e-07	0.137489	0.997377	0.138835
G9606_32220	7098	TLR3	0.222426	0.999995	0.691294	-4.08003	0.0101182	0.0013075	-3.57992	0.00846999	0.00124015	-4.30084	0.00169893	0.000290916	-3.80923	0.000659104	0.000145586	-0.527132	0.997377	0.805977
G9606_21756	143684	FAM76B	0.138259	0.999995	0.557328	0.59824	0.0992405	0.0216789	0.401598	0.289896	0.106976	0.456502	0.0821842	0.0259845	0.255829	0.304799	0.157025	0.195287	0.997377	0.354696
G9606_24235	7447	VSNL1	0.172581	0.999995	0.720936	-1.31058	0.207191	0.0591349	-1.00879	0.316387	0.121343	-1.48835	0.0710819	0.021805	-1.19022	0.107275	0.043715	-0.298581	0.997377	0.722994
G9606_25029	7264	TSTA3	-0.0893298	0.999995	0.564144	0.31369	0.20052	0.0565526	0.23891	0.318667	0.12264	0.399505	5.65544e-05	6.80906e-06	0.319659	2.52081e-05	4.41135e-06	0.0741194	0.997377	0.425489
G9606_996	81628	TSC22D4	-0.0672466	0.999995	0.640994	-0.520801	0.01191	0.00157846	-0.564008	0.00189647	0.000222086	-0.455989	3.42822e-05	3.9558e-06	-0.504768	9.26529e-11	9.20057e-12	0.0426549	0.997377	0.700373
G9606_29495	55693	KDM4D	0.243652	0.999995	0.533586	0.355052	0.67778	0.378389	0.494833	0.430719	0.192678	0.107528	0.898288	0.756022	0.24255	0.650975	0.439406	-0.140486	0.997377	0.671232
G9606_21196	113612	CYP2U1	0.0417838	0.999995	0.814018	-0.49533	0.0561442	0.0104728	-0.25443	0.36977	0.153012	-0.5398	0.000297208	4.22764e-05	-0.303915	0.0124146	0.00368491	-0.241674	0.899096	0.0692685
G9606_14096	3758	KCNJ1	-0.00567115	0.999995	0.998698	0.293839	0.967536	0.934732	0.193023	0.976824	0.956235	0.296397	0.961106	0.931525	0.190547	0.969797	0.952554	0.100106	0.997377	0.976224
G9606_14572	6382	SDC1	0.030179	0.999995	0.789219	0.945646	3.49169e-10	9.98467e-12	0.922903	4.38686e-15	1.0565e-16	0.912685	7.02629e-21	2.05234e-22	0.88476	7.01716e-59	1.45786e-60	0.0220414	0.997377	0.805255
G9606_5082	1356	CP	-1.48876	0.999995	0.585485	1.67866	0.600738	0.301565	-0.392365	0.943549	0.868504	3.16191	0.196973	0.0775873	1.08265	0.847747	0.677478	2.07219	0.997377	0.203734
G9606_983	2729	GCLC	0.0310915	0.999995	0.864546	0.701005	0.00141693	0.000136512	0.743092	0.000339168	3.23873e-05	0.667106	4.89353e-10	3.00936e-11	0.7043	1.35306e-15	9.94875e-17	-0.0429764	0.997377	0.666076
G9606_31092	57643	ZSWIM5	0.120607	0.999995	0.415349	-1.5328	3.64929e-12	8.21178e-14	-1.50513	1.49995e-13	4.03683e-15	-1.65701	3.58948e-22	9.74815e-24	-1.63323	3.545e-27	1.57332e-28	-0.0286233	0.997377	0.897199
G9606_1578	79598	CEP97	0.205979	0.999995	0.392562	0.632327	0.0514584	0.00937045	0.687719	0.0193523	0.00333238	0.421566	0.0127567	0.00287007	0.473832	0.000218919	4.45854e-05	-0.0579968	0.997377	0.672487
G9606_30878	338785	KRT79	NA	NA	NA	1.25561	0.916687	0.758302	NA	NA	NA	1.25816	0.898288	0.757825	NA	NA	NA	1.06187	0.997377	0.794684
G9606_34585	10581	IFITM2	-0.0565725	0.999995	0.650919	-0.63272	0.000920816	8.32712e-05	-0.792716	1.35599e-08	6.02519e-10	-0.579029	2.28245e-06	2.19292e-07	-0.744522	1.07073e-38	3.43026e-40	0.15975	0.997377	0.156146
G9606_31766	51650	MRPS33	0.0253116	0.999995	0.853732	0.0763637	0.875275	0.631164	0.0247978	0.943404	0.867417	0.0477789	0.869025	0.68777	-0.00892794	0.968935	0.932156	0.0511102	0.997377	0.68834
G9606_2900	3340	NDST1	0.0281897	0.999995	0.779187	0.447623	0.0157787	0.00219794	0.704262	7.03508e-10	2.65155e-11	0.416462	0.000406563	5.93283e-05	0.66823	5.53234e-57	1.19935e-58	-0.257514	0.626496	0.0110713
G9606_7788	83882	TSPAN10	-0.0276587	0.999995	0.950483	-1.8887	0.0231676	0.00349974	-2.10396	0.00743875	0.00106236	-1.86622	0.0115309	0.00255184	-2.08572	0.00238204	0.000592426	0.220028	0.997377	0.803558
G9606_34793	26330	GAPDHS	-0.00567115	0.999995	0.998698	-0.667946	0.946828	0.869973	0.193023	0.976824	0.956299	-0.665389	0.941367	0.870466	0.190547	0.969797	0.952627	-0.861679	0.997377	0.832754
G9606_27143	5936	RBM4	-0.0456876	0.999995	0.71875	-0.00100666	0.997826	0.994335	-0.0713026	0.821979	0.575816	0.0413083	0.807384	0.595281	-0.0342517	0.740931	0.534936	0.0698034	0.997377	0.393016
G9606_28507	2843	GPR20	0.889968	0.999995	0.768084	-0.667946	0.946828	0.869973	-0.768762	0.934847	0.850563	-1.5599	0.869025	0.688809	-1.66716	0.816335	0.6342	NA	NA	NA
G9606_7660	340152	ZC3H12D	-0.266194	0.999995	0.848991	-0.745222	0.89127	0.660189	-1.38752	0.709851	0.438278	-0.485078	0.912707	0.775993	-1.13203	0.733	0.52726	0.631962	0.997377	0.768047
G9606_25795	84197	POMK	-0.0695532	0.999995	0.89833	0.25229	0.884559	0.645115	0.657828	0.411512	0.180074	0.319652	0.752743	0.527602	0.720598	0.215808	0.101451	-0.406022	0.997377	0.365494
G9606_18109	27250	PDCD4	-0.235723	0.999995	0.0881319	0.0335164	0.946828	0.838087	-0.0382745	0.925432	0.788169	0.265265	0.0989308	0.0325092	0.189461	0.125109	0.0525569	0.0702406	0.997377	0.573279
G9606_20393	23596	OPN3	0.0578404	0.999995	0.725017	0.351085	0.181279	0.0492896	0.114225	0.745282	0.482061	0.290303	0.138515	0.0491865	0.0484843	0.866425	0.702407	0.23609	0.980231	0.0986798
G9606_14625	1230	CCR1	0.409986	0.999995	0.818952	-2.14896	0.751571	0.454271	-2.24978	0.691331	0.419285	-2.56393	0.578554	0.342571	-2.66841	0.480332	0.285579	NA	NA	NA
G9606_15158	344805	TMPRSS7	NA	NA	NA	NA	NA	NA	1.15479	0.918097	0.777174	NA	NA	NA	1.15231	0.897767	0.777639	-0.861679	0.997377	0.832754
G9606_34882	25973	PARS2	-0.0645926	0.999995	0.743968	-0.206252	0.657464	0.356197	-0.227384	0.532996	0.269916	-0.145063	0.70091	0.460919	-0.170881	0.540147	0.335874	0.0201879	0.997377	0.920645
G9606_30536	151176	ERFE	-0.335731	0.999995	0.316541	-0.23502	0.786153	0.50199	0.0658031	0.934847	0.838174	0.0971563	0.914182	0.778106	0.392999	0.3686	0.20026	-0.302118	0.997377	0.351731
G9606_16013	53373	TPCN1	0.0374978	0.999995	0.752245	-0.431241	0.0701645	0.0139686	-0.311209	0.081663	0.0197334	-0.472316	0.00327735	0.000605826	-0.35675	0.000112901	2.18174e-05	-0.121312	0.997377	0.397628
G9606_8582	9322	TRIP10	-0.0839433	0.999995	0.537516	0.116303	0.731859	0.432819	0.0526613	0.893333	0.696539	0.197371	0.0593846	0.0175215	0.128287	0.0813794	0.031506	0.0632309	0.997377	0.450217
G9606_15418	9963	SLC23A1	-0.0961117	0.999995	0.912089	-2.08664	0.32685	0.114602	-0.3427	0.903033	0.710471	-1.99602	0.290214	0.128417	-0.256231	0.897767	0.775722	-1.74289	0.997377	0.199678
G9606_2263	5802	PTPRS	0.0834104	0.999995	0.528153	-0.522641	0.0484515	0.00863452	-0.320018	0.081663	0.0197359	-0.608785	0.000727045	0.000112413	-0.410833	1.471e-08	1.77696e-09	-0.203753	0.997377	0.184463
G9606_16368	4676	NAP1L4	0.00425405	0.999995	0.96939	0.0646236	0.874006	0.628659	0.0640535	0.811832	0.562744	0.0569873	0.722129	0.488407	0.0512059	0.46377	0.272045	-8.69727e-05	0.999767	0.999158
G9606_17575	3052	HCCS	0.00168144	0.999995	0.988901	0.439985	0.0270517	0.0042154	0.297616	0.0651723	0.0148996	0.435602	0.000839493	0.000132434	0.287742	0.000446198	9.5898e-05	0.142096	0.997377	0.200282
G9606_14444	4256	MGP	-0.432432	0.999995	0.434314	0.581375	0.591935	0.294075	0.76568	0.278299	0.10072	1.01249	0.194706	0.0763784	1.19104	0.0305991	0.0102212	-0.183799	0.997377	0.698635
G9606_12324	253260	RICTOR	-0.0342164	0.999995	0.884521	0.349257	0.396206	0.153884	0.612444	0.0348545	0.00685381	0.379613	0.0478469	0.0135904	0.639621	1.1411e-08	1.35646e-09	-0.265943	0.873027	0.0606736
G9606_30415	93587	TRMT10A	-0.0125958	0.999995	0.965482	0.345212	0.573699	0.279502	0.265289	0.642189	0.370024	0.353641	0.398536	0.197464	0.270288	0.453663	0.263978	0.077639	0.997377	0.774735
G9606_13407	367	AR	-0.00694148	0.999995	0.959122	-0.722451	0.000487047	4.06734e-05	-0.571392	0.00060343	6.10369e-05	-0.718729	2.7796e-07	2.34681e-08	-0.572217	1.06924e-11	9.84508e-13	-0.15228	0.997377	0.252112
G9606_34197	6194	RPS6	-0.0615025	0.999995	0.620147	0.14342	0.622288	0.319769	-0.0279547	0.934847	0.819996	0.201479	0.0472899	0.0133822	0.0247666	0.650975	0.439304	0.171116	0.763274	0.0358395
G9606_22054	10896	OCLM	-2.70405	0.999995	0.15018	-0.150593	0.965756	0.91474	0.392425	0.918097	0.753883	2.55731	0.403769	0.200691	3.08723	0.17534	0.0786105	-0.544704	0.997377	0.679411
G9606_4149	54780	NSMCE4A	-0.0308719	0.999995	0.822413	0.000685242	0.998082	0.996546	-0.193046	0.409601	0.17882	0.0284608	0.931698	0.805786	-0.170714	0.190768	0.0873082	0.193315	0.997377	0.11335
G9606_15200	64130	LIN7B	-0.316315	0.999995	0.313673	0.331389	0.577273	0.282472	-0.0016387	0.998231	0.995767	0.645257	0.0521906	0.0150367	0.306619	0.425813	0.241703	0.332933	0.997377	0.19772
G9606_30579	6531	SLC6A3	NA	NA	NA	NA	NA	NA	2.05996	0.826897	0.5818	NA	NA	NA	2.05739	0.740931	0.535732	-1.76561	0.997377	0.623127
G9606_26476	145501	ISM2	0.00437159	0.999995	0.99825	0.71303	0.904278	0.697799	0.624693	0.918097	0.741164	0.70517	0.869025	0.687841	0.60961	0.887154	0.730409	0.0906095	0.997377	0.956166
G9606_22259	5604	MAP2K1	0.156577	0.999995	0.20512	0.638649	7.18641e-05	4.93372e-06	0.573116	7.52729e-05	6.15e-06	0.479461	2.7369e-08	2.06961e-09	0.408832	1.75808e-11	1.63887e-12	0.0648706	0.997377	0.433069
G9606_3089	636	BICD1	0.153064	0.999995	0.328982	0.402962	0.0952543	0.0205564	0.523875	0.00866831	0.0012732	0.246155	0.115273	0.0392151	0.363119	0.000978787	0.000224509	-0.122321	0.997377	0.318462
G9606_3428	6875	TAF4B	0.414151	0.999995	0.277273	1.10462	0.0249155	0.00381338	0.911929	0.0593753	0.0133129	0.687918	0.116814	0.0399437	0.48992	0.251694	0.123498	0.191952	0.997377	0.546551
G9606_3596	6611	SMS	0.0651567	0.999995	0.543475	0.394656	0.0126298	0.0016945	0.333216	0.0139558	0.00224937	0.326496	1.61281e-05	1.77048e-06	0.260073	1.02091e-09	1.10354e-10	0.0606822	0.997377	0.383783
G9606_22802	2199	FBLN2	0.0383955	0.999995	0.82962	-0.251613	0.464103	0.197809	-0.150408	0.687139	0.414708	-0.293266	0.0987429	0.0324356	-0.196715	0.209146	0.0975956	-0.102081	0.997377	0.477519
G9606_15320	1628	DBP	-0.316222	0.999995	0.41635	-0.820979	0.224142	0.0662312	-1.22477	0.0364212	0.0072496	-0.508137	0.441584	0.229906	-0.916815	0.0818142	0.0317186	0.403732	0.997377	0.417367
G9606_15797	83692	CD99L2	-0.0633114	0.999995	0.588454	-0.432456	0.0194036	0.0028293	-0.281466	0.0970943	0.0245853	-0.371982	0.000590516	8.95219e-05	-0.226546	0.00141121	0.000333064	-0.151335	0.997377	0.135067
G9606_2476	9788	MTSS1	-0.237816	0.999995	0.343833	-0.536568	0.221525	0.0651238	-0.340886	0.431602	0.193674	-0.30072	0.483045	0.260034	-0.110781	0.816335	0.631821	-0.196201	0.997377	0.473143
G9606_2457	9212	AURKB	-0.0320728	0.999995	0.826326	0.396397	0.0738857	0.014893	0.429048	0.0187712	0.00320633	0.425732	0.000530339	7.94068e-05	0.452406	3.56879e-08	4.45937e-09	-0.0325831	0.997377	0.760213
G9606_12478	4241	MELTF	-0.30046	0.999995	0.447295	-0.0667418	0.948525	0.87363	-0.288286	0.760771	0.499455	0.230233	0.791716	0.576992	0.00393882	0.99526	0.992443	0.220623	0.997377	0.610854
G9606_1828	51428	DDX41	-0.152696	0.999995	0.263401	-0.0442719	0.924701	0.770231	-0.105326	0.712913	0.441164	0.105132	0.42451	0.21679	0.0388522	0.721167	0.513668	0.0605146	0.997377	0.490317
G9606_35068	105371063	LOC105371063	-0.00567115	0.999995	0.998698	1.21133	0.89127	0.666303	0.193023	0.976824	0.956299	1.21256	0.849715	0.65234	0.190547	0.969797	0.952611	1.01632	0.997377	0.70452
G9606_13341	51321	AMZ2	0.0602151	0.999995	0.569783	-0.182059	0.404669	0.159295	-0.283846	0.058056	0.0129227	-0.245303	0.0142427	0.00325338	-0.352324	3.31337e-07	4.55724e-08	0.101261	0.997377	0.267328
G9606_10943	220988	HNRNPA3	0.00568896	0.999995	0.957084	0.192891	0.340422	0.122184	0.175793	0.280902	0.102068	0.183946	0.0260428	0.00655549	0.162015	0.000137706	2.70254e-05	0.0162676	0.997377	0.81599
G9606_14590	1594	CYP27B1	0.376569	0.999995	0.582722	1.08674	0.288458	0.0957292	0.989879	0.33615	0.132586	0.70673	0.438617	0.227196	0.603966	0.487257	0.291691	0.0970123	0.997377	0.860945
G9606_207	729877	TBC1D3H	-1.907	0.999995	0.0259628	-1.1928	0.360825	0.133307	-1.47294	0.193953	0.0614124	0.704506	0.750218	0.524066	0.427035	0.850373	0.682152	0.274751	0.997377	0.777561
G9606_2003	2330	FMO5	0.015362	0.999995	0.968782	-0.692786	0.395207	0.153323	-0.378479	0.662026	0.388989	-0.71432	0.241564	0.101072	-0.403247	0.49334	0.296313	-0.315625	0.997377	0.510868
G9606_25247	7057	THBS1	0.210632	0.999995	0.261965	1.87844	7.07172e-21	8.50619e-23	2.01239	1.69111e-25	1.95492e-27	1.66541	1.13102e-97	3.34459e-100	1.79493	0	0	-0.135079	0.925423	0.0802559
G9606_9782	105370733	LOC105370733	0.956098	0.999995	0.814744	NA	NA	NA	NA	NA	NA	-0.665389	0.941367	0.870466	-0.77124	0.920724	0.850087	NA	NA	NA
G9606_28180	107987233	LOC107987233	-1.88295	0.999995	0.621343	-1.59057	0.900625	0.685596	-1.69302	0.876838	0.665735	NA	NA	NA	NA	NA	NA	NA	NA	NA
G9606_10075	8550	MAPKAPK5	0.00729379	0.999995	0.956568	0.149425	0.638881	0.337941	0.245208	0.231256	0.077916	0.139434	0.395623	0.195224	0.229498	0.019846	0.00624189	-0.0961153	0.997377	0.389328
G9606_13391	6899	TBX1	-0.590557	0.999995	0.772099	0.245292	0.959058	0.90127	0.606351	0.910877	0.724797	0.829604	0.87398	0.699237	1.18887	0.727924	0.521417	-0.359066	0.997377	0.839372
G9606_4233	161253	REM2	0.868943	0.999995	0.44445	0.659822	0.872124	0.626629	1.51498	0.364374	0.149822	-0.207171	0.941367	0.85657	0.637716	0.680237	0.468452	-0.846763	0.997377	0.410124
G9606_321	409	ARRB2	0.0228732	0.999995	0.892467	0.00375442	0.993481	0.984388	-0.0550896	0.918097	0.756176	-0.0223335	0.949078	0.887472	-0.0863579	0.74896	0.545912	0.0581788	0.997377	0.723239
G9606_1146	348487	FAM131C	0.104399	0.999995	0.76165	-1.10428	0.0710047	0.0141771	-1.06869	0.0556681	0.0122638	-1.20809	0.00882144	0.00187076	-1.18056	0.00362925	0.00094239	-0.0366099	0.997377	0.939991
G9606_5563	57159	TRIM54	-2.86989	0.999995	0.279098	-2.56962	0.656245	0.354628	-0.807569	0.893419	0.698157	NA	NA	NA	2.05233	0.714941	0.505272	-1.76028	0.997377	0.595426
G9606_31080	2925	GRPR	-0.0034876	0.999995	0.989494	-2.29733	3.21487e-10	9.11553e-12	-2.02632	1.14421e-08	5.04969e-10	-2.29729	4.53388e-18	1.54322e-19	-2.02991	6.25913e-18	4.10842e-19	-0.272233	0.997377	0.455349
G9606_8005	128209	KLF17	0.0514098	0.999995	0.923112	-1.4865	0.15659	0.0401178	-1.45702	0.130417	0.0360495	-1.53956	0.0941538	0.0305077	-1.51567	0.0589427	0.0215879	-0.0376169	0.997377	0.967536
G9606_776	4212	MEIS2	-0.0770127	0.999995	0.632672	-0.334512	0.236495	0.0712224	-0.301038	0.235415	0.0799411	-0.259704	0.15625	0.0572101	-0.232048	0.11651	0.0482291	-0.033618	0.997377	0.818723
G9606_33641	1460	CSNK2B	-0.0290244	0.999995	0.810584	0.0728905	0.86621	0.618565	-0.0399746	0.918097	0.74006	0.098933	0.518698	0.288584	-0.0192676	0.847747	0.676665	0.112482	0.997377	0.219637
G9606_17100	85013	TMEM128	0.229694	0.999995	0.192103	0.244136	0.468865	0.201252	0.173143	0.609998	0.336896	0.0113476	0.961106	0.927896	-0.0648517	0.755088	0.553015	0.0703356	0.997377	0.592108
G9606_22490	105369214	LOC105369214	1.47469	0.999995	0.554377	-0.667946	0.946828	0.869973	0.193023	0.976824	0.956299	-2.1443	0.709106	0.473522	-1.28959	0.7839	0.587945	-0.861679	0.997377	0.832754
G9606_29964	139285	AMER1	0.193902	0.999995	0.334084	-0.0105461	0.983507	0.965566	0.39994	0.176155	0.0538678	-0.207387	0.546905	0.31423	0.198131	0.407977	0.228851	-0.411361	0.821305	0.0449302
G9606_5823	55739	NAXD	0.0369964	0.999995	0.770256	-0.113533	0.741138	0.443136	-0.131247	0.599553	0.326605	-0.153889	0.288301	0.127395	-0.176632	0.0867342	0.0339603	0.0170327	0.997377	0.875007
G9606_14928	2028	ENPEP	-0.893466	0.999995	0.746129	0.83537	0.908317	0.709469	-0.690998	0.933837	0.807114	1.72102	0.717457	0.483386	0.190547	0.969797	0.952611	1.52372	0.997377	0.533378
G9606_22159	4636	MYL5	-0.173857	0.999995	0.476355	-0.478749	0.246327	0.0754169	-0.455162	0.236621	0.0804789	-0.309193	0.329567	0.152333	-0.289998	0.289669	0.147312	-0.0246115	0.997377	0.916304
G9606_32342	79946	C10orf95	-1.00177	0.999995	0.488513	-1.1456	0.778686	0.492216	-1.80282	0.551315	0.285221	-0.153987	0.964951	0.939482	-0.812944	0.848688	0.678609	0.650918	0.997377	0.773712
G9606_13280	94104	PAXBP1	-0.0462609	0.999995	0.763519	0.185313	0.600442	0.301308	0.242434	0.320055	0.123482	0.227929	0.243923	0.102313	0.280142	0.0383824	0.0132394	-0.057889	0.997377	0.678831
G9606_23241	10486	CAP2	0.0768711	0.999995	0.69579	0.743244	0.00200238	0.000201373	0.849878	0.000135343	1.17179e-05	0.663749	3.36009e-09	2.21843e-10	0.765723	2.62374e-18	1.69059e-19	-0.107608	0.997377	0.307564
G9606_31504	3305	HSPA1L	0.0703861	0.999995	0.855	0.0265663	0.976506	0.952058	-0.134127	0.918097	0.753633	-0.0479665	0.957925	0.906887	-0.212672	0.7839	0.586888	0.159928	0.997377	0.71656
G9606_1459	55793	MINDY1	0.0403647	0.999995	0.805138	-1.08714	8.39006e-06	4.62122e-07	-0.937177	9.8916e-06	6.76552e-07	-1.13019	8.20661e-09	5.75998e-10	-0.985884	1.63477e-09	1.79531e-10	-0.150714	0.997377	0.480126
G9606_7952	54876	DCAF16	0.172654	0.999995	0.374328	0.101696	0.865696	0.617676	0.175839	0.639149	0.366234	-0.0730666	0.7537	0.528773	-0.00434878	0.977065	0.963662	-0.0746418	0.997377	0.529634
G9606_28763	1601	DAB2	-0.213278	0.999995	0.0696819	-0.431871	0.0126918	0.00170438	-0.21595	0.196949	0.0627048	-0.221675	0.0794235	0.0249014	-0.010576	0.928212	0.864267	-0.21653	0.722235	0.0210247
G9606_28993	54584	GNB1L	0.124327	0.999995	0.622727	0.565433	0.12091	0.0282143	0.259371	0.584516	0.312617	0.437881	0.0696321	0.0212762	0.126312	0.701358	0.49052	0.305801	0.997377	0.115473
G9606_2295	9048	ARTN	0.512419	0.999995	0.553736	0.599576	0.783289	0.498251	-0.0244183	0.989676	0.979558	0.0825235	0.961106	0.919642	-0.545042	0.729882	0.523831	0.623084	0.997377	0.477483
G9606_30975	1849	DUSP7	-0.00558037	0.999995	0.964058	0.267765	0.23589	0.071026	0.278477	0.104058	0.0269151	0.270992	0.0398882	0.0109675	0.27617	0.00161149	0.000385842	-0.0109662	0.997377	0.917015
G9606_8360	64772	ENGASE	-0.171952	0.999995	0.322689	-0.684698	0.0105237	0.00136943	-0.399252	0.108017	0.0282383	-0.515764	0.0162748	0.00378632	-0.235472	0.207042	0.0963273	-0.286143	0.997377	0.121568
G9606_11429	3146	HMGB1	0.0311056	0.999995	0.781737	0.68141	3.4485e-06	1.76836e-07	0.604271	1.06781e-06	6.12051e-08	0.647001	2.55858e-17	8.97126e-19	0.564814	1.47757e-49	3.70149e-51	0.0764654	0.997377	0.29672
G9606_10643	79876	UBA5	0.0609664	0.999995	0.616388	0.345209	0.0698618	0.0138957	0.353959	0.0216481	0.00382405	0.280923	0.0152416	0.00351375	0.284779	0.00061397	0.000135025	-0.00963294	0.997377	0.920421
G9606_15465	10295	BCKDK	-0.114887	0.999995	0.410279	-0.154106	0.600917	0.301691	-0.276326	0.159769	0.0470019	-0.0423314	0.828677	0.620054	-0.169857	0.029633	0.00985236	0.121672	0.997377	0.165679
G9606_16794	84766	CRACR2A	0.179136	0.999995	0.299176	-0.233714	0.649376	0.347617	-0.0695419	0.911087	0.725129	-0.415626	0.138648	0.0492674	-0.256362	0.173462	0.0775596	-0.165073	0.997377	0.454925
G9606_10143	10987	COPS5	-0.012687	0.999995	0.921442	0.173167	0.537732	0.251997	-0.0168997	0.95692	0.892478	0.181972	0.252736	0.107516	-0.0127859	0.933333	0.870773	0.189173	0.933164	0.0815018
G9606_34994	246777	SPESP1	-0.360846	0.999995	0.479558	-0.255469	0.884301	0.644874	-0.447441	0.691652	0.419859	0.100824	0.941367	0.852163	-0.0956573	0.924973	0.858747	0.190856	0.997377	0.739863
G9606_16507	56102	PCDHGB3	0.130499	0.999995	0.620175	0.0423827	0.95365	0.888754	0.611703	0.0804547	0.019357	-0.0911811	0.88658	0.717733	0.474038	0.0536642	0.0193929	-0.571094	0.717403	0.0183501
G9606_29416	899	CCNF	-0.00568504	0.999995	0.964925	0.206042	0.461042	0.195002	0.264836	0.147378	0.0422907	0.208992	0.157515	0.0578238	0.262147	0.000778307	0.000174723	-0.0590516	0.997377	0.586339
G9606_13948	80228	ORAI2	-0.0890231	0.999995	0.47647	-0.142736	0.69422	0.394938	-0.0441046	0.9126	0.727761	-0.0570697	0.845137	0.6426	0.036596	0.760372	0.559032	-0.0995008	0.997377	0.407933
G9606_9009	28982	FLVCR1	-0.0690068	0.999995	0.77899	0.444228	0.249286	0.0768791	0.457887	0.205237	0.066394	0.510868	0.0294135	0.00757615	0.518935	0.0146704	0.0044543	-0.013793	0.997377	0.942987
G9606_35203	165140	OXER1	-0.239415	0.999995	0.818285	0.0451681	0.983507	0.96563	-0.0399376	0.983545	0.969155	0.2807	0.919209	0.786035	0.18936	0.920724	0.849107	0.0844785	0.997377	0.933167
G9606_3397	10180	RBM6	-0.181577	0.999995	0.132016	-0.202431	0.406767	0.160783	-0.0968317	0.691185	0.41807	-0.0245075	0.933028	0.807742	0.0762637	0.447456	0.258809	-0.106491	0.997377	0.28176
G9606_25035	3615	IMPDH2	-0.0338029	0.999995	0.797214	0.0587623	0.900966	0.687213	-0.00327248	0.989856	0.980082	0.089092	0.439124	0.227619	0.0218552	0.795788	0.602214	0.0614973	0.997377	0.422794
G9606_20775	642515	PRRT1B	-1.87387	0.999995	0.582057	-0.612938	0.946828	0.829011	-0.713359	0.931666	0.800349	1.25816	0.898288	0.757825	1.15231	0.897767	0.777639	0.100107	0.997377	0.975548
G9606_16929	148523	CIART	0.181958	0.999995	0.365506	-0.388843	0.307527	0.10484	-0.640935	0.0252005	0.00460284	-0.572813	0.0262746	0.00662335	-0.830788	0.000111546	2.1541e-05	0.251375	0.997377	0.288597
G9606_17626	51603	METTL13	0.081003	0.999995	0.468727	-0.384116	0.0557659	0.0103619	-0.382014	0.0110098	0.00168969	-0.468245	0.000134168	1.76029e-05	-0.471228	6.29473e-10	6.67152e-11	-0.00294554	0.997377	0.979577
G9606_29591	3814	KISS1	-0.220442	0.999995	0.352347	1.4106	4.93945e-10	1.43928e-11	1.68888	1.9843e-17	3.84698e-19	1.62795	2.40584e-19	7.52096e-21	1.90072	8.08743e-36	2.79062e-37	-0.278501	0.789839	0.0403485
G9606_24093	129880	BBS5	0.0232523	0.999995	0.86058	-0.344599	0.121009	0.0282446	-0.162369	0.499333	0.243744	-0.370931	0.00997531	0.0021558	-0.193666	0.118418	0.0491755	-0.183112	0.997377	0.147428
G9606_14612	7043	TGFB3	0.0268338	0.999995	0.942096	-0.578841	0.45922	0.193543	-0.314103	0.745292	0.482203	-0.609691	0.312696	0.141723	-0.349391	0.59904	0.386674	-0.265492	0.997377	0.581408
G9606_24300	9582	APOBEC3B	-0.0309655	0.999995	0.824204	-0.392506	0.0655686	0.0127965	-0.366364	0.0345471	0.00676832	-0.364184	0.0152271	0.0035095	-0.343834	0.00175004	0.00042281	-0.0261869	0.997377	0.830255
G9606_18474	84502	JPH4	-0.967455	0.999995	0.812584	-0.667946	0.946828	0.869973	-0.768762	0.934847	0.850563	NA	NA	NA	NA	NA	NA	NA	NA	NA
G9606_32523	343172	OR2T8	-0.308183	0.999995	0.726561	-0.7132	0.794425	0.517124	-1.00312	0.609363	0.336064	-0.406002	0.888371	0.720883	-0.701703	0.71475	0.504276	0.291216	0.997377	0.821388
G9606_19127	1455	CSNK1G2	-0.0489002	0.999995	0.725207	-0.0659773	0.892266	0.669481	-0.0424432	0.918097	0.757278	-0.0201163	0.941367	0.830972	-0.00200063	0.984279	0.97444	-0.0240127	0.997377	0.796629
G9606_29032	94059	LENG9	-0.0354114	0.999995	0.879748	-0.472623	0.279548	0.0916423	-0.319734	0.453247	0.208471	-0.440126	0.206521	0.0823344	-0.292633	0.362379	0.196029	-0.153448	0.997377	0.571117
G9606_16672	80349	WDR61	0.0705237	0.999995	0.608072	0.264992	0.289952	0.0963125	0.28249	0.157226	0.0460063	0.191469	0.223641	0.0912111	0.203229	0.0601376	0.0221125	-0.0174856	0.997377	0.879806
G9606_7335	114991	ZNF618	0.154131	0.999995	0.279458	0.232998	0.52181	0.240616	0.462279	0.008409	0.00122928	0.0759456	0.830825	0.622771	0.300628	0.000103409	1.9871e-05	-0.23057	0.997377	0.114775
G9606_7050	401541	CENPP	-0.269156	0.999995	0.214004	0.26172	0.533408	0.248877	0.0405574	0.935297	0.851617	0.526849	0.0268317	0.00679131	0.301018	0.217733	0.102481	0.220116	0.997377	0.253256
G9606_24570	55004	LAMTOR1	-0.0582939	0.999995	0.646736	-0.0643544	0.881364	0.639968	-0.184987	0.334891	0.131776	-0.00902324	0.961106	0.917147	-0.134856	0.0772307	0.0295975	0.120143	0.997377	0.139061
G9606_24277	828	CAPS	-0.223097	0.999995	0.56184	-0.39818	0.656863	0.355299	-0.63367	0.344453	0.13837	-0.177581	0.846998	0.645241	-0.419157	0.457434	0.267227	0.235254	0.997377	0.581587
G9606_3470	152756	FAM218A	0.176481	0.999995	0.745302	0.237394	0.90469	0.700731	0.236901	0.888084	0.686181	0.055395	0.961106	0.920332	0.0515071	0.961599	0.919501	-0.000532609	0.999812	0.999264
G9606_13453	79101	TAF1D	0.0198098	0.999995	0.91798	0.196009	0.641722	0.340469	0.228688	0.489973	0.235119	0.172518	0.457762	0.241064	0.201276	0.238399	0.115453	-0.0344696	0.997377	0.814146
G9606_15697	3897	L1CAM	-0.0323927	0.999995	0.809036	-1.23977	4.49006e-13	9.18273e-15	-1.05277	5.00619e-11	1.66983e-12	-1.21006	1.78178e-28	3.527e-30	-1.02855	1.83338e-32	6.94447e-34	-0.187397	0.997377	0.136629
G9606_1895	5066	PAM	0.099873	0.999995	0.404114	-0.313109	0.097019	0.0210649	-0.227454	0.190956	0.0600841	-0.416149	3.55811e-07	3.04275e-08	-0.335165	1.12725e-11	1.0386e-12	-0.0866227	0.997377	0.255235
G9606_20514	64708	COPS7B	-0.0398484	0.999995	0.732924	0.0663739	0.878333	0.635874	0.092157	0.709521	0.437599	0.103354	0.523075	0.291779	0.12386	0.188418	0.0858587	-0.0262301	0.997377	0.78981
G9606_33349	5557	PRIM1	0.0105842	0.999995	0.949859	0.22804	0.510133	0.231093	0.209276	0.455594	0.210036	0.213296	0.353894	0.168004	0.190304	0.270625	0.135147	0.0171519	0.997377	0.909422
G9606_7797	92291	CAPN13	NA	NA	NA	NA	NA	NA	1.15479	0.918097	0.777174	NA	NA	NA	1.15231	0.897767	0.777639	-0.861679	0.997377	0.832754
G9606_13318	4340	MOG	NA	NA	NA	NA	NA	NA	1.15479	0.918097	0.777174	NA	NA	NA	1.15231	0.897767	0.777639	-0.861679	0.997377	0.832754
G9606_23421	9536	PTGES	0.470635	0.999995	0.0148099	0.361189	0.243241	0.074149	-0.267505	0.489275	0.234725	-0.113178	0.749118	0.522574	-0.746694	0.000199975	4.0378e-05	0.627432	0.432782	0.00176592
G9606_29281	101929738	LOC101929738	0.551768	0.999995	0.445702	-0.641446	0.800666	0.527118	-0.725798	0.724613	0.455111	-1.19446	0.364543	0.174902	-1.28507	0.248817	0.121701	0.0807896	0.997377	0.943464
G9606_20955	3872	KRT17	-0.157138	0.999995	0.890369	1.39829	0.364447	0.135178	0.962442	0.5922	0.319519	1.54962	0.278757	0.121819	1.11076	0.45282	0.263408	0.437046	0.997377	0.604318
G9606_6904	27034	ACAD8	0.102984	0.999995	0.433936	0.0477817	0.916687	0.75766	-0.00917861	0.976824	0.948366	-0.0584493	0.822249	0.611193	-0.120249	0.410384	0.230548	0.0559721	0.997377	0.65062
G9606_13973	10525	HYOU1	0.0595393	0.999995	0.564069	0.940298	1.8937e-10	5.18664e-12	1.00511	3.42206e-19	5.72781e-21	0.877768	1.62616e-20	4.77936e-22	0.937601	4.81223e-92	5.70884e-94	-0.0655855	0.997377	0.465193
G9606_24146	10165	SLC25A13	0.0663854	0.999995	0.680504	0.732342	0.000256851	1.9958e-05	0.776308	1.2783e-05	8.8971e-07	0.662771	1.11694e-07	8.99215e-09	0.702283	3.6973e-12	3.31301e-13	-0.0452361	0.997377	0.684244
G9606_1416	79582	SPAG16	-0.0653344	0.999995	0.687704	-0.304168	0.326373	0.114317	-0.287058	0.28124	0.102428	-0.241815	0.286332	0.126214	-0.229801	0.213834	0.100273	-0.0177745	0.997377	0.916367
G9606_6097	92170	MTG1	-0.14762	0.999995	0.334025	-0.287697	0.280584	0.0921343	-0.338357	0.118807	0.0319641	-0.142776	0.390337	0.191965	-0.199372	0.056443	0.0205704	0.0506695	0.997377	0.66363
G9606_2941	55002	TMCO3	0.211489	0.999995	0.128537	0.357871	0.0952543	0.0205611	0.405017	0.0232347	0.00416599	0.143655	0.187599	0.0728093	0.185944	0.000724073	0.000161244	-0.0480822	0.997377	0.563432
G9606_16238	2678	GGT1	0.169267	0.999995	0.766261	-0.504891	0.753571	0.457885	-1.05767	0.350763	0.142117	-0.676504	0.478812	0.257177	-1.23515	0.117059	0.0485126	0.552383	0.997377	0.462711
G9606_15777	64332	NFKBIZ	0.298849	0.999995	0.186404	0.93891	0.000292158	2.30892e-05	1.13037	2.7173e-06	1.67694e-07	0.637783	1.06771e-07	8.56999e-09	0.824602	6.62338e-21	3.7612e-22	-0.192527	0.854161	0.055219
G9606_22181	80209	PROSER1	0.0336454	0.999995	0.805673	0.31014	0.164504	0.0430415	0.21498	0.318682	0.122781	0.274172	0.0256048	0.00642361	0.173758	0.0783612	0.030111	0.0946274	0.997377	0.351353
G9606_781	998	CDC42	0.0495601	0.999995	0.662571	0.107099	0.729213	0.43055	0.0612109	0.839613	0.603594	0.0543788	0.723056	0.489427	0.00360631	0.968935	0.932941	0.0452323	0.997377	0.583855
G9606_23903	389125	MUSTN1	-0.492625	0.999995	0.74088	0.470351	0.912497	0.719619	0.552781	0.887231	0.684667	0.958128	0.725736	0.492993	1.03478	0.666719	0.455654	-0.0850535	0.997377	0.945567
G9606_26021	85366	MYLK2	0.0842196	0.999995	0.921166	1.0076	0.469065	0.201424	0.532797	0.784155	0.525591	0.92122	0.42269	0.215197	0.440824	0.77076	0.571781	0.475133	0.997377	0.510248
G9606_18331	7570	ZNF22	0.143765	0.999995	0.367217	0.529529	0.0127894	0.00172135	0.532851	0.00361138	0.000461398	0.382689	0.00929659	0.00198331	0.380957	0.000603443	0.000132382	-0.00408163	0.997377	0.97181
G9606_13097	56623	INPP5E	-0.0639602	0.999995	0.656735	-0.48161	0.049279	0.0088355	-0.349781	0.0880312	0.0217521	-0.419225	0.0114378	0.00252432	-0.293266	0.0097858	0.00282095	-0.132009	0.997377	0.357223
G9606_19273	4677	NARS	0.0738083	0.999995	0.56775	0.384787	0.0496983	0.00893166	0.391259	0.014762	0.00240685	0.30786	0.00167106	0.000285502	0.309416	4.84196e-10	5.09097e-11	-0.00723743	0.997377	0.9314
G9606_15194	1457	CSNK2A1	0.152657	0.999995	0.18808	0.0736491	0.844791	0.59011	0.144962	0.475182	0.224557	-0.082041	0.518698	0.288487	-0.0156268	0.889982	0.735568	-0.0721951	0.997377	0.370298
G9606_18358	23460	ABCA6	0.365178	0.999995	0.460657	-0.903128	0.446827	0.185514	-1.84399	0.0677617	0.0156583	-1.27101	0.118677	0.0407741	-2.21722	0.00467498	0.00124462	0.938444	0.997377	0.309293
G9606_4970	161823	ADAL	-0.150711	0.999995	0.400623	-0.208976	0.617311	0.314577	-0.194859	0.583342	0.311743	-0.0624309	0.896959	0.731533	-0.0526279	0.894903	0.74657	-0.015097	0.997377	0.936732
G9606_15627	79609	VCPKMT	0.183892	0.999995	0.416187	0.668479	0.0307854	0.00492908	0.634605	0.0243894	0.00442002	0.482052	0.0509168	0.014599	0.442682	0.0374045	0.0128255	0.0334891	0.997377	0.860617
G9606_7153	84807	NFKBID	-0.226309	0.999995	0.282573	-0.900797	0.00471249	0.000533518	-1.02312	0.00021539	1.9621e-05	-0.676355	0.0170449	0.0039984	-0.804799	0.000649459	0.000143377	0.121643	0.997377	0.649266
G9606_9400	54020	SLC37A1	-0.681735	0.999995	0.458069	-1.6645	0.436117	0.179277	-2.22171	0.245628	0.0848871	-0.98276	0.704073	0.464722	-1.54988	0.448743	0.259961	0.577576	0.997377	0.752024
G9606_15822	89853	MVB12B	-0.0338344	0.999995	0.860717	0.0681169	0.916687	0.753261	0.231364	0.500856	0.244784	0.0990581	0.79544	0.581243	0.257218	0.221408	0.104731	-0.164023	0.997377	0.365343
G9606_33167	7299	TYR	NA	NA	NA	NA	NA	NA	2.63566	0.684333	0.41149	NA	NA	NA	2.63256	0.564317	0.35641	-2.34007	0.997377	0.446841
G9606_23649	91408	BTF3L4	0.0207899	0.999995	0.866051	0.424266	0.0264365	0.00409562	0.249827	0.165153	0.0492803	0.400198	0.000248622	3.47501e-05	0.22077	0.00202857	0.000497431	0.173695	0.925423	0.0798923
G9606_20159	728489	DNLZ	-0.131499	0.999995	0.453128	0.0781296	0.901675	0.689681	-0.164146	0.6293	0.355968	0.207094	0.406499	0.203151	-0.0406141	0.897767	0.772532	0.242066	0.997377	0.135216
G9606_24391	401562	LCNL1	-1.00782	0.999995	0.403095	-3.18875	0.224258	0.0663061	-1.07199	0.673399	0.399685	-2.18513	0.53077	0.298505	-0.0735738	0.974466	0.959796	-2.11764	0.997377	0.321475
G9606_33956	65987	KCTD14	0.420339	0.999995	0.34126	-0.202291	0.906814	0.705373	0.290194	0.848974	0.6187	-0.626197	0.352045	0.166398	-0.137683	0.897767	0.772274	-0.493812	0.997377	0.384214
G9606_35130	8370	HIST2H4A	-0.444423	0.999995	0.588062	-0.950088	0.637428	0.336288	-0.883259	0.611021	0.338482	-0.510369	0.828453	0.619765	-0.448015	0.819341	0.638362	-0.0676742	0.997377	0.952074
G9606_10423	8314	BAP1	-0.0623529	0.999995	0.634445	-0.268247	0.263632	0.0839436	-0.184753	0.387524	0.164305	-0.208705	0.0966708	0.0315799	-0.130676	0.0700762	0.0264083	-0.0839507	0.997377	0.394761
G9606_25771	79689	STEAP4	0.956098	0.999995	0.814744	NA	NA	NA	NA	NA	NA	-0.665389	0.941367	0.870466	-0.77124	0.920724	0.850087	NA	NA	NA
G9606_16680	575	ADGRB1	-1.86575	0.999995	0.626368	-1.56271	0.90235	0.693421	-1.66103	0.881242	0.67474	NA	NA	NA	NA	NA	NA	NA	NA	NA
G9606_29106	2798	GNRHR	1.79049	0.999995	0.34914	0.303733	0.960944	0.905233	1.75597	0.641692	0.369507	-1.492	0.650956	0.410845	-0.0369796	0.986574	0.978557	-1.45949	0.997377	0.421536
G9606_9760	1365	CLDN3	-0.325375	0.999995	0.841632	1.93899	0.331597	0.117167	1.19986	0.637515	0.364492	2.25622	0.162021	0.0600562	1.51371	0.400513	0.2235	0.734455	0.997377	0.454225
G9606_76	57505	AARS2	0.0237871	0.999995	0.862945	-0.103746	0.854923	0.603645	-0.0708092	0.850593	0.621109	-0.130512	0.666468	0.425381	-0.102809	0.448229	0.259479	-0.0337343	0.997377	0.833454
G9606_19445	56140	PCDHA8	-1.84142	0.999995	0.633406	-1.53829	0.904278	0.700216	-0.680884	0.934847	0.825059	NA	NA	NA	1.15231	0.897767	0.777639	-0.861679	0.997377	0.832754
G9606_12562	149951	COMMD7	-0.105689	0.999995	0.444219	-0.190839	0.489011	0.215595	-0.280137	0.164233	0.0488182	-0.088119	0.550835	0.317681	-0.18328	0.0185094	0.00575924	0.0893144	0.997377	0.352904
G9606_13833	55	ACPP	0.79944	0.977217	0.00222588	-1.50613	0.00286348	0.000301353	-1.53128	0.000884127	9.38476e-05	-2.30737	1.02034e-10	5.82524e-12	-2.33964	6.28113e-13	5.35216e-14	0.0231522	0.997377	0.963448
G9606_12252	5428	POLG	-0.0803124	0.999995	0.493033	-0.170573	0.542837	0.255732	-0.0557497	0.86264	0.641206	-0.0933522	0.620218	0.380665	0.0165464	0.909754	0.799523	-0.115726	0.997377	0.274368
G9606_14921	440712	RHEX	-0.910761	0.999995	0.740542	1.30688	0.799092	0.524211	1.18754	0.798063	0.539987	2.21427	0.554548	0.320488	2.08846	0.513109	0.311987	0.116005	0.997377	0.943702
G9606_22152	152992	TRMT44	-0.165445	0.999995	0.378552	-0.331729	0.32833	0.115465	-0.270958	0.384827	0.162258	-0.169352	0.553507	0.319778	-0.114278	0.659264	0.447701	-0.0609986	0.997377	0.729954
G9606_24132	6819	SULT1C2	NA	NA	NA	1.25561	0.916687	0.758302	NA	NA	NA	1.25816	0.898288	0.757825	NA	NA	NA	1.06187	0.997377	0.794684
G9606_164	905	CCNT2	0.160495	0.999995	0.400054	0.189771	0.649745	0.34796	0.410355	0.108376	0.0283975	0.0253083	0.941367	0.842325	0.242403	0.0340446	0.0115279	-0.222913	0.899096	0.0693849
G9606_18506	253639	ZNF620	-0.162176	0.999995	0.731255	-0.949286	0.282936	0.0933785	-0.303061	0.830779	0.590757	-0.790108	0.341846	0.159927	-0.148078	0.901263	0.782248	-0.648119	0.997377	0.307974
G9606_8692	102724985	LOC102724985	-0.159297	0.999995	0.509372	-0.00124224	0.998047	0.996235	-0.56943	0.244672	0.0844101	0.15645	0.700986	0.461201	-0.418224	0.520007	0.31781	0.567225	0.83747	0.0515137
G9606_13056	84249	PSD2	2.43759	0.999995	0.405989	2.07828	0.837251	0.578893	2.63276	0.636946	0.364112	-0.345986	0.945604	0.880833	0.187934	0.962924	0.921174	-0.539813	0.997377	0.811055
G9606_94	100127983	C8orf88	0.0284606	0.999995	0.8805	0.819112	0.000920357	8.31187e-05	0.634963	0.00415003	0.000540711	0.786682	3.23099e-05	3.71456e-06	0.598329	0.000127623	2.4939e-05	0.182581	0.997377	0.256317
G9606_25139	166785	MMAA	-0.026061	0.999995	0.895901	0.0669336	0.918874	0.761973	0.0031406	0.993549	0.987345	0.0895207	0.849715	0.650029	0.0210914	0.952266	0.901863	0.0624241	0.997377	0.746551
G9606_13290	10342	TFG	-0.0149188	0.999995	0.885558	0.335561	0.054727	0.0101392	0.240498	0.0777397	0.0184789	0.347426	0.000809461	0.000127159	0.247392	5.91685e-06	9.44928e-07	0.094396	0.997377	0.276883
G9606_2383	64927	TTC23	-0.0405706	0.999995	0.783832	-0.0753139	0.891508	0.666735	0.0926516	0.796189	0.537932	-0.0384427	0.910434	0.771973	0.124806	0.411376	0.231303	-0.168981	0.997377	0.20431
G9606_17900	54676	GTPBP2	-0.0301683	0.999995	0.790183	-0.1192	0.711629	0.412698	-0.0567987	0.852044	0.622681	-0.0922307	0.606791	0.36873	-0.0350066	0.780802	0.582334	-0.0630915	0.997377	0.538474
G9606_30634	3005	H1F0	0.069823	0.999995	0.522546	0.00997236	0.972952	0.94565	-0.0362755	0.918097	0.751991	-0.0629584	0.754158	0.529367	-0.113877	0.0757618	0.0289205	0.0451857	0.997377	0.653494
G9606_3192	55257	MRGBP	0.0391904	0.999995	0.755363	0.137842	0.654326	0.352229	-0.0398519	0.918097	0.773895	0.0959885	0.604984	0.367152	-0.0870348	0.562435	0.354693	0.177135	0.997377	0.129009
G9606_1100	123016	TTC8	-0.0942099	0.999995	0.434772	0.00939846	0.974035	0.947125	4.86594e-05	0.999746	0.999686	0.100217	0.514043	0.284445	0.0859653	0.387577	0.213684	0.00855547	0.997377	0.929224
G9606_18771	5316	PKNOX1	0.0536151	0.999995	0.671615	0.228882	0.333974	0.118591	0.28918	0.0891861	0.0221019	0.171948	0.258385	0.110746	0.227323	0.0232906	0.00748256	-0.0611935	0.997377	0.565474
G9606_1976	27033	ZBTB32	1.31271	0.999995	0.329988	0.871885	0.828589	0.563307	0.772212	0.8378	0.601225	-0.441772	0.888291	0.720658	-0.546041	0.824776	0.646043	0.0974045	0.997377	0.94143
G9606_16914	84259	DCUN1D5	0.0535788	0.999995	0.662335	0.463556	0.00764121	0.000937174	0.329557	0.0358565	0.00710541	0.406564	0.00018846	2.54768e-05	0.267516	0.00118151	0.000274994	0.133247	0.997377	0.166359
G9606_3621	83478	ARHGAP24	0.00147568	0.999995	0.99216	-0.09995	0.82601	0.560512	0.146665	0.610304	0.337232	-0.104443	0.644116	0.404118	0.136899	0.343505	0.183398	-0.247177	0.839133	0.0521504
G9606_30056	9363	RAB33A	0.0775132	0.999995	0.893114	1.16279	0.127624	0.0303431	0.670017	0.474196	0.22368	1.08307	0.090535	0.029204	0.584226	0.430042	0.244699	0.493163	0.997377	0.291163
G9606_809	5662	PSD	-0.113383	0.999995	0.712294	-0.495186	0.418917	0.16855	-0.276986	0.691896	0.420205	-0.384516	0.453357	0.23817	-0.171491	0.772473	0.573191	-0.219058	0.997377	0.538437
G9606_1962	29088	MRPL15	-0.0313655	0.999995	0.781968	0.15572	0.535029	0.25002	-0.0162126	0.954224	0.886851	0.183513	0.141593	0.0504847	0.00686606	0.960795	0.917227	0.170912	0.899873	0.06971
G9606_3827	56647	BCCIP	-0.0254648	0.999995	0.842432	0.054277	0.908317	0.709229	-0.00981335	0.97625	0.937581	0.0761823	0.700986	0.461204	0.00710012	0.964807	0.924776	0.0633221	0.997377	0.529756
G9606_8679	65125	WNK1	0.152281	0.999995	0.386366	-0.212055	0.57995	0.284342	0.0556009	0.918097	0.750784	-0.366845	0.00690937	0.00141231	-0.103669	0.0531595	0.0191913	-0.26902	0.696849	0.0159571
G9606_8522	84988	PPP1R16A	-0.0571761	0.999995	0.71503	-0.380843	0.142106	0.034952	-0.448312	0.035151	0.00692804	-0.326311	0.0690597	0.0210388	-0.399294	0.0043027	0.0011354	0.0670202	0.997377	0.656936
G9606_1525	124602	KIF19	NA	NA	NA	NA	NA	NA	1.15479	0.918097	0.777174	NA	NA	NA	1.15231	0.897767	0.777639	-0.861679	0.997377	0.832754
G9606_590	56853	CELF4	0.00315071	0.999995	0.999	-0.590824	0.946828	0.835757	0.792695	0.906875	0.716917	-0.603611	0.941367	0.837994	0.778642	0.878483	0.717808	-1.38474	0.997377	0.567246
G9606_16279	84916	UTP4	-0.0515569	0.999995	0.695138	0.0353388	0.945568	0.806665	-0.000262925	0.999401	0.998392	0.083396	0.51466	0.285097	0.0425002	0.646683	0.434835	0.0351041	0.997377	0.663293
G9606_3885	23017	FAIM2	-0.858809	0.999995	0.516445	-1.33195	0.685402	0.385787	-1.98305	0.474729	0.224139	-0.48035	0.920792	0.788118	-1.12924	0.745245	0.542217	0.639499	0.997377	0.764993
G9606_8335	165631	PARP15	-0.379377	0.999995	0.00967285	-0.189242	0.60308	0.303505	-0.27943	0.193953	0.0614082	0.186765	0.408223	0.204431	0.091355	0.560858	0.353199	0.0897456	0.997377	0.536031
G9606_22120	11198	SUPT16H	0.00562928	0.999995	0.96035	-0.0162498	0.960224	0.90357	0.0883495	0.719766	0.449544	-0.0251091	0.898288	0.742984	0.0746149	0.227675	0.108614	-0.105449	0.997377	0.188342
G9606_8206	1153	CIRBP	-0.150482	0.999995	0.194978	-0.164429	0.498332	0.222057	-0.169987	0.374107	0.155373	-0.0170764	0.941367	0.838452	-0.0279031	0.836996	0.659678	0.00505658	0.997377	0.954286
G9606_2813	2619	GAS1	0.203626	0.999995	0.464106	-0.279568	0.673794	0.374213	-0.551329	0.248066	0.0861637	-0.486511	0.203691	0.0808987	-0.763029	0.0187817	0.00586489	0.270518	0.997377	0.397357
G9606_9607	64518	TEKT3	-1.58904	0.999995	0.403729	-3.14368	0.462554	0.196438	-3.24258	0.411323	0.179869	-1.56199	0.849715	0.654884	-1.66716	0.795788	0.606059	NA	NA	NA
G9606_4342	1666	DECR1	-0.0706218	0.999995	0.60807	0.0143123	0.967536	0.930753	-0.203745	0.341451	0.136527	0.0806982	0.71786	0.48383	-0.142004	0.112865	0.0465543	0.21715	0.857946	0.0567419
G9606_2287	65084	TMEM135	0.0574952	0.999995	0.806866	0.398956	0.304449	0.103119	0.328624	0.374849	0.155997	0.337561	0.0786291	0.0245995	0.264152	0.0615102	0.0226913	0.0677063	0.997377	0.643175
G9606_12224	10445	MCRS1	-0.0491759	0.999995	0.72498	0.0213675	0.954566	0.890241	-0.0369152	0.927588	0.791499	0.0674939	0.690817	0.450761	0.00384791	0.969797	0.951323	0.0578478	0.997377	0.524215
G9606_14381	54438	GFOD1	-0.0909551	0.999995	0.701952	0.357185	0.411263	0.163379	0.563997	0.0951414	0.0239375	0.44577	0.157564	0.0578621	0.646681	0.0107143	0.00312475	-0.206751	0.997377	0.379994
G9606_23996	23235	SIK2	0.341245	0.999995	0.0384984	-0.510802	0.0673685	0.0132482	-0.292472	0.248573	0.0863711	-0.854953	1.65762e-08	1.21245e-09	-0.641177	4.56399e-17	3.13592e-18	-0.219668	0.997377	0.126146
G9606_26245	790955	UQCC3	-0.13453	0.999995	0.454656	0.0102089	0.979593	0.957786	-0.146983	0.691331	0.419032	0.1409	0.528464	0.296146	-0.0211864	0.924934	0.858423	0.156371	0.997377	0.259885
G9606_4892	2591	GALNT3	-0.147387	0.999995	0.635927	-1.63486	0.000263539	2.05572e-05	-1.26142	0.00393486	0.000507938	-1.4916	0.000284253	4.02449e-05	-1.12288	0.00237271	0.000589964	-0.37445	0.997377	0.390026
G9606_30449	125965	COX6B2	-1.39269	0.999995	0.24351	0.47263	0.869768	0.622837	-0.518271	0.86303	0.641881	1.86327	0.214859	0.0866957	0.868255	0.700158	0.489301	0.988495	0.997377	0.31985
G9606_12183	153769	SH3RF2	-0.394007	0.999995	0.0678513	-0.880376	0.00196563	0.000197322	-0.761399	0.00490582	0.000653441	-0.489887	0.102086	0.0338294	-0.376024	0.164505	0.0727343	-0.11951	0.997377	0.617736
G9606_6164	1775	DNASE1L2	-0.139919	0.999995	0.849617	-0.341757	0.897232	0.679419	-0.454656	0.820983	0.574624	-0.206721	0.927167	0.799255	-0.32371	0.850151	0.681411	0.113122	0.997377	0.896798
G9606_2073	113246	C12orf57	0.0128824	0.999995	0.930112	0.452275	0.0443197	0.00770568	0.227027	0.338867	0.134412	0.436503	0.000688003	0.000105837	0.205789	0.0295897	0.00983412	0.224871	0.846726	0.0530622
G9606_20651	4081	MAB21L1	0.071056	0.999995	0.816656	0.134666	0.902865	0.694306	-0.00427681	0.994711	0.989753	0.0604984	0.941367	0.843294	-0.0839157	0.897767	0.773085	0.137994	0.997377	0.66993
G9606_33725	5689	PSMB1	0.0183583	0.999995	0.883549	0.113071	0.735694	0.436632	-0.0869609	0.749094	0.486151	0.0911262	0.525798	0.293966	-0.114057	0.0568242	0.0207231	0.199535	0.727125	0.022969
G9606_6818	55193	PBRM1	0.184706	0.999995	0.379611	0.239517	0.543822	0.256327	0.4473	0.111884	0.0295523	0.0520684	0.771669	0.550507	0.255378	9.52149e-05	1.82276e-05	-0.209148	0.655822	0.0129407
G9606_5866	2130	EWSR1	-0.0155835	0.999995	0.881774	0.0134487	0.967536	0.920292	0.0491448	0.864045	0.645089	0.0260489	0.907596	0.768472	0.0568748	0.38091	0.209081	-0.0365919	0.997377	0.673891
G9606_15827	10158	PDZK1IP1	-0.893466	0.999995	0.746129	2.10037	0.4944	0.219432	-1.65108	0.863063	0.643673	2.99196	0.239547	0.0998376	-0.77124	0.920724	0.850087	3.75702	0.839133	0.0519847
G9606_3221	9942	XYLB	-0.121415	0.999995	0.555907	-0.194591	0.711734	0.412893	0.0637573	0.918097	0.77075	-0.076512	0.887939	0.720157	0.177191	0.553434	0.346904	-0.25945	0.997377	0.234958
G9606_4537	11146	GLMN	0.105251	0.999995	0.612544	0.101992	0.89127	0.660426	-0.0625073	0.919607	0.77936	-0.00665441	0.984126	0.973613	-0.175991	0.563423	0.355515	0.163495	0.997377	0.442679
G9606_584	55238	SLC38A7	-0.0693772	0.999995	0.636001	-0.0790584	0.871092	0.625111	-0.0244041	0.943549	0.868485	-0.0123631	0.953179	0.898215	0.0364993	0.80979	0.622972	-0.0547363	0.997377	0.582988
G9606_9823	9577	BABAM2	-0.0564584	0.999995	0.658186	-0.256589	0.310209	0.106204	-0.325356	0.0692652	0.0160933	-0.203234	0.203837	0.0809936	-0.277512	0.0051623	0.00138648	0.0685058	0.997377	0.575903
G9606_20120	107984648	LOC107984648	-0.00519666	0.999995	0.990599	0.118773	0.942773	0.800925	-0.0950982	0.934847	0.83698	0.119275	0.91831	0.784061	-0.0989621	0.91965	0.81343	0.212522	0.997377	0.635251
G9606_22469	55813	UTP6	0.0456852	0.999995	0.718616	0.29862	0.135913	0.0329943	0.262944	0.152354	0.0441588	0.249393	0.0279444	0.00711341	0.208667	0.0217363	0.00690338	0.035043	0.997377	0.718026
G9606_3419	5629	PROX1	0.50551	0.999995	0.655965	-1.5081	0.694192	0.39488	0.183581	0.954088	0.886581	-2.01763	0.391235	0.192477	-0.326719	0.897767	0.766537	-1.69434	0.997377	0.315757
G9606_4058	220064	LTO1	0.0202571	0.999995	0.890287	0.0869153	0.851732	0.59948	0.164389	0.526046	0.264675	0.0629924	0.817222	0.605629	0.135633	0.33698	0.17888	-0.0784063	0.997377	0.522104
G9606_5769	7741	ZSCAN26	-0.0589518	0.999995	0.707947	0.0864146	0.880412	0.638426	-0.00235716	0.994231	0.988565	0.141463	0.569014	0.334026	0.0480601	0.863015	0.698078	0.0876864	0.997377	0.561044
G9606_425	1665	DHX15	0.023908	0.999995	0.863975	0.134134	0.693536	0.394214	0.174772	0.460929	0.213857	0.10701	0.44451	0.231966	0.143117	0.0138362	0.00416934	-0.0417036	0.997377	0.645354
G9606_22702	100532726	NDUFC2-KCTD14	-0.280573	0.999995	0.102077	0.120314	0.864001	0.615276	-0.0288613	0.943328	0.867164	0.397986	0.16556	0.061698	0.243004	0.151525	0.0658076	0.149417	0.997377	0.460464
G9606_22328	729991	BORCS8	-0.120265	0.999995	0.492173	-0.452929	0.081458	0.0168607	-0.333198	0.182364	0.0564254	-0.335835	0.06933	0.0211545	-0.221591	0.171884	0.076709	-0.120156	0.997377	0.416067
G9606_8578	331	XIAP	0.159077	0.999995	0.339286	0.509036	0.0205566	0.00303838	0.582356	0.00252535	0.000307135	0.347214	0.00327547	0.000605082	0.415855	3.85367e-07	5.33517e-08	-0.0743319	0.997377	0.426054
G9606_23332	7919	DDX39B	-0.0377572	0.999995	0.743385	0.17522	0.45314	0.189528	0.0693461	0.80038	0.548638	0.209835	0.0173525	0.00407579	0.0985997	0.0441029	0.0154782	0.10547	0.997377	0.15917
G9606_27907	107987211	LOC107987211	NA	NA	NA	1.25561	0.916687	0.758302	NA	NA	NA	1.25816	0.898288	0.757825	NA	NA	NA	1.06187	0.997377	0.794684
G9606_9470	79969	ATAT1	0.000668004	0.999995	0.996644	0.287708	0.28254	0.0931517	0.154892	0.592245	0.319639	0.284327	0.107994	0.0361568	0.145968	0.386104	0.212583	0.132642	0.997377	0.313412
G9606_2621	51115	RMDN1	-0.0835837	0.999995	0.525352	-0.201725	0.426493	0.173315	-0.302715	0.0920783	0.0230182	-0.122142	0.409666	0.205499	-0.227811	0.00957414	0.00275149	0.0999207	0.997377	0.321347
G9606_7530	284904	SEC14L4	-0.0101305	0.999995	0.992171	-1.45027	0.617477	0.314785	-1.54937	0.552505	0.286313	-1.44093	0.525059	0.293275	-1.54486	0.447351	0.25867	0.10013	0.997377	0.957414
G9606_6086	5707	PSMD1	-0.101329	0.999995	0.363801	-0.193417	0.354034	0.129815	-0.168342	0.331768	0.130178	-0.0956063	0.350864	0.165691	-0.0756599	0.173967	0.0778587	-0.0256732	0.997377	0.719234
G9606_16579	147495	APCDD1	-0.016963	0.999995	0.910183	-2.18597	2.91095e-28	2.07222e-30	-2.19783	5.21339e-34	4.04917e-36	-2.17309	6.5895e-34	1.04987e-35	-2.18887	4.26538e-46	1.15843e-47	0.012131	0.997377	0.957111
G9606_1052	23567	ZNF346	0.0456548	0.999995	0.778283	-0.0540096	0.926438	0.773075	0.0970847	0.824385	0.578047	-0.102819	0.719646	0.485588	0.0427991	0.892461	0.741466	-0.151413	0.997377	0.332945
G9606_19537	54788	DNAJB12	-0.0543567	0.999995	0.688211	-0.210984	0.410609	0.163045	-0.222582	0.285516	0.104535	-0.159346	0.20465	0.0813906	-0.176241	0.0321752	0.0108174	0.0111455	0.997377	0.905664
G9606_17828	58189	WFDC1	-0.0137123	0.999995	0.943052	1.09211	4.63774e-06	2.42295e-07	0.863609	2.19857e-06	1.3277e-07	1.10268	0.00119426	0.000196762	0.868442	4.64695e-06	7.30651e-07	0.228044	0.997377	0.140291
G9606_27552	51081	MRPS7	-0.0546126	0.999995	0.713969	0.0892009	0.832821	0.56884	-0.0145861	0.971397	0.923263	0.14042	0.317837	0.144954	0.0311629	0.870412	0.707243	0.103602	0.997377	0.307496
G9606_7215	201255	LRRC45	-0.0882996	0.999995	0.60394	-0.372142	0.303888	0.102738	-0.45088	0.0562995	0.01243	-0.287246	0.287404	0.126843	-0.371041	0.0116737	0.0034446	0.0779094	0.997377	0.685465
G9606_9893	147929	ZNF565	-0.26982	0.999995	0.394418	-0.268126	0.747704	0.449633	-0.361907	0.577979	0.307096	-0.000717693	0.999162	0.998317	-0.0995893	0.897767	0.765488	0.0921872	0.997377	0.802237
G9606_28077	107987098	LOC107987098	-0.060245	0.999995	0.926735	-0.470484	0.841868	0.585743	0.138783	0.934847	0.847522	-0.413662	0.839877	0.634039	0.190662	0.901263	0.78235	-0.610139	0.997377	0.489923
G9606_28269	27240	SIT1	NA	NA	NA	1.25561	0.916687	0.758302	NA	NA	NA	1.25816	0.898288	0.757825	NA	NA	NA	1.06187	0.997377	0.794684
G9606_33948	112812	FDX2	-0.100536	0.999995	0.552637	-0.139692	0.754127	0.458363	-0.0997565	0.810918	0.561689	-0.0415064	0.902208	0.762385	-0.00760047	0.969797	0.946572	-0.0398715	0.997377	0.775795
G9606_11327	5871	MAP4K2	-0.00395139	0.999995	0.978938	-0.451602	0.0472709	0.00835568	-0.465669	0.0174554	0.00295529	-0.450681	0.00277087	0.000500998	-0.470061	0.000109014	2.10255e-05	0.013504	0.997377	0.922149
G9606_18898	130827	TMEM182	0.530531	0.999995	0.0809098	0.603849	0.189266	0.0522606	0.638834	0.113996	0.0302062	0.0697142	0.923772	0.793206	0.100661	0.848688	0.678654	-0.0367502	0.997377	0.884746
G9606_14652	7105	TSPAN6	0.180159	0.999995	0.212353	0.764668	2.09717e-05	1.27151e-06	0.608166	0.000173082	1.53292e-05	0.581066	6.39041e-06	6.61795e-07	0.41976	6.34894e-05	1.18522e-05	0.155584	0.997377	0.164797
G9606_6083	10483	SEC23B	0.0974959	0.999995	0.406111	0.538085	0.000645518	5.54158e-05	0.52081	0.000256736	2.37156e-05	0.43739	1.66519e-07	1.36672e-08	0.415241	2.53642e-11	2.39499e-12	0.0165653	0.997377	0.842984
G9606_10592	6383	SDC2	-0.109731	0.999995	0.438269	1.14493	9.01756e-10	2.72551e-11	1.07933	2.0662e-15	4.82682e-17	1.25146	1.3001e-17	4.50365e-19	1.18107	7.23985e-44	2.04474e-45	0.064891	0.997377	0.604196
G9606_9569	55589	BMP2K	0.0277099	0.999995	0.888242	-0.384224	0.21354	0.0617733	-0.116136	0.814339	0.565256	-0.415328	0.000310835	4.43086e-05	-0.15132	0.159423	0.0700441	-0.269418	0.720379	0.018865
G9606_31827	1519	CTSO	0.260934	0.999995	0.159764	-0.451975	0.142667	0.0351848	-0.388869	0.167884	0.0503479	-0.718033	6.97354e-06	7.23447e-07	-0.657826	2.17011e-07	2.9299e-08	-0.0652687	0.997377	0.686708
G9606_23304	221908	PPP1R35	0.172333	0.999995	0.341766	-0.0954319	0.880491	0.638589	-0.403818	0.153279	0.0445284	-0.269652	0.15766	0.0579356	-0.584125	5.99134e-05	1.11161e-05	0.308197	0.873027	0.0597595
G9606_16732	10296	MAEA	0.000642625	0.999995	0.995682	0.0877342	0.795219	0.518914	0.0426039	0.912458	0.727308	0.0843065	0.568414	0.333484	0.0337608	0.800151	0.611654	0.0447501	0.997377	0.620593
G9606_14938	92609	TIMM50	-0.0879249	0.999995	0.552447	0.0160352	0.967536	0.919703	-0.0138788	0.971993	0.924454	0.101136	0.446593	0.233511	0.0654805	0.459808	0.269029	0.0297434	0.997377	0.729629
G9606_26570	9310	ZNF235	-0.111487	0.999995	0.767001	-0.630873	0.365285	0.135704	-0.323412	0.676984	0.403784	-0.522631	0.424109	0.216354	-0.219728	0.762421	0.561095	-0.308606	0.997377	0.472134
G9606_16314	94234	FOXQ1	0.37886	0.999995	0.201867	-2.62304	9.04256e-06	5.00243e-07	-2.8074	2.76419e-06	1.71087e-07	-3.00535	5.49043e-09	3.74423e-10	-3.19432	2.78237e-10	2.8777e-11	0.181521	0.997377	0.830468
G9606_9339	11095	ADAMTS8	0.203088	0.999995	0.329783	-1.07832	1.92699e-05	1.14973e-06	-0.847007	0.000191938	1.71841e-05	-1.28554	1.1827e-09	7.50877e-11	-1.05845	0.000108068	2.08313e-05	-0.233071	0.997377	0.220221
G9606_29406	654231	OCM	NA	NA	NA	NA	NA	NA	1.15479	0.918097	0.777174	NA	NA	NA	1.15231	0.897767	0.777639	-0.861679	0.997377	0.832754
G9606_8534	256643	BCLAF3	-0.127637	0.999995	0.545415	-0.0533845	0.946828	0.811871	-0.199874	0.629147	0.355692	0.0708338	0.88624	0.716961	-0.0806964	0.836131	0.658593	0.145737	0.997377	0.463089
G9606_14566	400745	SH2D5	-0.288626	0.999995	0.103466	-2.89755	5.65634e-27	4.19721e-29	-2.30859	1.55006e-24	1.88519e-26	-2.6109	7.52398e-26	1.69369e-27	-2.02881	1.5515e-25	7.22216e-27	-0.592938	0.899096	0.069433
G9606_2361	8835	SOCS2	-0.0717494	0.999995	0.562508	-1.59161	2.58066e-24	2.39757e-26	-1.63167	1.43236e-31	1.21598e-33	-1.52258	4.84425e-49	4.79455e-51	-1.56802	5.02224e-81	7.2887e-83	0.039392	0.997377	0.746941
G9606_11560	401265	KLHL31	0.576059	0.999995	0.69197	2.30041	0.180909	0.0491454	2.27687	0.158925	0.046666	1.72063	0.227276	0.093119	1.69274	0.192165	0.0880746	0.021038	0.997377	0.97922
G9606_28264	8660	IRS2	-0.151278	0.999995	0.374826	0.47242	0.0430449	0.00741652	0.358653	0.14215	0.0404037	0.620937	2.41914e-06	2.33593e-07	0.502588	4.04217e-05	7.30735e-06	0.112423	0.997377	0.366658
G9606_8795	27127	SMC1B	-0.900688	0.999995	0.743775	-1.56463	0.89127	0.66641	-0.704575	0.932227	0.802748	-0.665389	0.941367	0.870466	0.190547	0.969797	0.952521	-0.861679	0.997377	0.832754
G9606_2750	283417	DPY19L2	0.284109	0.999995	0.174177	-0.154395	0.802029	0.528315	-0.0918482	0.892242	0.691382	-0.442524	0.0779726	0.0243282	-0.384432	0.0750489	0.0285987	-0.0634519	0.997377	0.768676
G9606_26677	1047	CLGN	0.128044	0.999995	0.517739	-0.253353	0.548706	0.260076	-0.497373	0.0782916	0.0186572	-0.383922	0.134402	0.0473367	-0.633175	0.00117838	0.000274051	0.243233	0.997377	0.238521
G9606_23914	25921	ZDHHC5	-0.00779461	0.999995	0.937096	-0.254438	0.239346	0.0725143	-0.130748	0.463261	0.215572	-0.2499	0.044936	0.0125973	-0.131217	0.0242603	0.00783267	-0.124452	0.997377	0.216324
G9606_35942	283212	KLHL35	-0.16863	0.999995	0.680135	0.0757376	0.946828	0.855604	0.0287438	0.976824	0.944501	0.240594	0.768632	0.54699	0.18892	0.81139	0.624691	0.0459313	0.997377	0.907443
G9606_10057	160418	TMTC3	0.0866799	0.999995	0.66639	0.482769	0.12087	0.0281903	0.484354	0.0632988	0.0143908	0.392375	0.0189132	0.00450744	0.390364	3.20309e-05	5.69982e-06	-0.00365116	0.997377	0.978072
G9606_4545	8031	NCOA4	0.0633557	0.999995	0.628758	-0.0678298	0.881957	0.640983	0.00667721	0.978489	0.959931	-0.134332	0.161415	0.0597147	-0.0644074	0.269507	0.134451	-0.075543	0.997377	0.316782
G9606_20452	1477	CSTF1	0.000158537	0.999995	0.999014	-0.142311	0.64341	0.341928	-0.15131	0.522889	0.262321	-0.145507	0.331749	0.153772	-0.159909	0.1104	0.0453208	0.00855519	0.997377	0.937285
G9606_32396	10365	KLF2	0.0400563	0.999995	0.802997	0.218863	0.471608	0.203626	0.059618	0.89508	0.700371	0.176768	0.340637	0.159053	0.0118601	0.953179	0.904331	0.159238	0.997377	0.176508
G9606_14715	205564	SENP5	0.0221863	0.999995	0.867889	0.261035	0.275665	0.0896836	0.387584	0.0221677	0.00393198	0.23568	0.0743103	0.0230241	0.357422	1.47963e-05	2.49932e-06	-0.127509	0.997377	0.214184
G9606_15283	646817	SETSIP	-0.967455	0.999995	0.812584	-0.667946	0.946828	0.869973	-0.768762	0.934847	0.850563	NA	NA	NA	NA	NA	NA	NA	NA	NA
G9606_19437	733	C8G	-1.01622	0.999995	0.565367	-0.757932	0.90275	0.694	-0.085968	0.976824	0.955718	0.258041	0.95579	0.903693	0.926224	0.768619	0.569124	-0.667208	0.997377	0.706716
G9606_9323	3692	EIF6	-0.117528	0.999995	0.395197	-0.11725	0.735479	0.436291	-0.142128	0.57754	0.30673	-0.00269699	0.98331	0.97232	-0.0331688	0.739168	0.533122	0.0246396	0.997377	0.765665
G9606_23049	140710	SOGA1	0.00302518	0.999995	0.97692	-0.182089	0.525468	0.243589	-0.0176994	0.943549	0.868035	-0.187999	0.259976	0.111663	-0.0286371	0.77981	0.580912	-0.165279	0.997377	0.146119
G9606_6063	55703	POLR3B	0.0528598	0.999995	0.715238	-0.267369	0.322412	0.111996	0.0719378	0.854409	0.625232	-0.323369	0.0440656	0.0123182	0.0110448	0.959492	0.914685	-0.340148	0.586182	0.00870763
G9606_7360	117154	DACH2	-0.626418	0.999995	0.148116	0.680086	0.268509	0.0863712	0.347063	0.655223	0.381993	1.30346	0.00873148	0.00184747	0.965508	0.0508118	0.0182046	0.332761	0.997377	0.373794
G9606_12483	8467	SMARCA5	0.0262168	0.999995	0.855246	0.133431	0.687037	0.387182	0.180002	0.435863	0.196153	0.104017	0.514454	0.284859	0.145999	0.0709873	0.0267859	-0.0477101	0.997377	0.596687
G9606_3536	100996709	LOC100996709	0.140432	0.999995	0.510137	0.204574	0.767679	0.474675	-0.0166562	0.976824	0.940872	0.0622276	0.935757	0.811912	-0.165021	0.588914	0.377194	0.221722	0.997377	0.390653
G9606_4628	169792	GLIS3	0.0726574	0.999995	0.70445	1.42734	7.38409e-13	1.55914e-14	1.4022	1.42182e-13	3.81801e-15	1.35161	1.68619e-28	3.3276e-30	1.32225	1.99636e-37	6.588e-39	0.0236586	0.997377	0.826366
G9606_1009	4832	NME3	-0.000530127	0.999995	0.997997	-0.446513	0.195429	0.0546048	-0.552208	0.0604561	0.0136098	-0.450483	0.0204917	0.00493927	-0.560422	0.000479066	0.000103366	0.104576	0.997377	0.559609
G9606_12659	35	ACADS	-0.116837	0.999995	0.645236	-0.703811	0.0719641	0.014418	-0.839298	0.0175809	0.00297973	-0.589188	0.0443763	0.0124211	-0.730971	0.00388567	0.00101529	0.13525	0.997377	0.616729
G9606_3446	79815	NIPAL2	-0.0328138	0.999995	0.828123	-0.974002	1.01497e-06	4.79443e-08	-0.668742	0.000258452	2.39016e-05	-0.945725	3.39473e-13	1.57137e-14	-0.643949	2.61322e-11	2.47222e-12	-0.307119	0.722235	0.0212301
G9606_5315	140738	TMEM37	-0.594371	0.999995	0.620396	-2.77742	0.352343	0.129004	-3.84028	0.150475	0.0434147	-2.18359	0.490975	0.26617	-3.25172	0.23159	0.111248	1.06187	0.997377	0.794684
G9606_2582	84937	ZNRF1	-0.0225646	0.999995	0.86942	-0.197735	0.507516	0.228835	-0.240986	0.266449	0.0948911	-0.177967	0.292327	0.129721	-0.226418	0.0364341	0.0124643	0.0427778	0.997377	0.727613
G9606_16181	3000	GUCY2D	-2.43503	0.999995	0.407586	-0.259447	0.962122	0.907842	-1.27229	0.849312	0.619521	2.1777	0.727825	0.499068	1.15231	0.897767	0.777639	1.01632	0.997377	0.704585
G9606_14472	139760	GPR119	NA	NA	NA	1.25561	0.916687	0.758302	NA	NA	NA	1.25816	0.898288	0.757825	NA	NA	NA	1.06187	0.997377	0.794684
G9606_500	27148	STK36	-0.0446426	0.999995	0.732842	-0.390478	0.0938283	0.0201457	-0.358462	0.0467925	0.00989999	-0.348449	0.0336481	0.00891461	-0.321965	0.00562471	0.0015267	-0.0325591	0.997377	0.814658
G9606_9319	4783	NFIL3	-0.0667577	0.999995	0.573066	-1.72206	4.36003e-22	4.97132e-24	-1.6035	7.25589e-30	6.7714e-32	-1.65881	1.86877e-36	2.76312e-38	-1.54546	1.31797e-72	2.17465e-74	-0.118907	0.997377	0.432664
G9606_28288	5361	PLXNA1	0.0270071	0.999995	0.82121	-0.425931	0.0861747	0.0180189	-0.102795	0.685913	0.412957	-0.455709	0.00623838	0.00125558	-0.137383	0.071566	0.0270344	-0.324188	0.71566	0.0179384
G9606_29072	116064	LRRC58	0.070368	0.999995	0.704896	0.260717	0.432473	0.177049	0.279585	0.337378	0.133436	0.186748	0.209208	0.0837591	0.201274	0.0628701	0.0232763	-0.0202049	0.997377	0.856288
G9606_5858	64965	MRPS9	-0.0738066	0.999995	0.592426	0.0754204	0.874006	0.628632	-0.0492667	0.912495	0.727513	0.146138	0.412638	0.207788	0.0159942	0.932323	0.869554	0.124392	0.997377	0.294198
G9606_29555	168448	CDC14C	0.584026	0.999995	0.556449	0.683378	0.794169	0.516689	0.0446045	0.983505	0.969053	0.0947874	0.961106	0.916692	-0.547327	0.769061	0.569919	0.637126	0.997377	0.532178
G9606_10798	23598	PATZ1	0.0846018	0.999995	0.520158	-0.130319	0.716753	0.417832	-0.169574	0.48391	0.230374	-0.217948	0.189401	0.0737488	-0.262189	0.0283357	0.00935935	0.0383804	0.997377	0.767455
G9606_29831	107985837	107985837	NA	NA	NA	NA	NA	NA	1.15479	0.918097	0.777174	NA	NA	NA	1.15231	0.897767	0.777639	-0.861679	0.997377	0.832754
G9606_4900	22807	IKZF2	0.408013	0.999995	0.149458	-0.728528	0.101284	0.0222964	-0.356182	0.490838	0.236238	-1.13985	5.26233e-06	5.36395e-07	-0.771374	0.000387095	8.24727e-05	-0.374259	0.997377	0.137661
G9606_19767	54455	FBXO42	-0.0744528	0.999995	0.559176	0.202947	0.420674	0.169878	0.281408	0.100329	0.0256606	0.274878	0.0438733	0.0122485	0.347744	0.000184127	3.68785e-05	-0.0787009	0.997377	0.459185
G9606_18361	54664	TMEM106B	0.123212	0.999995	0.55206	-0.133626	0.810605	0.540015	-0.209314	0.585757	0.31381	-0.260547	0.0939728	0.0304377	-0.339744	0.000246238	5.05496e-05	0.0736359	0.997377	0.549328
G9606_10033	5017	OVOL1	0.956098	0.999995	0.814744	NA	NA	NA	NA	NA	NA	-0.665389	0.941367	0.870466	-0.77124	0.920724	0.850087	NA	NA	NA
G9606_7447	146754	DNAH2	-0.586614	0.999995	0.785649	-2.13981	0.776928	0.489751	-1.27848	0.848065	0.617424	-1.55907	0.849715	0.655773	-0.704311	0.903252	0.789461	-0.861679	0.997377	0.832754
G9606_20459	4043	LRPAP1	-0.133255	0.999995	0.309755	-0.179987	0.494873	0.219731	-0.224113	0.258686	0.0911764	-0.0500581	0.759197	0.535287	-0.0991718	0.187621	0.0853462	0.0433988	0.997377	0.610382
G9606_16861	9522	SCAMP1	0.0808385	0.999995	0.652174	0.381318	0.186482	0.0512554	0.288357	0.285759	0.104813	0.296919	0.0437331	0.0122067	0.199868	0.0256732	0.00835779	0.0913375	0.997377	0.43171
G9606_20567	134829	CLVS2	-0.432677	0.999995	0.81876	1.07681	0.773381	0.480941	0.182398	0.970116	0.920197	1.50652	0.562113	0.32838	0.61043	0.888631	0.732621	0.892441	0.997377	0.54257
G9606_19579	100528062	ARMCX5-GPRASP2	0.497878	0.999995	0.189609	0.00388605	0.995977	0.990449	0.214832	0.777817	0.518654	-0.496897	0.303147	0.135876	-0.290133	0.778579	0.579316	-0.212561	0.997377	0.436822
G9606_974	728568	C12orf73	-0.090254	0.999995	0.678734	1.10322	2.34726e-06	1.17816e-07	0.993446	5.39158e-06	3.50588e-07	1.18985	6.67559e-10	4.18584e-11	1.07537	8.64353e-10	9.2598e-11	0.108547	0.997377	0.495941
G9606_15456	2745	GLRX	-0.0171988	0.999995	0.887329	-0.561018	0.00099435	9.12654e-05	-0.764261	2.2656e-08	1.03397e-09	-0.547695	1.31879e-07	1.07286e-08	-0.755575	7.39851e-25	3.54198e-26	0.202314	0.833984	0.0479829
G9606_485	102724993	LOC102724993	-0.326815	0.999995	0.04732	-0.185687	0.579952	0.284402	-0.103469	0.776798	0.517507	0.137904	0.395955	0.195543	0.214201	0.0262568	0.00857939	-0.0821245	0.997377	0.42717
G9606_35576	8665	EIF3F	-0.0926529	0.999995	0.476131	-0.171513	0.525468	0.24368	-0.287547	0.108847	0.028547	-0.0820444	0.534306	0.302913	-0.203383	3.06425e-05	5.42694e-06	0.115715	0.997377	0.163411
G9606_35632	166012	CHST13	-0.967455	0.999995	0.812584	-0.667946	0.946828	0.869973	-0.768762	0.934847	0.850563	NA	NA	NA	NA	NA	NA	NA	NA	NA
G9606_7454	7220	TRPC1	0.236793	0.999995	0.273286	0.259912	0.546152	0.258413	0.364215	0.269946	0.0966091	0.0209061	0.949508	0.888366	0.119812	0.551503	0.345295	-0.104638	0.997377	0.493007
G9606_23958	1906	EDN1	0.098085	0.999995	0.574954	3.0806	2.94221e-64	6.03493e-67	3.09326	6.81341e-100	1.02556e-102	2.97923	7.60418e-93	2.52402e-95	2.98708	8.48097e-216	3.16645e-218	-0.0132107	0.997377	0.915212
G9606_19347	1361	CPB2	NA	NA	NA	NA	NA	NA	1.15479	0.918097	0.777174	NA	NA	NA	1.15231	0.897767	0.777639	-0.861679	0.997377	0.832754
G9606_8920	54811	ZNF562	0.118077	0.999995	0.440706	-0.00467588	0.990618	0.978905	0.0528794	0.91671	0.732805	-0.126095	0.562281	0.32858	-0.0730673	0.653726	0.441985	-0.0589354	0.997377	0.646686
G9606_2146	6164	RPL34	-0.0894392	0.999995	0.525003	0.293485	0.217632	0.0635459	0.0471711	0.913547	0.729452	0.379396	0.000978142	0.000157317	0.127657	0.0524461	0.0188801	0.246001	0.61894	0.010232
G9606_14724	339366	ADAMTSL5	-0.052552	0.999995	0.766744	-0.251588	0.500297	0.223498	-0.151789	0.678074	0.404705	-0.201925	0.480341	0.258279	-0.107537	0.686144	0.475376	-0.100044	0.997377	0.579873
G9606_10988	23492	CBX7	-0.0926136	0.999995	0.559518	-0.872305	0.000232743	1.7818e-05	-0.980146	1.91836e-06	1.14693e-07	-0.7815	1.85639e-05	2.05693e-06	-0.894998	2.48996e-09	2.78445e-10	0.106992	0.997377	0.578569
G9606_11949	10989	IMMT	-0.0612074	0.999995	0.580679	-0.0477339	0.909348	0.711979	-0.0117683	0.968657	0.916762	0.0101961	0.950504	0.891172	0.0408342	0.622732	0.408332	-0.036387	0.997377	0.641228
G9606_8683	441250	TYW1B	0.154155	0.999995	0.47669	0.288203	0.465415	0.198748	0.10887	0.848715	0.618119	0.130784	0.745497	0.518024	-0.0535156	0.899786	0.780364	0.17858	0.997377	0.37392
G9606_14874	646174	C16orf90	-0.903711	0.999995	0.763965	-1.56271	0.90235	0.693421	-1.66103	0.881242	0.67474	-0.665389	0.941367	0.870466	-0.77124	0.920724	0.850087	NA	NA	NA
G9606_23844	56893	UBQLN4	-0.0151427	0.999995	0.891058	-0.0225192	0.947956	0.871956	-0.0240577	0.934847	0.832635	-0.0101905	0.960643	0.911364	-0.0170787	0.897767	0.755749	0.000986269	0.997777	0.991518
G9606_14216	54953	ODR4	-0.114215	0.999995	0.510115	0.465869	0.0796114	0.0163968	0.510728	0.00871905	0.001283	0.576465	0.00363889	0.000681001	0.616636	9.3701e-06	1.53763e-06	-0.0460838	0.997377	0.761771
G9606_27	55471	NDUFAF7	0.0426047	0.999995	0.783819	0.0819895	0.885148	0.646043	0.0534318	0.918097	0.73895	0.0354825	0.931698	0.805729	0.00254565	0.989377	0.983777	0.0273075	0.997377	0.852879
G9606_35688	105374103	LOC105374103	0.74036	0.999995	0.658362	0.707543	0.904278	0.700248	1.42468	0.633145	0.358943	-0.0381322	0.988075	0.979846	0.674748	0.791741	0.597644	-0.718384	0.997377	0.606078
G9606_22830	340547	VSIG1	0.185417	0.999995	0.878648	0.0490005	0.985543	0.970619	0.701919	0.798194	0.545674	-0.138818	0.961106	0.912952	0.509121	0.822207	0.642625	-0.65301	0.997377	0.583373
G9606_9257	4007	PRICKLE3	-0.0297247	0.999995	0.844298	-0.244836	0.429255	0.175007	-0.268888	0.285567	0.104632	-0.218408	0.2908	0.128745	-0.247055	0.123448	0.0517107	0.0230607	0.997377	0.882172
G9606_9938	118426	BORCS5	0.215659	0.999995	0.236789	0.09836	0.882481	0.642253	0.243829	0.459584	0.212844	-0.119792	0.726614	0.495167	0.0206342	0.947192	0.891434	-0.146456	0.997377	0.421112
G9606_24050	333929	SNAI3	0.376639	0.999995	0.576979	-0.249285	0.925519	0.771471	-0.872763	0.614751	0.342001	-0.62898	0.677791	0.43813	-1.25656	0.254563	0.12535	0.618519	0.997377	0.553291
G9606_12728	197021	LCTL	-0.210103	0.999995	0.648801	-0.403912	0.752763	0.45549	0.0686306	0.951597	0.881756	-0.196399	0.884748	0.714793	0.270681	0.745914	0.542793	-0.472251	0.997377	0.362446
G9606_24556	5872	RAB13	-0.194947	0.999995	0.123386	-0.347753	0.101401	0.0223344	-0.483607	0.00138106	0.00015541	-0.156484	0.23554	0.0975525	-0.297187	2.42964e-09	2.71261e-10	0.135152	0.997377	0.160334
G9606_4266	26005	C2CD3	0.0924411	0.999995	0.509385	0.500107	0.032416	0.00524017	0.7985	1.39446e-07	7.14486e-09	0.40398	0.0177434	0.00417832	0.697966	3.25819e-15	2.43295e-16	-0.299672	0.729893	0.0234913
G9606_258	221079	ARL5B	0.0314521	0.999995	0.905898	1.11788	0.000210511	1.5989e-05	1.1624	4.04456e-05	3.12188e-06	1.08262	4.28175e-12	2.18093e-13	1.1234	7.6808e-24	3.85289e-25	-0.046414	0.997377	0.726209
G9606_9714	10657	KHDRBS1	0.0955442	0.999995	0.430733	0.232702	0.278933	0.0913451	0.250901	0.140949	0.0399367	0.134376	0.189111	0.073587	0.147571	0.00431627	0.0011395	-0.0190167	0.997377	0.800766
G9606_7853	59348	ZNF350	0.124632	0.999995	0.589414	0.146696	0.836235	0.575618	-0.0588801	0.934847	0.813928	0.0179725	0.962883	0.935746	-0.192046	0.568862	0.360206	0.204677	0.997377	0.389131
G9606_27848	23710	GABARAPL1	0.0634886	0.999995	0.612014	1.83648	1.25627e-40	5.53254e-43	1.6164	7.46311e-34	5.84144e-36	1.76958	8.71275e-67	5.36331e-69	1.54472	2.63748e-29	1.09908e-30	0.219122	0.753033	0.033249
G9606_31362	128864	C20orf144	1.85259	0.999995	0.58798	2.18882	0.791727	0.510379	1.15479	0.918097	0.777174	0.323438	0.949613	0.889067	-0.706442	0.903252	0.788416	1.02923	0.997377	0.699955
G9606_751	92715	DPH7	-0.0469604	0.999995	0.721037	-0.0248805	0.946911	0.870249	-0.0726421	0.839793	0.603969	0.0187828	0.941367	0.863903	-0.0338987	0.879128	0.719446	0.0468862	0.997377	0.689992
G9606_13938	503835	DUXA	-1.01303	0.999995	0.61931	-0.759082	0.913441	0.721588	0.762735	0.863643	0.64444	0.251573	0.961106	0.914675	1.77081	0.513398	0.312256	-1.51634	0.997377	0.407758
G9606_35317	6156	RPL30	-0.0635931	0.999995	0.580397	0.169662	0.53859	0.252529	-0.0320235	0.922585	0.783328	0.230006	0.0704216	0.0215685	0.0230498	0.795788	0.606247	0.201278	0.803981	0.042077
G9606_14768	125893	ZNF816	-0.339232	0.999995	0.20482	-0.11	0.906632	0.704008	0.134642	0.848065	0.617046	0.226073	0.635474	0.39605	0.466448	0.119402	0.0496563	-0.245981	0.997377	0.342347
G9606_27991	10845	CLPX	0.0273509	0.999995	0.853876	0.0583582	0.912799	0.720391	0.0393249	0.92928	0.79404	0.0277305	0.927367	0.799539	0.00419401	0.976642	0.962998	0.0177881	0.997377	0.872957
G9606_13172	23347	SMCHD1	0.0818844	0.999995	0.678116	0.156472	0.739892	0.441612	0.270585	0.386388	0.163428	0.0709391	0.755036	0.530302	0.181068	0.0597531	0.0219459	-0.11565	0.997377	0.290488
G9606_143	100506084	ARL17B	-0.0558452	0.999995	0.842311	0.185364	0.778871	0.492527	0.25239	0.581857	0.310109	0.236193	0.563613	0.329732	0.298655	0.27815	0.139762	-0.0685639	0.997377	0.739429
G9606_6761	10721	POLQ	0.062766	0.999995	0.716412	0.232931	0.505534	0.226966	0.320591	0.207781	0.0675674	0.166608	0.444422	0.231893	0.249811	0.076528	0.0293006	-0.0889289	0.997377	0.524198
G9606_20752	949	SCARB1	-0.0403331	0.999995	0.769811	-0.402559	0.0763645	0.0155576	-0.394293	0.039232	0.0079697	-0.364596	0.00833774	0.0017541	-0.362231	0.000386962	8.24211e-05	-0.00838428	0.997377	0.947247
G9606_446	9779	TBC1D5	0.233094	0.999995	0.177867	-0.132833	0.780388	0.494286	0.00411396	0.990417	0.981174	-0.368687	0.00929337	0.00198206	-0.236367	0.0036919	0.000960214	-0.138116	0.997377	0.245999
G9606_17421	112267857	LOC112267857	-0.596617	0.999995	0.63444	0.450048	0.900966	0.686699	0.0168996	0.994193	0.988342	1.04449	0.612497	0.373708	0.605663	0.804628	0.61682	0.431743	0.997377	0.687112
G9606_33345	30836	DNTTIP2	-0.238821	0.999995	0.0983397	0.0372643	0.946828	0.8187	-0.00596133	0.979558	0.962219	0.273062	0.158601	0.0583673	0.224708	0.07005	0.02639	0.0424449	0.997377	0.737621
G9606_22115	2264	FGFR4	0.0713108	0.999995	0.813924	-0.782509	0.179738	0.048708	-0.819812	0.110079	0.0289695	-0.855206	0.0626452	0.0186688	-0.898781	0.0243049	0.00785234	0.0353675	0.997377	0.93562
G9606_14962	26205	GMEB2	-0.0418205	0.999995	0.74386	0.0421755	0.931829	0.780223	0.0209923	0.947114	0.875236	0.0815794	0.700646	0.460279	0.0547768	0.750589	0.547958	0.020913	0.997377	0.854412
G9606_22061	100129543	ZNF730	0.171722	0.999995	0.554263	0.240545	0.744718	0.446579	0.447004	0.33609	0.132522	0.0672545	0.923869	0.793791	0.267805	0.431187	0.24561	-0.206659	0.997377	0.423983
G9606_15065	729597	SPDYE6	-0.00867946	0.999995	0.995153	-1.01856	0.84553	0.591759	0.870485	0.793283	0.534786	-1.01348	0.792251	0.577573	0.871139	0.715502	0.507501	-1.88999	0.997377	0.270324
G9606_2685	9759	HDAC4	0.248691	0.999995	0.213626	0.350546	0.340422	0.122198	0.0852745	0.884602	0.68009	0.100398	0.759556	0.535769	-0.170261	0.331142	0.174883	0.264649	0.995786	0.107341
G9606_6643	29979	UBQLN1	0.101386	0.999995	0.442952	0.138657	0.639884	0.339089	0.217831	0.289623	0.106788	0.034042	0.831122	0.623279	0.108533	0.0526369	0.0189646	-0.080052	0.997377	0.293528
G9606_969	55486	PARL	-0.0508786	0.999995	0.7283	0.0910887	0.839572	0.582777	-0.0105373	0.976824	0.943347	0.139013	0.423915	0.216138	0.0315103	0.874608	0.712864	0.101759	0.997377	0.373061
G9606_15312	2590	GALNT2	0.057044	0.999995	0.571182	0.0281157	0.946828	0.83982	0.0973668	0.6287	0.355121	-0.0319443	0.898288	0.734755	0.0324505	0.64474	0.432962	-0.0701412	0.997377	0.45225
G9606_8327	84080	ENKD1	-0.063688	0.999995	0.78974	-0.224266	0.687052	0.387255	-0.492343	0.14989	0.043183	-0.163382	0.715082	0.480101	-0.436862	0.0924903	0.0366764	0.267596	0.997377	0.255489
G9606_23653	7092	TLL1	-0.227058	0.999995	0.862995	3.19508	0.000828063	7.34346e-05	3.24414	0.000202061	1.82364e-05	3.41956	0.000247253	3.45139e-05	3.46388	3.16384e-05	5.62236e-06	-0.0508798	0.997377	0.915585
G9606_7236	5930	RBBP6	-0.0986928	0.999995	0.417377	-0.019925	0.957987	0.897143	-0.0895839	0.747224	0.484218	0.0757311	0.740089	0.512012	0.00116966	0.992517	0.988512	0.0688958	0.997377	0.556024
G9606_353	27245	AHDC1	0.0083707	0.999995	0.955046	-0.544591	0.012308	0.00164542	-0.433065	0.0270919	0.00503538	-0.554928	9.1867e-05	1.15873e-05	-0.448794	4.21745e-05	7.63692e-06	-0.112055	0.997377	0.396407
G9606_9725	8785	MATN4	0.257248	0.999995	0.856969	0.749777	0.848697	0.59538	-1.12772	0.815173	0.567006	0.48838	0.881737	0.710658	-1.3959	0.646893	0.435054	1.87554	0.997377	0.280379
G9606_20732	26958	COPG2	0.0598957	0.999995	0.643448	-0.376261	0.0623246	0.0119641	-0.34628	0.0457879	0.00962679	-0.440191	4.23787e-05	4.96166e-06	-0.414668	1.81487e-07	2.43608e-08	-0.0311815	0.997377	0.762983
G9606_14273	26033	ATRNL1	0.805169	0.999995	0.604816	1.54318	0.588912	0.291421	2.10236	0.218835	0.0724399	0.737591	0.815776	0.603817	1.28988	0.397189	0.221078	-0.574756	0.997377	0.579186
G9606_22993	107987096	LOC107987096	-0.00567109	0.999995	0.998693	1.12352	0.90935	0.713282	1.08899	0.893333	0.695956	1.12591	0.877217	0.704474	1.08677	0.847747	0.676162	0.0396132	0.997377	0.987208
G9606_6003	22911	WDR47	0.0704757	0.999995	0.691607	0.12477	0.786125	0.501904	0.215723	0.473518	0.223151	0.0512926	0.812198	0.600251	0.137897	0.16498	0.0730243	-0.0923802	0.997377	0.353353
G9606_9173	10908	PNPLA6	-0.133475	0.999995	0.36451	-0.451293	0.0379625	0.00632785	-0.434325	0.0170136	0.00287026	-0.320827	0.00553199	0.00109528	-0.309195	4.92144e-07	6.90531e-08	-0.0174934	0.997377	0.857179
G9606_12015	79875	THSD4	0.192486	0.999995	0.168308	-0.290745	0.258356	0.081296	-0.10446	0.745147	0.481422	-0.485887	2.99623e-05	3.42297e-06	-0.304351	2.2066e-05	3.83889e-06	-0.187255	0.962222	0.0912079
G9606_25459	4713	NDUFB7	-0.12828	0.999995	0.421682	-0.0322988	0.946828	0.844909	-0.193699	0.463261	0.215533	0.092636	0.569467	0.334395	-0.0738219	0.527046	0.324397	0.160731	0.945561	0.0862178
G9606_32762	10536	P3H3	-0.125654	0.999995	0.38701	-0.136673	0.684922	0.385392	-0.0672826	0.861345	0.639436	-0.0143941	0.941367	0.858068	0.0497422	0.520007	0.317797	-0.0699564	0.997377	0.392522
G9606_463	23012	STK38L	0.130868	0.999995	0.615598	3.19146	1.22392e-39	5.61161e-42	3.0845	3.46514e-44	1.94026e-46	3.05746	2.12294e-84	8.32775e-87	2.94621	5.69764e-173	3.01935e-175	0.105386	0.997377	0.422082
G9606_5273	55285	RBM41	-0.101713	0.999995	0.56705	0.143932	0.768902	0.476368	0.0971491	0.828393	0.583916	0.241027	0.302741	0.13564	0.190528	0.287953	0.146109	0.0447612	0.997377	0.777367
G9606_26032	100130302	SUPT20HL1	0.956098	0.999995	0.814744	NA	NA	NA	NA	NA	NA	-0.665389	0.941367	0.870466	-0.77124	0.920724	0.850087	NA	NA	NA
G9606_13338	101927345	LOC101927345	1.15785	0.999995	0.413812	0.280232	0.950028	0.878844	0.766733	0.863063	0.642565	-0.874044	0.761231	0.537477	-0.393235	0.89706	0.750233	-0.487502	0.997377	0.75925
G9606_5043	10438	C1D	0.107971	0.999995	0.539653	0.416743	0.096281	0.0208407	0.262475	0.314784	0.120539	0.30547	0.0815062	0.0256914	0.146145	0.399348	0.222592	0.153486	0.997377	0.237194
G9606_3482	1893	ECM1	-0.098191	0.999995	0.471832	-0.392786	0.0494386	0.00887007	-0.377942	0.0264986	0.00490756	-0.297324	0.00190633	0.000330416	-0.287994	1.27981e-08	1.5329e-09	-0.0152111	0.997377	0.85127
G9606_18596	144132	DNHD1	-0.136655	0.999995	0.448979	-1.09613	9.24719e-05	6.56609e-06	-0.754505	0.00144706	0.000163969	-0.962838	9.67298e-05	1.22941e-05	-0.626426	0.00129573	0.000303918	-0.34255	0.997377	0.154511
G9606_15770	7586	ZKSCAN1	0.0917312	0.999995	0.561261	-0.173884	0.628199	0.326845	0.0551754	0.912762	0.72822	-0.268615	0.0365126	0.00984321	-0.0439314	0.69755	0.486854	-0.230436	0.743245	0.0268885
G9606_15397	51573	GDE1	-0.00265203	0.999995	0.980366	-0.0873022	0.777876	0.490819	-0.139319	0.450444	0.206604	-0.0880438	0.459971	0.242977	-0.145142	0.0195563	0.00613446	0.0513978	0.997377	0.517573
G9606_32713	25802	LMOD1	-0.479217	0.565258	0.000918742	0.727643	0.000132259	9.62263e-06	0.823947	2.49152e-08	1.14758e-09	1.20341	4.56508e-24	1.12681e-25	1.29471	1.30263e-100	1.40413e-102	-0.0967522	0.997377	0.350771
G9606_6638	54795	TRPM4	-0.147167	0.999995	0.336534	-0.885791	6.49647e-06	3.51709e-07	-0.707286	8.52682e-05	7.05299e-06	-0.742388	1.27521e-08	9.18121e-10	-0.568515	2.43184e-08	2.98891e-09	-0.179666	0.997377	0.166483
G9606_5771	63925	ZNF335	-0.183894	0.999995	0.196125	-0.469357	0.0573957	0.0107478	-0.203593	0.368315	0.152115	-0.288365	0.143062	0.0512242	-0.027921	0.897767	0.770491	-0.266394	0.883548	0.0639815
G9606_22889	221830	TWISTNB	-0.0181218	0.999995	0.897277	0.0587874	0.915464	0.725092	0.0674499	0.86338	0.644117	0.0731332	0.778178	0.558344	0.0775222	0.636809	0.425204	-0.00995115	0.997377	0.937641
G9606_191	7082	TJP1	0.14175	0.999995	0.403266	0.175302	0.623555	0.321633	0.393568	0.0832267	0.0202094	0.0307626	0.872015	0.693663	0.244498	2.04299e-05	3.53704e-06	-0.219387	0.574592	0.00708433
G9606_4457	844	CASQ1	-0.926002	0.999995	0.329044	0.294565	0.914932	0.724216	0.627571	0.702233	0.429864	1.21896	0.382223	0.186372	1.54644	0.164757	0.0728738	-0.333408	0.997377	0.660628
G9606_28860	6142	RPL18A	-0.102053	0.999995	0.460133	0.127976	0.697231	0.398488	-0.0565846	0.884602	0.680488	0.227092	0.0322281	0.00844893	0.0372415	0.683714	0.47151	0.183961	0.752631	0.0326812
G9606_7823	84224	NBPF3	0.0517012	0.999995	0.675411	-0.591417	0.0025851	0.000267618	-0.499601	0.00245466	0.000297208	-0.646636	1.7504e-06	1.65216e-07	-0.559485	9.98308e-09	1.1777e-09	-0.0927657	0.997377	0.490025
G9606_13179	4094	MAF	-0.243339	0.999995	0.446683	-2.42122	2.80242e-05	1.74475e-06	-2.96554	5.62916e-07	3.09436e-08	-2.18128	0.000101402	1.29453e-05	-2.73047	1.46025e-06	2.17023e-07	0.548404	0.997377	0.494867
G9606_4002	55540	IL17RB	1.38207	0.999995	0.0852478	-1.41802	0.573027	0.278805	-0.341039	0.918097	0.753528	-2.79955	0.0249898	0.0062459	-1.72905	0.0829425	0.032241	-1.07904	0.997377	0.419402
G9606_8780	1827	RCAN1	0.0258521	0.999995	0.83764	0.542916	0.00252525	0.00026066	0.519916	0.000671083	6.93009e-05	0.513699	2.63691e-07	2.22315e-08	0.486127	2.7072e-17	1.8373e-18	0.0219951	0.997377	0.817221
G9606_7079	101927506	LOC101927506	0.15505	0.999995	0.49218	0.494343	0.175155	0.0468004	0.434997	0.190775	0.059981	0.335183	0.264285	0.114023	0.271584	0.306344	0.157969	0.0578865	0.997377	0.785178
G9606_1604	5893	RAD52	-0.00475442	0.999995	0.980167	-0.2965	0.414352	0.165356	-0.318949	0.279882	0.101562	-0.294917	0.287692	0.127074	-0.322573	0.137915	0.0588834	0.0220867	0.997377	0.910208
G9606_18549	7812	CSDE1	-0.00316338	0.999995	0.97852	0.104169	0.734271	0.435176	0.196065	0.280251	0.10173	0.104178	0.297352	0.132597	0.191225	1.637e-05	2.78977e-06	-0.0926393	0.997377	0.203087
G9606_19907	112942	CFAP36	-0.129438	0.999995	0.452278	-0.0154845	0.967536	0.933211	-0.188403	0.541106	0.276336	0.109962	0.600836	0.363076	-0.0680935	0.715168	0.506375	0.172313	0.997377	0.167965
G9606_27820	8687	KRT38	-2.48888	0.999995	0.285536	-3.14765	0.510325	0.231333	-2.28427	0.607706	0.3348	-0.665389	0.941367	0.870466	0.190547	0.969797	0.952669	-0.861679	0.997377	0.832754
G9606_13127	115557	ARHGEF25	-0.0655367	0.999995	0.584007	0.335462	0.0738857	0.0148966	0.235999	0.183876	0.0570593	0.397694	0.000106938	1.37326e-05	0.293376	0.000379974	8.07725e-05	0.0985461	0.997377	0.302409
G9606_29571	56967	C14orf132	0.0709136	0.999995	0.555934	0.363885	0.0934616	0.020036	0.526171	9.1624e-05	7.64039e-06	0.289838	0.0535589	0.0155085	0.447354	1.22607e-09	1.33343e-10	-0.163283	0.997377	0.146071
G9606_128	163486	DENND1B	0.153717	0.999995	0.573207	0.855774	0.0150198	0.00208136	1.01895	0.000597992	6.03429e-05	0.697688	0.00233903	0.000415435	0.858048	4.0198e-07	5.58937e-08	-0.166465	0.997377	0.352303
G9606_10522	23742	NPAP1	-0.683263	0.999995	0.609969	-0.751471	0.862251	0.612657	-0.00103402	0.999635	0.999357	-0.0782523	0.978724	0.963249	0.674834	0.816335	0.631765	-0.75634	0.997377	0.625689
G9606_31661	5730	PTGDS	-0.0570732	0.999995	0.769051	-0.10478	0.875548	0.631624	-0.160815	0.733008	0.466355	-0.0514113	0.909106	0.770442	-0.112065	0.723532	0.516397	0.0549778	0.997377	0.782542
G9606_5054	93343	MVB12A	-0.0575883	0.999995	0.729141	-0.179006	0.619006	0.316001	-0.295475	0.228218	0.0765214	-0.124816	0.507536	0.279725	-0.246394	0.0293298	0.00973008	0.115849	0.997377	0.328184
G9606_17951	387103	CENPW	-0.000674855	0.999995	0.996169	0.278687	0.258088	0.081104	0.192366	0.42287	0.18721	0.276004	0.0695104	0.0212265	0.184674	0.172103	0.0768378	0.0855833	0.997377	0.488294
G9606_13561	10634	GAS2L1	-0.069181	0.999995	0.662042	-0.205152	0.484679	0.212515	-0.182451	0.48883	0.234316	-0.138612	0.353856	0.167852	-0.121494	0.237305	0.114737	-0.022988	0.997377	0.810048
G9606_22777	645432	ARRDC5	-1.86575	0.999995	0.626368	-1.56271	0.90235	0.693421	-1.66103	0.881242	0.67474	NA	NA	NA	NA	NA	NA	NA	NA	NA
G9606_7121	8728	ADAM19	0.0364769	0.999995	0.747294	2.89818	1.6467e-98	1.49014e-101	3.06491	4.12042e-171	2.23275e-174	2.8588	2.04296e-218	1.97268e-221	3.0206	0	0	-0.167539	0.833984	0.0483777
G9606_1251	100289187	TMEM225B	-0.545456	0.999995	0.362882	-0.056949	0.967536	0.926009	-0.301943	0.855144	0.626354	0.483787	0.652981	0.413058	0.234275	0.855014	0.687419	0.24404	0.997377	0.682996
G9606_30348	388327	C17orf100	-0.0905227	0.999995	0.788325	0.89506	0.0311045	0.00499518	0.899811	0.0255493	0.0046856	0.982332	0.00428845	0.000819387	0.982162	0.00260766	0.000656076	-0.00520504	0.997377	0.984756
G9606_3200	1173	AP2M1	-0.091273	0.999995	0.478786	0.154989	0.558607	0.268048	0.130963	0.572848	0.302686	0.242988	0.000717373	0.000110701	0.21366	6.05293e-09	7.00574e-10	0.0235648	0.997377	0.71491
G9606_10544	23369	PUM2	0.0909811	0.999995	0.601286	0.262198	0.382675	0.145788	0.355904	0.138198	0.0389824	0.168128	0.122851	0.042542	0.257394	5.71448e-05	1.05748e-05	-0.094944	0.997377	0.25673
G9606_9539	148789	B3GALNT2	0.0751967	0.999995	0.609466	0.463721	0.023983	0.00363738	0.439942	0.0161143	0.00267391	0.385398	0.00098708	0.000159172	0.356924	9.53435e-05	1.82637e-05	0.0227255	0.997377	0.822091
G9606_568	220965	FAM13C	0.585375	0.999995	0.286509	2.27736	7.28968e-07	3.34864e-08	2.0536	1.94402e-05	1.40157e-06	1.68931	2.52798e-05	2.86668e-06	1.46054	0.000193028	3.88126e-05	0.221643	0.997377	0.431813
G9606_16096	57482	KIAA1211	0.0313729	0.999995	0.940972	0.565079	0.423529	0.171567	0.876808	0.0880471	0.0217613	0.52999	0.325215	0.149415	0.83832	0.0312017	0.0104563	-0.31469	0.997377	0.334677
G9606_251	220992	ZNF485	-0.394109	0.999995	0.166772	-0.304858	0.632066	0.330676	-0.541807	0.217611	0.0718774	0.0860915	0.916321	0.780836	-0.155946	0.791418	0.59721	0.236404	0.997377	0.459642
G9606_12389	10905	MAN1A2	0.166369	0.999995	0.437613	0.132001	0.812414	0.542753	0.251338	0.490017	0.235275	-0.0372804	0.871108	0.691812	0.0782278	0.422496	0.239438	-0.121146	0.997377	0.200623
G9606_21307	51206	GP6	NA	NA	NA	NA	NA	NA	2.04151	0.828884	0.58734	NA	NA	NA	2.03976	0.744698	0.541549	-1.75206	0.997377	0.627302
G9606_13961	7265	TTC1	-0.0327585	0.999995	0.792357	-0.0325678	0.946828	0.817859	-0.148811	0.49345	0.238094	-0.00327138	0.983022	0.97175	-0.124657	0.153401	0.066807	0.11567	0.997377	0.22339
G9606_563	253982	ASPHD1	-0.231377	0.999995	0.243372	-0.228293	0.599343	0.300214	-0.421854	0.157226	0.0459996	-0.000486961	0.998944	0.997979	-0.199155	0.469251	0.276334	0.192933	0.997377	0.344131
G9606_147	126282	TNFAIP8L1	-0.117958	0.999995	0.461968	-0.410019	0.153968	0.0392629	-0.473355	0.0220371	0.0039035	-0.294221	0.150212	0.0545277	-0.36368	0.00206519	0.000507531	0.0633818	0.997377	0.681538
G9606_13199	29920	PYCR2	0.0813058	0.999995	0.529159	0.0917527	0.808322	0.536609	0.0411789	0.918097	0.745268	0.00764338	0.966941	0.942607	-0.0483682	0.72868	0.522134	0.0503271	0.997377	0.622226
G9606_25400	3992	FADS1	0.0980366	0.999995	0.409766	0.859624	9.6166e-09	3.38809e-10	0.865678	5.93918e-13	1.67709e-14	0.758329	6.41699e-14	2.83478e-15	0.759607	3.19551e-34	1.15074e-35	-0.00701426	0.997377	0.936421
G9606_12399	728661	SLC35E2B	0.049702	0.999995	0.652742	-0.43665	0.0169446	0.00238181	-0.54959	3.08776e-05	2.30899e-06	-0.489003	2.7087e-06	2.64494e-07	-0.607013	2.69432e-28	1.15684e-29	0.11212	0.997377	0.251475
G9606_9298	90701	SEC11C	-0.0871781	0.999995	0.63462	0.448093	0.125981	0.0298459	0.328165	0.214627	0.0706205	0.532054	0.0097458	0.00209679	0.406766	0.0169392	0.00521561	0.119563	0.997377	0.474056
G9606_16056	2647	BLOC1S1	-0.147783	0.999995	0.334796	-0.21883	0.458415	0.193034	-0.38556	0.0501768	0.0108094	-0.0740458	0.755985	0.531607	-0.246174	0.0227018	0.00726877	0.166456	0.997377	0.154009
G9606_28930	80231	CXorf21	0.956098	0.999995	0.814744	1.25561	0.916687	0.758302	NA	NA	NA	0.296397	0.961106	0.931508	-0.77124	0.920724	0.850087	1.06187	0.997377	0.794684
G9606_12373	55964	2022-09-03	0.0749405	0.999995	0.922147	-1.58631	0.417291	0.167385	0.114458	0.95586	0.889741	-1.66254	0.285686	0.125809	0.030613	0.979862	0.968061	-1.70064	0.997377	0.128633
G9606_1947	4629	MYH11	0.798588	0.999995	0.425724	3.81104	2.41167e-06	1.21486e-07	3.9864	1.65484e-08	7.40291e-10	3.00828	8.15529e-06	8.53919e-07	3.17819	6.78873e-09	7.87781e-10	-0.178815	0.997377	0.654296
G9606_25596	1351	COX8A	-0.00316992	0.999995	0.981874	0.169128	0.549846	0.26119	-0.102677	0.726133	0.45844	0.168748	0.0650649	0.0195234	-0.10844	0.0510505	0.0183039	0.271499	0.266919	0.000354366
G9606_16329	1621	DBH	-0.967455	0.999995	0.812584	1.21125	0.89127	0.665154	-0.768762	0.934847	0.850563	2.1777	0.727825	0.499068	NA	NA	NA	1.98155	0.997377	0.537096
G9606_34967	3552	IL1A	0.577676	0.999995	0.78869	0.928773	0.901675	0.688438	0.780506	0.90848	0.721042	0.336482	0.941367	0.856748	0.190559	0.959239	0.914121	0.140769	0.997377	0.939786
G9606_5335	114788	CSMD3	NA	NA	NA	NA	NA	NA	1.15479	0.918097	0.777174	NA	NA	NA	1.15231	0.897767	0.777639	-0.861679	0.997377	0.832754
G9606_2166	4929	NR4A2	1.06814	0.445491	0.0006158	-0.664754	0.297058	0.0995206	-1.07063	0.0212809	0.00374521	-1.73743	1.29529e-05	1.40317e-06	-2.14607	7.16059e-11	7.03295e-12	0.405317	0.997377	0.354777
G9606_2414	51639	SF3B6	-0.0152068	0.999995	0.896461	0.200832	0.406908	0.160888	0.107825	0.625109	0.351603	0.212852	0.123524	0.0428569	0.114699	0.211469	0.0989852	0.0924905	0.997377	0.365166
G9606_11894	3299	HSF4	0.0863978	0.999995	0.871695	0.00371946	0.997847	0.994822	-0.392399	0.768554	0.508498	-0.0863087	0.941367	0.868458	-0.488208	0.565334	0.357155	0.396269	0.997377	0.487809
G9606_34652	163115	ZNF781	-0.065984	0.999995	0.897016	0.0933593	0.946828	0.862103	0.10058	0.934847	0.8469	0.155611	0.904438	0.764597	0.157487	0.89706	0.75018	-0.00743563	0.997385	0.988556
G9606_34960	84735	CNDP1	NA	NA	NA	NA	NA	NA	1.15479	0.918097	0.777174	NA	NA	NA	1.15231	0.897767	0.777639	-0.861679	0.997377	0.832754
G9606_17023	92840	REEP6	-0.155603	0.999995	0.647344	-0.855291	0.150929	0.0382149	-0.742928	0.186737	0.0583841	-0.702559	0.159285	0.0587155	-0.59462	0.188179	0.0856924	-0.113106	0.997377	0.790622
G9606_8936	347252	IGFBPL1	-0.00568168	0.999995	0.997479	3.21234	0.0428965	0.00738578	3.55993	0.00927744	0.00138081	3.21377	0.024231	0.00602338	3.55757	0.00346905	0.000896405	-0.356927	0.997377	0.613031
G9606_19044	79640	C22orf46	0.00767684	0.999995	0.961406	-0.407459	0.129845	0.0310278	-0.27652	0.303527	0.114309	-0.419168	0.0167288	0.00391315	-0.292731	0.050948	0.0182579	-0.132128	0.997377	0.410447
G9606_13658	493856	CISD2	0.0867148	0.999995	0.506211	0.569074	0.00146561	0.000141967	0.428067	0.00662164	0.000930115	0.479141	9.5186e-05	1.20692e-05	0.333218	0.000402386	8.59245e-05	0.140244	0.997377	0.187722
G9606_124	8428	STK24	0.0114351	0.999995	0.909682	-0.0351801	0.932745	0.781883	-0.0886123	0.673914	0.400275	-0.0493944	0.762632	0.538997	-0.108103	0.0983545	0.0394638	0.0528946	0.997377	0.526549
G9606_15278	4826	NNAT	-0.371931	0.999995	0.694463	0.273932	0.916687	0.747596	0.772573	0.575515	0.30458	0.644929	0.703975	0.464203	1.13821	0.263853	0.130973	-0.49783	0.997377	0.473953
G9606_2513	2570	GABRR2	0.00194258	0.999995	0.998252	0.484644	0.845875	0.592051	1.42366	0.167691	0.0502598	0.476871	0.781687	0.563881	1.41338	0.079624	0.0307161	-0.942738	0.997377	0.160091
G9606_7342	6473	SHOX	0.956098	0.999995	0.814744	NA	NA	NA	NA	NA	NA	-0.665389	0.941367	0.870466	-0.77124	0.920724	0.850087	NA	NA	NA
G9606_12025	10810	WASF3	0.307787	0.999995	0.0968146	0.290221	0.390927	0.150748	0.357416	0.180909	0.0558118	-0.0194686	0.941367	0.869841	0.0421084	0.81139	0.624667	-0.0675726	0.997377	0.57619
G9606_16130	27079	RPUSD2	0.0932913	0.999995	0.612194	0.178464	0.678683	0.379139	0.168299	0.635169	0.360741	0.0829649	0.824205	0.614307	0.0667817	0.819231	0.638163	0.0102823	0.997377	0.949603
G9606_11788	1131	CHRM3	0.182789	0.999995	0.618212	-0.653376	0.405904	0.160295	-0.0440605	0.966971	0.913474	-0.839804	0.133774	0.0470831	-0.235156	0.724825	0.518062	-0.610291	0.997377	0.18043
G9606_2838	323	APBB2	0.03892	0.999995	0.806196	1.2909	2.19923e-13	4.39157e-15	1.50708	6.57064e-21	9.85063e-23	1.24886	5.77682e-48	5.82214e-50	1.46058	1.97202e-130	1.5438e-132	-0.217425	0.578693	0.00755712
G9606_15630	340596	LHFPL1	0.685317	0.999995	0.39065	0.188014	0.946828	0.844879	-0.337843	0.918097	0.744137	-0.502254	0.762645	0.539149	-1.0309	0.417882	0.236169	0.526597	0.997377	0.607213
G9606_27935	6641	SNTB1	0.159811	0.999995	0.409684	-0.740806	0.00679876	0.000821863	-0.60994	0.0196966	0.00340471	-0.905072	9.83569e-08	7.85906e-09	-0.777643	3.40659e-08	4.23824e-09	-0.132618	0.997377	0.452077
G9606_1504	91523	PCED1B	-0.4945	0.999995	0.0922681	1.59353	6.09656e-10	1.79852e-11	1.37539	1.20161e-07	6.12054e-09	2.08472	2.26593e-18	7.60325e-20	1.86154	8.94424e-16	6.50109e-17	0.217336	0.997377	0.239551
G9606_10453	107985556	LOC107985556	-0.0865508	0.999995	0.911539	-1.94828	0.298358	0.100149	-1.06135	0.533206	0.27009	-1.86443	0.251114	0.106538	-0.98109	0.482033	0.287503	-0.884547	0.997377	0.524468
G9606_4283	5700	PSMC1	-0.0991004	0.999995	0.415278	0.045576	0.916687	0.737024	-0.0114911	0.972187	0.924834	0.141156	0.119665	0.0411788	0.0788914	0.180625	0.0814342	0.0565482	0.997377	0.441948
G9606_28576	10120	ACTR1B	0.00614351	0.999995	0.962647	-0.197757	0.444679	0.184246	-0.194565	0.375241	0.156251	-0.206615	0.0659886	0.0198464	-0.208876	0.0100503	0.00291173	-0.00358929	0.997377	0.970575
G9606_2730	29127	RACGAP1	0.1202	0.999995	0.288861	0.108496	0.723154	0.424225	0.152446	0.412715	0.180848	-0.0148659	0.941367	0.860478	0.0239839	0.809932	0.623178	-0.0446887	0.997377	0.59515
G9606_3690	11273	ATXN2L	-0.0923563	0.999995	0.420185	-0.098252	0.76679	0.473554	-0.0504966	0.876838	0.66573	-0.00874582	0.961106	0.913123	0.0336959	0.673226	0.461885	-0.048338	0.997377	0.55719
G9606_8319	10003	NAALAD2	0.175081	0.999995	0.687354	0.388988	0.689827	0.390625	0.354764	0.691623	0.419746	0.211454	0.794352	0.580234	0.171685	0.816863	0.635644	0.0337217	0.997377	0.929723
G9606_35118	107987433	LOC107987433	-0.00486331	0.999995	0.996814	-1.21321	0.705718	0.407993	0.542418	0.820564	0.573868	-1.22081	0.704073	0.464718	0.537102	0.795788	0.605599	-1.74996	0.997377	0.17161
G9606_3520	219931	TPCN2	0.136016	0.999995	0.41131	-0.420441	0.156397	0.0400427	-0.360308	0.17355	0.0527704	-0.559509	0.00362147	0.000677523	-0.504278	0.00183263	0.00044519	-0.0611128	0.997377	0.739776
G9606_11600	10978	CLP1	-0.107476	0.999995	0.566071	-0.014201	0.972197	0.943576	-0.0790381	0.887409	0.684965	0.0893123	0.753716	0.528878	0.0191541	0.942061	0.883502	0.0645386	0.997377	0.669698
G9606_3502	135293	PM20D2	0.140297	0.999995	0.475822	0.0839885	0.900966	0.686866	0.113645	0.820009	0.572905	-0.0587086	0.86392	0.677261	-0.034276	0.901645	0.783008	-0.0301771	0.997377	0.836004
G9606_2518	64393	ZMAT3	0.0368609	0.999995	0.821596	0.0465216	0.93681	0.7895	0.138787	0.675557	0.401961	0.00649595	0.965604	0.940739	0.0944896	0.279011	0.140312	-0.0935486	0.997377	0.315032
G9606_2821	11339	OIP5	0.482359	0.999995	0.0279312	0.423123	0.274619	0.089256	0.43382	0.19359	0.061222	-0.0620513	0.900469	0.76048	-0.0570898	0.897767	0.756967	-0.0109703	0.997377	0.958656
G9606_1559	60488	MRPS35	0.103789	0.999995	0.416908	0.405536	0.0306503	0.00489636	0.367173	0.0203989	0.00354331	0.297858	0.0093761	0.0020031	0.254893	0.000883254	0.000200841	0.0373631	0.997377	0.690915
G9606_24833	80742	PRR3	0.0740055	0.999995	0.602612	0.319503	0.180747	0.0490685	0.116088	0.7096	0.437962	0.24296	0.148886	0.0538756	0.0340092	0.897767	0.757365	0.203221	0.997377	0.117501
G9606_17457	2016	EMX1	-0.910762	0.999995	0.740594	-1.57631	0.89127	0.662918	-1.67663	0.860749	0.635935	-0.665389	0.941367	0.870466	-0.77124	0.920724	0.850087	NA	NA	NA
G9606_11883	4217	MAP3K5	0.168528	0.999995	0.265286	-1.6904	1.14474e-18	1.54003e-20	-1.49463	1.31016e-17	2.4927e-19	-1.86089	2.62009e-56	2.29278e-58	-1.67106	9.42944e-83	1.32873e-84	-0.196238	0.997377	0.168791
G9606_23274	84901	NFATC2IP	0.0143372	0.999995	0.900646	-0.333316	0.10859	0.0244049	-0.300875	0.0551721	0.012118	-0.35006	0.00497513	0.000971908	-0.323123	2.98812e-05	5.28671e-06	-0.0328352	0.997377	0.761603
G9606_1483	10203	CALCRL	0.395153	0.999995	0.528972	0.110521	0.950466	0.879789	0.592113	0.630106	0.3565	-0.287486	0.849715	0.653315	0.189824	0.888554	0.732097	-0.483285	0.997377	0.450143
G9606_622	10725	NFAT5	0.0889231	0.999995	0.661254	0.228814	0.551193	0.262329	0.334185	0.264117	0.0936473	0.137046	0.289746	0.128174	0.238136	0.00120255	0.000280324	-0.106768	0.997377	0.224803
G9606_12607	64506	CPEB1	0.216333	0.999995	0.171802	-0.237056	0.465445	0.198802	-0.447944	0.0421907	0.00870791	-0.455986	0.00190633	0.000330387	-0.671796	3.76922e-09	4.2831e-10	0.209903	0.997377	0.13636
G9606_19078	150209	AIFM3	-0.147186	0.999995	0.886796	-1.183	0.674006	0.374417	-1.69191	0.49169	0.23689	-1.03593	0.665275	0.424371	-1.54903	0.45099	0.261869	0.504522	0.997377	0.774237
G9606_30937	9789	SPCS2	0.0853596	0.999995	0.470437	0.428193	0.0182667	0.00261724	0.296521	0.0634541	0.0144299	0.339681	0.00107606	0.000175079	0.202967	0.00159888	0.000381955	0.131012	0.997377	0.154255
G9606_22650	171177	RHOV	-2.44842	0.999995	0.359384	-2.14896	0.751571	0.454271	-1.28796	0.830722	0.590454	NA	NA	NA	1.15231	0.897767	0.777639	-0.861679	0.997377	0.832754
G9606_2	54476	RNF216	-0.0620794	0.999995	0.614299	0.0629489	0.900966	0.686929	0.226978	0.200442	0.0642274	0.121712	0.510503	0.281994	0.280767	5.78702e-05	1.07161e-05	-0.164789	0.997377	0.12989
G9606_13130	5286	PIK3C2A	0.0209478	0.999995	0.919208	0.399378	0.237339	0.0715807	0.560112	0.0297259	0.00563055	0.375369	0.0228804	0.00562	0.53185	4.70766e-10	4.94693e-11	-0.162035	0.997377	0.208491
G9606_6881	9120	SLC16A6	0.530107	0.941805	0.00203768	-2.63911	4.98236e-23	5.29015e-25	-2.46202	4.04755e-25	4.75207e-27	-3.17804	4.42012e-59	3.52116e-61	-2.99977	2.55685e-78	3.88007e-80	-0.175839	0.997377	0.56351
G9606_9338	80198	MUS81	-0.0783219	0.999995	0.594092	0.0775952	0.873272	0.627875	0.0745968	0.843581	0.610546	0.152919	0.348795	0.164525	0.144337	0.228706	0.109374	0.00269042	0.997377	0.980545
G9606_12266	49	ACR	-1.87387	0.999995	0.582057	-0.612938	0.946828	0.829011	-1.67663	0.860749	0.635935	1.25816	0.898288	0.757825	NA	NA	NA	1.06187	0.997377	0.794684
G9606_7963	166824	RASSF6	-0.967455	0.999995	0.812584	-0.667946	0.946828	0.869973	-0.768762	0.934847	0.850563	NA	NA	NA	NA	NA	NA	NA	NA	NA
G9606_820	27445	PCLO	0.388356	0.999995	0.357656	-0.503195	0.646111	0.344853	-0.644531	0.494331	0.238888	-0.896148	0.145781	0.0524441	-1.04199	0.06557	0.0244219	0.140805	0.997377	0.809508
G9606_6253	10009	ZBTB33	0.013159	0.999995	0.948474	0.328878	0.317618	0.10966	0.289548	0.338867	0.134394	0.313063	0.0986942	0.0324125	0.268573	0.0683368	0.0255841	0.0388417	0.997377	0.771031
G9606_8999	64759	TNS3	-0.113744	0.999995	0.308775	-0.362875	0.0689899	0.0136806	-0.0823536	0.739707	0.474537	-0.252087	0.0473133	0.0133919	0.0236088	0.819713	0.638948	-0.281454	0.52176	0.00480481
G9606_16777	64343	AZI2	-0.102067	0.999995	0.496664	0.112841	0.773972	0.484008	0.103006	0.740045	0.475405	0.210932	0.177213	0.0674951	0.196689	0.0744937	0.0283512	0.008481	0.997377	0.937918
G9606_11572	100652833	LOC100652833	0.571579	0.999995	0.790712	-1.57631	0.89127	0.662918	-0.713352	0.931666	0.80019	-2.14567	0.709106	0.473074	-1.28959	0.7839	0.587946	-0.861679	0.997377	0.832754
G9606_7985	2202	EFEMP1	0.239442	0.999995	0.0749	-0.0273461	0.946828	0.858522	-0.0319775	0.918097	0.765586	-0.270162	0.128094	0.0447673	-0.279722	0.09475	0.0377323	0.00404967	0.997377	0.971791
G9606_5154	57568	SIPA1L2	0.133986	0.999995	0.656034	-0.816743	0.134602	0.0325543	-0.659551	0.176747	0.0540596	-0.956164	0.0218723	0.0053275	-0.802079	0.0208168	0.00659002	-0.158727	0.997377	0.682315
G9606_11156	91694	LONRF1	-0.0197113	0.999995	0.923911	0.111476	0.865396	0.617305	0.0272547	0.960198	0.898671	0.12842	0.700646	0.460346	0.0389289	0.914574	0.807325	0.0837705	0.997377	0.640703
G9606_103	55809	TRERF1	0.219757	0.999995	0.192121	-0.546874	0.0260943	0.00403631	-0.468577	0.0371512	0.00743292	-0.7688	1.58856e-10	9.28019e-12	-0.695447	1.2937e-16	9.05263e-18	-0.0792858	0.997377	0.517966
G9606_10388	8501	SLC43A1	-0.136387	0.999995	0.440988	-0.0586201	0.923024	0.767275	-0.187097	0.57694	0.305957	0.0753186	0.828928	0.62057	-0.0587455	0.835851	0.6583	0.128229	0.997377	0.413605
G9606_11054	23101	MCF2L2	0.190927	0.999995	0.872427	-0.50979	0.916687	0.741262	-0.286265	0.934847	0.833698	-0.705965	0.82721	0.618105	-0.487674	0.861174	0.695225	-0.223842	0.997377	0.887109
G9606_11282	57414	RHBDD2	-0.0551169	0.999995	0.687704	-0.327777	0.149747	0.0376715	-0.475301	0.00909205	0.00134665	-0.275095	0.0238286	0.00589747	-0.428529	1.78953e-06	2.69087e-07	0.147197	0.997377	0.197558
G9606_7613	50856	CLEC4A	0.128735	0.999995	0.907929	0.642137	0.818454	0.551585	0.188688	0.945838	0.872517	0.511366	0.817885	0.606612	0.0505369	0.975573	0.96165	0.451967	0.997377	0.660274
G9606_16463	57562	CEP126	0.152936	0.999995	0.444863	-0.240859	0.624397	0.323002	-0.185187	0.669066	0.395784	-0.397867	0.166482	0.0621418	-0.346145	0.140337	0.0601203	-0.0569285	0.997377	0.801921
G9606_6259	5583	PRKCH	0.322658	0.999995	0.526018	0.695437	0.460975	0.194835	0.743337	0.310753	0.118322	0.369164	0.704073	0.46455	0.413043	0.543384	0.338904	-0.0504829	0.997377	0.912624
G9606_1836	868	CBLB	-0.0201626	0.999995	0.896291	0.90211	2.36986e-07	1.00936e-08	0.999638	6.01365e-11	2.03847e-12	0.91941	2.62781e-14	1.12439e-15	1.01197	6.05227e-26	2.78814e-27	-0.0983281	0.997377	0.334096
G9606_1842	10861	SLC26A1	0.156002	0.999995	0.705828	-1.32091	0.1315	0.0315898	-1.12069	0.125703	0.0343983	-1.47909	0.0361598	0.00972627	-1.2837	0.0237238	0.00763173	-0.202332	0.997377	0.776956
G9606_17332	145258	GSC	0.956098	0.999995	0.814744	NA	NA	NA	NA	NA	NA	-0.665389	0.941367	0.870466	-0.77124	0.920724	0.850087	NA	NA	NA
G9606_19813	9796	PHYHIP	-0.329056	0.999995	0.495384	-0.399513	0.753571	0.457864	-0.501529	0.610304	0.337407	-0.0733115	0.950367	0.890884	-0.180394	0.884069	0.726272	0.101526	0.997377	0.857481
G9606_20149	3717	JAK2	0.149023	0.999995	0.52454	-0.281763	0.562533	0.270983	-0.158717	0.774467	0.515208	-0.433962	0.0537291	0.015561	-0.314963	0.111445	0.0458036	-0.124639	0.997377	0.514559
G9606_24727	55251	PCMTD2	0.258367	0.999995	0.226643	0.0464416	0.946828	0.8375	0.014394	0.976824	0.948148	-0.214479	0.227276	0.0931324	-0.251086	0.0561945	0.0204664	0.0307976	0.997377	0.826581
G9606_30424	26013	L3MBTL1	-0.128873	0.999995	0.731303	-0.684303	0.383913	0.146469	-0.571874	0.416215	0.183361	-0.559751	0.417602	0.211699	-0.451702	0.452044	0.262734	-0.113226	0.997377	0.820126
G9606_22170	352909	DNAAF3	0.118702	0.999995	0.906433	0.383617	0.909289	0.711589	-0.686358	0.812732	0.563662	0.261243	0.927317	0.79944	-0.812799	0.690172	0.47933	1.06559	0.997377	0.361556
G9606_12304	122509	IFI27L1	-0.221649	0.999995	0.220092	0.0941945	0.87328	0.627933	0.0283867	0.946519	0.874153	0.31319	0.117332	0.0401916	0.241263	0.159144	0.0698638	0.0660815	0.997377	0.659715
G9606_11014	9399	STOML1	-0.100002	0.999995	0.564535	-0.387072	0.144015	0.0356489	-0.289402	0.254535	0.0891822	-0.290228	0.113747	0.0385809	-0.19754	0.199694	0.0921988	-0.0985432	0.997377	0.473321
G9606_6951	5154	PDGFA	0.167682	0.999995	0.522229	2.2054	5.16061e-24	5.04355e-26	1.96486	1.2361e-17	2.34401e-19	2.03429	1.05328e-28	2.05952e-30	1.78856	3.76699e-22	2.02799e-23	0.240418	0.997377	0.111571
G9606_8814	6711	SPTBN1	0.123813	0.999995	0.395885	-0.259194	0.371924	0.139314	0.068719	0.865526	0.648081	-0.385684	0.00236397	0.000420436	-0.0623341	0.361664	0.195533	-0.329053	0.469487	0.00275526
G9606_28084	25790	CFAP45	0.190004	0.999995	0.684814	0.167386	0.916687	0.75037	0.337197	0.765788	0.506022	-0.0257063	0.975647	0.957747	0.139195	0.897767	0.760713	-0.170433	0.997377	0.736488
G9606_2359	151556	GPR155	0.00410745	0.999995	0.981836	0.3783	0.200177	0.0564085	0.431799	0.0784877	0.0187134	0.370167	0.0791391	0.0247928	0.41955	0.0137107	0.00412575	-0.0550368	0.997377	0.737062
G9606_14584	29057	FAM156A	-0.543519	0.999995	0.0419752	-0.0605812	0.939442	0.794355	-0.264334	0.522468	0.262036	0.480803	0.195101	0.076598	0.271892	0.72266	0.515458	0.203391	0.997377	0.386316
G9606_12140	10484	SEC23A	0.327042	0.999995	0.443912	0.927192	0.129059	0.0307777	1.01536	0.0780588	0.0185783	0.597649	1.65757e-16	6.10209e-18	0.681595	1.32143e-50	3.22281e-52	-0.0894955	0.997377	0.234654
G9606_9227	79888	LPCAT1	0.148517	0.999995	0.15518	-0.528955	0.00114465	0.000106896	-0.552636	5.09577e-05	4.03759e-06	-0.68011	1.33944e-12	6.53955e-14	-0.709104	1.16585e-25	5.40591e-27	0.0230089	0.997377	0.823779
G9606_8443	4670	HNRNPM	-0.0549208	0.999995	0.574948	0.0738851	0.819115	0.552664	0.0415486	0.886933	0.68417	0.125612	0.243986	0.102407	0.0882306	0.114231	0.0472032	0.0315656	0.997377	0.692263
G9606_14385	9262	STK17B	0.0826509	0.999995	0.602592	0.682738	0.000601595	5.11733e-05	0.62901	0.000614578	6.24236e-05	0.596708	5.65903e-10	3.50061e-11	0.538673	1.94467e-15	1.44041e-16	0.0523431	0.997377	0.560695
G9606_768	10863	ADAM28	1.85219	0.999995	0.588105	NA	NA	NA	1.15479	0.918097	0.777174	-1.56199	0.849715	0.654884	-0.705376	0.903252	0.788772	-0.861679	0.997377	0.832754
G9606_19379	10957	PNRC1	-0.0180931	0.999995	0.896852	0.0420923	0.939846	0.79515	-0.152486	0.552176	0.285978	0.0568191	0.853548	0.660173	-0.142643	0.329167	0.173405	0.19378	0.997377	0.136624
G9606_7741	368	ABCC6	0.187477	0.999995	0.729222	0.529584	0.650851	0.348777	-0.349929	0.822318	0.576152	0.337986	0.744342	0.51683	-0.54597	0.546387	0.341405	0.879501	0.997377	0.133505
G9606_4698	342184	FMN1	0.209233	0.999995	0.319109	-1.52557	8.31327e-11	2.19668e-12	-1.11521	2.67609e-06	1.64506e-07	-1.73774	1.92266e-81	8.12229e-84	-1.33159	1.15616e-104	1.16967e-106	-0.411705	0.156573	0.000114426
G9606_22526	84808	PERM1	-0.0438279	0.999995	0.847134	-0.238817	0.656245	0.354727	-0.325614	0.444729	0.202743	-0.197864	0.599534	0.36171	-0.29051	0.316206	0.164406	0.0866881	0.997377	0.720022
G9606_12455	5451	POU2F1	-0.086055	0.999995	0.67908	0.296123	0.411574	0.163602	0.195645	0.607469	0.334183	0.378697	0.0892118	0.0287017	0.273394	0.188045	0.0856148	0.0995708	0.997377	0.550903
G9606_6613	54531	MIER2	-0.0104781	0.999995	0.941189	0.34117	0.133963	0.0323592	0.351568	0.0603457	0.0135777	0.349259	0.00122487	0.000202247	0.35416	1.24414e-07	1.64303e-08	-0.0107899	0.997377	0.908442
G9606_6973	3705	ITPK1	-0.126789	0.999995	0.357209	-0.210452	0.423529	0.171548	-0.187692	0.409377	0.178641	-0.0867735	0.619093	0.379676	-0.0691038	0.58994	0.3781	-0.0234255	0.997377	0.818317
G9606_6516	1491	CTH	0.203057	0.999995	0.522521	0.634437	0.219629	0.0643543	0.542825	0.250391	0.0872104	0.42735	0.34095	0.159384	0.332064	0.407442	0.228367	0.0895135	0.997377	0.7624
G9606_26464	9040	UBE2M	-0.011946	0.999995	0.9311	0.127292	0.682372	0.382476	0.0113452	0.976092	0.93292	0.136221	0.270125	0.117163	0.0150802	0.920724	0.815568	0.115325	0.997377	0.168627
G9606_6459	130399	ACVR1C	0.0704444	0.999995	0.928159	-0.348809	0.916424	0.726516	0.396869	0.843581	0.609541	-0.429062	0.836968	0.629671	0.316875	0.816335	0.631155	-0.752365	0.997377	0.375216
G9606_17087	950	SCARB2	0.0397481	0.999995	0.748234	-0.00592712	0.983753	0.966586	0.0281018	0.934847	0.823289	-0.0488461	0.756834	0.532479	-0.0196019	0.838441	0.66117	-0.0348337	0.997377	0.665479
G9606_12953	3476	IGBP1	-0.148798	0.999995	0.272209	-0.071286	0.88417	0.644725	-0.186359	0.404418	0.175416	0.0738978	0.701577	0.461931	-0.0462982	0.750224	0.547376	0.114494	0.997377	0.271849
G9606_6417	25896	INTS7	0.0903095	0.999995	0.493119	0.0121186	0.969694	0.939598	0.0303476	0.934847	0.826059	-0.0815396	0.720642	0.486836	-0.0680898	0.669134	0.457909	-0.0191308	0.997377	0.874796
G9606_6720	1830	DSG3	-0.73999	0.999995	0.658257	0.964564	0.76086	0.466495	-0.126354	0.97625	0.934677	1.70144	0.46198	0.244261	0.604537	0.881626	0.723256	1.09004	0.997377	0.416372
G9606_24185	100131094	DPP9-AS1	-0.721448	0.999995	0.428366	0.971322	0.506082	0.227334	0.104685	0.961028	0.900794	1.68896	0.116806	0.0399339	0.81797	0.537675	0.333594	0.863734	0.997377	0.245727
G9606_15848	26263	FBXO22	0.0583801	0.999995	0.62363	0.113349	0.728047	0.429451	0.0309637	0.934847	0.810468	0.051444	0.821625	0.610045	-0.0357908	0.8411	0.665039	0.0816814	0.997377	0.452289
G9606_29606	27006	FGF22	-1.87387	0.999995	0.582057	-1.57631	0.89127	0.662918	-0.713345	0.931666	0.800028	NA	NA	NA	1.15231	0.897767	0.777639	-0.861679	0.997377	0.832754
G9606_22238	728841	NBPF8	-0.0435787	0.999995	0.715978	-0.13154	0.661935	0.361428	-0.060867	0.860749	0.634588	-0.0913302	0.627866	0.388807	-0.0254673	0.897767	0.76418	-0.0716165	0.997377	0.52046
G9606_1685	4864	NPC1	0.474155	0.213835	0.000205623	0.0608917	0.908415	0.709921	-0.0421487	0.918097	0.750738	-0.416467	0.00187304	0.000324079	-0.524058	1.79535e-12	1.57882e-13	0.101832	0.997377	0.38479
G9606_7053	699	BUB1	0.0911859	0.999995	0.49682	0.10604	0.773879	0.481854	0.203546	0.33957	0.135182	0.0119885	0.947803	0.884956	0.104461	0.129013	0.05457	-0.0983341	0.997377	0.254055
G9606_22186	9361	LONP1	-0.145194	0.999995	0.311478	0.419311	0.0490364	0.00878608	0.382185	0.0317595	0.00613259	0.561188	2.25212e-07	1.87835e-08	0.518939	3.33676e-17	2.27662e-18	0.0364044	0.997377	0.70213
G9606_7897	25828	TXN2	-0.0566911	0.999995	0.700276	-0.200391	0.475223	0.205903	-0.346183	0.0762867	0.0180876	-0.147158	0.230007	0.094529	-0.298245	2.33171e-05	4.072e-06	0.145351	0.997377	0.108488
G9606_2091	114882	OSBPL8	0.186289	0.999995	0.628071	0.408074	0.607512	0.307403	0.531382	0.392241	0.167297	0.218609	0.152294	0.055394	0.33805	4.0165e-06	6.2687e-07	-0.125009	0.997377	0.252555
G9606_3345	8120	AP3B2	-0.14621	0.999995	0.889004	-1.61545	0.558027	0.267443	-1.68352	0.490692	0.235907	-1.47191	0.546675	0.313785	-1.54523	0.461127	0.270023	0.0576203	0.997377	0.976636
G9606_30858	102724624	LOC102724624	-0.889454	0.999995	0.354949	-0.555412	0.828854	0.563887	-1.10805	0.519835	0.259777	0.332703	0.898288	0.741365	-0.225304	0.920724	0.822992	0.552575	0.997377	0.587936
G9606_2719	255394	TCP11L2	0.286166	0.999995	0.375926	0.0787532	0.946828	0.813866	-0.146809	0.884602	0.678988	-0.211155	0.668358	0.42691	-0.439601	0.212254	0.0993937	0.223193	0.997377	0.445165
G9606_28004	54148	MRPL39	-0.0987597	0.999995	0.55222	-0.102931	0.838622	0.581082	-0.135451	0.701573	0.429122	-0.00755732	0.973917	0.95505	-0.0455785	0.855008	0.687288	0.0321909	0.997377	0.818548
G9606_11220	79637	ARMC7	-0.0252043	0.999995	0.893253	-0.300476	0.401167	0.156754	-0.465135	0.0874609	0.021569	-0.277828	0.208692	0.083464	-0.448606	0.00828765	0.00234685	0.164697	0.997377	0.352621
G9606_13859	3833	KIFC1	0.0625398	0.999995	0.569644	0.11154	0.723023	0.424061	0.154074	0.384434	0.162023	0.0459042	0.846034	0.643946	0.0832935	0.319283	0.166602	-0.0432633	0.997377	0.656454
G9606_4109	56155	TEX14	1.47522	0.999995	0.52535	-0.667946	0.946828	0.869973	1.08899	0.893333	0.695268	-2.14627	0.674365	0.433433	-0.394193	0.920724	0.843464	-1.75881	0.997377	0.595904
G9606_9825	56993	TOMM22	0.0364254	0.999995	0.731708	0.164977	0.46504	0.198489	0.0534393	0.856402	0.628032	0.125685	0.284826	0.12531	0.00885258	0.941844	0.882972	0.111039	0.997377	0.192985
G9606_28465	55203	LGI2	-0.00794519	0.999995	0.997676	-0.601072	0.946828	0.843406	1.19972	0.827658	0.582635	-0.598292	0.941367	0.839552	1.19472	0.756321	0.554397	-1.8	0.997377	0.42571
G9606_5557	56938	ARNTL2	0.165929	0.999995	0.30933	0.273771	0.301419	0.101558	0.429875	0.0304972	0.00582248	0.105053	0.523589	0.292192	0.256235	0.00200011	0.00048966	-0.157035	0.920265	0.0778018
G9606_15355	23217	ZFR2	-1.85408	0.999995	0.588257	-0.590683	0.946828	0.838484	-1.65108	0.863063	0.643673	1.25816	0.898288	0.757825	NA	NA	NA	1.06187	0.997377	0.794684
G9606_26746	107986352	LOC107986352	-0.50557	0.999995	0.307161	-0.0284035	0.978008	0.954786	-0.175145	0.918097	0.768248	0.473629	0.564836	0.33082	0.320475	0.76429	0.563576	0.14695	0.997377	0.793166
G9606_15359	54776	PPP1R12C	-0.0606049	0.999995	0.644398	0.016326	0.965312	0.914115	0.000311752	0.999401	0.998143	0.0736451	0.652293	0.412121	0.0525564	0.562088	0.354292	0.0152276	0.997377	0.870943
G9606_371	51542	VPS54	0.0202367	0.999995	0.895217	0.202216	0.527858	0.245109	0.26647	0.250318	0.0871417	0.178088	0.278982	0.122031	0.23867	0.0190788	0.00596975	-0.0662447	0.997377	0.568082
G9606_27779	9238	TBRG4	-0.0283102	0.999995	0.846191	-0.0610261	0.90235	0.69197	-0.0488273	0.912546	0.727663	-0.035703	0.882691	0.712392	-0.0291584	0.85162	0.683496	-0.0123873	0.997377	0.892071
G9606_12889	64760	FAM160B2	-0.112613	0.999995	0.422472	-0.285845	0.282529	0.093131	-0.0986243	0.753236	0.490835	-0.176651	0.290214	0.128433	0.00552358	0.969607	0.93792	-0.188058	0.997377	0.108744
G9606_30067	285672	SREK1IP1	0.141233	0.999995	0.335237	0.301928	0.231339	0.0691306	0.220638	0.328377	0.128215	0.156763	0.416793	0.211137	0.0711367	0.684057	0.472016	0.0798282	0.997377	0.515093
G9606_12059	222658	KCTD20	0.00209405	0.999995	0.987189	0.0224448	0.952052	0.883819	0.338532	0.0644344	0.0146955	0.0166227	0.941367	0.862492	0.328439	4.05977e-06	6.33927e-07	-0.317132	0.462831	0.00202438
G9606_29819	26281	FGF20	0.991607	0.999995	0.46059	-2.57034	0.621315	0.318417	-2.67146	0.552718	0.286559	-3.56169	0.175008	0.0663727	-3.66746	0.115095	0.0476015	NA	NA	NA
G9606_8144	202051	SPATA24	0.196361	0.999995	0.587899	-0.170138	0.906632	0.704491	-0.0114895	0.988152	0.976719	-0.37154	0.580053	0.344488	-0.215768	0.722699	0.515586	-0.160649	0.997377	0.697679
G9606_16951	302	ANXA2	-0.0571282	0.999995	0.617084	-0.31143	0.0881301	0.0185394	-0.336492	0.0203113	0.00352443	-0.257585	0.00280188	0.000507456	-0.287954	1.71235e-11	1.59521e-12	0.0247906	0.997377	0.746677
G9606_16073	6821	SUOX	-0.0341281	0.999995	0.8197	-0.251061	0.373775	0.14079	-0.369741	0.0849561	0.0207416	-0.219799	0.210009	0.0841811	-0.344444	0.00698019	0.0019403	0.118573	0.997377	0.389081
G9606_33450	5810	RAD1	0.0698251	0.999995	0.581404	0.0469608	0.916687	0.741062	0.0717209	0.815495	0.567419	-0.0264421	0.920792	0.788202	-0.00639781	0.968935	0.932702	-0.0257562	0.997377	0.791044
G9606_23659	645426	TMEM191C	-0.326825	0.999995	0.579143	-0.94018	0.468581	0.200912	-0.350277	0.820939	0.574544	-0.616667	0.643699	0.40374	-0.0321847	0.973905	0.958641	-0.590569	0.997377	0.436861
G9606_19875	9804	TOMM20	0.00244619	0.999995	0.983255	0.327034	0.0680468	0.0134402	0.315214	0.0346611	0.00679305	0.321225	0.000111701	1.44328e-05	0.304557	2.03548e-10	2.07519e-11	0.011048	0.997377	0.88144
G9606_25946	221002	RASGEF1A	-0.290338	0.999995	0.558932	-0.527858	0.661935	0.361556	-1.44626	0.117234	0.0314338	-0.241496	0.862382	0.672804	-1.16462	0.1702	0.075845	0.921156	0.997377	0.215223
G9606_30724	3837	KPNB1	-0.0171019	0.999995	0.864673	-0.152604	0.517156	0.23719	0.0271794	0.931571	0.797604	-0.13863	0.19942	0.0789255	0.0362173	0.571625	0.362472	-0.180611	0.743245	0.0266729
G9606_6933	4735	2022-09-02	-0.0185476	0.999995	0.883839	0.234354	0.318374	0.109998	0.294383	0.0858811	0.0210643	0.249846	0.0112328	0.00246883	0.305024	1.27813e-15	9.39012e-17	-0.06074	0.997377	0.461592
G9606_11634	51070	NOSIP	-0.0349179	0.999995	0.824618	-0.0188668	0.963864	0.910902	-0.148942	0.61638	0.34365	0.0130949	0.951371	0.893577	-0.122661	0.220878	0.104387	0.129954	0.997377	0.1954
G9606_24981	121504	HIST4H4	0.956098	0.999995	0.814744	NA	NA	NA	2.63272	0.636946	0.364128	-0.665389	0.941367	0.870466	1.66858	0.686106	0.475267	-2.33917	0.997377	0.40966
G9606_12686	134510	UBLCP1	-0.243835	0.999995	0.112208	0.0438772	0.946828	0.80938	-0.0943352	0.809507	0.559326	0.284049	0.116494	0.0397964	0.141516	0.336523	0.178536	0.136962	0.997377	0.331828
G9606_9944	10428	CFDP1	-0.116344	0.999995	0.408598	-0.0204315	0.957617	0.896199	-0.140169	0.602484	0.329409	0.0922222	0.649376	0.409259	-0.0325188	0.885639	0.728261	0.118959	0.997377	0.302997
G9606_17799	1289	COL5A1	-0.0326205	0.999995	0.78001	2.06751	1.77123e-49	5.34276e-52	2.3373	4.09571e-83	8.87744e-86	2.0974	2.035e-162	3.43875e-165	2.3623	0	0	-0.270524	0.290786	0.000529173
G9606_15203	991	CDC20	0.0503889	0.999995	0.663612	0.206912	0.380005	0.144167	0.14236	0.472475	0.222295	0.15348	0.214291	0.0864534	0.0836174	0.159423	0.0700422	0.0638635	0.997377	0.473957
G9606_13515	23197	FAF2	0.0779793	0.999995	0.508692	0.0356291	0.941348	0.798025	0.0925104	0.723788	0.45417	-0.0455485	0.792898	0.57838	0.00655517	0.953665	0.90485	-0.0578017	0.997377	0.506893
G9606_21556	10560	SLC19A2	0.2881	0.999995	0.239995	2.45955	6.39721e-27	4.82415e-29	2.4969	2.16097e-30	1.93861e-32	2.16842	9.82999e-68	5.9324e-70	2.20178	6.51674e-107	6.39666e-109	-0.0392068	0.997377	0.699059
G9606_3897	2668	GDNF	-0.0810934	0.999995	0.659099	-0.0867708	0.898815	0.681769	-0.0528276	0.932227	0.80201	-0.0083462	0.979097	0.964089	0.0197898	0.956789	0.910234	-0.0342655	0.997377	0.865858
G9606_837	29904	EEF2K	0.188784	0.999995	0.151438	0.261466	0.250184	0.0774126	0.215925	0.291672	0.107948	0.0702821	0.699564	0.459213	0.0196342	0.905187	0.792788	0.0448089	0.997377	0.642786
G9606_10349	23299	BICD2	0.16202	0.999995	0.182161	0.114821	0.753185	0.456654	0.261338	0.134342	0.0375306	-0.049697	0.841139	0.635784	0.0916463	0.250801	0.122924	-0.147256	0.997377	0.15752
G9606_16664	440567	UQCRHL	-0.00567105	0.999995	0.99869	-0.667946	0.946828	0.869973	0.193023	0.976824	0.955926	-0.665389	0.941367	0.870466	0.190547	0.969797	0.952538	-0.861679	0.997377	0.832754
G9606_19084	10067	SCAMP3	-0.0358975	0.999995	0.784837	-0.00240218	0.994137	0.98718	-0.0416973	0.918097	0.752419	0.0308886	0.894314	0.728081	-0.0138699	0.914574	0.807344	0.0389108	0.997377	0.665739
G9606_23098	196383	RILPL2	-0.02807	0.999995	0.865687	-0.256573	0.435321	0.178819	-0.378721	0.127405	0.0349791	-0.232058	0.306502	0.13788	-0.35902	0.0367413	0.012576	0.121275	0.997377	0.474617
G9606_8314	9881	TRANK1	-0.0396852	0.999995	0.826432	-1.13811	1.5255e-06	7.44529e-08	-0.87476	2.55326e-05	1.88624e-06	-1.1017	3.933e-09	2.62516e-10	-0.842783	8.76635e-10	9.4125e-11	-0.264476	0.997377	0.138311
G9606_3539	151648	SGO1	0.18797	0.999995	0.277175	0.638527	0.0040979	0.000455377	0.539709	0.00973673	0.00146323	0.447275	0.00414883	0.000789059	0.343991	0.0109664	0.00320686	0.0974145	0.997377	0.451086
G9606_7397	79623	GALNT14	0.996368	0.999995	0.41463	-0.49277	0.937862	0.791053	-2.01996	0.607469	0.334178	-1.4837	0.559334	0.325792	-3.0266	0.162634	0.0716897	1.51095	0.997377	0.563772
G9606_18447	2780	GNAT2	-0.203451	0.999995	0.876637	-1.12653	0.756743	0.46183	0.358061	0.918097	0.756422	-0.924122	0.782615	0.565101	0.552958	0.820262	0.639573	-1.48512	0.997377	0.289953
G9606_24098	56172	ANKH	0.153674	0.999995	0.318024	0.486767	0.0193619	0.00281935	0.556714	0.00112592	0.000123513	0.330061	0.0353302	0.00944767	0.395349	0.000585688	0.000128108	-0.0711711	0.997377	0.542109
G9606_2237	439921	MXRA7	-0.013592	0.999995	0.89983	0.263962	0.179688	0.0486433	0.222493	0.144547	0.0412518	0.274342	0.00419098	0.000797727	0.227605	1.58265e-08	1.91755e-09	0.0410101	0.997377	0.61881
G9606_15805	79729	SH3D21	-0.341956	0.999995	0.0679842	-0.516526	0.096148	0.0208061	-0.138804	0.751621	0.488651	-0.177006	0.612472	0.373555	0.194955	0.443618	0.25571	-0.378041	0.886738	0.0651822
G9606_34531	10885	WDR3	0.149686	0.999995	0.301979	0.102943	0.793577	0.515519	0.203707	0.415992	0.183213	-0.050216	0.777653	0.557641	0.0458835	0.732428	0.526509	-0.101662	0.997377	0.303421
G9606_21732	25775	C22orf24	-1.21839	0.999995	0.443029	-0.167257	0.962812	0.909265	-1.01769	0.80107	0.549449	1.04554	0.739474	0.510577	0.188191	0.961045	0.917987	0.852663	0.997377	0.6063
G9606_12695	140469	MYO3B	NA	NA	NA	2.10627	0.832821	0.570335	1.15479	0.918097	0.777174	2.11019	0.781229	0.562655	1.15231	0.897767	0.777639	0.957294	0.997377	0.74059
G9606_17777	10981	RAB32	-0.0352253	0.999995	0.782619	0.11057	0.76625	0.47262	0.0568518	0.877582	0.666988	0.142459	0.360465	0.172538	0.083514	0.425845	0.241746	0.0533033	0.997377	0.619025
G9606_28712	8941	CDK5R2	0.74673	0.999995	0.676268	0.713853	0.90935	0.712973	0.624394	0.918097	0.744672	-0.0378663	0.988136	0.979987	-0.132797	0.967079	0.928235	0.0881825	0.997377	0.955946
G9606_9691	7366	UGT2B15	-0.967455	0.999995	0.812584	-0.667946	0.946828	0.869973	-0.768762	0.934847	0.850563	NA	NA	NA	NA	NA	NA	NA	NA	NA
G9606_687	79800	CARF	0.475787	0.999995	0.0814618	-0.124628	0.904278	0.69791	0.0208547	0.976824	0.944509	-0.605771	0.0446706	0.0125142	-0.462545	0.0802738	0.0309861	-0.148224	0.997377	0.580053
G9606_18756	84142	ABRAXAS1	0.196066	0.999995	0.270631	-0.0928472	0.89127	0.657472	-0.0140824	0.976824	0.941329	-0.293231	0.186526	0.0722352	-0.218183	0.250712	0.122837	-0.0805435	0.997377	0.644286
G9606_5987	646	BNC1	0.263674	0.999995	0.552342	1.78292	5.87567e-05	3.93815e-06	1.91581	7.69828e-07	4.31982e-08	1.51638	0.000108632	1.39773e-05	1.64412	6.26223e-07	8.89971e-08	-0.132279	0.997377	0.632257
G9606_1321	57794	SUGP1	-0.168002	0.999995	0.276705	-0.211925	0.508595	0.229936	-0.236691	0.31164	0.118828	-0.0476523	0.881386	0.709972	-0.0771784	0.595439	0.382772	0.0237708	0.997377	0.847624
G9606_1192	8165	AKAP1	0.221046	0.999995	0.115947	-0.188151	0.61919	0.316468	-0.161726	0.553027	0.2869	-0.411609	0.0202292	0.00486257	-0.390469	0.00076782	0.000172235	-0.0271537	0.997377	0.858453
G9606_600	26043	UBXN7	0.0874817	0.999995	0.608538	0.0310253	0.946828	0.867447	0.325662	0.181023	0.0558603	-0.0597105	0.794352	0.580304	0.230859	0.00868206	0.00246722	-0.296306	0.538707	0.00571689
G9606_18669	54206	ERRFI1	-0.136291	0.999995	0.397646	-0.212729	0.529693	0.24643	-0.0263525	0.946972	0.875018	-0.0794575	0.718316	0.48444	0.10227	0.29884	0.153337	-0.187099	0.997377	0.115411
G9606_1835	10924	SMPDL3A	0.107992	0.999995	0.605372	-0.116412	0.874006	0.628866	-0.279707	0.452852	0.208144	-0.22825	0.474911	0.253821	-0.395978	0.0682563	0.0255499	0.162093	0.997377	0.44412
G9606_10177	23060	ZNF609	0.0579354	0.999995	0.686629	0.122515	0.773972	0.483871	0.331802	0.0869334	0.0213816	0.061778	0.80663	0.59419	0.266377	1.0872e-05	1.80501e-06	-0.21046	0.873027	0.060509
G9606_22397	10399	RACK1	-0.116671	0.999995	0.391033	0.118756	0.720708	0.422007	-0.0277414	0.934847	0.836225	0.23202	0.00341858	0.000634613	0.0801474	0.0314431	0.0105542	0.14616	0.766931	0.0376459
G9606_1585	57465	TBC1D24	0.0241565	0.999995	0.855222	0.00434203	0.98997	0.977985	-0.00542757	0.983339	0.968597	-0.0229323	0.941367	0.847624	-0.0376217	0.863768	0.699152	0.00897374	0.997377	0.941442
G9606_12713	7086	TKT	-0.0883841	0.999995	0.502546	0.181578	0.484918	0.212668	0.149747	0.514955	0.25561	0.266952	0.00139379	0.000233336	0.229874	1.15612e-07	1.51912e-08	0.031299	0.997377	0.674175
G9606_30642	5879	RAC1	-0.0260955	0.999995	0.786006	0.057649	0.886502	0.649314	-0.0173148	0.94065	0.861304	0.080632	0.563391	0.329467	0.000491371	0.993555	0.990397	0.0744717	0.997377	0.369592
G9606_4079	5910	RAP1GDS1	-0.132399	0.999995	0.207666	-0.0985011	0.782132	0.496193	-0.0759076	0.747357	0.484349	0.0306721	0.909067	0.770266	0.0482445	0.615688	0.401718	-0.023229	0.997377	0.823926
G9606_3553	57509	MTUS1	0.313094	0.999995	0.406131	-0.158924	0.911332	0.717618	-0.554816	0.471128	0.221225	-0.473625	0.448501	0.234807	-0.87536	0.0709874	0.0267902	0.39403	0.997377	0.397678
G9606_13246	114659	LRRC37B	0.0156834	0.999995	0.936077	-0.0344611	0.949499	0.876481	-0.182527	0.654299	0.380982	-0.0534713	0.916785	0.781397	-0.206608	0.425954	0.241859	0.147549	0.997377	0.464817
G9606_2422	5297	PI4KA	-0.0657994	0.999995	0.555114	-0.469407	0.0191582	0.00277734	-0.231798	0.157911	0.0462734	-0.406512	0.00192485	0.000333857	-0.174041	0.00474192	0.00126358	-0.238329	0.75391	0.0336837
G9606_85	84722	PSRC1	-0.0515346	0.999995	0.673392	0.0317869	0.946828	0.828348	0.00457046	0.984789	0.971152	0.0801128	0.665195	0.424189	0.0478899	0.725717	0.518918	0.0263641	0.997377	0.798543
G9606_10323	9994	CASP8AP2	0.0708816	0.999995	0.788375	0.457528	0.266953	0.0855485	0.509239	0.156458	0.0456967	0.382168	0.0562628	0.0164374	0.431028	0.00233338	0.000579428	-0.0548467	0.997377	0.715037
G9606_16200	57481	KIAA1210	-0.597715	0.999995	0.795174	-2.15682	0.773972	0.484153	-2.25652	0.724734	0.456794	-1.5599	0.869025	0.688809	-1.66716	0.816335	0.6342	NA	NA	NA
G9606_10087	7582	ZNF33B	-0.171024	0.999995	0.463698	-0.459338	0.277737	0.0907807	-0.536629	0.145752	0.0416748	-0.290424	0.42442	0.216718	-0.373095	0.201434	0.093148	0.0765634	0.997377	0.770206
G9606_16755	29085	PHPT1	-0.184356	0.999995	0.312361	0.110555	0.837251	0.578883	-0.139184	0.714894	0.444373	0.292534	0.0500901	0.0143335	0.036808	0.817874	0.636825	0.249936	0.766931	0.0367373
G9606_1448	51232	CRIM1	-0.0488941	0.999995	0.79374	0.51355	0.0409875	0.00695324	0.705105	0.00132903	0.000148435	0.560054	1.54696e-14	6.46045e-16	0.747077	1.32407e-60	2.67907e-62	-0.192559	0.606719	0.0096828
G9606_25667	8216	LZTR1	-0.0574051	0.999995	0.634095	-0.325542	0.132585	0.0319226	-0.156321	0.443267	0.201716	-0.271164	0.031383	0.00818572	-0.107186	0.156646	0.0685218	-0.169882	0.979501	0.0978162
G9606_26853	5544	PRB3	-0.967455	0.999995	0.812584	-0.667946	0.946828	0.869973	-0.768762	0.934847	0.850563	NA	NA	NA	NA	NA	NA	NA	NA	NA
G9606_17750	339175	METTL2A	0.1102	0.999995	0.4195	0.0762501	0.892266	0.669636	0.118822	0.668444	0.395014	-0.0375186	0.916878	0.781624	-2.17731e-05	0.999934	0.999795	-0.0433764	0.997377	0.746406
G9606_10681	107985332	LOC107985332	0.889638	0.999995	0.74735	-0.667946	0.946828	0.869973	0.193023	0.976824	0.956299	-1.55907	0.849715	0.655773	-0.704312	0.903252	0.789313	-0.861679	0.997377	0.832754
G9606_3731	57646	USP28	0.203345	0.999995	0.204555	0.304866	0.274619	0.0892811	0.35194	0.103651	0.026791	0.0982906	0.680604	0.441118	0.140873	0.291825	0.148829	-0.0482792	0.997377	0.695918
G9606_49	55591	VEZT	-0.0805773	0.999995	0.574004	-0.0782796	0.883329	0.643461	-0.0209728	0.954088	0.886549	-0.00129858	0.994416	0.990542	0.0519472	0.650433	0.438547	-0.0587563	0.997377	0.598043
G9606_1205	5639	PRRG2	-0.275984	0.999995	0.844507	-0.710734	0.896234	0.676988	0.184822	0.957575	0.893643	-0.433845	0.924697	0.79534	0.455773	0.888921	0.733523	-0.894935	0.997377	0.57545
G9606_8267	341350	OVCH1	0.148283	0.999995	0.887709	-2.76965	0.35853	0.132156	-1.39352	0.620976	0.347719	-2.92186	0.22186	0.09019	-1.54963	0.445722	0.257486	-1.37678	0.997377	0.575004
G9606_17392	55559	HAUS7	-0.0699951	0.999995	0.707369	0.405376	0.147197	0.0368258	0.211905	0.508319	0.250462	0.472723	0.0050438	0.000987149	0.273305	0.0881235	0.0346158	0.193615	0.997377	0.170904
G9606_7033	146177	VWA3A	-0.967455	0.999995	0.812584	-0.667946	0.946828	0.869973	-0.768762	0.934847	0.850563	NA	NA	NA	NA	NA	NA	NA	NA	NA
G9606_4276	8703	B4GALT3	0.0322341	0.999995	0.803894	0.0961229	0.79531	0.519331	0.106781	0.69078	0.417612	0.0612287	0.763576	0.540862	0.0661418	0.60184	0.389351	-0.0107143	0.997377	0.916176
G9606_2399	145946	SPATA8	-0.967455	0.999995	0.812584	-0.667946	0.946828	0.869973	-0.768762	0.934847	0.850563	NA	NA	NA	NA	NA	NA	NA	NA	NA
G9606_15376	7027	TFDP1	0.133077	0.999995	0.373509	0.273534	0.268812	0.0865173	0.239487	0.298054	0.111261	0.13792	0.160367	0.0592593	0.0990002	0.0964564	0.0385744	0.0331417	0.997377	0.665213
G9606_3651	98	ACYP2	0.115997	0.999995	0.607093	0.462357	0.189842	0.0524883	0.00926536	0.98416	0.970176	0.343341	0.220781	0.0896314	-0.114517	0.779454	0.580254	0.452009	0.776795	0.0385086
G9606_1339	10286	BCAS2	0.0166633	0.999995	0.904167	0.31269	0.188583	0.0520144	0.2746	0.178218	0.054647	0.292909	0.0434161	0.0121025	0.249443	0.0239028	0.00769794	0.0375888	0.997377	0.752769
G9606_26122	7262	PHLDA2	0.0780247	0.999995	0.599862	0.317954	0.199523	0.0561639	0.167271	0.509362	0.251261	0.237808	0.12393	0.0430428	0.0816521	0.497346	0.299138	0.150221	0.997377	0.179366
G9606_7365	340980	OR52B6	NA	NA	NA	NA	NA	NA	1.15479	0.918097	0.777174	NA	NA	NA	1.15231	0.897767	0.777639	-0.861679	0.997377	0.832754
G9606_17571	1415	CRYBB2	-0.0900184	0.999995	0.848667	0.140926	0.931432	0.779322	0.24172	0.843071	0.608439	0.228792	0.839388	0.632859	0.324266	0.674707	0.463236	-0.101141	0.997377	0.828648
G9606_23496	9749	PHACTR2	0.045154	0.999995	0.826968	-0.3867	0.224378	0.0664324	-0.149237	0.739506	0.474152	-0.435243	0.000387353	5.62445e-05	-0.201671	0.0617774	0.0228085	-0.238977	0.766931	0.0375869
G9606_21628	107986351	LOC107986351	0.452909	0.999995	0.681857	0.613426	0.842729	0.5869	-0.223492	0.939975	0.859837	0.157672	0.944984	0.878473	-0.685066	0.751287	0.548648	0.836103	0.997377	0.469981
G9606_26380	720	C4A	0.445216	0.999995	0.832576	1.01512	0.555287	0.265383	1.64448	0.138828	0.0391935	0.565165	0.764005	0.541599	1.18637	0.597075	0.384501	-0.635977	0.997377	0.318608
G9606_24539	152573	SHISA3	0.299962	0.999995	0.248883	-1.45327	0.00106354	9.86166e-05	-1.70417	3.52158e-05	2.66732e-06	-1.75358	7.3122e-07	6.54877e-08	-2.01125	1.12705e-09	1.22302e-10	0.247859	0.997377	0.589116
G9606_23371	644974	ALG1L2	0.956098	0.999995	0.814744	NA	NA	NA	NA	NA	NA	-0.665389	0.941367	0.870466	-0.77124	0.920724	0.850087	NA	NA	NA
G9606_7161	23474	ETHE1	-0.070204	0.999995	0.622895	-0.231905	0.421665	0.170411	-0.32389	0.0856678	0.0209669	-0.164388	0.373897	0.181076	-0.262145	0.00342217	0.000883054	0.0919852	0.997377	0.441731
G9606_4318	7434	VIPR2	-1.49868	0.999995	0.546344	-0.287856	0.957987	0.897376	-2.26685	0.722582	0.453153	1.21256	0.849715	0.65238	-0.77124	0.920724	0.850087	1.98155	0.997377	0.537096
G9606_960	114827	FHAD1	1.59143	0.999995	0.378303	-1.53829	0.904278	0.700216	0.208745	0.97625	0.934928	-3.14627	0.308017	0.138896	-1.39676	0.62387	0.409427	-1.75374	0.997377	0.59755
G9606_1643	79836	LONRF3	0.187403	0.999995	0.703447	1.03969	0.12421	0.0293066	0.910321	0.167941	0.0503794	0.849825	0.141459	0.0504199	0.714787	0.19251	0.0882909	0.129585	0.997377	0.748872
G9606_18984	65003	MRPL11	-0.0360942	0.999995	0.78466	0.0935378	0.799092	0.524135	0.013874	0.968685	0.916894	0.126372	0.378634	0.184198	0.0413414	0.7839	0.586442	0.0792868	0.997377	0.41494
G9606_6734	5494	PPM1A	0.108174	0.999995	0.448588	0.42699	0.0395254	0.00664559	0.394468	0.0309229	0.00593174	0.315751	0.00829941	0.00174252	0.278463	0.00199807	0.000488747	0.0315713	0.997377	0.754108
G9606_10666	197407	ZNF48	-0.142781	0.999995	0.454781	0.466677	0.0874269	0.0183335	0.419646	0.094428	0.02371	0.606277	0.00022348	3.09123e-05	0.554196	8.50373e-05	1.61717e-05	0.046171	0.997377	0.741248
G9606_9884	124936	CYB5D2	0.0700659	0.999995	0.684383	-0.0605217	0.918874	0.761925	-0.361672	0.184826	0.05751	-0.134854	0.647813	0.40761	-0.440177	0.0109834	0.00321249	0.299804	0.968702	0.0937896
G9606_30774	11014	KDELR2	0.110675	0.999995	0.299717	0.807281	1.10405e-08	3.92306e-10	0.728978	7.03841e-10	2.65704e-11	0.693615	2.03717e-18	6.82336e-20	0.61037	1.51564e-50	3.71471e-52	0.0776545	0.997377	0.311391
G9606_26630	7024	TFCP2	0.0146056	0.999995	0.909952	0.0028242	0.993562	0.985044	0.0145239	0.968657	0.916745	-0.0150959	0.948894	0.88699	-0.00805294	0.966154	0.926974	-0.0125762	0.997377	0.911848
G9606_17139	9690	UBE3C	0.181456	0.999995	0.220953	0.224761	0.425199	0.172429	0.375394	0.0551956	0.0121356	0.0405924	0.84202	0.639067	0.186591	0.000164712	3.2742e-05	-0.151728	0.938933	0.0839294
G9606_2130	26206	SPAG8	-0.0950803	0.999995	0.875189	-0.754097	0.611071	0.31007	-0.604019	0.671577	0.398078	-0.663596	0.592341	0.354976	-0.518285	0.654091	0.442416	-0.151839	0.997377	0.85305
G9606_7188	22866	CNKSR2	0.496553	0.999995	0.366299	1.36883	0.0323401	0.00522093	1.27169	0.040896	0.00838159	0.867769	0.0902415	0.0290821	0.768181	0.096535	0.0386233	0.093034	0.997377	0.788167
G9606_34573	51003	MED31	-0.0302354	0.999995	0.88729	0.429566	0.234643	0.0705514	-0.00797768	0.984546	0.970794	0.456323	0.0627331	0.0187009	0.0131905	0.969607	0.937556	0.437386	0.741461	0.0247906
G9606_23294	84865	CCDC142	-0.00998763	0.999995	0.967842	0.170674	0.769384	0.476942	0.247406	0.552505	0.286292	0.177096	0.627399	0.388442	0.248366	0.342644	0.182753	-0.0765744	0.997377	0.683803
G9606_30885	8992	ATP6V0E1	-0.0271456	0.999995	0.805848	-0.0832111	0.825629	0.559683	-0.233825	0.130696	0.0361445	-0.0593204	0.761231	0.537501	-0.215272	2.52863e-05	4.42806e-06	0.150253	0.997377	0.116153
G9606_20711	5756	TWF1	0.103871	0.999995	0.503815	0.357484	0.168391	0.0444277	0.286457	0.19603	0.0622278	0.250682	0.0758396	0.0235482	0.174849	0.00342189	0.000882776	0.0701878	0.997377	0.510767
G9606_27639	408263	FNDC9	0.956098	0.999995	0.814744	1.25561	0.916687	0.758302	1.15479	0.918097	0.777174	0.296397	0.961106	0.931525	0.190547	0.969797	0.952686	0.100106	0.997377	0.976271
G9606_3280	222696	ZSCAN23	0.269971	0.999995	0.503247	-0.112988	0.94165	0.798892	0.267066	0.77628	0.516988	-0.385146	0.466845	0.24796	-0.00968627	0.983172	0.973047	-0.381253	0.997377	0.261966
G9606_1547	176	ACAN	-0.656723	0.999995	0.0220154	-1.37536	0.000350271	2.83158e-05	-0.780289	0.039431	0.00802438	-0.720804	0.101663	0.0336501	-0.131011	0.830991	0.652645	-0.595666	0.938301	0.0837497
G9606_26289	84962	AJUBA	-0.0576333	0.999995	0.612131	-0.140726	0.581445	0.285731	0.0427683	0.918097	0.737249	-0.0862308	0.576454	0.340689	0.0922396	0.421969	0.239089	-0.184011	0.899096	0.0692094
G9606_10064	9848	MFAP3L	0.0156276	0.999995	0.971544	2.84086	5.83576e-18	8.23822e-20	2.99505	4.39674e-23	5.71796e-25	2.82128	1.89505e-22	5.06642e-24	2.97117	2.55186e-30	1.03421e-31	-0.156536	0.997377	0.407327
G9606_3092	285498	RNF212	-0.0639316	0.999995	0.827436	-0.248195	0.753552	0.457404	-0.104499	0.917545	0.734397	-0.18681	0.755754	0.531186	-0.0477946	0.925463	0.859478	-0.144667	0.997377	0.638549
G9606_18829	1459	CSNK2A2	-0.0260981	0.999995	0.838053	0.0589566	0.903646	0.69567	0.0995637	0.708704	0.436214	0.0817247	0.704073	0.464588	0.117333	0.324572	0.170065	-0.0414603	0.997377	0.708197
G9606_30207	84520	GON7	-0.0613032	0.999995	0.747672	-0.00580162	0.990456	0.978684	-0.0600331	0.918097	0.768414	0.0527388	0.912154	0.775115	-0.00712853	0.978933	0.966494	0.0536959	0.997377	0.781886
G9606_11584	727909	GOLGA8Q	0.672905	0.999995	0.605033	-1.07587	0.844791	0.590529	-1.12965	0.810918	0.56172	-1.74451	0.546905	0.314252	-1.81006	0.465566	0.273575	0.0392278	0.997385	0.988059
G9606_4421	10788	IQGAP2	1.53638	0.999995	0.0442034	-3.0597	0.259012	0.0816015	0.544228	0.830722	0.590605	-4.60002	0.00492667	0.000960656	-1.00091	0.320671	0.167531	-3.60417	0.743245	0.027011
G9606_7669	254013	ETFBKMT	-0.573938	0.999995	0.0859181	-0.366872	0.623659	0.322125	-0.841249	0.0858051	0.0210367	0.204035	0.80116	0.588227	-0.27512	0.669033	0.457734	0.474115	0.997377	0.235436
G9606_23636	81626	SHCBP1L	0.956098	0.999995	0.814744	NA	NA	NA	1.15479	0.918097	0.777174	-0.665389	0.941367	0.870466	0.190547	0.969797	0.952538	-0.861679	0.997377	0.832754
G9606_17500	11094	CACFD1	0.0414915	0.999995	0.839436	-0.196504	0.716595	0.417524	-0.242466	0.535567	0.27199	-0.241473	0.476265	0.255119	-0.292191	0.252834	0.124316	0.0449667	0.997377	0.841631
G9606_14860	127700	OSCP1	-0.0388827	0.999995	0.864731	-0.144851	0.848418	0.594957	-0.131788	0.833109	0.594117	-0.107832	0.849715	0.651923	-0.101302	0.816335	0.630687	-0.0127945	0.997377	0.959384
G9606_6869	152330	CNTN4	0.890397	0.999995	0.747106	1.1488	0.906847	0.706105	-0.768762	0.934847	0.850563	0.261103	0.961106	0.916758	-1.66716	0.795788	0.606059	1.91419	0.997377	0.590519
G9606_23955	100507290	ZNF865	-0.138887	0.999995	0.438489	-0.257262	0.448964	0.186915	-0.266764	0.365184	0.150304	-0.120554	0.623067	0.383654	-0.13567	0.432407	0.246591	0.00905753	0.997377	0.950055
G9606_25743	4661	MYT1	NA	NA	NA	1.25561	0.916687	0.758302	NA	NA	NA	1.25816	0.898288	0.757825	NA	NA	NA	1.06187	0.997377	0.794684
G9606_8648	8843	HCAR3	0.956098	0.999995	0.814744	1.25561	0.916687	0.758302	NA	NA	NA	0.296398	0.961106	0.929298	-0.77124	0.920724	0.850087	1.06187	0.997377	0.794684
G9606_14138	56941	HMCES	-0.0266862	0.999995	0.848921	-0.446878	0.0405543	0.00686337	-0.399072	0.0348241	0.00683734	-0.423615	0.00134904	0.000224623	-0.380895	0.000193356	3.89017e-05	-0.0484787	0.997377	0.696291
G9606_30720	525	ATP6V1B1	0.0663308	0.999995	0.906072	-0.496424	0.755166	0.459455	0.0363069	0.976824	0.949868	-0.565657	0.632321	0.392635	-0.038336	0.969797	0.944779	-0.534124	0.997377	0.418287
G9606_20637	30849	PIK3R4	0.135811	0.999995	0.361535	0.00298877	0.993562	0.985606	0.05811	0.893844	0.698812	-0.135377	0.409601	0.205369	-0.0854846	0.487233	0.291647	-0.0557133	0.997377	0.604723
G9606_17171	57153	SLC44A2	-0.0869521	0.999995	0.457653	-0.447675	0.00725978	0.000886887	-0.428823	0.00458282	0.000605101	-0.363584	2.35479e-06	2.2681e-07	-0.350119	8.97836e-11	8.89402e-12	-0.0192166	0.997377	0.814788
G9606_21765	9068	ANGPTL1	0.345576	0.999995	0.649583	0.428891	0.881078	0.639653	-0.97618	0.607469	0.333978	0.0766142	0.961106	0.925796	-1.33094	0.256938	0.126829	1.40876	0.997377	0.16625
G9606_11287	199964	TMEM61	0.890397	0.999995	0.747106	0.29384	0.967536	0.932601	-0.768762	0.934847	0.850563	-0.600106	0.941367	0.825798	-1.66716	0.795788	0.606059	1.06187	0.997377	0.794684
G9606_314	353345	GPR141	0.956098	0.999995	0.814744	2.09444	0.810605	0.541055	1.15479	0.918097	0.777174	1.14278	0.862776	0.675703	0.190547	0.969797	0.952538	0.945802	0.997377	0.727986
G9606_21160	79753	SNIP1	0.19733	0.999995	0.164823	0.163451	0.623822	0.322449	0.128702	0.671633	0.398169	-0.0368154	0.89951	0.759291	-0.076538	0.676167	0.464432	0.0339598	0.997377	0.790724
G9606_12128	6195	RPS6KA1	-0.0128716	0.999995	0.956622	-0.391519	0.441152	0.182252	-0.343426	0.449098	0.205578	-0.381768	0.306498	0.137859	-0.338302	0.277319	0.139161	-0.0493077	0.997377	0.862768
G9606_14537	4437	MSH3	0.00673053	0.999995	0.962972	-0.0432242	0.938451	0.792044	0.0580335	0.898461	0.704672	-0.0535575	0.828453	0.619673	0.0432634	0.815862	0.629412	-0.102446	0.997377	0.376674
G9606_27496	7379	UPK2	-0.00567109	0.999995	0.998693	2.52171	0.498332	0.222109	1.08893	0.907439	0.718423	2.52361	0.407735	0.20404	1.0859	0.860054	0.694113	1.4327	0.997377	0.44189
G9606_8728	51337	THEM6	0.0743073	0.999995	0.781532	-0.7688	0.0880942	0.0185159	-0.592666	0.152701	0.0443421	-0.844019	0.00731791	0.00150598	-0.675435	0.00887095	0.00252571	-0.175496	0.997377	0.55367
G9606_29305	105376684	LOC105376684	-0.149455	0.999995	0.887226	1.28293	0.392948	0.152144	0.975944	0.542468	0.277719	1.43004	0.230479	0.0948205	1.1171	0.349743	0.187437	0.307164	0.997377	0.673782
G9606_25287	7706	TRIM25	0.0823593	0.999995	0.481908	-0.963402	1.22798e-08	4.40045e-10	-0.813498	1.45344e-08	6.48443e-10	-1.04873	1.48931e-20	4.36815e-22	-0.903718	5.05805e-39	1.61434e-40	-0.150736	0.997377	0.198155
G9606_32897	3108	HLA-DMA	0.0243036	0.999995	0.909518	-0.921324	0.00337585	0.000364957	-1.11212	0.000138384	1.20145e-05	-0.949172	0.000150331	1.99413e-05	-1.1449	6.009e-07	8.51812e-08	0.190329	0.997377	0.482652
G9606_12967	11258	DCTN3	-0.0899239	0.999995	0.56826	-0.0220889	0.956811	0.894397	-0.228337	0.353778	0.143843	0.0649468	0.713926	0.478722	-0.146844	0.0888784	0.0350064	0.205957	0.743245	0.0265459
G9606_20792	2814	GP5	-2.23843	0.999995	0.311664	-1.07944	0.862637	0.613145	-0.556331	0.919279	0.778916	1.15317	0.872048	0.695832	1.6799	0.709169	0.498161	-0.526426	0.997377	0.826117
G9606_25390	5216	PFN1	0.000816075	0.999995	0.994056	0.263888	0.175389	0.0468946	0.12661	0.506567	0.248968	0.260075	0.00479842	0.000931305	0.11757	0.00262472	0.000660684	0.136748	0.930888	0.0810701
G9606_24248	7494	XBP1	0.0527	0.999995	0.627875	0.975421	1.54557e-12	3.31939e-14	0.886792	3.88452e-15	9.30843e-17	0.919461	4.34992e-27	9.10938e-29	0.825736	2.27625e-55	5.04432e-57	0.088073	0.997377	0.270885
G9606_27679	7306	TYRP1	NA	NA	NA	6.31115	7.43684e-05	5.12808e-06	5.80663	0.000548884	5.49578e-05	6.31362	3.07475e-05	3.52381e-06	5.8042	0.000157178	3.11402e-05	0.504653	0.997377	0.402092
G9606_515	972	CD74	-0.444655	0.999995	0.419107	-0.599331	0.662609	0.362673	-0.246572	0.876838	0.66452	-0.157608	0.93746	0.814577	0.189876	0.891395	0.739375	-0.353594	0.997377	0.596944
G9606_6452	79719	AAGAB	-0.107317	0.999995	0.374882	-0.108056	0.739892	0.44162	-0.0852024	0.763655	0.502696	-0.00428695	0.978195	0.96248	0.0135535	0.920724	0.849352	-0.0234472	0.997377	0.810332
G9606_4353	114926	SMIM19	-0.0585976	0.999995	0.764685	0.0117478	0.977184	0.953486	-0.104098	0.832692	0.593508	0.066503	0.880947	0.70917	-0.054148	0.893342	0.744242	0.114944	0.997377	0.514299
G9606_27169	150353	DNAJB7	0.455151	0.999995	0.6691	-0.141065	0.964846	0.912983	-0.486136	0.912762	0.7282	-0.597674	0.81666	0.604782	-0.94973	0.650041	0.437875	0.340088	0.997377	0.816042
G9606_17351	11031	RAB31	-0.106378	0.999995	0.384733	-0.806716	7.99586e-07	3.71429e-08	-0.806594	2.48716e-08	1.14407e-09	-0.704217	2.02086e-10	1.1952e-11	-0.708514	4.58141e-16	3.30239e-17	-0.00115591	0.997842	0.992041
G9606_25652	4082	MARCKS	0.00183782	0.999995	0.986954	0.275057	0.165774	0.0435042	0.172299	0.339188	0.134744	0.270633	0.00558299	0.00110795	0.162848	0.00120565	0.000281119	0.10206	0.997377	0.217238
G9606_18343	254263	CNIH2	-0.36229	0.999995	0.399721	-0.0867758	0.946828	0.844839	-0.143226	0.918097	0.747907	0.273226	0.741297	0.513898	0.211888	0.795788	0.60531	0.0552126	0.997377	0.896518
G9606_13396	84886	C1orf198	-0.317016	0.999995	0.0154417	0.914348	6.03578e-07	2.72003e-08	1.07452	8.45278e-19	1.45553e-20	1.22811	1.1947e-16	4.36929e-18	1.38321	1.63084e-24	7.96465e-26	-0.160362	0.997377	0.203302
G9606_6860	5867	RAB4A	0.07793	0.999995	0.579354	0.245476	0.339996	0.121837	0.180757	0.453471	0.20862	0.164704	0.291373	0.129122	0.0948112	0.480577	0.28584	0.0640745	0.997377	0.563374
G9606_8595	284	ANGPT1	0.208466	0.999995	0.287454	-0.0768465	0.916687	0.735735	-0.108558	0.820564	0.573733	-0.289162	0.187198	0.0725857	-0.324378	0.00118195	0.000275168	0.0296425	0.997377	0.847224
G9606_17603	8148	TAF15	-0.0870709	0.999995	0.435069	-0.155244	0.633893	0.332208	-0.0996872	0.661225	0.387881	-0.0716239	0.767597	0.545934	-0.0210489	0.86556	0.701372	-0.0563512	0.997377	0.628679
G9606_26996	26063	DECR2	-0.0593444	0.999995	0.715828	-0.545765	0.0241359	0.0036664	-0.637378	0.0015453	0.00017631	-0.488358	0.00446907	0.000858483	-0.586359	1.04974e-05	1.73777e-06	0.0917472	0.997377	0.555316
G9606_2271	65982	ZSCAN18	-0.00675792	0.999995	0.961423	-0.38983	0.0706381	0.0140884	-0.417694	0.030108	0.00572829	-0.386475	0.00082349	0.000129611	-0.419436	7.1643e-06	1.15537e-06	0.0270968	0.997377	0.815552
G9606_33501	3217	HOXB7	-0.177205	0.999995	0.287702	-0.0352082	0.946828	0.851501	-0.247875	0.365806	0.15067	0.140207	0.519105	0.288907	-0.0790088	0.680221	0.468297	0.213221	0.997377	0.120241
G9606_25213	3030	HADHA	-0.049819	0.999995	0.699617	-0.390039	0.0409682	0.00694749	-0.411148	0.00999842	0.00150918	-0.343669	2.96992e-05	3.38933e-06	-0.370073	6.67324e-18	4.40436e-19	0.0206255	0.997377	0.791864
G9606_813	728194	RSPH10B2	-0.0145404	0.999995	0.995376	0.380505	0.950466	0.880225	0.767015	0.911273	0.725386	0.39836	0.944984	0.879613	0.773328	0.879679	0.72007	-0.395722	0.997377	0.857621
G9606_32896	84752	B3GNT9	-0.0646185	0.999995	0.624698	-0.16179	0.581884	0.286273	-0.0997514	0.732009	0.465369	-0.0997156	0.535596	0.304148	-0.0432498	0.770714	0.571515	-0.0623772	0.997377	0.543068
G9606_25748	1983	EIF5	0.0508827	0.999995	0.680081	0.213847	0.34923	0.127022	0.30146	0.0668183	0.0153961	0.15974	0.0946103	0.0306865	0.2424	1.20434e-08	1.43744e-09	-0.0883279	0.997377	0.246723
G9606_3876	55269	PSPC1	0.172868	0.999995	0.135403	-0.145255	0.630734	0.329322	-0.203532	0.268328	0.0959157	-0.320922	0.0114132	0.00251752	-0.384335	1.13546e-06	1.66223e-07	0.0575255	0.997377	0.600653
G9606_19618	8804	CREG1	0.129765	0.999995	0.459853	0.263192	0.413508	0.164872	0.0958134	0.834264	0.596025	0.129631	0.676055	0.436018	-0.0422934	0.897767	0.775131	0.166218	0.997377	0.319424
G9606_436	51134	CEP83	-0.22235	0.999995	0.30907	0.199513	0.717633	0.419038	0.283584	0.423089	0.187383	0.419264	0.134175	0.0472486	0.498589	0.011962	0.0035412	-0.0851563	0.997377	0.67103
G9606_14123	64798	DEPTOR	-0.225099	0.999995	0.71891	-0.919455	0.434674	0.178396	-0.152381	0.927588	0.791571	-0.696317	0.571768	0.336332	0.0651135	0.958198	0.912498	-0.769228	0.997377	0.248147
G9606_33737	56906	THAP10	0.149355	0.999995	0.405744	-0.0547613	0.941304	0.797686	-0.0931199	0.856731	0.628531	-0.207236	0.437423	0.226199	-0.250581	0.191794	0.0878816	0.0376369	0.997377	0.835308
G9606_27873	653140	FAM228A	1.47575	0.999995	0.553457	1.7846	0.770064	0.477806	1.08504	0.893333	0.697234	0.303546	0.944727	0.877564	-0.398213	0.920724	0.847982	0.697399	0.997377	0.742312
G9606_6886	51754	TMEM8B	-0.0782851	0.999995	0.623181	-0.802123	0.00090886	8.16397e-05	-0.846967	2.06333e-05	1.49945e-06	-0.726532	8.53201e-05	1.06586e-05	-0.77708	4.99782e-08	6.32929e-09	0.044415	0.997377	0.80904
G9606_21920	64978	MRPL38	-0.077759	0.999995	0.600266	-0.0666533	0.896143	0.676589	-0.163356	0.53061	0.26842	0.00845526	0.961106	0.931152	-0.0936969	0.389651	0.215427	0.0963971	0.997377	0.323572
G9606_28330	5296	PIK3R2	-0.0791057	0.999995	0.550647	-0.198962	0.44531	0.184595	-0.244998	0.19953	0.0638488	-0.12252	0.360465	0.17256	-0.173844	0.0065647	0.00181255	0.0454104	0.997377	0.610653
G9606_9177	105378949	LOC105378949	-1.22279	0.999995	0.434958	-1.54067	0.688482	0.388824	-0.612199	0.890021	0.688279	-0.329292	0.944984	0.879192	0.602894	0.890194	0.736186	-0.9374	0.997377	0.643176
G9606_22522	79007	DBNDD1	-0.0273682	0.999995	0.852938	-0.786227	7.67182e-05	5.304e-06	-0.949564	3.29221e-08	1.55146e-09	-0.760855	6.33875e-10	3.95168e-11	-0.930535	5.92842e-22	3.23446e-23	0.163502	0.997377	0.211539
G9606_5440	22873	DZIP1	0.117447	0.999995	0.336949	0.146216	0.606688	0.306341	0.171901	0.385071	0.162546	0.0256004	0.924615	0.794934	0.0465692	0.727163	0.52045	-0.0267566	0.997377	0.78402
G9606_15508	23491	CES3	-0.0236696	0.999995	0.953808	-0.340763	0.755875	0.460532	-0.240256	0.817389	0.569992	-0.319674	0.717319	0.482598	-0.224649	0.78103	0.582818	-0.101236	0.997377	0.82665
G9606_5352	7965	AIMP2	-0.0246913	0.999995	0.868699	0.357461	0.125553	0.0296992	0.157533	0.559469	0.292551	0.379169	0.00167066	0.000285333	0.173544	0.0786846	0.0302679	0.199855	0.867628	0.0585993
G9606_16824	501	ALDH7A1	-0.00910742	0.999995	0.940479	-0.0702742	0.866328	0.619015	-0.177627	0.378144	0.158029	-0.0648998	0.717997	0.484096	-0.17713	0.0444844	0.0156255	0.106541	0.997377	0.277281
G9606_14282	51454	GULP1	0.0892321	0.999995	0.713704	-0.501471	0.164884	0.0432006	-0.390083	0.298657	0.11163	-0.593295	1.04668e-05	1.11553e-06	-0.486311	1.33294e-05	2.23307e-06	-0.112791	0.997377	0.391556
G9606_19855	391	RHOG	-0.059287	0.999995	0.671998	-0.0761172	0.866002	0.618155	-0.14729	0.562343	0.294596	-0.0199068	0.941367	0.820813	-0.096434	0.296544	0.151754	0.0706711	0.997377	0.440068
G9606_906	27252	KLHL20	0.0849419	0.999995	0.636913	0.202415	0.582403	0.28695	0.319542	0.225634	0.0753561	0.114017	0.511743	0.282802	0.227192	0.0215663	0.00684287	-0.118835	0.997377	0.269385
G9606_22256	93621	MRFAP1	-0.0424977	0.999995	0.673034	0.232183	0.195784	0.0547571	0.0902164	0.641763	0.369587	0.271479	0.00259688	0.000465777	0.124434	0.0289386	0.0095916	0.141428	0.877471	0.062791
G9606_25639	89839	ARHGAP11B	0.0961721	0.999995	0.737361	0.0901793	0.940552	0.796225	0.144936	0.850445	0.620795	-0.00757496	0.988136	0.980026	0.0417179	0.924562	0.856915	-0.0551978	0.997377	0.852282
G9606_19721	100529215	ZNF559-ZNF177	-0.66459	0.999995	0.759409	-0.66449	0.733202	0.434212	0.0814079	0.963228	0.904967	-0.0139597	0.998275	0.996708	0.741886	0.895561	0.747903	-0.759835	0.997377	0.617561
G9606_26169	56949	XAB2	-0.0365303	0.999995	0.810924	-0.127739	0.753142	0.456447	-0.13348	0.642125	0.369911	-0.0936327	0.673855	0.432333	-0.105232	0.370045	0.201421	0.00571597	0.997377	0.960091
G9606_47	54558	SPATA6	0.109708	0.999995	0.671843	-0.510797	0.321059	0.111352	-0.667712	0.0972915	0.0246494	-0.62395	0.0857992	0.0273449	-0.785215	0.00681077	0.00188828	0.155505	0.997377	0.626491
G9606_18625	136227	COL26A1	-0.967455	0.999995	0.812584	0.293839	0.967536	0.934517	-0.768762	0.934847	0.850563	1.25816	0.898288	0.757825	NA	NA	NA	1.06187	0.997377	0.794684
G9606_4297	64284	RAB17	-0.495627	0.999995	0.629798	-0.731656	0.80374	0.530121	-1.29986	0.590358	0.317767	-0.238298	0.941367	0.834845	-0.812693	0.722438	0.515182	0.564004	0.997377	0.690725
G9606_24049	728577	CNTNAP3B	-0.0508893	0.999995	0.932196	0.103657	0.946828	0.868807	0.0177342	0.988152	0.976729	0.153651	0.922907	0.791572	0.0612713	0.958099	0.91194	0.0861586	0.997377	0.882295
G9606_7881	7942	TFEB	-0.274528	0.999995	0.318255	-0.384156	0.484452	0.21233	-0.0598427	0.934847	0.833145	-0.112257	0.869025	0.686239	0.206579	0.619125	0.40497	-0.324868	0.997377	0.247855
G9606_24378	6182	MRPL12	-0.105778	0.999995	0.507744	0.0588132	0.916687	0.729215	-0.0458147	0.918097	0.773949	0.161875	0.201409	0.079883	0.0515648	0.672953	0.461535	0.104374	0.997377	0.275697
G9606_4843	1267	CNP	-0.0790373	0.999995	0.517396	-0.210929	0.361163	0.133546	-0.230563	0.188237	0.0589251	-0.135072	0.256049	0.109376	-0.160054	0.00965769	0.00277878	0.019212	0.997377	0.820841
G9606_31039	26112	CCDC69	0.42314	0.999995	0.159313	-0.413894	0.572365	0.278137	-0.512003	0.412534	0.180696	-0.841181	0.0364019	0.00980896	-0.944336	0.010885	0.0031804	0.0980708	0.997377	0.808377
G9606_4295	9077	DIRAS3	0.643816	0.999995	0.0707399	-0.350119	0.736234	0.437967	-0.752182	0.295976	0.110111	-0.999028	0.0255983	0.00641889	-1.40577	0.00082025	0.000185428	0.402032	0.997377	0.40321
G9606_1237	60626	RIC8A	-0.0917065	0.999995	0.447562	0.0292502	0.946828	0.829799	0.102417	0.666582	0.393027	0.117721	0.266665	0.115228	0.185667	0.000272252	5.63489e-05	-0.0737353	0.997377	0.32892
G9606_19001	5283	PIGH	0.107088	0.999995	0.621021	0.359404	0.342178	0.123238	0.196681	0.657924	0.384756	0.248754	0.38876	0.190907	0.0806808	0.829453	0.650885	0.16235	0.997377	0.408711
G9606_1517	11093	ADAMTS13	0.0155849	0.999995	0.97136	-1.21895	0.147426	0.0369187	-1.0276	0.171617	0.0519643	-1.2386	0.0977633	0.0320312	-1.05203	0.093118	0.036976	-0.197267	0.997377	0.774523
G9606_20586	6715	SRD5A1	-0.0504944	0.999995	0.762542	0.0561587	0.918078	0.760284	0.0333517	0.934847	0.837875	0.103739	0.709106	0.473317	0.0759742	0.718807	0.511511	0.0221195	0.997377	0.872734
G9606_22619	126520	PLK5	-1.00553	0.999995	0.454301	0.464607	0.900867	0.68621	0.51747	0.865418	0.647722	1.46766	0.475388	0.254242	1.51539	0.409554	0.229927	-0.0529953	0.997377	0.960516
G9606_4769	374470	C12orf42	0.956098	0.999995	0.814744	NA	NA	NA	NA	NA	NA	-0.665389	0.941367	0.870466	-0.77124	0.920724	0.850087	NA	NA	NA
G9606_9732	3099	HK2	0.186844	0.999995	0.229216	-0.301167	0.280407	0.0920591	-0.26843	0.296131	0.110187	-0.490998	0.000414877	6.07238e-05	-0.462829	6.8689e-05	1.29014e-05	-0.0338138	0.997377	0.803793
G9606_16481	646915	ZNF806	0.799218	0.999995	0.634869	-0.119071	0.974686	0.948461	0.191206	0.965586	0.90995	-0.921742	0.828928	0.620541	-0.615782	0.868802	0.705255	-0.30873	0.997377	0.865815
G9606_20296	160	AP2A1	-0.12297	0.999995	0.340073	-0.368711	0.0650979	0.0126614	-0.325149	0.0534667	0.0116565	-0.248727	0.0115272	0.00254816	-0.210338	3.19636e-06	4.92177e-07	-0.044236	0.997377	0.593425
G9606_9931	154313	CFAP206	-0.0110369	0.999995	0.994251	-0.0438823	0.98997	0.978076	-0.555202	0.918097	0.748325	-0.0345895	0.989545	0.982633	-0.549494	0.894903	0.746476	0.508217	0.997377	0.772359
G9606_14344	57821	CCDC181	-0.625305	0.999995	0.272197	0.309	0.83906	0.581742	-0.532995	0.65653	0.383427	0.932352	0.25663	0.109776	0.0852893	0.947212	0.892111	0.842195	0.997377	0.162806
G9606_29486	4904	YBX1	0.0155582	0.999995	0.868765	0.12179	0.596422	0.29778	-0.0015622	0.993549	0.987262	0.103227	0.231386	0.0952634	-0.0251984	0.643743	0.431849	0.122664	0.883548	0.0636454
G9606_7803	284067	CFAP97D1	1.89058	0.999995	0.382124	1.83358	0.756738	0.46173	1.67937	0.763457	0.502459	-0.0745196	0.98008	0.966122	-0.220925	0.949892	0.897406	0.147539	0.997377	0.939311
G9606_22261	112970	KTI12	-0.0649228	0.999995	0.664551	0.244047	0.374634	0.141324	0.161982	0.551296	0.28508	0.306155	0.0541927	0.0157204	0.218586	0.116009	0.0480076	0.0816949	0.997377	0.52098
G9606_9014	8175	SF3A2	-0.157231	0.999995	0.29509	0.188412	0.522634	0.241233	0.171847	0.516339	0.256662	0.342788	0.00224811	0.000397253	0.320926	0.000310772	6.4854e-05	0.016001	0.997377	0.873205
G9606_15127	3910	LAMA4	0.0779151	0.999995	0.461712	-0.658289	3.43586e-05	2.18057e-06	-0.527717	1.65831e-05	1.18116e-06	-0.739625	1.17542e-12	5.71748e-14	-0.613706	4.20429e-29	1.75959e-30	-0.131614	0.997377	0.178363
G9606_16646	84274	COQ5	-0.00798698	0.999995	0.95082	0.0228518	0.951188	0.881984	-0.120665	0.646691	0.374216	0.0272443	0.936442	0.812902	-0.120718	0.376274	0.205914	0.142357	0.997377	0.233676
G9606_2893	5188	GATB	-0.0812995	0.999995	0.561345	-0.303408	0.222205	0.0654175	-0.387426	0.040813	0.00835722	-0.225191	0.169375	0.0635079	-0.314645	0.00608492	0.00166652	0.0835416	0.997377	0.516549
G9606_12003	80818	ZNF436	0.173843	0.999995	0.311088	0.144904	0.741112	0.442986	0.0805055	0.877487	0.666635	-0.031936	0.934322	0.810047	-0.101216	0.627873	0.413414	0.0636252	0.997377	0.664584
G9606_16282	79020	C7orf25	-0.0122937	0.999995	0.935003	-0.10394	0.82601	0.560656	-0.179136	0.524562	0.263623	-0.0941585	0.740089	0.511556	-0.175208	0.307007	0.158489	0.0749445	0.997377	0.619411
G9606_24383	5957	RCVRN	-0.967455	0.999995	0.812584	0.29384	0.967536	0.933976	0.193023	0.976824	0.955989	1.25816	0.898288	0.757825	1.15231	0.897767	0.777639	0.100106	0.997377	0.976147
G9606_14420	154807	VKORC1L1	0.112064	0.999995	0.329472	0.24507	0.266338	0.0852231	0.348424	0.0206698	0.00360779	0.130212	0.332032	0.154033	0.228451	0.000196504	3.96062e-05	-0.104086	0.997377	0.262824
G9606_11139	3693	ITGB5	0.0630477	0.999995	0.545851	0.700706	1.67208e-05	9.86546e-07	0.799075	1.89359e-12	5.62068e-14	0.634568	2.22931e-09	1.4463e-10	0.727914	5.6096e-63	1.06071e-64	-0.0992057	0.997377	0.302547
G9606_13724	974	CD79B	NA	NA	NA	NA	NA	NA	1.15479	0.918097	0.777174	NA	NA	NA	1.15231	0.897767	0.777639	-0.861679	0.997377	0.832754
G9606_13022	100533496	TVP23C-CDRT4	-0.43765	0.999995	0.0490407	0.173985	0.759916	0.46555	0.456445	0.0832267	0.0202191	0.607758	0.0276233	0.00702168	0.885522	2.97334e-06	4.5694e-07	-0.284716	0.997377	0.14386
G9606_14035	10699	CORIN	-0.2973	0.999995	0.124457	-0.903474	0.000746113	6.51318e-05	-0.558345	0.0384679	0.00776869	-0.608903	0.010098	0.00218719	-0.268708	0.255647	0.126022	-0.345889	0.98737	0.105313
G9606_6408	10761	PLAC1	-0.919032	0.999995	0.759415	0.232675	0.967536	0.932594	1.4996	0.705777	0.433336	1.15315	0.872048	0.696017	2.4099	0.389112	0.214966	-1.2494	0.997377	0.508016
G9606_3078	767558	LUZP6	0.200246	0.999995	0.266091	0.247096	0.439002	0.181125	0.306363	0.250632	0.0873418	0.0439725	0.755656	0.531057	0.0987505	0.0945648	0.0376528	-0.0604256	0.997377	0.427295
G9606_13439	83891	SNX25	0.151294	0.999995	0.298728	0.694786	0.000168631	1.25334e-05	0.664102	0.000110996	9.43619e-06	0.540053	4.38328e-06	4.40973e-07	0.504857	4.68539e-07	6.55717e-08	0.0293996	0.997377	0.791115
G9606_7278	57333	RCN3	-0.119612	0.999995	0.443751	0.535203	0.00884862	0.00111515	0.48447	0.010618	0.00161677	0.651635	1.78708e-16	6.60043e-18	0.59555	6.10657e-36	2.0924e-37	0.0503361	0.997377	0.514043
G9606_865	375775	PNPLA7	-1.00808	0.999995	0.116498	-0.972212	0.427448	0.173857	-0.887332	0.415035	0.182491	0.0323439	0.980555	0.967477	0.112869	0.938226	0.877659	-0.0862379	0.997377	0.914211
G9606_22535	169693	TMEM252	1.80174	0.999995	0.299093	1.62926	0.681078	0.381134	-0.704578	0.932227	0.80307	-0.176533	0.953073	0.897731	-2.51138	0.337529	0.179303	2.33292	0.997377	0.242971
G9606_18232	1238	ACKR2	1.85086	0.999995	0.630014	3.52732	0.361004	0.133416	2.63276	0.636946	0.364112	1.67006	0.638127	0.398435	0.77515	0.879128	0.719512	0.88467	0.997377	0.608333
G9606_3961	56884	FSTL5	-0.967455	0.999995	0.812584	-0.667946	0.946828	0.869973	-0.768762	0.934847	0.850563	NA	NA	NA	NA	NA	NA	NA	NA	NA
G9606_11672	283971	CLEC18C	-0.967455	0.999995	0.812584	-0.667946	0.946828	0.869973	-0.768762	0.934847	0.850563	NA	NA	NA	NA	NA	NA	NA	NA	NA
G9606_18951	54823	SWT1	0.0836318	0.999995	0.785708	-0.184151	0.844791	0.590362	-0.092465	0.924831	0.787128	-0.272842	0.578295	0.342231	-0.185152	0.714207	0.503678	-0.0928137	0.997377	0.770025
G9606_33635	23466	CBX6	0.0483069	0.999995	0.685685	-0.322273	0.159597	0.0412665	-0.236641	0.178232	0.054664	-0.37327	0.00299628	0.000546998	-0.292426	5.26665e-09	6.06081e-10	-0.086653	0.997377	0.414703
G9606_21175	284406	ZFP82	0.109106	0.999995	0.585668	0.0690137	0.920607	0.764433	0.0209883	0.971267	0.922789	-0.0436645	0.941367	0.822728	-0.096046	0.787433	0.592125	0.0469299	0.997377	0.820062
G9606_1060	5108	PCM1	-0.0249577	0.999995	0.8479	-0.338553	0.114865	0.0262702	-0.0886266	0.772169	0.512238	-0.317202	0.00603019	0.00120858	-0.0714805	0.498186	0.299763	-0.25125	0.65617	0.0137842
G9606_7015	5858	PZP	0.956098	0.999995	0.814744	NA	NA	NA	NA	NA	NA	-0.665389	0.941367	0.870466	-0.77124	0.920724	0.850087	NA	NA	NA
G9606_11233	9853	RUSC2	-0.127438	0.999995	0.327716	1.02576	1.06222e-08	3.76159e-10	1.19226	1.11948e-18	1.95466e-20	1.14986	2.74674e-23	7.11136e-25	1.31134	1.81329e-165	9.82752e-168	-0.167154	0.997377	0.118105
G9606_1771	8644	AKR1C3	0.107933	0.999995	0.758852	-1.01483	0.102486	0.0226416	-1.36507	0.0290856	0.00547861	-1.12708	0.0194848	0.00466012	-1.48193	0.00197142	0.000481992	0.350268	0.997377	0.527143
G9606_20859	11264	PXMP4	-0.0186158	0.999995	0.903387	-0.259382	0.401342	0.157104	-0.250774	0.324328	0.12599	-0.243276	0.242966	0.101776	-0.240479	0.142745	0.061272	-0.00894477	0.997377	0.954791
G9606_22218	50616	IL22	-1.87387	0.999995	0.582057	-1.57631	0.89127	0.662918	-1.67663	0.860749	0.635935	NA	NA	NA	NA	NA	NA	NA	NA	NA
G9606_12681	5396	PRRX1	0.102012	0.999995	0.458587	0.726915	1.61524e-05	9.51058e-07	0.738773	1.46812e-06	8.63985e-08	0.621892	1.30661e-14	5.42517e-16	0.629134	1.31187e-29	5.45099e-31	-0.013049	0.997377	0.869448
G9606_32168	253152	EPHX4	-0.00462051	0.999995	0.993025	-0.907738	0.442352	0.182935	-0.841723	0.455187	0.209659	-0.906745	0.340689	0.159221	-0.846103	0.332676	0.175974	-0.0664376	0.997377	0.932983
G9606_6077	256646	NUTM1	0.00023269	0.999995	0.999907	-0.327758	0.952533	0.884798	-1.28182	0.847816	0.616069	-0.329292	0.944984	0.879192	-1.28959	0.7839	0.587946	0.945763	0.997377	0.728223
G9606_1488	285989	ZNF789	-0.000346468	0.999995	0.998683	0.182026	0.709866	0.41133	0.26464	0.494331	0.239055	0.178536	0.570479	0.335368	0.256177	0.305189	0.157262	-0.0836374	0.997377	0.669867
G9606_13356	85004	RERG	0.956098	0.999995	0.814744	2.79193	0.624569	0.323495	3.05078	0.495608	0.24021	1.82662	0.68774	0.447591	2.08679	0.536791	0.332722	-0.275193	0.997377	0.87972
G9606_31599	29078	NDUFAF4	0.0695453	0.999995	0.68832	0.420857	0.166354	0.0436959	0.15381	0.676708	0.403454	0.346943	0.121619	0.0419906	0.0756333	0.7839	0.586873	0.265738	0.997377	0.128335
G9606_10433	225	ABCD2	1.30964	0.999995	0.325574	1.45747	0.589893	0.292313	0.764988	0.860984	0.638862	0.145567	0.950087	0.88994	-0.549315	0.822299	0.642884	0.689064	0.997377	0.575315
G9606_3277	102723722	LOC102723722	-0.882056	0.999995	0.770406	-0.579135	0.946828	0.852779	-1.63997	0.884602	0.680615	0.296397	0.961106	0.931525	-0.77124	0.920724	0.850087	1.06187	0.997377	0.794684
G9606_12810	7675	ZNF121	0.110944	0.999995	0.750237	-0.313353	0.752625	0.454998	0.0626428	0.941204	0.862911	-0.426912	0.497686	0.271489	-0.0555839	0.927963	0.863336	-0.377329	0.997377	0.334885
G9606_25710	79728	PALB2	0.16878	0.999995	0.317734	0.215641	0.522885	0.241443	0.314912	0.203891	0.065764	0.0426916	0.898288	0.75533	0.137516	0.43462	0.248377	-0.100444	0.997377	0.468748
G9606_6564	146894	CD300LG	-0.967455	0.999995	0.812584	-0.667946	0.946828	0.869973	1.67667	0.76379	0.503369	NA	NA	NA	2.6364	0.520429	0.318298	-2.34597	0.997377	0.407385
G9606_3199	26057	ANKRD17	0.123564	0.999995	0.450145	-0.0978696	0.836857	0.576349	0.152842	0.625707	0.352203	-0.224177	0.0298786	0.00771579	0.0220027	0.84413	0.669113	-0.251906	0.521577	0.00377528
G9606_17185	8514	KCNAB2	-0.132448	0.999995	0.544627	-0.722296	0.0327953	0.00531025	-0.525289	0.0881948	0.0218175	-0.592955	0.0445263	0.0124657	-0.401292	0.113221	0.0467174	-0.197608	0.997377	0.42446
G9606_2030	27039	PKD2L2	2.2116	0.999995	0.318633	1.72591	0.782508	0.497187	0.193023	0.976824	0.955989	-0.478554	0.923427	0.792798	-2.02587	0.541874	0.337423	1.53314	0.997377	0.530059
G9606_19505	9495	AKAP5	-0.108087	0.999995	0.810221	1.71987	0.000434233	3.57058e-05	1.62072	4.92257e-05	3.87998e-06	1.82471	6.2005e-05	7.52517e-06	1.72075	1.36367e-06	2.01849e-07	0.0972593	0.997377	0.763832
G9606_12210	223117	SEMA3D	0.100761	0.999995	0.81615	-0.431278	0.712391	0.413828	-0.346578	0.74226	0.478051	-0.537969	0.47563	0.254492	-0.455526	0.477271	0.283011	-0.086182	0.997377	0.868329
G9606_4920	7076	TIMP1	0.0331438	0.999995	0.808825	0.332548	0.11511	0.0263471	0.164816	0.509362	0.251242	0.296162	0.00031563	4.50301e-05	0.12312	0.295776	0.151308	0.167141	0.863641	0.0579722
G9606_22127	85364	ZCCHC3	0.0778818	0.999995	0.583806	0.243432	0.393095	0.152248	0.172074	0.522889	0.262342	0.163113	0.42787	0.219254	0.0862507	0.654173	0.442589	0.0707118	0.997377	0.610829
G9606_6191	4238	MFAP3	-0.0204742	0.999995	0.911478	0.428948	0.122488	0.0287322	0.570475	0.00972222	0.00145881	0.446203	0.001363	0.000227358	0.583554	2.95207e-11	2.80523e-12	-0.142964	0.997377	0.210167
G9606_30314	107984876	LOC107984876	-0.584731	0.999995	0.799925	0.300756	0.949896	0.878207	-0.389677	0.939936	0.859632	0.884732	0.864269	0.677802	0.188948	0.969501	0.936573	0.688633	0.997377	0.735419
G9606_6949	1312	COMT	-0.0552405	0.999995	0.667465	-0.00212216	0.994934	0.988411	-0.0590069	0.86687	0.649471	0.0501836	0.771473	0.550227	-0.0120165	0.920724	0.82312	0.0564392	0.997377	0.513981
G9606_1407	9595	CYTIP	-0.00539192	0.999995	0.998164	-1.56463	0.89127	0.66641	-1.66665	0.860984	0.63896	-1.55907	0.849715	0.655773	-1.66593	0.795788	0.606466	NA	NA	NA
G9606_5063	286256	LCN12	-1.00132	0.999995	0.600939	-2.55793	0.623659	0.322289	-2.65903	0.556354	0.290227	-1.56199	0.849715	0.654884	-1.66716	0.795788	0.606059	NA	NA	NA
G9606_33887	3883	KRT33A	-0.967455	0.999995	0.812584	0.29384	0.967536	0.932401	0.193023	0.976824	0.956114	1.25816	0.898288	0.757825	1.15231	0.897767	0.777639	0.100107	0.997377	0.975504
G9606_20614	10980	COPS6	-0.110681	0.999995	0.394888	-0.164649	0.539943	0.253619	-0.333512	0.0488506	0.0104648	-0.0573029	0.677357	0.437522	-0.231398	2.90434e-06	4.46162e-07	0.168383	0.749607	0.0306404
G9606_19190	9543	IGDCC3	-0.00567115	0.999995	0.998698	0.293839	0.967536	0.934435	0.193023	0.976824	0.956235	0.296397	0.961106	0.931182	0.190547	0.969797	0.952538	0.100106	0.997377	0.976111
G9606_9115	7287	TULP1	-1.01406	0.999995	0.640731	-0.701424	0.916687	0.739675	0.502649	0.918097	0.756014	0.316367	0.953179	0.898292	1.51093	0.618037	0.403917	-1.20837	0.997377	0.504298
G9606_11834	7319	UBE2A	0.0725553	0.999995	0.491944	0.244995	0.223541	0.0659323	0.133581	0.462406	0.214846	0.169073	0.142844	0.0510751	0.0526618	0.465109	0.273223	0.110752	0.997377	0.204841
G9606_9695	23263	MCF2L	-0.0145404	0.999995	0.995376	0.238517	0.967536	0.922549	0.187367	0.97625	0.93734	0.250703	0.961106	0.920243	0.19387	0.969136	0.93482	0.0537461	0.997377	0.981695
G9606_1742	29957	SLC25A24	0.237812	0.999995	0.524628	0.428298	0.544888	0.257019	0.527608	0.37565	0.156489	0.187525	0.124067	0.0430978	0.282621	4.85457e-06	7.65342e-07	-0.100871	0.997377	0.255515
G9606_12294	4756	NEO1	-0.0136995	0.999995	0.917026	-1.02109	4.41765e-09	1.47113e-10	-0.853945	3.23333e-07	1.73844e-08	-1.00958	9.40686e-19	3.07696e-20	-0.84788	3.65369e-18	2.37624e-19	-0.167664	0.997377	0.20358
G9606_7406	11007	CCDC85B	-0.0337912	0.999995	0.812331	-1.0979	1.72488e-11	4.12559e-13	-1.24614	9.82738e-17	2.07092e-18	-1.06662	1.61918e-24	3.91846e-26	-1.22024	1.44957e-50	3.54406e-52	0.147683	0.997377	0.155661
G9606_8102	3787	KCNS1	-1.12306	0.999995	0.324034	-0.607278	0.846311	0.592486	-3.40387	0.150806	0.0435374	0.510857	0.869025	0.685652	-2.29109	0.407218	0.228132	2.79545	0.997377	0.126748
G9606_22916	283008	NUTM2E	-0.155644	0.999995	0.58023	-0.579224	0.299165	0.100479	-0.927785	0.0293818	0.00555651	-0.425718	0.396577	0.195972	-0.780154	0.034543	0.0117258	0.347189	0.997377	0.361115
G9606_17011	29107	NXT1	0.128278	0.999995	0.433762	0.541439	0.0122771	0.00163981	0.348822	0.108942	0.0286031	0.40993	0.0128697	0.00289782	0.21221	0.18181	0.0820806	0.191836	0.997377	0.148678
G9606_5969	5468	PPARG	0.0276893	0.999995	0.838342	-2.82035	2.41046e-40	1.0761e-42	-2.97531	7.54453e-52	3.49768e-54	-2.84931	4.10731e-61	3.07367e-63	-3.01148	1.02636e-85	1.37829e-87	0.152482	0.997377	0.574621
G9606_7764	6563	SLC14A1	0.0385962	0.999995	0.91013	-2.79107	4.35942e-06	2.25387e-07	-2.63129	3.08337e-06	1.92327e-07	-2.83284	5.05734e-07	4.43471e-08	-2.67961	1.11502e-07	1.4631e-08	-0.166466	0.997377	0.833869
G9606_6550	55359	STYK1	0.101968	0.999995	0.807321	-1.80088	0.0249848	0.00382549	-1.28347	0.108993	0.0286313	-1.90577	0.00582291	0.00116107	-1.39353	0.0279202	0.00919688	-0.516191	0.997377	0.51405
G9606_20594	51143	DYNC1LI1	0.0346588	0.999995	0.761729	-0.0482143	0.90935	0.71325	-0.0688956	0.798833	0.546928	-0.0859877	0.564836	0.330801	-0.111827	0.200823	0.092841	0.0200389	0.997377	0.821579
G9606_6594	55959	SULF2	-0.0349339	0.999995	0.94196	-0.148727	0.937072	0.7901	-0.890831	0.305245	0.115452	-0.114994	0.941367	0.827549	-0.863606	0.212276	0.0994269	0.74165	0.997377	0.218249
G9606_11235	3119	HLA-DQB1	NA	NA	NA	1.25561	0.916687	0.758302	NA	NA	NA	1.25816	0.898288	0.757825	NA	NA	NA	1.06187	0.997377	0.794684
G9606_2658	11332	ACOT7	-0.045244	0.999995	0.741488	-0.10328	0.775007	0.485544	-0.12076	0.645158	0.37259	-0.0609088	0.699564	0.459185	-0.0839689	0.280756	0.141528	0.0172377	0.997377	0.832993
G9606_10311	1412	CRYBA2	-0.967455	0.999995	0.812584	-0.667946	0.946828	0.869973	-0.768762	0.934847	0.850563	NA	NA	NA	NA	NA	NA	NA	NA	NA
G9606_5242	27152	INTU	-0.193782	0.999995	0.418794	0.853729	0.00239141	0.00024497	1.04542	4.78007e-06	3.07946e-07	1.04395	8.94903e-06	9.4189e-07	1.23079	8.35377e-11	8.26523e-12	-0.192707	0.997377	0.279532
G9606_2973	23371	TNS2	-0.244071	0.999995	0.0684321	-1.31107	1.084e-14	1.96187e-16	-1.17412	1.34649e-15	3.12119e-17	-1.07075	2.6396e-22	7.10479e-24	-0.938272	2.26442e-33	8.34532e-35	-0.138083	0.997377	0.235699
G9606_1454	54785	BORCS6	-0.126603	0.999995	0.50361	-0.1962	0.64427	0.342968	-0.278962	0.394535	0.16888	-0.0725655	0.871108	0.692315	-0.160265	0.565947	0.357847	0.082107	0.997377	0.671024
G9606_2737	162962	ZNF836	-0.0118728	0.999995	0.969923	0.393041	0.492813	0.21843	0.405893	0.389214	0.165396	0.400295	0.353889	0.167924	0.408959	0.227708	0.108657	-0.0152753	0.997377	0.954067
G9606_19548	387990	TOMM20L	-0.967455	0.999995	0.812584	-0.667946	0.946828	0.869973	-0.768762	0.934847	0.850563	NA	NA	NA	NA	NA	NA	NA	NA	NA
G9606_2782	51513	ETV7	-0.232494	0.999995	0.802127	-0.952347	0.70237	0.404507	-1.62381	0.436001	0.196277	-0.72014	0.750218	0.524029	-1.39691	0.44495	0.256783	0.666814	0.997377	0.656417
G9606_12147	116173	CMTM5	-0.159885	0.999995	0.891836	-1.45053	0.646294	0.345176	-3.98731	0.134416	0.0375677	-1.29653	0.63016	0.390722	-3.83818	0.093118	0.0369814	2.53505	0.997377	0.360596
G9606_3380	90557	CCDC74A	0.0573384	0.999995	0.800877	-0.0441265	0.946828	0.86802	0.0660437	0.922352	0.783074	-0.104589	0.849715	0.651704	0.000256991	0.999544	0.999002	-0.110881	0.997377	0.642947
G9606_1200	92346	C1orf105	-0.967455	0.999995	0.812584	-0.667946	0.946828	0.869973	-0.768762	0.934847	0.850563	NA	NA	NA	NA	NA	NA	NA	NA	NA
G9606_3518	1026	CDKN1A	-0.130193	0.999995	0.304324	0.441301	0.0100684	0.00129722	0.314106	0.052223	0.0113382	0.568161	2.47009e-15	9.88333e-17	0.435765	2.68845e-24	1.32431e-25	0.126686	0.857946	0.0567958
G9606_7979	120114	FAT3	-0.101236	0.999995	0.748522	-0.831004	0.111891	0.0254279	-0.36838	0.528916	0.267157	-0.733253	0.0687313	0.0209139	-0.273761	0.500728	0.301775	-0.464762	0.997377	0.162217
G9606_18153	10160	FARP1	-0.0587091	0.999995	0.579743	-0.124595	0.62005	0.317245	-0.0323296	0.918097	0.761565	-0.0690825	0.580868	0.345225	0.0181666	0.857888	0.691091	-0.0929135	0.997377	0.204402
G9606_13402	1690	COCH	0.995503	0.999995	0.309937	0.843979	0.746825	0.448834	0.896266	0.654894	0.381683	-0.150885	0.941583	0.87101	-0.107905	0.950335	0.898028	-0.0497861	0.997377	0.95812
G9606_5581	25871	NEPRO	-0.0253437	0.999995	0.843894	0.0347064	0.946828	0.81972	-0.00334096	0.990014	0.980537	0.0572242	0.801591	0.588784	0.0140255	0.932288	0.869297	0.0374893	0.997377	0.737306
G9606_16429	552891	DNAJC25-GNG10	-3.46848	0.999995	0.181713	2.11184	0.209309	0.059992	2.1769	0.159086	0.0467327	5.57296	0.000986684	0.000159048	5.6344	0.000343958	7.24328e-05	-0.0729205	0.997377	0.918194
G9606_291	5172	SLC26A4	0.600589	0.999995	0.165145	0.882732	0.188311	0.0518883	1.22342	0.0164412	0.00274895	0.277812	0.700646	0.460242	0.61455	0.148	0.0640209	-0.342661	0.997377	0.328989
G9606_21821	22890	ZBTB1	0.304496	0.999995	0.0855607	0.592355	0.0136133	0.00185606	0.512053	0.0216481	0.00382678	0.284285	0.0624211	0.0185869	0.2001	0.0884439	0.0347736	0.0785178	0.997377	0.513084
G9606_23732	56900	TMEM167B	0.126326	0.999995	0.397194	0.161554	0.626225	0.325092	0.161296	0.536142	0.272625	0.0317336	0.898288	0.7561	0.0271949	0.858626	0.691927	-0.0011929	0.997772	0.99035
G9606_6198	5106	PCK2	0.0353246	0.999995	0.848147	0.232922	0.53513	0.250261	0.262673	0.396853	0.170435	0.194692	0.404997	0.201941	0.218193	0.226547	0.107871	-0.029383	0.997377	0.852256
G9606_24403	196513	DCP1B	-0.0260867	0.999995	0.850526	-0.457206	0.0253625	0.00389098	-0.529054	0.00225416	0.000270657	-0.434252	0.00345362	0.000641829	-0.511319	2.17179e-05	3.77311e-06	0.0713599	0.997377	0.596562
G9606_18657	100526771	SMIM35	0.956098	0.999995	0.814744	NA	NA	NA	NA	NA	NA	-0.665389	0.941367	0.870466	-0.77124	0.920724	0.850087	NA	NA	NA
G9606_6853	145567	TTC7B	0.0658029	0.999995	0.61427	0.0691301	0.886074	0.648733	0.101251	0.720554	0.450684	0.000664244	0.997129	0.995113	0.0276608	0.894903	0.746429	-0.0327255	0.997377	0.766104
G9606_6153	57664	PLEKHA4	-0.145265	0.999995	0.270202	-1.27429	2.17826e-14	4.08686e-16	-1.16551	1.01442e-14	2.48582e-16	-1.13241	1.55062e-26	3.39696e-28	-1.02868	2.13594e-35	7.49881e-37	-0.109411	0.997377	0.361652
G9606_14269	60529	ALX4	0.956098	0.999995	0.814744	NA	NA	NA	2.63272	0.636946	0.364128	-0.665389	0.941367	0.870466	1.66858	0.686106	0.475145	-2.33917	0.997377	0.40966
G9606_28295	123263	MTFMT	0.0277623	0.999995	0.850312	-0.104492	0.81281	0.543557	-0.10962	0.740862	0.476751	-0.135594	0.554572	0.32062	-0.145368	0.387567	0.213645	0.00414635	0.997377	0.976621
G9606_2119	55005	RMND1	-0.171607	0.999995	0.303818	-0.0477949	0.938649	0.793156	-0.137183	0.697629	0.425407	0.118889	0.568482	0.333644	0.0251039	0.912272	0.804652	0.0885072	0.997377	0.495163
G9606_11679	260425	MAGI3	0.12824	0.999995	0.568034	-0.158759	0.795585	0.519751	0.132651	0.808232	0.557378	-0.290186	0.199187	0.0787973	-0.00282316	0.988464	0.982392	-0.293062	0.920265	0.0770432
G9606_4631	79915	ATAD5	0.0921506	0.999995	0.700426	0.496573	0.179254	0.0484687	0.569362	0.065843	0.0151159	0.401051	0.147511	0.0531645	0.469413	0.03424	0.0116023	-0.0739911	0.997377	0.71012
G9606_32064	10527	IPO7	0.0332788	0.999995	0.832586	0.430513	0.0527785	0.00968901	0.564433	0.00244659	0.000295789	0.394232	2.26635e-06	2.17471e-07	0.523596	1.5291e-33	5.60774e-35	-0.13503	0.920265	0.0769044
G9606_7319	9883	POM121	0.0988724	0.999995	0.419307	-0.230566	0.365231	0.135603	-0.0931926	0.721989	0.451998	-0.331933	0.0066161	0.00134318	-0.19953	0.000316901	6.63485e-05	-0.138313	0.997377	0.169714
G9606_12767	9398	CD101	-1.84142	0.999995	0.633406	0.858021	0.916687	0.734214	-0.680897	0.934847	0.824895	2.69474	0.626915	0.388067	1.15231	0.897767	0.777639	1.54057	0.997377	0.553973
G9606_530	104	ADARB1	0.440887	0.696897	0.00129116	-0.497373	0.00881883	0.00111033	-0.337447	0.0211305	0.00370728	-0.941653	5.83456e-12	3.00707e-13	-0.786345	2.50525e-19	1.53429e-20	-0.160934	0.997377	0.149622
G9606_14671	7272	TTK	-0.0202906	0.999995	0.900779	0.369851	0.15855	0.0408139	0.339187	0.128633	0.035417	0.385926	0.00670528	0.0013625	0.351367	0.000267459	5.52764e-05	0.02889	0.997377	0.806227
G9606_30997	819	CAMLG	0.115963	0.999995	0.436834	0.0940548	0.833296	0.571169	-0.0331535	0.934847	0.825565	-0.0243717	0.941367	0.839139	-0.157011	0.233322	0.112291	0.12677	0.997377	0.293833
G9606_29465	29978	UBQLN2	0.234961	0.999995	0.195885	0.437587	0.0907403	0.0192801	0.45479	0.0532318	0.0115957	0.200338	0.0465186	0.0131358	0.212761	0.000892901	0.000203357	-0.0182116	0.997377	0.824683
G9606_12065	347240	KIF24	0.0120561	0.999995	0.939192	-0.165898	0.734847	0.435636	0.064529	0.890521	0.689322	-0.181598	0.551455	0.318293	0.0440161	0.881134	0.722321	-0.231637	0.997377	0.193424
G9606_28558	439	ASNA1	-0.177388	0.999995	0.213286	-0.193797	0.480432	0.209716	-0.300975	0.124492	0.0339994	-0.0193689	0.939041	0.816858	-0.132205	0.063786	0.0236576	0.106978	0.997377	0.216193
G9606_14258	57486	NLN	0.0868202	0.999995	0.459268	-0.217296	0.315238	0.108553	-0.13335	0.52817	0.266645	-0.307402	0.00157964	0.000267786	-0.228148	0.000829545	0.000187679	-0.0849164	0.997377	0.328055
G9606_10215	8140	SLC7A5	0.21467	0.999995	0.0755524	1.15764	2.49234e-14	4.69117e-16	1.1409	5.69449e-21	8.50282e-23	0.939809	2.45635e-19	7.6937e-21	0.91828	6.79745e-47	1.80518e-48	0.0157971	0.997377	0.865867
G9606_3665	29959	NRBP1	-0.0593113	0.999995	0.637832	0.292695	0.14401	0.0356288	0.264255	0.125299	0.0342726	0.348785	9.21239e-06	9.71276e-07	0.315039	1.99759e-11	1.87296e-12	0.0279366	0.997377	0.700774
G9606_20880	7205	TRIP6	-0.150789	0.999995	0.300205	-0.513074	0.0091164	0.0011555	-0.531289	0.00231705	0.000279011	-0.365037	0.000110777	1.43001e-05	-0.38867	8.03284e-10	8.57171e-11	0.0177842	0.997377	0.840396
G9606_31176	9716	AQR	-0.0927049	0.999995	0.503156	0.0171759	0.964122	0.911749	0.165031	0.490208	0.235556	0.106129	0.494774	0.269334	0.249793	0.00117357	0.000272863	-0.149323	0.997377	0.122017
G9606_1665	285386	TPRG1	-0.00992023	0.999995	0.99487	0.551118	0.911459	0.718181	1.18963	0.639194	0.366298	0.556135	0.869025	0.68495	1.1888	0.512693	0.311428	-0.63876	0.997377	0.584888
G9606_16536	55824	PAG1	0.129899	0.999995	0.582004	1.11732	1.31443e-05	7.5808e-07	1.21006	6.24282e-07	3.46176e-08	0.98445	2.1223e-11	1.14761e-12	1.07318	3.77029e-18	2.45434e-19	-0.0944736	0.997377	0.447067
G9606_25611	84914	ZNF587	0.110763	0.999995	0.460049	0.182165	0.599343	0.300099	0.317191	0.138867	0.0392127	0.0682158	0.799158	0.58525	0.198642	0.0694171	0.026088	-0.136375	0.997377	0.277619
G9606_25618	54552	GNL3L	0.0228926	0.999995	0.84643	0.226851	0.335305	0.119415	0.181547	0.349392	0.141217	0.20124	0.158494	0.0583046	0.150701	0.124595	0.0522586	0.0446082	0.997377	0.678227
G9606_11269	10762	NUP50	0.138832	0.999995	0.435079	-0.240875	0.464429	0.197976	-0.0364205	0.934847	0.837634	-0.382566	9.77354e-05	1.24396e-05	-0.182643	0.00706936	0.00196806	-0.205737	0.73596	0.0240783
G9606_17236	23239	PHLPP1	-0.0143273	0.999995	0.937952	-0.618099	0.0333286	0.00540666	-0.630604	0.0119516	0.00186589	-0.607533	0.00332836	0.000616259	-0.623533	0.000249906	5.13779e-05	0.0108384	0.997377	0.956198
G9606_4163	57553	MICAL3	0.0167216	0.999995	0.894919	0.228823	0.412746	0.164407	0.41759	0.00548073	0.000747418	0.208943	0.232454	0.0957872	0.393073	1.23158e-07	1.62495e-08	-0.189911	0.991715	0.106407
G9606_18312	400629	TEX19	-1.87387	0.999995	0.582057	-1.57631	0.89127	0.662918	-0.713359	0.931666	0.800349	NA	NA	NA	1.15231	0.897767	0.777639	-0.861679	0.997377	0.832754
G9606_1318	3295	HSD17B4	0.0341376	0.999995	0.765219	0.049511	0.908317	0.708927	0.000899583	0.997176	0.993874	0.0122028	0.943689	0.874838	-0.0413732	0.664916	0.453781	0.0478038	0.997377	0.55562
G9606_665	54957	TXNL4B	-0.00814274	0.999995	0.959376	0.147424	0.709866	0.411334	0.142918	0.655554	0.382384	0.152674	0.500658	0.273775	0.142804	0.43156	0.245874	0.00406035	0.997377	0.977145
G9606_9513	4494	MT1F	0.670622	0.999995	0.308218	2.89237	5.70345e-07	2.56339e-08	3.00864	3.86459e-09	1.62411e-10	2.21857	5.6856e-06	5.83658e-07	2.3297	1.27705e-08	1.52883e-09	-0.117553	0.997377	0.716591
G9606_11891	93973	ACTR8	0.0268037	0.999995	0.81519	-0.117089	0.696969	0.398114	-0.0326233	0.923041	0.784215	-0.146948	0.262227	0.112867	-0.0676804	0.535284	0.331369	-0.0850978	0.997377	0.379121
G9606_8352	5523	PPP2R3A	-0.0220806	0.999995	0.899607	-0.00544279	0.989032	0.976024	0.212702	0.474258	0.223837	0.0137656	0.942984	0.872985	0.227454	0.00147854	0.000350714	-0.219312	0.65617	0.0140792
G9606_15586	9424	KCNK6	-0.217526	0.999995	0.189776	0.343073	0.189738	0.0524382	0.405311	0.0500476	0.0107695	0.557063	0.000546862	8.21449e-05	0.614639	2.51717e-06	3.85472e-07	-0.0633512	0.997377	0.633433
G9606_10967	401397	SMIM30	0.103306	0.999995	0.460053	0.107179	0.791709	0.50872	0.0181723	0.960082	0.898462	0.000178773	0.999431	0.998768	-0.0936749	0.477022	0.282777	0.0880905	0.997377	0.454214
G9606_28038	25907	TMEM158	0.464272	0.145768	6.38493e-05	-0.698331	1.94642e-05	1.16485e-06	-0.950848	2.48539e-09	1.01457e-10	-1.16468	1.57518e-34	2.46211e-36	-1.42258	2.07224e-20	1.20546e-21	0.251202	0.766931	0.0371751
G9606_5594	26716	OR2H1	-0.967455	0.999995	0.812584	-0.667946	0.946828	0.869973	-0.768762	0.934847	0.850563	NA	NA	NA	NA	NA	NA	NA	NA	NA
G9606_2258	27019	DNAI1	-0.967455	0.999995	0.812584	-0.667946	0.946828	0.869973	-0.768762	0.934847	0.850563	NA	NA	NA	NA	NA	NA	NA	NA	NA
G9606_27609	11212	PLPBP	0.0292666	0.999995	0.80098	-0.028612	0.946828	0.839522	-0.0513525	0.879037	0.669802	-0.0609319	0.756019	0.531677	-0.0888491	0.39602	0.220001	0.0221656	0.997377	0.825691
G9606_393	126969	SLC44A3	0.170497	0.999995	0.696312	-0.455857	0.713105	0.414651	-0.609314	0.502022	0.245857	-0.628651	0.415127	0.209843	-0.789477	0.184822	0.083663	0.151805	0.997377	0.794977
G9606_28512	158046	NXNL2	-0.116986	0.999995	0.77429	-1.07689	0.129845	0.0310174	-0.543679	0.484021	0.230485	-0.96382	0.142978	0.0511856	-0.435429	0.522308	0.320443	-0.534318	0.997377	0.321753
G9606_21812	23593	HEBP2	-0.0873063	0.999995	0.487931	-0.158735	0.573156	0.27899	-0.373962	0.0281456	0.0052719	-0.0751452	0.699564	0.459209	-0.295131	0.00168917	0.000406678	0.21441	0.83747	0.0514877
G9606_19949	57106	NAT14	-0.140811	0.999995	0.383515	0.0523981	0.923516	0.768018	-0.107616	0.780897	0.522165	0.190431	0.293358	0.13032	0.0246766	0.920724	0.826642	0.159738	0.997377	0.230775
G9606_5637	79750	ZNF385D	-0.0640963	0.999995	0.813603	-1.32614	0.00482251	0.000548119	-1.23976	0.00276861	0.000341222	-1.2643	0.00247331	0.000441225	-1.18436	0.000872349	0.000198151	-0.0896708	0.997377	0.841654
G9606_21955	7915	ALDH5A1	0.643222	0.999995	0.441138	-0.169321	0.947155	0.870809	-0.295533	0.918097	0.765089	-0.819307	0.601859	0.364135	-0.947062	0.449208	0.260338	0.126407	0.997377	0.90364
G9606_29651	64135	IFIH1	0.283457	0.999995	0.359393	1.6965	2.93181e-10	8.22449e-12	1.37644	6.21725e-07	3.44384e-08	1.40959	6.63155e-09	4.59046e-10	1.08499	2.19223e-06	3.33204e-07	0.317966	0.907261	0.0734871
G9606_32157	55505	NOP10	0.0849338	0.999995	0.490968	0.0336809	0.946828	0.815524	-0.143164	0.507567	0.249765	-0.0543774	0.758629	0.534794	-0.236828	9.98762e-05	1.91801e-05	0.176639	0.836232	0.0500836
G9606_5533	9840	TESPA1	-1.86237	0.999995	0.585651	-1.56463	0.89127	0.66641	-1.66665	0.860984	0.63896	NA	NA	NA	NA	NA	NA	NA	NA	NA
G9606_10403	402682	UFSP1	-0.00744802	0.999995	0.986545	0.0201543	0.983767	0.966734	0.284814	0.778495	0.519481	0.0251525	0.973943	0.955193	0.284879	0.692983	0.482618	-0.26549	0.997377	0.545767
G9606_21322	8832	CD84	1.8517	0.999995	0.629771	2.10627	0.832821	0.570335	2.63272	0.636946	0.364128	0.260393	0.961106	0.922997	0.77277	0.879759	0.720291	-0.514148	0.997377	0.819274
G9606_18158	4306	NR3C2	-0.0256686	0.999995	0.879137	-1.62996	5.38068e-14	1.04199e-15	-1.27321	4.60216e-09	1.95347e-10	-1.60822	3.12718e-28	6.2468e-30	-1.25485	5.27469e-22	2.86827e-23	-0.357915	0.851226	0.0542773
G9606_31510	4993	OR2C1	NA	NA	NA	1.25561	0.916687	0.758302	NA	NA	NA	1.25816	0.898288	0.757825	NA	NA	NA	1.06187	0.997377	0.794684
G9606_21508	84278	MFSD14C	-0.0662269	0.999995	0.783502	-0.0898115	0.916687	0.730168	-0.100715	0.894078	0.699317	-0.026786	0.958742	0.907999	-0.0434261	0.920724	0.847289	0.0108093	0.997377	0.965011
G9606_30902	390937	LOC390937	-0.716539	0.999995	0.412451	0.617256	0.738655	0.440003	-0.0728996	0.97625	0.934498	1.33094	0.270929	0.117643	0.634838	0.703385	0.49287	0.69017	0.997377	0.408638
G9606_29689	1329	COX5B	-0.0784227	0.999995	0.62181	0.0795041	0.884718	0.645318	-0.153941	0.603436	0.330409	0.154907	0.270997	0.117688	-0.0841784	0.394798	0.219105	0.233355	0.722235	0.0199712
G9606_12217	55857	KIZ	-0.181905	0.999995	0.42139	0.131844	0.829466	0.564603	0.0922054	0.871068	0.655294	0.309101	0.299624	0.133755	0.265042	0.260876	0.129055	0.0380392	0.997377	0.836769
G9606_8273	201163	FLCN	0.00572797	0.999995	0.967541	-0.59273	0.00450863	0.000508907	-0.445751	0.023203	0.00415741	-0.601172	3.14829e-05	3.61758e-06	-0.459109	0.000168316	3.34888e-05	-0.147951	0.997377	0.304393
G9606_15147	26175	TMEM251	-0.00578752	0.999995	0.97993	0.098194	0.904278	0.697132	0.0319323	0.957719	0.893944	0.100503	0.848924	0.648147	0.0292691	0.944398	0.887527	0.0656013	0.997377	0.771686
G9606_9988	2121	EVC	0.0761705	0.999995	0.516208	-0.37455	0.103516	0.0229486	0.019597	0.947296	0.87611	-0.453692	0.00100822	0.000163067	-0.0644403	0.482283	0.287871	-0.395147	0.368427	0.00103449
G9606_16116	6650	CAPN15	-0.102761	0.999995	0.459275	-0.35988	0.122755	0.0288596	-0.32493	0.081663	0.019736	-0.259682	0.0952033	0.0309511	-0.230216	0.0135814	0.0040844	-0.0354856	0.997377	0.765277
G9606_18928	7555	CNBP	-0.0110215	0.999995	0.918186	0.154781	0.541086	0.254483	0.0965496	0.648158	0.375689	0.16245	0.163409	0.0606893	0.0991759	0.0501513	0.0179332	0.0576042	0.997377	0.509031
G9606_13139	23392	ECPAS	0.0426212	0.999995	0.695543	-0.301779	0.122507	0.0287666	-0.075127	0.773447	0.51411	-0.347627	0.00053303	7.99158e-05	-0.125735	0.0410869	0.0142713	-0.227619	0.65617	0.0130841
G9606_19681	8341	HIST1H2BN	0.317019	0.999995	0.850267	1.59369	0.524772	0.242885	-0.81169	0.893333	0.693821	1.27529	0.54482	0.311703	-1.13369	0.744698	0.541024	2.40131	0.997377	0.117907
G9606_2547	8555	CDC14B	0.0530521	0.999995	0.685244	-0.940547	1.72055e-07	7.15167e-09	-0.79272	6.70398e-07	3.73363e-08	-0.995828	9.34305e-17	3.40004e-18	-0.854001	3.85467e-20	2.27018e-21	-0.147973	0.997377	0.257337
G9606_18039	2595	GANC	0.021517	0.999995	0.867023	0.0345769	0.946828	0.818347	0.100409	0.726378	0.458638	0.010162	0.961106	0.922245	0.0708699	0.60494	0.392304	-0.0664794	0.997377	0.540566
G9606_18402	64319	FBRS	-0.104708	0.999995	0.393628	-0.182904	0.482487	0.210945	-0.107101	0.653569	0.380281	-0.0812693	0.634058	0.394112	-0.0105202	0.921538	0.85217	-0.0766077	0.997377	0.413135
G9606_15114	113277	TMEM106A	-0.130708	0.999995	0.412606	-0.257002	0.47173	0.203821	0.0720245	0.872723	0.657675	-0.130018	0.692909	0.453051	0.194816	0.265973	0.132266	-0.330762	0.83747	0.0515821
G9606_2872	57282	SLC4A10	NA	NA	NA	NA	NA	NA	1.15479	0.918097	0.777174	NA	NA	NA	1.15231	0.897767	0.777639	-0.861679	0.997377	0.832754
G9606_20509	5728	PTEN	-0.0436397	0.999995	0.723761	0.443159	0.0204086	0.00301032	0.38766	0.0119098	0.00185721	0.483478	1.00485e-05	1.06671e-06	0.423239	5.82516e-12	5.27933e-13	0.0545494	0.997377	0.578038
G9606_35388	80117	ARL14	-0.59443	0.999995	0.796294	-2.15807	0.773972	0.483733	-2.26017	0.724613	0.455692	-1.56598	0.869025	0.687101	-1.66973	0.816335	0.633397	NA	NA	NA
G9606_22196	9334	B4GALT5	0.192035	0.999995	0.260757	0.139992	0.753142	0.456436	0.298138	0.242169	0.0832697	-0.0543125	0.824865	0.615438	0.0986847	0.326759	0.171638	-0.158849	0.997377	0.14633
G9606_11818	284217	LAMA1	0.020873	0.999995	0.895325	-0.280056	0.448522	0.186568	0.145516	0.645797	0.373442	-0.30399	0.195431	0.0767805	0.117119	0.502159	0.303031	-0.426965	0.626496	0.0112639
G9606_4095	200232	FAM209A	-2.45617	0.999995	0.400875	-1.19437	0.885148	0.647093	-2.25652	0.724734	0.456794	1.25816	0.898288	0.757825	NA	NA	NA	1.06187	0.997377	0.794684
G9606_26081	646658	SYNDIG1L	-0.596663	0.999995	0.78172	-1.1943	0.882481	0.642375	0.605042	0.917995	0.736138	-0.600867	0.941367	0.825558	1.19164	0.727088	0.520162	-1.79755	0.997377	0.401162
G9606_17614	112476	PRRT2	-0.23838	0.999995	0.268243	-0.640589	0.0886608	0.0186939	-0.491874	0.152106	0.0440502	-0.405454	0.244287	0.10255	-0.26088	0.396852	0.220794	-0.149954	0.997377	0.578631
G9606_6746	387921	NHLRC3	0.197472	0.999995	0.33081	0.0580528	0.939442	0.794324	0.108531	0.841897	0.606446	-0.142128	0.603975	0.366103	-0.0963361	0.702149	0.491377	-0.0515883	0.997377	0.75438
G9606_8507	79903	NAA60	-0.0695841	0.999995	0.63376	-0.015101	0.967536	0.925432	0.156499	0.55404	0.287868	0.0510167	0.823965	0.613921	0.217641	0.0190535	0.00596068	-0.172446	0.980213	0.0982673
G9606_7132	6873	TAF2	0.110747	0.999995	0.5938	0.186737	0.67895	0.379329	0.29628	0.362059	0.148516	0.073074	0.707885	0.469332	0.178536	0.0382094	0.013166	-0.111083	0.997377	0.269609
G9606_3728	3728	JUP	-0.0393107	0.999995	0.761876	0.150981	0.617477	0.314811	0.120393	0.640719	0.368035	0.187068	0.172092	0.0648373	0.151717	0.134597	0.0572559	0.0295906	0.997377	0.776556
G9606_16038	83594	NUDT12	0.16402	0.999995	0.352221	-0.138633	0.789377	0.505171	-0.143926	0.710351	0.438938	-0.306857	0.213468	0.0860701	-0.316135	0.0967728	0.0387404	0.00381167	0.997377	0.983619
G9606_26006	10163	WASF2	0.00936466	0.999995	0.923654	-0.28401	0.190301	0.052775	-0.139868	0.401277	0.17347	-0.296461	0.0214597	0.00521349	-0.15728	0.00167292	0.000402665	-0.145029	0.997377	0.163932
G9606_15954	27257	LSM1	-0.107526	0.999995	0.391277	0.086204	0.832821	0.569349	0.0520068	0.879351	0.670221	0.19011	0.251745	0.106908	0.151074	0.144885	0.0623796	0.0334273	0.997377	0.766598
G9606_6359	153222	CREBRF	0.0990344	0.999995	0.664443	-0.670671	0.0630737	0.0121688	-0.755397	0.0171725	0.00290224	-0.77452	0.000408868	5.97386e-05	-0.861706	2.05095e-06	3.10866e-07	0.0824491	0.997377	0.714267
G9606_8809	80321	CEP70	-0.0151453	0.999995	0.932387	-0.337767	0.330722	0.116678	-0.354891	0.195091	0.0618432	-0.326402	0.202488	0.0803964	-0.348347	0.0719925	0.0272345	0.0163971	0.997377	0.933227
G9606_5812	55701	ARHGEF40	-0.110079	0.999995	0.337715	0.949281	2.60167e-08	9.76252e-10	1.01941	6.21594e-17	1.26497e-18	1.0561	4.0905e-20	1.22443e-21	1.12127	4.13007e-117	3.63116e-119	-0.0710407	0.997377	0.505185
G9606_8844	9985	REC8	-0.172221	0.999995	0.528287	-0.517556	0.340422	0.122188	-0.737058	0.0973416	0.0246856	-0.347167	0.494774	0.269195	-0.572446	0.135803	0.0578754	0.217483	0.997377	0.549511
G9606_19456	130	ADH6	2.8522	0.999995	0.27819	1.25561	0.916687	0.758302	2.05077	0.798194	0.544574	-1.60015	0.724353	0.491509	-0.809229	0.847747	0.677011	-0.796872	0.997377	0.770187
G9606_13386	140885	SIRPA	0.0795139	0.999995	0.504715	1.38234	2.06614e-23	2.10652e-25	1.47384	3.77154e-35	2.77035e-37	1.29976	8.14362e-52	7.86349e-54	1.38648	5.7855e-137	4.14593e-139	-0.0923721	0.997377	0.243526
G9606_10314	81786	TRIM7	0.137787	0.999995	0.503766	0.0785872	0.916687	0.736502	-0.181891	0.691552	0.419584	-0.0615967	0.899529	0.759361	-0.327681	0.191039	0.0874437	0.259863	0.997377	0.230421
G9606_4860	10998	SLC27A5	-0.196595	0.999995	0.566093	-0.0879171	0.946828	0.812521	-0.833502	0.148279	0.0425783	0.106082	0.898288	0.755976	-0.644844	0.191077	0.0874723	0.745029	0.883548	0.063869
G9606_24454	2738	GLI4	-0.145964	0.999995	0.59366	-0.501655	0.281825	0.0927459	-0.568094	0.172603	0.0524181	-0.358042	0.343877	0.161106	-0.43094	0.15517	0.067699	0.0664672	0.997377	0.809099
G9606_15501	7301	TYRO3	-0.00483178	0.999995	0.971691	-0.442882	0.056362	0.0105214	-0.398406	0.0212984	0.00374956	-0.440468	0.00439143	0.000840917	-0.401927	1.57743e-05	2.67876e-06	-0.0445747	0.997377	0.735055
G9606_28441	148170	CDC42EP5	-0.235262	0.999995	0.242085	-0.296281	0.40545	0.159969	-0.508136	0.0646505	0.0147584	-0.0641947	0.872048	0.695731	-0.281197	0.158153	0.0693715	0.211421	0.997377	0.22016
G9606_14898	10518	CIB2	0.278359	0.999995	0.545436	-0.0727587	0.952615	0.885995	-0.523481	0.592035	0.319333	-0.353356	0.676055	0.435969	-0.809528	0.176346	0.0791147	0.450063	0.997377	0.380899
G9606_5729	407977	TNFSF12-TNFSF13	0.25317	0.999995	0.748986	-1.57133	0.858554	0.607452	-0.385752	0.872471	0.657237	-1.8169	0.541765	0.309005	-0.644707	0.49879	0.300307	-1.15884	0.997377	0.264261
G9606_13014	219743	TYSND1	0.022909	0.999995	0.887034	-1.02114	5.42211e-06	2.86218e-07	-1.08088	9.23182e-08	4.64676e-09	-1.04656	7.73408e-10	4.86356e-11	-1.11215	5.98083e-14	4.82255e-15	0.059433	0.997377	0.754333
G9606_9086	973	CD79A	-0.744461	0.999995	0.527611	-1.04125	0.739989	0.442047	-0.545346	0.865059	0.646724	-0.30144	0.941367	0.836175	0.189964	0.941	0.881767	-0.496912	0.997377	0.730403
G9606_23269	10949	HNRNPA0	0.0590944	0.999995	0.625	0.317223	0.0916287	0.0195242	0.283805	0.0804138	0.0193421	0.255381	0.00725475	0.00149123	0.217137	0.000667093	0.000147591	0.0324549	0.997377	0.684302
G9606_21776	84792	FAM220A	-0.00361629	0.999995	0.979244	0.333507	0.154847	0.0395713	0.34993	0.0567865	0.0125854	0.333008	0.0272721	0.00692122	0.345161	0.00202525	0.000496496	-0.017811	0.997377	0.884127
G9606_15686	1836	SLC26A2	0.260604	0.999995	0.255726	0.629674	0.0402738	0.00680544	0.774041	0.00350293	0.000445854	0.365657	0.0278169	0.00707762	0.506144	2.40131e-06	3.66718e-07	-0.146496	0.997377	0.243079
G9606_19718	27092	CACNG4	-0.332508	0.999995	0.720403	1.92215	0.0308745	0.00494962	1.98385	0.0133278	0.00212441	2.25031	0.00464727	0.000898041	2.30689	0.00114242	0.000264794	-0.0648592	0.997377	0.892214
G9606_31575	57103	TIGAR	0.0230573	0.999995	0.873137	0.168503	0.611108	0.310125	0.117598	0.692604	0.420842	0.141355	0.418543	0.212404	0.0859647	0.509308	0.308602	0.0497094	0.997377	0.665913
G9606_24578	23541	SEC14L2	-0.191131	0.999995	0.219322	0.816481	1.99185e-05	1.19804e-06	0.87781	8.7522e-08	4.379e-09	1.00351	6.7117e-17	2.4222e-18	1.06024	1.61282e-33	5.92448e-35	-0.0624704	0.997377	0.566809
G9606_276	81624	DIAPH3	0.0293276	0.999995	0.854732	0.44108	0.0453392	0.00794037	0.596845	0.00137689	0.000154692	0.408511	0.000112312	1.45322e-05	0.559752	1.73902e-13	1.43469e-14	-0.156915	0.947952	0.0875722
G9606_10738	653720	GOLGA8M	0.0444284	0.999995	0.894815	0.0062823	0.993612	0.986118	0.261046	0.701254	0.428504	-0.0405178	0.951371	0.893611	0.209283	0.636402	0.424813	-0.255498	0.997377	0.382444
G9606_29240	57700	FAM160B1	0.0722908	0.999995	0.724504	0.308659	0.370544	0.13849	0.450541	0.0994302	0.025323	0.233403	0.0619606	0.0184311	0.370749	1.23345e-06	1.81385e-07	-0.143003	0.997377	0.142973
G9606_12154	80320	SP6	-0.789265	0.999995	0.510774	-0.00924071	0.997277	0.993284	-1.3962	0.576432	0.305482	0.774276	0.750695	0.525396	-0.61465	0.850193	0.681664	1.3822	0.997377	0.306292
G9606_13200	93517	SDR42E1	0.196822	0.999995	0.495181	-0.355483	0.610204	0.309299	-0.260683	0.72718	0.459364	-0.55684	0.182076	0.0698526	-0.466578	0.248817	0.121711	-0.0949573	0.997377	0.793514
G9606_35788	57665	RDH14	-0.0268773	0.999995	0.857911	-0.298275	0.278933	0.0913565	-0.369158	0.101744	0.0261512	-0.273857	0.126228	0.0439627	-0.350529	0.0126652	0.00376844	0.0706334	0.997377	0.638106
G9606_28028	79929	MAP6D1	-0.150965	0.999995	0.471009	-0.47034	0.176125	0.0471763	-0.736648	0.00788039	0.00113492	-0.322232	0.267239	0.11554	-0.594504	0.00685848	0.00190316	0.266224	0.997377	0.233811
G9606_29477	9290	GPR55	-0.18577	0.999995	0.888289	-2.58346	0.476534	0.206688	-2.6844	0.418608	0.184743	-2.40568	0.411009	0.206571	-2.51207	0.325356	0.170692	0.100106	0.997377	0.976271
G9606_3214	9107	MTMR6	0.236737	0.999995	0.30768	0.384881	0.288353	0.0956722	0.519186	0.379004	0.158548	0.145005	0.221716	0.0901046	0.275364	4.63394e-06	7.28325e-07	-0.136022	0.997377	0.113458
G9606_4613	92344	GORAB	0.219196	0.999995	0.292626	0.465158	0.14774	0.0370062	0.542715	0.0414066	0.00851367	0.241903	0.285151	0.12547	0.314972	0.0522473	0.0187959	-0.0787828	0.997377	0.613313
G9606_30399	65991	FUNDC2	-0.0765107	0.999995	0.595105	0.307952	0.219728	0.06441	0.107597	0.722325	0.452495	0.380434	0.0038256	0.000720331	0.175223	0.0570113	0.0207947	0.199575	0.912119	0.0741582
G9606_4471	41	ASIC1	-0.192576	0.999995	0.328943	-0.0136822	0.972683	0.94522	0.0125252	0.976824	0.946446	0.175469	0.551294	0.3181	0.196546	0.383237	0.210751	-0.0267569	0.997377	0.87064
G9606_2909	257044	CATSPERE	-0.270416	0.999995	0.808744	0.600646	0.823234	0.556935	0.184508	0.943328	0.86716	0.870048	0.588189	0.3512	0.450453	0.824481	0.645693	0.412978	0.997377	0.65041
G9606_22204	440738	MAP1LC3C	0.564568	0.999995	0.806172	-1.59057	0.900625	0.685596	0.751764	0.918097	0.745928	-2.14567	0.709106	0.473074	0.186714	0.963101	0.921731	-2.33817	0.997377	0.409992
G9606_8661	64792	IFT22	0.0320328	0.999995	0.819209	0.0262719	0.946911	0.870198	0.00256914	0.992838	0.985575	-0.00906618	0.964951	0.939561	-0.0378378	0.864274	0.699929	0.0229994	0.997377	0.849808
G9606_22014	107987373	LOC107987373	-0.454784	0.999995	0.210531	-0.0891268	0.94165	0.798841	-0.296666	0.670253	0.39701	0.360248	0.378426	0.184075	0.147602	0.764538	0.563862	0.20683	0.997377	0.425538
G9606_31813	100462981	MTRNR2L2	0.00659795	0.999995	0.954523	0.337291	0.0683736	0.0135213	0.28808	0.0518681	0.0112444	0.32726	0.00277748	0.000502527	0.272897	0.00533965	0.00143958	0.0488875	0.997377	0.590544
G9606_11416	57110	HRASLS	-0.900688	0.999995	0.743827	0.833248	0.908317	0.709411	1.1901	0.797711	0.539652	1.72994	0.715082	0.480404	2.08466	0.514598	0.313295	-0.351664	0.997377	0.84247
G9606_11074	374879	ZNF699	0.374241	0.999995	0.275441	0.512557	0.382675	0.145789	0.796032	0.070371	0.0164096	0.134797	0.784571	0.568428	0.414848	0.0890971	0.0351109	-0.285766	0.997377	0.204217
G9606_9464	79763	ISOC2	0.0339783	0.999995	0.829923	0.170523	0.613961	0.312092	0.148083	0.635269	0.360934	0.133342	0.327325	0.150779	0.105955	0.334748	0.177453	0.0215716	0.997377	0.832477
G9606_7680	84617	TUBB6	-0.0775071	0.999995	0.505926	0.191342	0.378374	0.143204	0.186499	0.287723	0.105655	0.265813	0.000785879	0.00012298	0.255756	1.63477e-09	1.79562e-10	0.00435046	0.997377	0.949258
G9606_25384	7345	UCHL1	0.0093436	0.999995	0.93871	0.183987	0.454878	0.190822	0.0948872	0.702337	0.429969	0.171258	0.0957888	0.0311993	0.0768494	0.0850147	0.0331949	0.088743	0.997377	0.262797
G9606_4172	26574	AATF	-0.081905	0.999995	0.563016	-0.111182	0.773972	0.483445	-0.142674	0.58742	0.315655	-0.032005	0.898288	0.734627	-0.0692928	0.483516	0.288851	0.03145	0.997377	0.744294
G9606_3071	55069	TMEM248	0.0667843	0.999995	0.553755	0.0787102	0.814191	0.544955	0.0036043	0.987305	0.975087	0.00906466	0.957533	0.905755	-0.0711093	0.343989	0.183699	0.0744101	0.997377	0.346578
G9606_2200	79858	NEK11	0.395835	0.999995	0.147355	-0.321953	0.639086	0.338165	0.00385629	0.994711	0.9898	-0.722886	0.0360067	0.00966989	-0.400992	0.214475	0.100625	-0.327238	0.997377	0.284196
G9606_5839	55328	RNLS	0.0620113	0.999995	0.733791	0.158192	0.73299	0.433975	-0.144985	0.735113	0.469287	0.0927637	0.789298	0.574658	-0.214633	0.331988	0.17549	0.301821	0.965619	0.0917546
G9606_5690	161742	SPRED1	0.208274	0.999995	0.30597	0.0100266	0.981556	0.960949	0.104816	0.83673	0.5995	-0.200526	0.0962184	0.0313682	-0.110758	0.221228	0.104619	-0.0955683	0.997377	0.285201
G9606_22684	4580	MTX1	-0.0502089	0.999995	0.716413	0.190185	0.490206	0.216713	-0.00717997	0.978365	0.959456	0.23707	0.0527752	0.0152465	0.0345409	0.841015	0.664769	0.196783	0.854161	0.0548516
G9606_4271	64225	ATL2	0.131616	0.999995	0.416804	0.54677	0.0118622	0.00157008	0.49217	0.013511	0.00216059	0.412517	0.000904678	0.000144192	0.352779	0.000280818	5.82911e-05	0.0540059	0.997377	0.612706
G9606_22279	23170	TTLL12	-0.0616155	0.999995	0.637002	-0.307811	0.202872	0.0574332	-0.313656	0.0708122	0.0165295	-0.248832	0.099988	0.0329411	-0.259998	0.000735438	0.000164262	0.00530807	0.997377	0.962866
G9606_23252	100133301	100133301	-0.813166	0.999995	0.583767	-0.531273	0.916687	0.731043	-0.0290979	0.991033	0.982322	0.278727	0.944059	0.875907	0.778133	0.790486	0.59584	-0.504533	0.997377	0.739876
G9606_9658	7249	TSC2	-0.169137	0.999995	0.192809	-0.345616	0.144015	0.0356544	-0.16597	0.450729	0.206816	-0.179448	0.264727	0.114247	-0.00515431	0.968011	0.929946	-0.180185	0.997377	0.107728
G9606_14782	29803	REPIN1	0.0312902	0.999995	0.792173	-0.0199025	0.952761	0.887408	-0.119111	0.595487	0.32249	-0.0539168	0.783214	0.566117	-0.158283	0.0378543	0.013014	0.0985763	0.997377	0.292773
G9606_8876	23335	WDR7	0.189373	0.999995	0.380876	-0.0158083	0.972678	0.945069	0.212177	0.593215	0.32052	-0.208409	0.268333	0.116205	0.0157281	0.924934	0.858633	-0.229883	0.914653	0.0746529
G9606_17286	2637	GBX2	-0.401045	0.999995	0.611266	-0.532997	0.833907	0.572154	-0.620031	0.739303	0.473887	-0.132412	0.950504	0.891586	-0.22513	0.907431	0.795847	0.0867598	0.997377	0.932382
G9606_1464	9692	KIAA0391	0.0549744	0.999995	0.624965	-0.211377	0.354601	0.130168	-0.278962	0.0818211	0.0197904	-0.270321	0.0173937	0.00408652	-0.34234	3.79258e-06	5.89921e-07	0.0664924	0.997377	0.50977
G9606_5091	10479	SLC9A6	0.0820534	0.999995	0.632864	-0.288638	0.335305	0.119469	-0.215028	0.473584	0.223267	-0.373573	0.00203457	0.000355589	-0.304797	0.00154687	0.000368413	-0.0745613	0.997377	0.512275
G9606_34039	1013	CDH15	0.294399	0.999995	0.749416	1.26422	0.341025	0.122638	1.35577	0.270829	0.0970215	0.966539	0.432678	0.222684	1.05248	0.319283	0.166591	-0.0922224	0.997377	0.894507
G9606_15619	9028	RHBDL1	-0.614804	0.999995	0.0812754	-0.908209	0.108078	0.0242567	-1.48101	0.0033109	0.000419619	-0.294638	0.685547	0.445792	-0.872964	0.0752944	0.0287194	0.570832	0.997377	0.215064
G9606_3865	28964	GIT1	-0.0615124	0.999995	0.640686	-0.40927	0.0425016	0.00728955	-0.34926	0.0410173	0.00841633	-0.350424	0.00204191	0.000357365	-0.295957	5.59761e-05	1.03485e-05	-0.0603486	0.997377	0.544142
G9606_4410	100506564	THEGL	0.641651	0.999995	0.303696	-0.911482	0.599203	0.299942	-0.0831506	0.965812	0.910749	-1.5566	0.118079	0.0405117	-0.732729	0.43213	0.246355	-0.829407	0.997377	0.344959
G9606_1113	114876	OSBPL1A	-0.0253942	0.999995	0.847305	-0.261595	0.256326	0.0802697	-0.214431	0.285251	0.104387	-0.239437	0.0518004	0.0148976	-0.197124	0.0174858	0.00541	-0.048082	0.997377	0.625637
G9606_26294	100529239	RPS10-NUDT3	-1.32979	0.999995	0.0716905	-0.0395785	0.976564	0.952435	0.356172	0.81532	0.567224	1.28434	0.157897	0.0580587	1.67767	0.0130861	0.00391258	-0.401854	0.997377	0.45814
G9606_15122	4502	MT2A	0.234852	0.999995	0.088431	0.183109	0.489963	0.216495	-0.00335212	0.990014	0.980489	-0.0547525	0.701893	0.462352	-0.246372	5.16833e-07	7.27039e-08	0.186003	0.638337	0.0123624
G9606_20975	114971	PTPMT1	-0.0442467	0.999995	0.71624	0.0355566	0.946828	0.811064	-0.0419083	0.918097	0.738345	0.0769081	0.698408	0.458117	-0.00598638	0.969328	0.935824	0.0771273	0.997377	0.46673
G9606_2313	84976	DISP1	0.0397979	0.999995	0.816378	0.270246	0.420674	0.169863	0.293917	0.278847	0.101036	0.226694	0.331872	0.153899	0.245503	0.165204	0.073141	-0.0246237	0.997377	0.879265
G9606_22262	100287284	MANSC4	NA	NA	NA	1.25561	0.916687	0.758302	NA	NA	NA	1.25816	0.898288	0.757825	NA	NA	NA	1.06187	0.997377	0.794684
G9606_7570	26260	FBXO25	-0.00798609	0.999995	0.961259	0.310537	0.29917	0.100511	0.21348	0.472458	0.222248	0.314316	0.121496	0.0419332	0.213119	0.240744	0.116951	0.0958946	0.997377	0.547402
G9606_7063	60485	SAV1	0.117762	0.999995	0.42601	-0.788187	2.88919e-05	1.804e-06	-0.778435	6.66544e-06	4.4265e-07	-0.909533	2.88786e-15	1.16072e-16	-0.904127	1.07204e-22	5.67462e-24	-0.0110765	0.997377	0.926428
G9606_19107	5395	PMS2	-0.0137662	0.999995	0.910769	-0.169362	0.513138	0.233599	-0.0829902	0.76379	0.503256	-0.159148	0.293498	0.130451	-0.0774764	0.551742	0.345555	-0.0873741	0.997377	0.408771
G9606_26015	3950	LECT2	NA	NA	NA	1.25561	0.916687	0.758302	1.15479	0.918097	0.777174	1.25816	0.898288	0.757825	1.15231	0.897767	0.777639	0.100107	0.997377	0.975538
G9606_14377	2268	FGR	0.956098	0.999995	0.814744	1.25561	0.916687	0.758302	NA	NA	NA	0.296397	0.961106	0.931182	-0.77124	0.920724	0.850087	1.06187	0.997377	0.794684
G9606_20609	91	ACVR1B	-0.0141005	0.999995	0.914086	-0.303572	0.212633	0.0613712	-0.346085	0.0579619	0.0128948	-0.291975	0.0672775	0.0203659	-0.34015	0.00304286	0.000776565	0.0420931	0.997377	0.751344
G9606_8182	5685	PSMA4	-0.0820655	0.999995	0.488984	0.102404	0.761899	0.467495	0.0577542	0.848065	0.617246	0.180853	0.151606	0.0551117	0.131122	0.042602	0.0148694	0.0441129	0.997377	0.627664
G9606_34067	84817	TXNDC17	-0.0905313	0.999995	0.516647	0.0949445	0.832821	0.569868	-0.09172	0.775108	0.515821	0.182375	0.287397	0.126822	-0.010033	0.952776	0.90321	0.186656	0.997377	0.118266
G9606_132	57511	COG6	0.166454	0.999995	0.392015	0.948163	6.61576e-05	4.50603e-06	0.887923	3.36921e-05	2.53365e-06	0.778035	1.22651e-08	8.80098e-10	0.714	8.5373e-16	6.19502e-17	0.0584121	0.997377	0.627004
G9606_18910	107985416	LOC107985416	-0.590841	0.999995	0.680525	-0.669653	0.900867	0.686248	-3.24978	0.335416	0.132054	-0.0798826	0.978926	0.963722	-2.66656	0.441903	0.254322	2.59777	0.997377	0.340208
G9606_2643	5520	PPP2R2A	-0.0515492	0.999995	0.661764	0.0974106	0.773972	0.482997	0.109328	0.613534	0.340807	0.145785	0.286194	0.126119	0.15244	0.0379115	0.0130428	-0.0124368	0.997377	0.892324
G9606_32599	100533952	RBAK-RBAKDN	NA	NA	NA	1.25561	0.916687	0.758302	2.05069	0.828393	0.584587	1.25816	0.898288	0.757825	2.0476	0.743175	0.538965	-0.793615	0.997377	0.78503
G9606_3101	646603	C4orf51	-2.45617	0.999995	0.400875	-0.206248	0.967536	0.92941	0.594345	0.918097	0.773657	2.27209	0.740089	0.512167	3.03962	0.422934	0.239763	-0.803938	0.997377	0.717358
G9606_8527	55301	OLAH	-0.469448	0.999995	0.659359	-0.130384	0.962812	0.909374	0.049744	0.980769	0.964943	0.337165	0.910884	0.772661	0.512761	0.825763	0.646995	-0.179107	0.997377	0.880418
G9606_6242	10171	RCL1	-0.0424266	0.999995	0.824091	0.388696	0.154446	0.0394222	0.44479	0.0466305	0.00985447	0.428202	0.0394451	0.0108218	0.47919	0.00424289	0.00111783	-0.057039	0.997377	0.701829
G9606_758	2037	EPB41L2	-0.0179908	0.999995	0.891277	-0.500033	0.00502731	0.000575945	-0.298958	0.106071	0.0275891	-0.485093	2.44905e-10	1.46618e-11	-0.28868	5.68462e-08	7.24356e-09	-0.201981	0.626496	0.0109424
G9606_7672	1850	DUSP8	-0.2185	0.999995	0.366944	-0.132501	0.866328	0.618988	-0.2234	0.65703	0.383838	0.0824149	0.898288	0.741363	-0.012967	0.972075	0.955899	0.0901397	0.997377	0.725977
G9606_35040	7448	VTN	0.45199	0.999995	0.666939	0.286133	0.946828	0.814914	0.35747	0.918097	0.761694	-0.167715	0.944682	0.877267	-0.101615	0.963101	0.921579	-0.0726523	0.997377	0.95085
G9606_17300	6897	TARS	0.00529614	0.999995	0.960742	0.442474	0.00641846	0.000765522	0.489452	9.7999e-05	8.20739e-06	0.433864	1.07415e-06	9.80158e-08	0.475861	5.23941e-23	2.73234e-24	-0.0476397	0.997377	0.564349
G9606_11308	390442	OR11H4	1.85086	0.999995	0.630014	1.25561	0.916687	0.758302	NA	NA	NA	-0.596635	0.941367	0.84276	-1.66459	0.816335	0.635005	1.06187	0.997377	0.794684
G9606_12895	56606	SLC2A9	-0.287247	0.999995	0.628741	-0.108726	0.946828	0.865079	-0.727324	0.577979	0.307102	0.176371	0.915912	0.780322	-0.447176	0.727163	0.520522	0.615608	0.997377	0.400578
G9606_13690	646892	SH2D7	-0.00567105	0.999995	0.99869	-0.667946	0.946828	0.869973	-0.768762	0.934847	0.850563	-0.665389	0.941367	0.870466	-0.77124	0.920724	0.850087	NA	NA	NA
G9606_27116	6048	RNF5	-0.0307681	0.999995	0.813349	0.321618	0.136038	0.0330658	0.151354	0.499333	0.243758	0.349534	0.00278544	0.000504304	0.1736	0.0375827	0.012898	0.170129	0.947952	0.0874271
G9606_11534	3753	KCNE1	0.333014	0.999995	0.605545	-0.39327	0.875706	0.631978	-0.512275	0.788669	0.529926	-0.730778	0.538079	0.306156	-0.851541	0.389651	0.215428	0.119747	0.997377	0.890806
G9606_5742	645864	MAGEB17	0.061772	0.999995	0.936098	-4.1157	0.0442085	0.00767337	-4.21608	0.0304972	0.00582255	-4.18353	0.0190955	0.00455894	-4.28993	0.00979726	0.00282566	0.100106	0.997377	0.976111
G9606_35904	199699	DAND5	-0.00811462	0.999995	0.997422	0.889081	0.906139	0.703165	0.783299	0.917995	0.736106	0.892037	0.862776	0.674894	0.778458	0.869223	0.705753	0.108347	0.997377	0.955723
G9606_798	5829	PXN	0.020435	0.999995	0.855389	-0.049162	0.916687	0.738248	0.00167082	0.993446	0.987045	-0.0724281	0.746529	0.519461	-0.0265424	0.809461	0.622426	-0.051906	0.997377	0.61313
G9606_20028	768206	PRCD	-0.191213	0.999995	0.724717	-2.07266	0.0673878	0.0132572	-1.57729	0.115337	0.0307117	-1.88486	0.0694299	0.0211893	-1.39444	0.112843	0.0465276	-0.499766	0.997377	0.639954
G9606_26090	84376	HOOK3	0.100692	0.999995	0.560418	0.442212	0.074546	0.0150792	0.431159	0.0484718	0.0103691	0.338265	0.00667846	0.00135665	0.322985	3.10666e-05	5.51139e-06	0.00944409	0.997377	0.924101
G9606_25790	126328	NDUFA11	-0.0686499	0.999995	0.636478	-0.0810953	0.860213	0.609915	-0.20545	0.36977	0.152993	-0.0151968	0.944339	0.87647	-0.145182	0.0742035	0.0282363	0.124081	0.997377	0.20106
G9606_32731	10262	SF3B4	-0.00843707	0.999995	0.940835	0.0508806	0.914932	0.724133	-0.0597786	0.842381	0.6072	0.0567761	0.767671	0.546033	-0.0593186	0.388744	0.214575	0.110233	0.997377	0.238166
G9606_15732	22997	IGSF9B	-0.749996	0.999995	0.657902	-2.89567	0.541086	0.254391	-0.131067	0.976824	0.939509	-2.14627	0.674365	0.433433	0.610806	0.881293	0.722823	-2.76288	0.997377	0.279748
G9606_11094	643680	MS4A4E	-0.265723	0.999995	0.175097	-0.566382	0.0738857	0.0148901	-0.328654	0.281162	0.102382	-0.302717	0.325076	0.149276	-0.0710993	0.852857	0.684709	-0.237651	0.997377	0.26188
G9606_6391	54828	BCAS3	0.0549419	0.999995	0.70274	0.00822747	0.981657	0.961285	0.0782607	0.83681	0.599809	-0.0497144	0.878242	0.705933	0.01532	0.945036	0.888639	-0.0708686	0.997377	0.598185
G9606_2505	816	CAMK2B	-0.0359359	0.999995	0.923525	-2.22899	0.000633288	5.42513e-05	-2.83775	1.94728e-05	1.40574e-06	-2.19536	0.000465232	6.91902e-05	-2.80937	7.62567e-06	1.23436e-06	0.613865	0.997377	0.475206
G9606_6048	138065	RNF183	2.43673	0.999995	0.406261	NA	NA	NA	NA	NA	NA	-2.14567	0.709106	0.473074	-2.25129	0.628443	0.415592	NA	NA	NA
G9606_7685	1295	COL8A1	0.0435184	0.999995	0.719648	-0.160118	0.623659	0.322015	0.0979316	0.691552	0.419619	-0.206727	0.195618	0.0768895	0.0467831	0.565424	0.357348	-0.259133	0.722235	0.0200793
G9606_18912	267004	PGBD3	-1.86575	0.999995	0.626368	4.04875	0.593973	0.295752	2.77315	0.285567	0.104645	5.90906	0.295007	0.131373	4.62533	0.364369	0.19724	1.27569	0.997377	0.699019
G9606_1278	64859	NABP1	0.043308	0.999995	0.753463	-1.42947	8.62889e-18	1.24936e-19	-1.28884	1.20414e-17	2.26198e-19	-1.47574	5.27271e-58	4.35946e-60	-1.34005	1.86412e-101	1.96447e-103	-0.14141	0.997377	0.166485
G9606_2034	55210	ATAD3A	-0.117767	0.999995	0.460606	0.081169	0.87603	0.632496	0.0874667	0.817389	0.56999	0.195794	0.156655	0.0573867	0.196828	0.0111973	0.0032865	-0.00683521	0.997377	0.94327
G9606_28437	10206	TRIM13	0.0976524	0.999995	0.484685	0.190908	0.508391	0.229774	0.0782628	0.828884	0.586808	0.0898262	0.677791	0.438061	-0.0275027	0.899693	0.780092	0.111559	0.997377	0.350073
G9606_242	50801	KCNK4	NA	NA	NA	NA	NA	NA	1.15479	0.918097	0.777174	NA	NA	NA	1.15231	0.897767	0.777639	-0.861679	0.997377	0.832754
G9606_21257	6369	CCL24	-1.48157	0.999995	0.552123	-2.13981	0.776928	0.489751	-1.27848	0.848065	0.617205	-0.665389	0.941367	0.870466	0.190547	0.969797	0.952611	-0.861679	0.997377	0.832754
G9606_10924	57493	HEG1	0.243656	0.999995	0.235808	-0.324422	0.340422	0.122136	0.0565542	0.920579	0.780461	-0.570612	2.68826e-07	2.26807e-08	-0.193854	0.0135472	0.00406969	-0.38232	0.156573	0.000111689
G9606_12249	23361	ZNF629	-0.102989	0.999995	0.388873	-0.372518	0.162823	0.0423953	-0.113574	0.62633	0.352742	-0.273009	0.165957	0.0618857	-0.018929	0.897767	0.776863	-0.259942	0.88852	0.0660428
G9606_472	152110	NEK10	-0.0418596	0.999995	0.851145	-1.44149	9.99273e-05	7.13164e-06	-1.40235	1.60063e-05	1.13333e-06	-1.40367	1.30293e-05	1.41223e-06	-1.36829	5.59935e-07	7.91718e-08	-0.0382982	0.997377	0.918012
G9606_6313	115201	ATG4A	-0.00169852	0.999995	0.990667	0.21189	0.478199	0.208001	0.0806596	0.837565	0.600803	0.209696	0.252704	0.10741	0.0739956	0.724007	0.517099	0.130187	0.997377	0.339494
G9606_13877	4753	NELL2	-0.988046	0.999995	0.604873	-0.734076	0.901531	0.688222	-2.26792	0.569517	0.300342	0.239688	0.960281	0.910711	-1.29269	0.799548	0.610326	1.52371	0.997377	0.533456
G9606_12545	9200	HACD1	-0.0792793	0.999995	0.566599	0.81347	7.37345e-05	5.07992e-06	0.703662	3.1362e-06	1.96189e-07	0.889346	1.41079e-08	1.01914e-09	0.77444	8.3565e-16	6.05879e-17	0.109358	0.997377	0.423334
G9606_5197	22827	PUF60	-0.0286964	0.999995	0.842319	-0.0464041	0.919202	0.76249	-0.0889036	0.788474	0.529558	-0.020839	0.920645	0.78781	-0.0686062	0.330015	0.174036	0.041962	0.997377	0.581034
G9606_34592	56851	EMC7	-0.00177284	0.999995	0.988019	0.193105	0.412369	0.164042	0.0858266	0.745147	0.481129	0.191343	0.0992371	0.0326458	0.0789619	0.372123	0.202936	0.106817	0.997377	0.250646
G9606_13090	286234	SPATA31E1	-0.967455	0.999995	0.812584	-0.667946	0.946828	0.869973	-0.768762	0.934847	0.850563	NA	NA	NA	NA	NA	NA	NA	NA	NA
G9606_35071	6478	SIAH2	-0.00401801	0.999995	0.976313	1.05962	2.83859e-09	9.11034e-11	0.883179	1.49963e-09	5.91401e-11	1.06036	3.56455e-15	1.44131e-16	0.878902	3.52296e-20	2.06846e-21	0.175866	0.997377	0.152449
G9606_24894	9530	BAG4	0.110072	0.999995	0.526256	0.0329685	0.946828	0.867082	0.0593287	0.918097	0.74193	-0.0806903	0.763522	0.540585	-0.0584567	0.754951	0.552824	-0.0276845	0.997377	0.839802
G9606_27783	2739	GLO1	0.0608118	0.999995	0.600547	0.137289	0.618558	0.315586	0.112785	0.610438	0.337801	0.0731197	0.598898	0.361038	0.0437878	0.522278	0.320312	0.0237454	0.997377	0.770472
G9606_7601	2687	GGT5	-0.218671	0.999995	0.564062	-0.0851395	0.946828	0.82965	-0.570033	0.384231	0.161891	0.130196	0.898288	0.739376	-0.359603	0.577437	0.367618	0.484446	0.997377	0.241449
G9606_15174	8883	NAE1	-0.0847525	0.999995	0.536776	-0.087516	0.827137	0.561921	-0.0755757	0.824646	0.578429	-0.00633904	0.972786	0.953236	0.000708669	0.99598	0.993401	-0.012727	0.997377	0.905097
G9606_1784	22898	DENND3	-0.308418	0.999995	0.00505572	-2.5029	6.96674e-56	1.89131e-58	-2.19428	8.86174e-61	3.2013e-63	-2.19715	1.23831e-83	4.93231e-86	-1.89432	5.19069e-132	3.90724e-134	-0.309116	0.743245	0.0276214
G9606_20659	51365	PLA1A	-0.967455	0.999995	0.812584	-0.667946	0.946828	0.869973	-0.768762	0.934847	0.850563	NA	NA	NA	NA	NA	NA	NA	NA	NA
G9606_32229	353135	LCE1E	-0.544001	0.999995	0.603275	-4.27604	0.0829353	0.0172465	-4.37678	0.0602882	0.0135611	-3.73143	0.13332	0.0468832	-3.83736	0.0833445	0.0324272	NA	NA	NA
G9606_10627	51067	YARS2	0.0389245	0.999995	0.764329	0.019882	0.95998	0.90291	-0.011725	0.975974	0.93231	-0.0223972	0.941367	0.857239	-0.0589998	0.742401	0.537508	0.0310045	0.997377	0.809882
G9606_21394	107984139	LOC107984139	-1.58735	0.999995	0.384998	-1.32178	0.766682	0.473256	-0.802825	0.84451	0.612447	0.246008	0.961106	0.921679	0.773819	0.87055	0.707417	-0.523966	0.997377	0.799031
G9606_12416	6198	RPS6KB1	0.0798909	0.999995	0.641278	0.419359	0.0946478	0.0203673	0.512104	0.0129492	0.00205048	0.336143	0.016484	0.00384295	0.424553	7.06363e-06	1.13828e-06	-0.0941841	0.997377	0.387788
G9606_18139	115560	ZNF501	0.148137	0.999995	0.646623	-0.161662	0.890744	0.656558	0.166675	0.848855	0.618357	-0.314622	0.510358	0.281858	0.0103243	0.979862	0.96803	-0.330551	0.997377	0.272978
G9606_23416	6428	SRSF3	0.0576207	0.999995	0.635605	0.394654	0.0351807	0.00576866	0.273849	0.100784	0.0258135	0.333682	0.000448655	6.64453e-05	0.207844	5.03345e-06	7.95665e-07	0.120214	0.997377	0.156854
G9606_11116	3320	HSP90AA1	-0.133184	0.999995	0.196537	-0.249076	0.226778	0.067311	-0.275868	0.0374217	0.00749878	-0.119118	0.407922	0.204183	-0.151139	0.00158583	0.000378551	0.0264302	0.997377	0.77375
G9606_1268	135112	NCOA7	0.274196	0.999995	0.183697	0.372523	0.259957	0.0821149	0.320015	0.310776	0.118349	0.0945952	0.723172	0.489614	0.0385141	0.889982	0.735738	0.0503814	0.997377	0.708139
G9606_20353	25840	METTL7A	0.177223	0.999995	0.28221	-0.585134	0.0212013	0.00314642	-0.911401	2.24289e-05	1.64209e-06	-0.765024	9.99796e-06	1.06013e-06	-1.09667	4.09411e-13	3.45161e-14	0.325317	0.925608	0.0803284
G9606_13195	25839	COG4	-0.0798204	0.999995	0.566153	-0.413575	0.05608	0.0104541	-0.288192	0.13388	0.0373614	-0.336979	0.00406403	0.000770866	-0.217125	0.000785418	0.000176513	-0.125762	0.997377	0.210154
G9606_20242	10800	CYSLTR1	-0.116584	0.999995	0.826821	-3.03111	0.0153026	0.00212515	-2.80619	0.0131981	0.00209863	-2.91801	0.0114228	0.00252032	-2.69805	0.00800446	0.0022602	-0.227312	0.997377	0.881722
G9606_24192	10383	TUBB4B	-0.0245999	0.999995	0.854389	-0.346831	0.0995022	0.0217533	-0.406291	0.0141139	0.00227909	-0.325382	0.000488138	7.27935e-05	-0.39016	6.47654e-23	3.3853e-24	0.0588176	0.997377	0.474478
G9606_18870	412	STS	0.0798265	0.999995	0.625641	-0.481623	0.0426657	0.00732803	-0.275679	0.266668	0.095046	-0.564404	4.96891e-07	4.35117e-08	-0.363129	3.2134e-06	4.94994e-07	-0.207079	0.839133	0.0518496
G9606_6582	2241	FER	-0.0574266	0.999995	0.773038	0.548696	0.0440679	0.00764595	0.708915	0.00179082	0.000207989	0.602307	3.11021e-05	3.56632e-06	0.75875	1.5768e-13	1.29707e-14	-0.162171	0.997377	0.179201
G9606_16152	342979	PALM3	-0.12013	0.999995	0.789113	0.0497493	0.965312	0.914123	-0.384286	0.685785	0.412776	0.167359	0.881386	0.709927	-0.271561	0.75014	0.547269	0.433247	0.997377	0.34907
G9606_6036	80758	PRR7	0.0586555	0.999995	0.752456	-0.715854	0.0124784	0.00167121	-0.780397	0.00255247	0.000310588	-0.775845	0.000200992	2.74256e-05	-0.846527	3.47815e-06	5.38708e-07	0.0638852	0.997377	0.769573
G9606_5230	285600	KIAA0825	-0.111144	0.999995	0.763779	-0.0748052	0.946828	0.857235	-0.241267	0.798194	0.544571	0.0318161	0.961111	0.931588	-0.138001	0.853378	0.685344	0.164996	0.997377	0.671572
G9606_17187	4698	NDUFA5	0.0595677	0.999995	0.694173	0.321984	0.194334	0.0542227	0.10228	0.750086	0.487156	0.2588	0.141172	0.0503006	0.0343748	0.892616	0.74191	0.218711	0.936098	0.083006
G9606_15090	25791	NGEF	-0.119895	0.999995	0.491537	0.428091	0.0987245	0.0215364	0.395131	0.079493	0.0190393	0.544863	0.00208157	0.000364935	0.506504	0.000639521	0.000140913	0.0324952	0.997377	0.823196
G9606_9645	8871	SYNJ2	0.11395	0.999995	0.486683	0.237061	0.454045	0.190274	0.419806	0.0459175	0.00965957	0.120671	0.450554	0.236344	0.29879	7.2106e-09	8.3934e-10	-0.183996	0.873027	0.0603964
G9606_2346	6158	RPL28	-0.106284	0.999995	0.44964	0.447963	0.0231548	0.00349505	0.25475	0.238222	0.0813246	0.551121	7.14093e-11	4.04236e-12	0.352612	0.000499833	0.000108178	0.192555	0.75391	0.0344138
G9606_12641	730098	LOC730098	0.641957	0.999995	0.0717453	0.0762362	0.946828	0.861451	0.0966981	0.934847	0.81174	-0.570604	0.294166	0.130802	-0.553778	0.223823	0.10617	-0.021683	0.997377	0.958565
G9606_5104	55331	ACER3	0.0246566	0.999995	0.867702	-0.053105	0.916687	0.752465	0.0163591	0.968657	0.91681	-0.081077	0.747146	0.520387	-0.0164097	0.940994	0.881608	-0.0704349	0.997377	0.597621
G9606_12946	51430	SUCO	0.111276	0.999995	0.580183	0.439658	0.139176	0.0340299	0.542889	0.0317595	0.00613429	0.324884	0.0119866	0.00267005	0.424335	2.36882e-07	3.20816e-08	-0.105102	0.997377	0.323298
G9606_14657	254065	BRWD3	0.108532	0.999995	0.60996	0.354472	0.300457	0.101089	0.684314	0.00461131	0.000609419	0.24186	0.301466	0.134887	0.567957	7.95054e-05	1.50433e-05	-0.332121	0.726987	0.0227601
G9606_31865	23117	NPIPB3	-0.377496	0.999995	0.0514178	-0.396472	0.180294	0.048913	-0.475723	0.0616837	0.0139568	-0.0221453	0.941367	0.826521	-0.107454	0.289187	0.14698	0.0793619	0.997377	0.464454
G9606_4247	51029	DESI2	0.134222	0.999995	0.420351	0.356246	0.160097	0.0414149	0.41627	0.0545021	0.0119282	0.218594	0.0401201	0.0110433	0.274311	4.71439e-05	8.59355e-06	-0.0613951	0.997377	0.485759
G9606_32738	54681	P4HTM	-0.050485	0.999995	0.748153	-0.428416	0.0895138	0.0189655	-0.497182	0.0179937	0.0030562	-0.380123	0.0168035	0.00393264	-0.455017	0.00027623	5.72722e-05	0.0687459	0.997377	0.63439
G9606_25023	10240	MRPS31	-0.0389143	0.999995	0.805578	0.0855165	0.886225	0.648897	-0.0296266	0.939208	0.857878	0.120797	0.67578	0.435199	0.00112453	0.995864	0.993201	0.114067	0.997377	0.471474
G9606_26053	10280	SIGMAR1	-0.0426488	0.999995	0.732903	-0.207175	0.385058	0.147068	-0.290804	0.0872123	0.021492	-0.167454	0.104148	0.0346823	-0.256613	7.76669e-07	1.11781e-07	0.0833104	0.997377	0.316589
G9606_1728	8449	DHX16	-0.0571153	0.999995	0.638861	-0.0210885	0.952615	0.886572	0.0601856	0.860749	0.635016	0.0331545	0.896517	0.730917	0.108984	0.190671	0.0872408	-0.0817038	0.997377	0.412992
G9606_34781	345630	FBLL1	-1.22365	0.999995	0.431474	-1.53363	0.702928	0.405786	-2.50307	0.433286	0.194743	-0.320967	0.949613	0.889044	-1.28959	0.7839	0.587696	0.957329	0.997377	0.740278
G9606_12281	10297	APC2	0.447233	0.999995	0.579876	0.814176	0.61919	0.316435	0.94066	0.470979	0.221071	0.364731	0.812749	0.600757	0.486578	0.663735	0.452096	-0.127668	0.997377	0.845813
G9606_8736	1123	CHN1	0.149723	0.999995	0.255561	1.72806	5.51905e-26	4.42829e-28	1.53058	9.01481e-36	6.40465e-38	1.57499	4.28516e-37	6.20663e-39	1.37276	4.09665e-100	4.44054e-102	0.196745	0.897861	0.0688722
G9606_35300	80086	TUBA4B	0.956098	0.999995	0.814744	NA	NA	NA	NA	NA	NA	-0.665389	0.941367	0.870466	-0.77124	0.920724	0.850087	NA	NA	NA
G9606_24755	342357	ZKSCAN2	0.219909	0.999995	0.292438	0.0857988	0.908659	0.710556	0.227696	0.552977	0.286826	-0.137527	0.653412	0.413657	0.000286859	0.999144	0.99839	-0.143499	0.997377	0.402624
G9606_4652	5590	PRKCZ	0.12749	0.999995	0.678506	-0.752899	0.180569	0.0490093	-0.462698	0.39642	0.170085	-0.882446	0.0421437	0.0116919	-0.598961	0.111267	0.04571	-0.290643	0.997377	0.445797
G9606_15790	114897	C1QTNF1	-0.154192	0.999995	0.266	-1.17183	3.11537e-11	7.76211e-13	-1.21429	2.101e-14	5.2876e-16	-1.02032	1.57258e-18	5.22819e-20	-1.06818	2.63457e-30	1.06931e-31	0.0419274	0.997377	0.74505
G9606_25271	27106	ARRDC2	-0.0354941	0.999995	0.846426	-0.268758	0.479167	0.208624	-0.230058	0.497484	0.242407	-0.236825	0.354629	0.168475	-0.203023	0.339813	0.180854	-0.0395887	0.997377	0.82973
G9606_23774	112616	CMTM7	-0.0541854	0.999995	0.748865	-0.27731	0.381788	0.145254	-0.438745	0.0695693	0.0161849	-0.226961	0.246327	0.103957	-0.393039	0.00757933	0.00212692	0.160482	0.997377	0.300576
G9606_725	57107	PDSS2	0.0153273	0.999995	0.912622	0.0309612	0.946828	0.848939	0.079667	0.827863	0.582929	0.0123475	0.961106	0.917896	0.0563741	0.772936	0.57369	-0.0497666	0.997377	0.687391
G9606_15138	284309	ZNF776	0.289514	0.999995	0.185144	0.269868	0.52906	0.245986	0.372399	0.257789	0.0907048	-0.0232619	0.944984	0.87923	0.0751189	0.768318	0.568489	-0.10415	0.997377	0.503651
G9606_11987	389	RHOC	-0.11576	0.999995	0.390009	-0.350101	0.0828358	0.0172066	-0.437417	0.00722568	0.00102758	-0.237523	0.00395082	0.000746769	-0.330168	2.38617e-17	1.61798e-18	0.0868877	0.997377	0.230108
G9606_3143	8110	DPF3	-0.0358662	0.999995	0.790517	-0.839449	7.65372e-06	4.18794e-07	-0.700064	4.0902e-05	3.1645e-06	-0.805975	1.0608e-08	7.56711e-10	-0.67232	1.3157e-08	1.58064e-09	-0.139805	0.997377	0.342185
G9606_11624	8840	WISP1	0.731938	0.999995	0.260425	1.26632	0.174449	0.0465485	1.49131	0.0681936	0.0157787	0.531046	0.510358	0.281854	0.752504	0.22625	0.107695	-0.226711	0.997377	0.629205
G9606_8043	4248	MGAT3	-1.90214	0.999995	0.37852	-2.56369	0.622288	0.320492	-0.225674	0.96094	0.900595	-0.665389	0.941367	0.870466	1.66628	0.686636	0.476024	-2.33817	0.997377	0.409992
G9606_5287	4052	LTBP1	0.232742	0.999995	0.125452	0.250167	0.350113	0.127679	0.355701	0.0814486	0.0196499	0.0147819	0.941367	0.845104	0.11572	0.00471776	0.00125686	-0.10663	0.997377	0.169699
G9606_10369	23314	SATB2	0.266854	0.999995	0.171022	-0.368338	0.309231	0.105717	-0.115164	0.814355	0.565777	-0.637285	0.000284938	4.03591e-05	-0.389209	0.000974788	0.000223533	-0.254151	0.997377	0.111845
G9606_13865	9013	TAF1C	-0.0728902	0.999995	0.564396	-0.208073	0.456178	0.191569	-0.0721682	0.835886	0.598241	-0.138074	0.453206	0.238036	-0.00734791	0.968935	0.93309	-0.136719	0.997377	0.268014
G9606_1215	57602	USP36	0.0092989	0.999995	0.938084	-0.261639	0.321854	0.111764	-0.0946425	0.725379	0.457553	-0.273629	0.0779489	0.0243161	-0.111699	0.224846	0.106791	-0.167813	0.997377	0.16885
G9606_6019	1266	CNN3	0.023107	0.999995	0.85673	0.743956	5.50272e-06	2.91137e-07	0.718201	3.22995e-07	1.73272e-08	0.717962	5.88779e-17	2.1142e-18	0.68737	4.008e-61	8.0131e-63	0.0250156	0.997377	0.75482
G9606_29183	4325	MMP16	0.33422	0.999995	0.176109	0.177233	0.790392	0.506988	0.182636	0.748657	0.485716	-0.160777	0.69918	0.458835	-0.159264	0.644435	0.432547	-0.00701775	0.997377	0.975453
G9606_10199	317781	DDX51	-0.126971	0.999995	0.464482	0.081061	0.892707	0.671082	0.0168884	0.971246	0.92271	0.204517	0.329944	0.152626	0.135409	0.444166	0.256159	0.0631923	0.997377	0.657735
G9606_9345	64215	DNAJC1	-0.0287234	0.999995	0.856349	0.528397	0.016493	0.00230838	0.486305	0.0127812	0.00201694	0.553466	4.3899e-05	5.16085e-06	0.506432	2.47341e-06	3.78325e-07	0.0413885	0.997377	0.729653
G9606_5309	81607	NECTIN4	2.8522	0.999995	0.27819	3.69014	0.36825	0.137294	4.05077	0.121669	0.0330013	0.840669	0.841449	0.637198	1.19063	0.583281	0.372638	-0.349659	0.997377	0.802005
G9606_13332	92211	CDHR1	-0.967455	0.999995	0.812584	0.29384	0.967536	0.933976	-0.768762	0.934847	0.850563	1.25816	0.898288	0.757825	NA	NA	NA	1.06187	0.997377	0.794684
G9606_8000	253650	ANKRD18A	-0.00469955	0.999995	0.990079	-0.00574896	0.99518	0.988997	0.0369108	0.973596	0.927675	-0.00447976	0.994416	0.990666	0.0324548	0.967863	0.929298	-0.0425709	0.997377	0.915519
G9606_4993	107303344	SETDB2-PHF11	0.0452978	0.999995	0.871461	-1.27346	0.267842	0.0860578	-0.387568	0.412715	0.180843	-1.32142	0.161066	0.0595661	-0.440067	0.11154	0.0458829	-0.885689	0.997377	0.202945
G9606_11513	57053	CHRNA10	0.219486	0.999995	0.65148	-0.0928269	0.946828	0.865101	0.144047	0.923041	0.784203	-0.318754	0.727825	0.497619	-0.0858145	0.920724	0.844806	-0.237949	0.997377	0.634372
G9606_18823	23075	SWAP70	-0.0374008	0.999995	0.795411	0.0491486	0.916687	0.756014	0.213639	0.353388	0.143619	0.083414	0.589812	0.352846	0.24313	0.00131073	0.000307595	-0.165392	0.91748	0.0754845
G9606_2662	9859	CEP170	0.352293	0.999995	0.10405	0.565394	0.0514584	0.00936371	0.78553	0.00180256	0.00020957	0.210464	0.0541969	0.0157259	0.426287	8.65671e-16	6.28688e-17	-0.221605	0.585436	0.00835204
G9606_17725	4861	NPAS1	-0.120495	0.999995	0.654814	-1.17046	0.00630048	0.000747649	-0.921387	0.0207728	0.00362827	-1.05364	0.00659914	0.00133895	-0.8094	0.0198045	0.00622661	-0.249598	0.997377	0.513799
G9606_402	7188	TRAF5	-0.0499343	0.999995	0.778919	1.29444	1.77911e-11	4.28249e-13	1.2947	1.20401e-13	3.21862e-15	1.34089	3.352e-28	6.71614e-30	1.33679	1.19403e-45	3.27879e-47	-0.00170054	0.997377	0.987167
G9606_212	5922	RASA2	0.11566	0.999995	0.596018	0.383629	0.270505	0.0875844	0.453914	0.121982	0.033101	0.264284	0.129786	0.0454759	0.330933	0.00361937	0.000939502	-0.0723847	0.997377	0.567547
G9606_2193	286075	ZNF707	-0.0962076	0.999995	0.608581	-0.302457	0.472737	0.204598	-0.230974	0.499391	0.243847	-0.209534	0.542741	0.309896	-0.143436	0.587444	0.375864	-0.0721022	0.997377	0.732652
G9606_30682	54475	NLE1	0.0292704	0.999995	0.849035	0.240784	0.409244	0.162058	0.246708	0.291904	0.108104	0.20873	0.206521	0.082332	0.209061	0.0697476	0.0262425	-0.00610851	0.997377	0.959027
G9606_9316	11237	RNF24	0.108236	0.999995	0.319601	-0.737476	1.51262e-05	8.85315e-07	-0.720784	3.58725e-08	1.7041e-09	-0.848526	4.80115e-13	2.24846e-14	-0.837163	1.68245e-31	6.61593e-33	-0.0175374	0.997377	0.881934
G9606_20225	347902	AMIGO2	-0.204454	0.999995	0.194639	3.74205	1.28168e-132	6.95893e-136	3.78565	2.54783e-190	9.20403e-194	3.94325	0	0	3.982	0	0	-0.04447	0.997377	0.607012
G9606_13897	127435	PODN	-0.0469958	0.999995	0.816938	-0.287591	0.497223	0.221042	-0.215036	0.621508	0.348358	-0.243344	0.451751	0.237163	-0.175752	0.576259	0.366725	-0.0735657	0.997377	0.745258
G9606_26758	80095	ZNF606	0.00942528	0.999995	0.970323	0.145376	0.842921	0.587378	0.0611271	0.934847	0.814364	0.132945	0.746554	0.519726	0.0444789	0.920724	0.816797	0.0827296	0.997377	0.69611
G9606_6290	9498	SLC4A8	0.015714	0.999995	0.915862	-0.537818	0.0185927	0.00267292	-0.513272	0.0087383	0.00128739	-0.555552	0.00024214	3.36833e-05	-0.536601	2.98351e-06	4.58684e-07	-0.0251059	0.997377	0.861777
G9606_6938	5464	PPA1	-0.0814773	0.999995	0.524765	-0.110619	0.769384	0.476998	-0.189502	0.36276	0.148913	-0.0327049	0.898288	0.752844	-0.116894	0.155373	0.0678247	0.0785474	0.997377	0.460942
G9606_12273	342945	ZSCAN22	0.0170398	0.999995	0.945651	0.290689	0.549949	0.261438	0.146271	0.810526	0.560912	0.271774	0.414127	0.209109	0.120954	0.750472	0.547814	0.144958	0.997377	0.49954
G9606_8093	89845	ABCC10	-0.0363664	0.999995	0.795123	-0.18158	0.549159	0.260407	-0.164518	0.515649	0.256195	-0.148082	0.379598	0.184782	-0.136239	0.26019	0.128685	-0.0176533	0.997377	0.879358
G9606_327	149478	BTBD19	-0.634765	0.999995	0.067578	-0.129355	0.906632	0.704987	0.152779	0.855144	0.626127	0.503299	0.297718	0.132796	0.780516	0.0260139	0.00848907	-0.28242	0.997377	0.337785
G9606_13708	51585	PCF11	0.25252	0.999995	0.18254	0.403386	0.173533	0.0462255	0.295937	0.316883	0.121648	0.146949	0.440448	0.228916	0.036167	0.876142	0.714484	0.105175	0.997377	0.398419
G9606_1565	7917	BAG6	-0.0816134	0.999995	0.51571	-0.110776	0.745038	0.446906	-0.111518	0.648348	0.375838	-0.0321505	0.876194	0.701588	-0.0381561	0.604132	0.391416	0.000147455	0.999648	0.99862
G9606_2345	147463	ANKRD29	0.150679	0.999995	0.553573	-1.31286	0.0022841	0.000232083	-1.69732	4.9008e-05	3.85655e-06	-1.46843	3.45801e-05	3.99643e-06	-1.85618	6.08125e-08	7.77826e-09	0.386262	0.997377	0.396104
G9606_253	9266	CYTH2	-0.0325582	0.999995	0.807274	0.146577	0.622863	0.321078	0.0537083	0.890021	0.688306	0.176082	0.144385	0.0517695	0.0776702	0.444826	0.256674	0.0925288	0.997377	0.317363
G9606_15033	25925	ZNF521	0.105559	0.999995	0.478734	-0.490064	0.0375687	0.00624407	-0.509324	0.014148	0.00228631	-0.599206	6.62273e-05	8.09755e-06	-0.62301	9.1039e-07	1.3163e-07	0.0182395	0.997377	0.905134
G9606_5457	64395	GMCL1	0.322346	0.999995	0.0768482	0.467813	0.0774264	0.0158066	0.615656	0.00504514	0.000674346	0.142729	0.472268	0.25205	0.285965	0.019846	0.00624205	-0.149013	0.997377	0.22676
G9606_19703	53981	CPSF2	0.0595522	0.999995	0.702283	0.0643344	0.905793	0.702296	0.0915064	0.806557	0.555336	0.00144383	0.992456	0.987642	0.0241831	0.86442	0.700141	-0.0284575	0.997377	0.760499
G9606_12077	1869	E2F1	-0.0907594	0.999995	0.49558	0.393055	0.0501587	0.00904769	0.439952	0.00467909	0.000619221	0.481094	0.000145075	1.91565e-05	0.522553	8.36716e-09	9.80015e-10	-0.0472473	0.997377	0.655978
G9606_13283	6013	RLN1	1.89037	0.999995	0.416696	2.129	0.667189	0.367485	-0.768762	0.934847	0.850563	0.2429	0.950504	0.892201	-2.66779	0.480481	0.285754	2.89185	0.997377	0.255967
G9606_20899	9746	CLSTN3	-0.0774246	0.999995	0.563723	-0.42704	0.0753708	0.0152915	-0.243856	0.290924	0.107516	-0.352542	0.0442281	0.0123724	-0.174862	0.230788	0.110613	-0.183837	0.997377	0.225505
G9606_5343	1188	CLCNKB	-1.51133	0.999995	0.158325	-1.00244	0.663386	0.363449	-0.576853	0.795836	0.537521	0.503394	0.894946	0.728973	0.926669	0.642048	0.429988	-0.427214	0.997377	0.721312
G9606_1908	79712	GTDC1	-0.0236637	0.999995	0.884892	0.192548	0.576156	0.28114	0.202339	0.453247	0.20849	0.212482	0.317895	0.145054	0.217456	0.17746	0.0797959	-0.0106596	0.997377	0.940041
G9606_14752	23172	ABRAXAS2	-0.0150515	0.999995	0.915393	-0.0550388	0.916687	0.752649	0.0377681	0.930815	0.796648	-0.0436038	0.898288	0.74033	0.0448319	0.822062	0.642403	-0.0940667	0.997377	0.479383
[truncated: 15,087 more rows]

## Sheet: deg-fc
gene_symbol	diffexp_log2fc_A-vs-C	diffexp_deseq2_pvalue_A-vs-C
GDF5	-3.29125	1.32205e-18
COMP	6.59451	2.34981e-07
CDKN2B	2.45039	1.02681e-36
EGR2	7.04729	5.68427e-16
RASL11A	-1.97905	1.32551e-18
DSP	4.03185	1.58822e-79
TSC22D3	1.94399	1.50118e-32
KPRP	-4.99076	5.99303e-14
FAM43A	-2.05748	6.02382e-22
ARHGAP25	-1.66245	4.13545e-11
GZMK	7.35477	7.23e-09
CPT1B	-1.85949	1.31869e-10
TRNP1	-1.7062	3.83767e-41
PTGS2	2.27745	2.63249e-06
PSMB9	-1.71506	7.49817e-16
NFATC2	1.95789	7.1646e-05
KSR1	2.04629	1.54705e-61
WNT9A	2.35068	9.54398e-19
XYLT1	3.53595	8.95011e-100
GMPR	-1.67756	3.64506e-18
DACT1	4.17849	4.49948e-210
EDNRB	-1.85869	2.95316e-07
ANKEF1	-1.5619	8.74803e-07
SMAD7	1.7415	2.15066e-32
CSRP2	1.53321	1.94848e-29
ZSWIM5	-1.50513	4.03683e-15
THBS1	2.01239	1.95492e-27
GRPR	-2.02632	5.04969e-10
KISS1	1.68888	3.84698e-19
ACPP	-1.53128	9.38476e-05
APCDD1	-2.19783	4.04917e-36
FOXQ1	-2.8074	1.71087e-07
SH2D5	-2.30859	1.88519e-26
SOCS2	-1.63167	1.21598e-33
NFIL3	-1.6035	6.7714e-32
EDN1	3.09326	1.02556e-102
GABARAPL1	1.6164	5.84144e-36
TLL1	3.24414	1.82364e-05
STK38L	3.0845	1.94026e-46
MAF	-2.96554	3.09436e-08
ADAM19	3.06491	2.23275e-174
FAM13C	2.0536	1.40157e-06
MYH11	3.9864	7.40291e-10
APBB2	1.50708	9.85063e-23
SLC16A6	-2.46202	4.75207e-27
PDGFA	1.96486	2.34401e-19
COL5A1	2.3373	8.87744e-86
SLC19A2	2.4969	1.93861e-32
BNC1	1.91581	4.31982e-08
SHISA3	-1.70417	2.66732e-06
MFAP3L	2.99505	5.71796e-25
TYRP1	5.80663	5.49578e-05
AKAP5	1.62072	3.87998e-06
PPARG	-2.97531	3.49768e-54
SLC14A1	-2.63129	1.92327e-07
MT1F	3.00864	1.62411e-10
CAMK2B	-2.83775	1.40574e-06
DENND3	-2.19428	3.2013e-63
CHN1	1.53058	6.40465e-38
AMIGO2	3.78565	9.20403e-194
ANKRD29	-1.69732	3.85655e-06
SLC46A3	3.26018	5.16105e-27
ADM	-1.65557	5.50878e-34
EFR3B	2.60948	1.11992e-10
CDH2	2.52332	8.38898e-72
ADORA2B	-1.76987	3.32065e-09
DNAJB9	1.51031	3.80287e-23
BMP6	4.44401	1.0209e-09
CSF1R	2.17528	2.97346e-05
IL6	2.87393	3.2826e-125
KIAA1217	-3.52689	1.12024e-18
CPA4	-1.87436	3.32319e-40
LCE2A	-1.78552	6.94778e-06
CLIC3	1.54732	1.48912e-08
SLFNL1	4.06031	6.43311e-67
OAS2	-1.64866	1.77039e-05
EPB41L4B	-1.99499	1.46823e-11
MEX3B	2.09533	5.88643e-31
COL3A1	1.66574	1.10003e-54
PAWR	2.06572	2.25848e-33
NRXN3	1.58991	2.96552e-12
PDE4C	1.79853	2.30995e-05
SERPINE1	2.114	1.68628e-86
CCIN	1.54831	9.81023e-06
SLITRK1	-3.615	8.69895e-09
MMP10	3.2122	2.34434e-19
KCNF1	-5.4362	5.90694e-23
KCNG1	2.09421	5.43731e-28
GALNT16	2.60094	2.19135e-11
ACKR4	-2.36934	1.04302e-21
NRP2	1.8518	7.45837e-46
HGF	-2.40185	1.00063e-29
PIK3AP1	2.76171	9.88642e-07
TGFBI	3.44761	3.44856e-181
VCAM1	-3.25942	3.8731e-30
HMCN1	2.51898	9.32387e-32
LMCD1	3.26679	5.22378e-144
ELOVL2	-1.60888	3.57947e-06
SLC9A9	-1.51718	5.35916e-09
CSF2	-3.22124	5.72616e-19
RAB7B	-1.83597	2.12416e-22
PDE3A	2.7589	2.91598e-11
NTF4	4.12094	2.14809e-07
SIRPB1	1.70183	7.53569e-09
SPOCK1	2.53673	1.7451e-49
SEC16B	1.5067	2.57824e-07
SKIL	2.44768	1.10141e-32
FIBCD1	2.18581	8.87006e-48
APCDD1L	5.4353	9.84561e-49
TGFB2	3.45169	2.71246e-52
GRIN2A	-4.57188	3.30674e-11
CLDN11	-3.11502	9.24956e-132
GAL	1.74776	1.99087e-22
MBP	-2.34083	2.57137e-14
SQOR	-1.58166	7.36592e-26
KCNJ2	-3.28252	4.39483e-20
RASD1	2.32347	1.30685e-15
AMZ1	1.90302	3.42645e-16
NKD2	-3.62739	5.55847e-16
PRG4	4.99844	2.30389e-11
ALDH1L2	1.6704	2.25732e-17
TRIM55	-2.04971	9.78637e-44
FGF5	-1.55643	1.25571e-20
DEPP1	-1.86619	1.14625e-25
PLEKHG4	-1.5501	6.62112e-20
WNT5A	1.54515	3.24103e-18
CTHRC1	1.80472	2.58103e-52
SGK1	1.59171	9.74654e-34
VEGFA	2.70795	2.90192e-80
TMEM140	-1.56121	8.10379e-12
SPTLC3	-2.06015	1.30339e-05
SERPINE2	4.84534	1.16741e-272
SAMD12	-1.57603	6.72545e-08
ESM1	2.71365	8.3234e-43
PTGES3L	1.74486	6.8675e-07
LRRC17	1.87219	2.98222e-51
CXCL1	-2.36714	9.49278e-47
PLIN2	-1.54332	1.80523e-51
IGFBP3	5.02458	0
ASB2	2.24047	1.11268e-24
CXCL2	-3.1938	8.77777e-06
CRISPLD2	2.13134	2.96949e-55
HHAT	2.48268	4.65397e-32
RIN1	-1.64259	5.72784e-23
KRT34	-2.16516	1.04533e-09
NOX4	4.18794	8.14694e-102
P4HA3	2.53438	3.00589e-45
RFLNB	1.93568	3.91964e-67
TBC1D8	-1.68022	4.72644e-10
AUTS2	1.59765	6.84466e-20
NREP	1.93258	1.96683e-70
SNN	-1.50303	3.74309e-25
IL6R	-1.99196	3.65517e-13
KLF4	-1.8348	5.58635e-16
FSTL3	2.09387	1.24555e-56
OLR1	2.20637	2.2174e-13
ZPLD1	8.80545	5.45693e-13
CXCL3	-2.90162	2.31663e-19
FZD8	2.25414	9.63458e-31
SAMD5	-2.64079	6.15222e-07
PALMD	-2.04826	9.71078e-10
TMTC1	-1.55701	2.30155e-25
DENND2D	-1.53764	4.01589e-07
NXPH4	2.45223	7.19208e-11
POSTN	1.97388	3.55194e-27
KLF7	1.93589	6.2725e-44
PCDH10	2.33508	3.0177e-70
PLEKHA6	-1.60796	2.0572e-22
KCNA7	3.54745	7.29252e-08
VCAN	1.81208	3.12994e-24
P2RX7	-1.62908	3.90788e-06
MICALCL	1.8493	5.88455e-11
CNKSR3	-1.67229	1.97951e-16
GPR75	1.62551	7.51632e-08
GFPT2	1.51524	9.18898e-26
PDE5A	-1.96158	2.78192e-22
RIC1	1.54794	2.63631e-15
SOX4	2.18273	1.99836e-60
ADRA1D	-1.51838	2.25014e-07
NALCN	2.41016	4.3351e-15
DUSP6	-1.62685	3.26961e-22
TUFT1	2.45793	2.31278e-53
TSPAN13	3.21465	6.81153e-86
IL33	2.65713	3.13036e-12
ZNF365	1.96312	7.92064e-17
HOXA4	1.64591	9.85698e-18
SLC7A8	-2.6588	7.77627e-08
HSD17B6	4.26526	5.45339e-09
CAVIN4	3.75002	3.2378e-69
CNN1	1.72954	2.63639e-38
SNAI1	2.5218	1.78475e-65
PHLDA1	-1.91515	4.24404e-49
COL10A1	4.26814	2.93415e-37
TIMP3	2.93801	1.31413e-144
NIPAL4	5.58637	4.93504e-20
TMEM176B	-1.7793	1.70233e-08
ADAMTS10	1.90737	7.09375e-20
SCD	1.86176	2.54938e-58
HTR7	-1.7191	4.60659e-06
FBN1	1.58278	6.42959e-22
CRLF1	1.72378	2.96406e-25
SLITRK5	-2.57982	9.15402e-15
GADD45B	2.04814	1.20926e-56
SERPINA9	2.43254	5.84525e-25
OLFM2	3.05179	2.15296e-36
MALL	-1.57253	2.01279e-17
CSRNP1	1.5664	2.66805e-31
PLEK2	1.50906	6.10383e-20
DCC	-2.41143	8.84769e-09
FBXL22	2.78764	1.94058e-18
PI16	4.18036	1.49878e-14
APOL1	-1.67773	1.62267e-20
PRR5L	5.91342	3.59014e-62
CTGF	2.70574	4.23936e-156
SAMD11	1.80506	1.05693e-22
GPR183	6.74808	2.91549e-10
DGKG	-1.98641	1.0311e-05
CD200	1.83949	9.32529e-05
HLA-DMB	-2.96738	3.75958e-11
KIF26B	4.03105	3.85346e-63
LIMS1	1.88388	1.62991e-31
PTHLH	5.10913	5.38641e-14
HDAC9	-1.56754	3.42055e-07
STX11	-2.21406	3.15424e-12
DIXDC1	1.70221	1.45799e-16
FCMR	-2.66126	6.745e-13
FN1	2.2521	1.86068e-70
ACSL5	-1.83122	6.27807e-10
SPARC	1.61729	4.72972e-57
ANKRD33B	-1.80479	6.3714e-15
NTSR1	-1.71937	5.76504e-10
TNS1	2.32797	1.91348e-89
SERTAD4	3.81552	5.79663e-27
RAB30	1.86502	1.2422e-28
ZDHHC23	-1.87015	3.55087e-07
SPSB1	2.01902	5.82093e-57
NPTX1	-1.55809	1.25906e-18
CCDC102B	-3.47018	6.6747e-06
ITGA11	2.1138	2.23896e-05
DNM3	1.57966	5.20177e-17
NDP	-3.01529	1.53544e-05
CES1	1.79446	2.8302e-16
KRTAP2-3	-2.83347	2.03354e-37
ANK1	-4.04195	8.55969e-13
PRDM8	-2.02022	2.87304e-79
GATA6	1.96934	7.31999e-32
PLN	6.73231	7.6953e-08
HTRA3	1.74023	8.22793e-12
ADGRG1	-2.16827	3.15593e-39
TRIM47	-1.59896	2.00403e-11
NXPH3	2.046	5.21268e-11
PHLDB2	1.5911	3.46207e-14
IL17RE	-2.07176	1.03988e-13
PLAT	-1.50829	1.01929e-30
LAMP5	-2.07091	1.7704e-09
TMCO4	-1.6838	7.59089e-23
CHSY3	2.062	8.40148e-17
JPH2	1.89272	2.15773e-38
CCL2	-1.58217	5.35591e-37
BPGM	1.89587	4.26538e-39
MUSK	-3.97828	2.9429e-05
KRT7	1.74	2.02718e-37
ELN	3.10349	1.22096e-143
RDH5	-1.61786	6.54337e-11
LRRC15	4.03663	3.41765e-99
BIRC3	-1.51238	8.33384e-13
OSGIN1	-1.71444	1.93753e-14
FLRT3	-1.9616	9.14112e-27
KRT19	-2.97649	2.35952e-62
FBXO32	2.05109	8.01576e-29
NOV	-2.20111	5.09759e-29
SYNM	1.67068	2.11089e-24
ANO1	-2.23238	1.0329e-16
COL7A1	3.04605	4.25319e-125
ESR1	1.69179	1.56199e-06
TIMP4	-2.38523	5.88799e-08
SEMA3C	2.01028	2.5059e-05
ADRB2	-2.30994	2.97044e-22
KRTAP1-5	-3.14055	7.42155e-59
NEK7	1.85035	6.27634e-18
DGKI	1.64112	8.90242e-16
COL4A1	3.63344	1.48831e-147
ACTC1	5.17714	1.75699e-12
COL11A1	2.38204	4.79531e-63
EFNA5	-1.7113	1.36489e-11
MPP4	1.51917	8.72138e-10
SYT16	3.90553	2.78624e-11
CD22	-4.18181	2.03445e-06
ADAMTS15	-2.46639	1.63991e-29
OSR1	-2.76337	5.06847e-76
COL1A1	1.50098	4.11389e-33
ANKRD1	1.62076	2.9868e-07
AK4	2.15997	1.97034e-20
GALNT10	1.84288	9.32978e-70
NEFM	1.68683	1.1395e-09
PLOD2	1.88136	1.39489e-28
RNF150	2.15054	1.1373e-32
ARHGAP6	-2.18031	3.27141e-11
GABRB1	-2.77668	8.65681e-06
NGF	1.65773	5.87479e-30
PLPPR4	-2.71652	2.29466e-12
PLPP4	1.70352	1.1148e-14
ACTA2	3.38596	1.98131e-172
CITED2	-1.9281	3.11023e-43
FRMD6	1.57332	6.32286e-17
TMEFF1	2.16452	1.21207e-08
CLDN14	7.85875	3.22726e-10
KCNH1	6.17024	1.86863e-15
SERPINB2	-2.54867	8.19457e-93
PLPP3	-1.82785	1.16899e-41
SFRP1	-1.71015	4.93176e-35
NPY4R	1.71741	1.02468e-11
PGM2L1	1.75434	1.84485e-23
PTX3	-3.83727	4.58683e-170
BCL2A1	-1.74178	5.21706e-05
UBA7	-1.84207	2.88452e-22
RAPGEF4	-1.87365	1.50363e-11
ALDH1A3	-2.43983	2.65295e-18
AKR1C1	-1.56002	8.46283e-24
RASD2	4.24012	1.08929e-28
RTKN2	2.0549	1.94642e-24
LY6K	-2.93881	5.87009e-05
AOX1	-1.5018	1.73275e-26
OSBP2	-1.75827	3.25271e-08
NRG1	1.92822	1.75806e-37
RARRES3	-2.02523	1.37165e-05
SNX30	1.88074	2.85689e-27
DLL4	-3.54725	1.48455e-08
PRPS1	1.6098	2.52797e-47
SMAD3	-1.6157	2.03566e-49
CLDN1	-2.13702	5.50656e-17
KIT	-3.73443	1.97015e-25
FGF2	1.78623	1.9674e-22
SYNE1	2.4401	6.94588e-79
ABCG2	-1.88866	1.22707e-11
CDK15	-1.85585	1.41311e-15
CLDN4	2.00524	1.74888e-14
ZBTB21	1.56696	1.67886e-10
TMEM26	-3.08791	4.8494e-05
ANXA8	5.49234	2.72391e-09
ADAM12	3.95162	9.2319e-191
ALOX5AP	4.91591	3.79664e-05
NUAK1	3.03735	2.69178e-102
MEOX1	5.73233	1.56302e-18
TNFRSF6B	-1.86496	1.22345e-21
TGFBR1	1.5859	2.42806e-23
PMEPA1	3.3608	1.74018e-117
MYOCD	3.46075	2.975e-120
PLXNA4	-1.72484	8.12514e-14
LMO4	1.9648	1.22708e-74
SMOC1	3.27526	2.05924e-10
TM4SF1	-1.56994	4.04202e-52
VWA5A	-2.25315	2.82597e-12
ALDH1B1	1.91376	2.69227e-67
ADAMTS1	-1.57631	2.89808e-29
MFAP2	1.56951	4.74861e-24
TRPA1	-1.89687	4.64848e-23
ANKRD35	-1.58185	3.1522e-10
PTGES3L-AARSD1	2.49622	7.29107e-10
PRKG2	-2.37226	6.06579e-29
SCX	2.67737	3.26756e-19
METTL7B	-2.29978	7.67001e-09
ADH1B	-4.61784	3.49524e-08
APOL6	-1.88592	1.4515e-23
CYP2S1	-2.44556	2.74731e-38
FLVCR2	-3.03509	1.88818e-12
SLC1A4	1.81554	1.03675e-24
SGCG	2.64436	1.65928e-07
ADHFE1	-2.09683	5.11529e-06
TIAF1	-1.98563	9.56681e-06
CHST11	1.96331	9.67717e-25
PCDH19	3.82969	9.15673e-20
SLC7A14	-3.69456	1.16217e-09
ADM2	2.51861	4.79293e-05
EFHD1	2.96739	5.50555e-12
AGTR1	1.81865	2.64624e-12
BRIP1	1.61071	5.38215e-18
CEMIP	-2.44777	2.75994e-70
LAMA3	-1.8511	9.8954e-07
IL24	-3.71329	7.21214e-08
MSC	1.76233	2.91889e-26
TNFAIP6	3.26634	7.06321e-56
PITX1	-1.65581	1.05942e-10
APOL3	-3.31074	8.17686e-23
CDH6	2.42596	5.74527e-98
KRTAP1-1	-2.6328	1.73748e-08
ITGB1BP2	2.16657	2.3027e-06
DDO	-1.75151	1.7842e-05
RTL3	-1.91674	5.60404e-07
EPSTI1	-1.54052	1.5915e-05
SEMA3A	-2.00732	8.33656e-32
AGAP11	-1.70512	7.09681e-05
SECTM1	-3.0085	7.55302e-29
COL4A2	2.37225	1.07879e-86
KIAA1755	3.00323	1.78729e-83
SLC16A14	-2.33457	1.93149e-12
TNFRSF1B	-2.96509	2.07331e-51
JUNB	1.85041	1.95168e-44
ITGB3	2.71048	3.53671e-84
SLC45A1	-1.56453	1.23638e-07
NPAS4	2.23735	6.40994e-09
CYP1B1	-2.88064	3.87389e-30
MEDAG	3.06149	2.63997e-64
BMP4	-1.99951	4.41654e-19
SYNPO2L	-1.92721	5.65555e-18
IL11	6.73869	0
CAVIN2	-2.0693	1.82745e-22
ITGA1	1.7501	1.50522e-24
RASL11B	1.98324	2.17436e-05
CLEC3B	-1.64163	1.06481e-05
DUSP10	-1.62598	1.36568e-24
C10orf55	-2.15716	1.77859e-06
INSC	-1.79053	2.34655e-06
CRYBG1	-2.40298	9.66448e-14
PODNL1	1.65875	3.23004e-14
STC2	-1.54866	2.54732e-42
SIK1B	1.75437	2.38747e-07
HOXA3	1.78004	7.53466e-26
SPECC1	1.5915	9.65226e-43
BHLHE40	3.88985	8.35007e-205
ANKRD53	-1.65591	5.5936e-07
DTX4	-3.23089	3.81702e-29
PCDH9	1.81188	8.06776e-20
INHBA	1.5329	4.55811e-34
TSPAN2	3.77102	1.79118e-104
MYPN	-2.19374	7.85646e-33
CALD1	1.89031	8.1282e-43
CGB7	2.51639	6.63556e-06
PBX1	1.55474	4.84528e-17
KANK4	7.22021	2.14574e-08
SYNE3	-1.77379	7.49856e-26
SPHK1	2.30918	6.46766e-64
CASP1	-2.25789	1.49801e-32
NCKAP5	-1.76283	2.3866e-08
TENM3	1.95574	1.41254e-10
LOC100653049	-1.65941	5.84038e-11
SCN3A	-2.94762	2.60083e-10
TPM1	2.5952	7.61399e-131
CD274	1.63818	4.69904e-20
TMEM35A	-2.35332	2.76881e-48
UCN2	3.37143	4.93936e-22
THBD	-4.17677	4.61821e-29
CD36	-1.87404	3.93256e-07
SH3PXD2A	2.26526	1.122e-72
THBS2	1.95762	2.24793e-40
MBOAT2	1.55712	1.8667e-29
EPPK1	2.35358	2.90906e-06
PSCA	-2.24453	5.12041e-06
CPEB4	1.60172	1.50798e-11
SPDL1	1.68357	1.0765e-33
CTPS1	2.40729	1.47186e-117
PALM2	2.03471	5.14074e-16
IGFBP7	1.62672	8.07877e-43
LOC107985410	3.81946	5.91551e-07
ANXA8L1	4.30573	1.86091e-05
TENT5C	-1.88299	1.65228e-18
HSD17B2	-2.64523	3.31054e-05
FRMPD3	2.6898	1.43087e-08
MAN1C1	-2.17165	1.91363e-12
HS6ST1	-1.59159	4.07166e-35
ITGB8	-1.75904	2.8596e-07
TMEM176A	-1.96572	1.08044e-07
TCF4	2.14466	1.69972e-34
EVI2B	-4.05655	6.67679e-06
PLXDC2	2.75376	1.76055e-72
INMT	-1.82212	8.35426e-11
GALNT15	-1.6315	1.06876e-40
TNFRSF14	-1.60579	1.36386e-16
TRMT9B	1.52241	2.60743e-15
KRT15	-1.8973	1.46097e-06
COLEC12	-2.68151	2.61222e-41
KCTD15	1.87766	5.16075e-21
BATF2	-2.56935	1.72807e-07
CARD16	-1.65839	1.221e-13
HHIP	2.54258	3.85418e-61

## Sheet: Sheet1
gene_symbol	diffexp_log2fc_A-vs-C	diffexp_deseq2_pvalue_A-vs-C
FLT3LG	-0.862398	0.00141029
ERI1	0.118351	0.513487
SAP130	-0.0621206	0.60944
SPIN1	0.340173	0.0648701
SGPL1	0.608466	1.46934e-07
PRRX2	-0.266926	0.0379413
PINLYP	-0.460437	0.064742
CLTA	-0.0549293	0.663783
TRAPPC4	0.0118013	0.936133
LOC102723623	-0.768762	0.850563
LRRC47	0.0970762	0.421483
[truncated: 17,075 more rows]
