# Supplementary material for: The gene expression of CALD1, CDH2, and POSTN in fibroblast are related to idiopathic pulmonary fibrosis
Source: Front Immunol. 2024 Feb 2;15:1275064. doi: 10.3389/fimmu.2024.1275064 (PMC10869495; doi:10.3389/fimmu.2024.1275064)
Supplement: Supplementary file 6 [file DataSheet_2.zip]

Archive with 30 entries (28 files):
- 2023-06-06-si-CALD1-CDH2.eds
- 2023-06-06-si-CALD1-CDH2.xlsx
- 2023-06-06-siCALD1-qPCR.xlsx
- 2023-06-06-siCDH2-qPCR.xlsx
- 2023-06-10-siPOSTN-qPCR.xlsx
- 2023-06-10_POSTN.eds
- 2023-06-10_POSTN.xlsx
- 2023-06-23-ACTA2-qPCR.xlsx
- 2023-06-23-ACTA2.eds
- 2023-06-23-ACTA2.xlsx
- 2023-06-23-COL1A1-qPCR.xlsx
- 2023-06-23-COL1A1.eds
- 2023-06-23-COL1A1.xlsx
- Fibroblast-tgf/
- Fibroblast-tgf/2022-05-25 FT.eds
- Fibroblast-tgf/2022-05-25 FT.xlsx
- Fibroblast-tgf/2022-05-25-qPCR.xlsx
- Fibroblast-tgf/2022-10-03 FT.eds
- Fibroblast-tgf/2022-10-03 FT.xlsx
- Fibroblast-tgf/2022-10-03-qPCR.xlsx
- Fibroblast-tgf/FT-mixanalysis.pzfx
- Fibroblast-tgf/FT-mixanalysis.xlsx
- lung tissue-ipf/
- lung tissue-ipf/2022-10-23 IPF-NC.eds
- lung tissue-ipf/2022-10-23 IPF-NC.xlsx
- lung tissue-ipf/2022-10-23-qPCR.xlsx
- lung tissue-ipf/2023-10-29 IPF-NC.eds
- lung tissue-ipf/2023-10-29 IPF-NC.xlsx
- lung tissue-ipf/2023-10-29-qPCR.xlsx
- lung tissue-ipf/mixanalysisipf.pzfx
