# Supplementary material for: The gene expression of CALD1, CDH2, and POSTN in fibroblast are related to idiopathic pulmonary fibrosis
Source: Front Immunol. 2024 Feb 2;15:1275064. doi: 10.3389/fimmu.2024.1275064 (PMC10869495; doi:10.3389/fimmu.2024.1275064)
Supplement: Supplementary file 6 [file DataSheet_2.zip › 2023-06-06-si-CALD1-CDH2.xlsx]

## Sheet: Sample Setup
Block Type	96-Well Block (0.2mL)
Calibration Background is expired	Yes
Calibration Background performed on	12-01-2022
Calibration Normalization FAM-ROX is expired	Yes
Calibration Normalization FAM-ROX performed on	12-01-2022
Calibration Normalization VIC-ROX is expired	Yes
Calibration Normalization VIC-ROX performed on	02-17-2016
Calibration Pure Dye FAM is expired	Yes
Calibration Pure Dye FAM performed on	12-01-2022
Calibration Pure Dye NED is expired	Yes
Calibration Pure Dye NED performed on	02-17-2016
Calibration Pure Dye ROX is expired	Yes
Calibration Pure Dye ROX performed on	12-01-2022
Calibration Pure Dye SYBR is expired	Yes
Calibration Pure Dye SYBR performed on	12-01-2022
Calibration Pure Dye TAMRA is expired	Yes
Calibration Pure Dye TAMRA performed on	02-17-2016
Calibration Pure Dye VIC is expired	Yes
Calibration Pure Dye VIC performed on	02-17-2016
Calibration ROI is expired	Yes
Calibration ROI performed on	12-01-2022
Calibration Uniformity is expired	Yes
Calibration Uniformity performed on	12-01-2022
Chemistry	SYBR_GREEN
Date Created	2023-06-06 11:47:20 AM CST
Date Modified	2023-06-06 13:05:30 PM CST
Experiment Barcode
Experiment File Name	C:\Applied Biosystems\QuantStudio Real-Time PCR Software\User Files\Experiments\2023-06-06 wsf-si.eds
Experiment Name	2023-06-06 wsf-si
Experiment Run Start Time	2023-06-06 11:54:10 AM CST
Experiment Run Stop Time	2023-06-06 13:07:41 PM CST
Experiment Type	Standard Curve
Instrument Name	278861160
Instrument Serial Number	278861160
Instrument Type	QuantStudio(TM) 6 Flex System
Passive Reference	ROX
Quantification Cycle Method	Ct
Signal Smoothing On	true
Stage/ Cycle where Analysis is performed	Stage 2, Step 2
Well	Well Position	Sample Name	Sample Color	Biogroup Name	Biogroup Color	Target Name	Target Color	Task	Reporter	Quencher	Quantity	Comments
1	A1	sic	RGB(176,23,31)			GAPDH	RGB(238,238,0)	UNKNOWN	SYBR	None
2	A2	sic	RGB(176,23,31)			GAPDH	RGB(238,238,0)	UNKNOWN	SYBR	None
3	A3	sic	RGB(176,23,31)			GAPDH	RGB(238,238,0)	UNKNOWN	SYBR	None
4	A4	sic	RGB(176,23,31)			CALD1	RGB(176,23,31)	UNKNOWN	SYBR	None
5	A5	sic	RGB(176,23,31)			CALD1	RGB(176,23,31)	UNKNOWN	SYBR	None
6	A6	sic	RGB(176,23,31)			CALD1	RGB(176,23,31)	UNKNOWN	SYBR	None
7	A7	sic	RGB(176,23,31)			CDH2	RGB(0,0,255)	UNKNOWN	SYBR	None
8	A8	sic	RGB(176,23,31)			CDH2	RGB(0,0,255)	UNKNOWN	SYBR	None
9	A9	sic	RGB(176,23,31)			CDH2	RGB(0,0,255)	UNKNOWN	SYBR	None
10	A10	sic	RGB(176,23,31)			POSTN	RGB(0,139,69)	UNKNOWN	SYBR	None
11	A11	sic	RGB(176,23,31)			POSTN	RGB(0,139,69)	UNKNOWN	SYBR	None
12	A12	sic	RGB(176,23,31)			POSTN	RGB(0,139,69)	UNKNOWN	SYBR	None
13	B1	sicald-1	RGB(0,0,255)			GAPDH	RGB(238,238,0)	UNKNOWN	SYBR	None
14	B2	sicald-1	RGB(0,0,255)			GAPDH	RGB(238,238,0)	UNKNOWN	SYBR	None
15	B3	sicald-1	RGB(0,0,255)			GAPDH	RGB(238,238,0)	UNKNOWN	SYBR	None
16	B4	sicald-1	RGB(0,0,255)			CALD1	RGB(176,23,31)	UNKNOWN	SYBR	None
17	B5	sicald-1	RGB(0,0,255)			CALD1	RGB(176,23,31)	UNKNOWN	SYBR	None
18	B6	sicald-1	RGB(0,0,255)			CALD1	RGB(176,23,31)	UNKNOWN	SYBR	None
19	B7	sicdh2-1	RGB(139,137,112)			CDH2	RGB(0,0,255)	UNKNOWN	SYBR	None
20	B8	sicdh2-1	RGB(139,137,112)			CDH2	RGB(0,0,255)	UNKNOWN	SYBR	None
21	B9	sicdh2-1	RGB(139,137,112)			CDH2	RGB(0,0,255)	UNKNOWN	SYBR	None
22	B10	sipostn-1	RGB(255,127,0)			POSTN	RGB(0,139,69)	UNKNOWN	SYBR	None
23	B11	sipostn-1	RGB(255,127,0)			POSTN	RGB(0,139,69)	UNKNOWN	SYBR	None
24	B12	sipostn-1	RGB(255,127,0)			POSTN	RGB(0,139,69)	UNKNOWN	SYBR	None
25	C1	sicald-2	RGB(0,139,69)			GAPDH	RGB(238,238,0)	UNKNOWN	SYBR	None
26	C2	sicald-2	RGB(0,139,69)			GAPDH	RGB(238,238,0)	UNKNOWN	SYBR	None
27	C3	sicald-2	RGB(0,139,69)			GAPDH	RGB(238,238,0)	UNKNOWN	SYBR	None
28	C4	sicald-2	RGB(0,139,69)			CALD1	RGB(176,23,31)	UNKNOWN	SYBR	None
29	C5	sicald-2	RGB(0,139,69)			CALD1	RGB(176,23,31)	UNKNOWN	SYBR	None
30	C6	sicald-2	RGB(0,139,69)			CALD1	RGB(176,23,31)	UNKNOWN	SYBR	None
31	C7	sicdh2-2	RGB(238,121,66)			CDH2	RGB(0,0,255)	UNKNOWN	SYBR	None
32	C8	sicdh2-2	RGB(238,121,66)			CDH2	RGB(0,0,255)	UNKNOWN	SYBR	None
33	C9	sicdh2-2	RGB(238,121,66)			CDH2	RGB(0,0,255)	UNKNOWN	SYBR	None
34	C10	sipostn-2	RGB(176,23,31)			POSTN	RGB(0,139,69)	UNKNOWN	SYBR	None
35	C11	sipostn-2	RGB(176,23,31)			POSTN	RGB(0,139,69)	UNKNOWN	SYBR	None
36	C12	sipostn-2	RGB(176,23,31)			POSTN	RGB(0,139,69)	UNKNOWN	SYBR	None
37	D1	sicdh2-1	RGB(139,137,112)			GAPDH	RGB(238,238,0)	UNKNOWN	SYBR	None
38	D2	sicdh2-1	RGB(139,137,112)			GAPDH	RGB(238,238,0)	UNKNOWN	SYBR	None
39	D3	sicdh2-1	RGB(139,137,112)			GAPDH	RGB(238,238,0)	UNKNOWN	SYBR	None
40	D4	sicdh2-2	RGB(238,121,66)			GAPDH	RGB(238,238,0)	UNKNOWN	SYBR	None
41	D5	sicdh2-2	RGB(238,121,66)			GAPDH	RGB(238,238,0)	UNKNOWN	SYBR	None
42	D6	sicdh2-2	RGB(238,121,66)			GAPDH	RGB(238,238,0)	UNKNOWN	SYBR	None
43	D7	sipostn-1	RGB(255,127,0)			GAPDH	RGB(238,238,0)	UNKNOWN	SYBR	None
44	D8	sipostn-1	RGB(255,127,0)			GAPDH	RGB(238,238,0)	UNKNOWN	SYBR	None
45	D9	sipostn-1	RGB(255,127,0)			GAPDH	RGB(238,238,0)	UNKNOWN	SYBR	None
46	D10	sipostn-2	RGB(176,23,31)			GAPDH	RGB(238,238,0)	UNKNOWN	SYBR	None
47	D11	sipostn-2	RGB(176,23,31)			GAPDH	RGB(238,238,0)	UNKNOWN	SYBR	None
48	D12	sipostn-2	RGB(176,23,31)			GAPDH	RGB(238,238,0)	UNKNOWN	SYBR	None
49	E1
50	E2
51	E3
52	E4
53	E5
54	E6
55	E7
56	E8
57	E9
58	E10
59	E11
60	E12
61	F1
62	F2
63	F3
64	F4
65	F5
66	F6
67	F7
68	F8
69	F9
70	F10
71	F11
72	F12
73	G1
74	G2
75	G3
76	G4
77	G5
78	G6
79	G7
80	G8
81	G9
82	G10
83	G11
84	G12
85	H1
86	H2
87	H3
88	H4
89	H5
90	H6
91	H7
92	H8
93	H9
94	H10
95	H11
96	H12

## Sheet: Amplification Data
Block Type	96-Well Block (0.2mL)
Calibration Background is expired	Yes
Calibration Background performed on	12-01-2022
Calibration Normalization FAM-ROX is expired	Yes
Calibration Normalization FAM-ROX performed on	12-01-2022
Calibration Normalization VIC-ROX is expired	Yes
Calibration Normalization VIC-ROX performed on	02-17-2016
Calibration Pure Dye FAM is expired	Yes
Calibration Pure Dye FAM performed on	12-01-2022
Calibration Pure Dye NED is expired	Yes
Calibration Pure Dye NED performed on	02-17-2016
Calibration Pure Dye ROX is expired	Yes
Calibration Pure Dye ROX performed on	12-01-2022
Calibration Pure Dye SYBR is expired	Yes
Calibration Pure Dye SYBR performed on	12-01-2022
Calibration Pure Dye TAMRA is expired	Yes
Calibration Pure Dye TAMRA performed on	02-17-2016
Calibration Pure Dye VIC is expired	Yes
Calibration Pure Dye VIC performed on	02-17-2016
Calibration ROI is expired	Yes
Calibration ROI performed on	12-01-2022
Calibration Uniformity is expired	Yes
Calibration Uniformity performed on	12-01-2022
Chemistry	SYBR_GREEN
Date Created	2023-06-06 11:47:20 AM CST
Date Modified	2023-06-06 13:05:30 PM CST
Experiment Barcode
Experiment File Name	C:\Applied Biosystems\QuantStudio Real-Time PCR Software\User Files\Experiments\2023-06-06 wsf-si.eds
Experiment Name	2023-06-06 wsf-si
Experiment Run Start Time	2023-06-06 11:54:10 AM CST
Experiment Run Stop Time	2023-06-06 13:07:41 PM CST
Experiment Type	Standard Curve
Instrument Name	278861160
Instrument Serial Number	278861160
Instrument Type	QuantStudio(TM) 6 Flex System
Passive Reference	ROX
Quantification Cycle Method	Ct
Signal Smoothing On	true
Stage/ Cycle where Analysis is performed	Stage 2, Step 2
Well	Cycle	Target Name	Rn	Delta Rn
1	1	GAPDH	0.237911	0.00211682
1	2	GAPDH	0.23849	0.00160528
1	3	GAPDH	0.238278	0.000302205
1	4	GAPDH	0.239222	0.00015592
1	5	GAPDH	0.240284	0.000126759
1	6	GAPDH	0.240492	-0.000756044
1	7	GAPDH	0.241918	-0.000420604
1	8	GAPDH	0.243439	9.47395e-06
1	9	GAPDH	0.245103	0.00058229
1	10	GAPDH	0.24982	0.0042084
1	11	GAPDH	0.263735	0.0170327
1	12	GAPDH	0.286608	0.0388149
1	13	GAPDH	0.328426	0.0795427
1	14	GAPDH	0.405795	0.155821
1	15	GAPDH	0.545733	0.294668
1	16	GAPDH	0.785526	0.53337
1	17	GAPDH	1.13792	0.884675
1	18	GAPDH	1.5804	1.32606
1	19	GAPDH	2.04278	1.78736
1	20	GAPDH	2.41267	2.15615
1	21	GAPDH	2.68918	2.43157
1	22	GAPDH	2.86221	2.60351
1	23	GAPDH	2.97991	2.72012
1	24	GAPDH	3.05796	2.79708
1	25	GAPDH	3.11962	2.85765
1	26	GAPDH	3.16562	2.90256
1	27	GAPDH	3.19161	2.92746
1	28	GAPDH	3.20391	2.93866
1	29	GAPDH	3.23775	2.97142
1	30	GAPDH	3.26061	2.99318
1	31	GAPDH	3.26397	2.99545
1	32	GAPDH	3.26578	2.99617
1	33	GAPDH	3.28111	3.01041
1	34	GAPDH	3.28263	3.01084
1	35	GAPDH	3.28287	3.00999
1	36	GAPDH	3.27133	2.99736
1	37	GAPDH	3.27078	2.99572
1	38	GAPDH	3.29182	3.01567
1	39	GAPDH	3.29418	3.01694
2	1	GAPDH	0.165318	-0.00107169
2	2	GAPDH	0.166777	-0.00203629
2	3	GAPDH	0.169982	-0.00125359
2	4	GAPDH	0.173989	0.000330849
2	5	GAPDH	0.177499	0.00141791
2	6	GAPDH	0.179399	0.000894953
2	7	GAPDH	0.180271	-0.000655555
2	8	GAPDH	0.182171	-0.00117806
2	9	GAPDH	0.186216	0.000443501
2	10	GAPDH	0.192621	0.00442559
2	11	GAPDH	0.206252	0.0156344
2	12	GAPDH	0.230811	0.0377703
2	13	GAPDH	0.275749	0.0802852
2	14	GAPDH	0.354041	0.156155
2	15	GAPDH	0.497441	0.297132
2	16	GAPDH	0.748613	0.545881
2	17	GAPDH	1.11542	0.910267
2	18	GAPDH	1.56838	1.36081
2	19	GAPDH	2.03391	1.8239
2	20	GAPDH	2.40754	2.19512
2	21	GAPDH	2.68104	2.4662
2	22	GAPDH	2.85649	2.63922
2	23	GAPDH	2.97351	2.75382
2	24	GAPDH	3.05189	2.82977
2	25	GAPDH	3.11447	2.88993
2	26	GAPDH	3.16046	2.9335
2	27	GAPDH	3.19134	2.96196
2	28	GAPDH	3.20304	2.97124
2	29	GAPDH	3.23607	3.00184
2	30	GAPDH	3.25808	3.02143
2	31	GAPDH	3.26409	3.02502
2	32	GAPDH	3.26122	3.01973
2	33	GAPDH	3.27644	3.03252
2	34	GAPDH	3.28056	3.03422
2	35	GAPDH	3.28109	3.03232
2	36	GAPDH	3.27241	3.02122
2	37	GAPDH	3.26998	3.01637
2	38	GAPDH	3.2867	3.03067
2	39	GAPDH	3.28073	3.02227
3	1	GAPDH	0.199695	0.00121844
3	2	GAPDH	0.20153	0.000732794
3	3	GAPDH	0.203487	0.000368834
3	4	GAPDH	0.205907	0.0004673
3	5	GAPDH	0.208028	0.000267208
3	6	GAPDH	0.209404	-0.000678346
3	7	GAPDH	0.210873	-0.00153093
3	8	GAPDH	0.214203	-0.000521436
3	9	GAPDH	0.218673	0.00162737
3	10	GAPDH	0.224129	0.00476161
3	11	GAPDH	0.23963	0.017942
3	12	GAPDH	0.264971	0.0409619
3	13	GAPDH	0.311896	0.0855655
3	14	GAPDH	0.397838	0.169186
3	15	GAPDH	0.548725	0.317751
3	16	GAPDH	0.810647	0.577353
3	17	GAPDH	1.19343	0.957815
3	18	GAPDH	1.6584	1.42046
3	19	GAPDH	2.13046	1.8902
3	20	GAPDH	2.49888	2.2563
3	21	GAPDH	2.77005	2.52515
3	22	GAPDH	2.94501	2.69779
3	23	GAPDH	3.06225	2.81271
3	24	GAPDH	3.13623	2.88437
3	25	GAPDH	3.19381	2.93962
3	26	GAPDH	3.23792	2.98141
3	27	GAPDH	3.26839	3.00956
3	28	GAPDH	3.28184	3.02069
3	29	GAPDH	3.31716	3.05369
3	30	GAPDH	3.33911	3.07332
3	31	GAPDH	3.33846	3.07035
3	32	GAPDH	3.3407	3.07027
3	33	GAPDH	3.35832	3.08557
3	34	GAPDH	3.36202	3.08695
3	35	GAPDH	3.36428	3.08688
3	36	GAPDH	3.35076	3.07105
3	37	GAPDH	3.34981	3.06777
3	38	GAPDH	3.36731	3.08294
3	39	GAPDH	3.36261	3.07593
4	1	CALD1	0.182664	-0.00299001
4	2	CALD1	0.18381	-0.0029954
4	3	CALD1	0.186416	-0.00154129
4	4	CALD1	0.188974	-0.000135091
4	5	CALD1	0.191775	0.00151416
4	6	CALD1	0.192664	0.0012509
4	7	CALD1	0.193065	0.000499928
4	8	CALD1	0.194003	0.000286963
4	9	CALD1	0.193957	-0.000911207
4	10	CALD1	0.194288	-0.00173227
4	11	CALD1	0.197603	0.0004309
4	12	CALD1	0.198107	-0.000216777
4	13	CALD1	0.199718	0.000242479
4	14	CALD1	0.200772	0.000143985
4	15	CALD1	0.201947	0.000167322
4	16	CALD1	0.208519	0.00558738
4	17	CALD1	0.215876	0.0117928
4	18	CALD1	0.22642	0.0211849
4	19	CALD1	0.249204	0.0428175
4	20	CALD1	0.292099	0.0845606
4	21	CALD1	0.373776	0.165086
4	22	CALD1	0.517679	0.307837
4	23	CALD1	0.765311	0.554317
4	24	CALD1	1.13157	0.91942
4	25	CALD1	1.56921	1.35591
4	26	CALD1	1.9477	1.73325
4	27	CALD1	2.20705	1.99145
4	28	CALD1	2.42555	2.2088
4	29	CALD1	2.63712	2.41922
4	30	CALD1	2.78346	2.5644
4	31	CALD1	2.87879	2.65858
4	32	CALD1	2.94882	2.72746
4	33	CALD1	3.01693	2.79442
4	34	CALD1	3.05855	2.83489
4	35	CALD1	3.09268	2.86786
4	36	CALD1	3.11585	2.88988
4	37	CALD1	3.12777	2.90065
4	38	CALD1	3.16033	2.93206
4	39	CALD1	3.17289	2.94347
5	1	CALD1	0.196802	6.37077e-05
5	2	CALD1	0.196981	-0.000785734
5	3	CALD1	0.199279	0.000483681
5	4	CALD1	0.201284	0.00145974
5	5	CALD1	0.201566	0.000712189
5	6	CALD1	0.202108	0.000225784
5	7	CALD1	0.202759	-0.000152363
5	8	CALD1	0.201719	-0.00222063
5	9	CALD1	0.20291	-0.00205897
5	10	CALD1	0.204242	-0.00175554
5	11	CALD1	0.207999	0.000972702
5	12	CALD1	0.208536	0.000480322
5	13	CALD1	0.209641	0.000557137
5	14	CALD1	0.210547	0.000433546
5	15	CALD1	0.212004	0.000862401
5	16	CALD1	0.219358	0.00718738
5	17	CALD1	0.2258	0.012601
5	18	CALD1	0.2345	0.0202715
5	19	CALD1	0.256527	0.0412702
5	20	CALD1	0.294318	0.0780322
5	21	CALD1	0.37033	0.153015
5	22	CALD1	0.506545	0.288201
5	23	CALD1	0.738533	0.51916
5	24	CALD1	1.08779	0.867385
5	25	CALD1	1.51872	1.29729
5	26	CALD1	1.90894	1.68648
5	27	CALD1	2.18063	1.95714
5	28	CALD1	2.39797	2.17345
5	29	CALD1	2.6135	2.38795
5	30	CALD1	2.7672	2.54063
5	31	CALD1	2.86138	2.63378
5	32	CALD1	2.93468	2.70605
5	33	CALD1	3.00314	2.77348
5	34	CALD1	3.04688	2.81619
5	35	CALD1	3.08742	2.8557
5	36	CALD1	3.1098	2.87705
5	37	CALD1	3.11759	2.88382
5	38	CALD1	3.14996	2.91516
5	39	CALD1	3.1624	2.92657
6	1	CALD1	0.0659503	-0.00299235
6	2	CALD1	0.0672248	-0.00369161
6	3	CALD1	0.0719646	-0.000925578
6	4	CALD1	0.0739594	-0.000904586
6	5	CALD1	0.077855	0.00101727
6	6	CALD1	0.0802915	0.00147993
6	7	CALD1	0.0818886	0.0011033
6	8	CALD1	0.0831644	0.000405382
6	9	CALD1	0.0841625	-0.00057029
6	10	CALD1	0.0848751	-0.00183155
6	11	CALD1	0.0886545	-2.59067e-05
6	12	CALD1	0.0908921	0.000237892
6	13	CALD1	0.0936541	0.00102617
6	14	CALD1	0.0932513	-0.00135039
6	15	CALD1	0.0940825	-0.002493
6	16	CALD1	0.101381	0.00283135
6	17	CALD1	0.108786	0.00826329
6	18	CALD1	0.120064	0.017567
6	19	CALD1	0.144618	0.0401476
6	20	CALD1	0.188116	0.0816711
6	21	CALD1	0.273606	0.165188
6	22	CALD1	0.425062	0.31467
6	23	CALD1	0.682293	0.569927
6	24	CALD1	1.06563	0.95129
6	25	CALD1	1.52724	1.41093
6	26	CALD1	1.92761	1.80932
6	27	CALD1	2.20067	2.08041
6	28	CALD1	2.43561	2.31337
6	29	CALD1	2.66193	2.53773
6	30	CALD1	2.82289	2.69671
6	31	CALD1	2.9251	2.79694
6	32	CALD1	2.99083	2.8607
6	33	CALD1	3.0622	2.9301
6	34	CALD1	3.10868	2.9746
6	35	CALD1	3.14445	3.0084
6	36	CALD1	3.16689	3.02887
6	37	CALD1	3.17957	3.03958
6	38	CALD1	3.2137	3.07172
6	39	CALD1	3.22339	3.07944
7	1	CDH2	0.328602	-0.00304284
7	2	CDH2	0.329208	-0.0035914
7	3	CDH2	0.332959	-0.000994828
7	4	CDH2	0.336544	0.00143587
7	5	CDH2	0.339375	0.00311256
7	6	CDH2	0.339809	0.00239109
7	7	CDH2	0.339221	0.000648505
7	8	CDH2	0.338226	-0.00150088
7	9	CDH2	0.338862	-0.00201961
7	10	CDH2	0.33962	-0.0024159
7	11	CDH2	0.342638	-0.000552734
7	12	CDH2	0.343345	-0.00100059
7	13	CDH2	0.344111	-0.00138931
7	14	CDH2	0.344685	-0.00196922
7	15	CDH2	0.345072	-0.00273673
7	16	CDH2	0.349526	0.000562279
7	17	CDH2	0.352943	0.00282462
7	18	CDH2	0.354878	0.00360489
7	19	CDH2	0.362943	0.0105153
7	20	CDH2	0.374907	0.0213244
7	21	CDH2	0.40366	0.0489234
7	22	CDH2	0.454332	0.0984403
7	23	CDH2	0.547259	0.190213
7	24	CDH2	0.712241	0.35404
7	25	CDH2	0.985742	0.626387
7	26	CDH2	1.35988	0.999367
7	27	CDH2	1.75521	1.39354
7	28	CDH2	2.07793	1.71511
7	29	CDH2	2.33988	1.97591
7	30	CDH2	2.54179	2.17666
7	31	CDH2	2.68763	2.32135
7	32	CDH2	2.79285	2.42541
7	33	CDH2	2.88356	2.51497
7	34	CDH2	2.94395	2.5742
7	35	CDH2	2.99837	2.62747
7	36	CDH2	3.03347	2.66142
7	37	CDH2	3.05496	2.68175
7	38	CDH2	3.09427	2.7199
7	39	CDH2	3.10426	2.72874
8	1	CDH2	0.320101	-0.00446839
8	2	CDH2	0.320664	-0.0054312
8	3	CDH2	0.324982	-0.00263766
8	4	CDH2	0.329	-0.000145131
8	5	CDH2	0.333647	0.00297715
8	6	CDH2	0.33526	0.00306416
8	7	CDH2	0.336001	0.00228055
8	8	CDH2	0.336729	0.00148281
8	9	CDH2	0.334793	-0.00197779
8	10	CDH2	0.334928	-0.00336886
8	11	CDH2	0.338971	-0.000850488
8	12	CDH2	0.341003	-0.000343567
8	13	CDH2	0.341929	-0.000943087
8	14	CDH2	0.342092	-0.0023048
8	15	CDH2	0.342782	-0.00314065
8	16	CDH2	0.347492	4.4781e-05
8	17	CDH2	0.351215	0.00224251
8	18	CDH2	0.354118	0.00362007
8	19	CDH2	0.361297	0.00927347
8	20	CDH2	0.372933	0.0193843
8	21	CDH2	0.398876	0.0438018
8	22	CDH2	0.451067	0.0944677
8	23	CDH2	0.547745	0.189621
8	24	CDH2	0.710507	0.350857
8	25	CDH2	0.980178	0.619003
8	26	CDH2	1.35786	0.99516
8	27	CDH2	1.75837	1.39415
8	28	CDH2	2.08663	1.72088
8	29	CDH2	2.35989	1.99261
8	30	CDH2	2.56595	2.19715
8	31	CDH2	2.71123	2.3409
8	32	CDH2	2.81814	2.44629
8	33	CDH2	2.90902	2.53564
8	34	CDH2	2.97652	2.60162
8	35	CDH2	3.03233	2.65591
8	36	CDH2	3.07124	2.69329
8	37	CDH2	3.09527	2.71579
8	38	CDH2	3.13045	2.74945
8	39	CDH2	3.14187	2.75934
9	1	CDH2	0.389008	-0.00124616
9	2	CDH2	0.390549	-0.000878476
9	3	CDH2	0.394427	0.00182667
9	4	CDH2	0.395517	0.00174237
9	5	CDH2	0.397429	0.00248128
9	6	CDH2	0.397157	0.00103555
9	7	CDH2	0.398427	0.00113162
9	8	CDH2	0.397867	-0.000601699
9	9	CDH2	0.395836	-0.00380627
9	10	CDH2	0.396163	-0.00465267
9	11	CDH2	0.400916	-0.00107345
9	12	CDH2	0.402426	-0.000736612
9	13	CDH2	0.404026	-0.000310126
9	14	CDH2	0.402393	-0.00311674
9	15	CDH2	0.402811	-0.00387183
9	16	CDH2	0.408933	0.00107668
9	17	CDH2	0.413014	0.00398412
9	18	CDH2	0.415095	0.00489111
9	19	CDH2	0.42334	0.0119625
9	20	CDH2	0.434431	0.0218803
9	21	CDH2	0.461248	0.0475235
9	22	CDH2	0.510632	0.0957335
9	23	CDH2	0.601448	0.185376
9	24	CDH2	0.762283	0.345038
9	25	CDH2	1.02282	0.604404
9	26	CDH2	1.37885	0.959254
9	27	CDH2	1.75578	1.33501
9	28	CDH2	2.06456	1.64262
9	29	CDH2	2.32201	1.89889
9	30	CDH2	2.51903	2.09475
9	31	CDH2	2.65675	2.23129
9	32	CDH2	2.75904	2.33241
9	33	CDH2	2.84718	2.41937
9	34	CDH2	2.91116	2.48218
9	35	CDH2	2.96202	2.53187
9	36	CDH2	2.99588	2.56455
9	37	CDH2	3.0163	2.5838
9	38	CDH2	3.05527	2.6216
9	39	CDH2	3.06718	2.63233
10	1	POSTN	0.223183	-0.0089135
10	2	POSTN	0.224855	-0.00793293
10	3	POSTN	0.228337	-0.00514275
10	4	POSTN	0.23287	-0.00130121
10	5	POSTN	0.235491	0.000627283
10	6	POSTN	0.237506	0.00195058
10	7	POSTN	0.23907	0.00282265
10	8	POSTN	0.239122	0.00218358
10	9	POSTN	0.237141	-0.000489136
10	10	POSTN	0.237294	-0.00102817
10	11	POSTN	0.240985	0.0019714
10	12	POSTN	0.241527	0.00182146
10	13	POSTN	0.241767	0.00136915
10	14	POSTN	0.2417	0.000611154
10	15	POSTN	0.242075	0.00029395
10	16	POSTN	0.243942	0.00146987
10	17	POSTN	0.243561	0.000396466
10	18	POSTN	0.242703	-0.00115263
10	19	POSTN	0.241417	-0.00313076
10	20	POSTN	0.241481	-0.00375851
10	21	POSTN	0.244421	-0.00150985
10	22	POSTN	0.245156	-0.0014671
10	23	POSTN	0.246406	-0.00090886
10	24	POSTN	0.246792	-0.00121434
10	25	POSTN	0.248967	0.000268625
10	26	POSTN	0.251551	0.00216088
10	27	POSTN	0.253238	0.00315627
10	28	POSTN	0.257368	0.00659462
10	29	POSTN	0.269606	0.0181403
10	30	POSTN	0.292615	0.0404579
10	31	POSTN	0.330405	0.077556
10	32	POSTN	0.399869	0.146329
10	33	POSTN	0.527159	0.272926
10	34	POSTN	0.731396	0.476472
10	35	POSTN	1.02792	0.772301
10	36	POSTN	1.38103	1.12472
10	37	POSTN	1.70659	1.44959
10	38	POSTN	1.95777	1.70008
10	39	POSTN	2.08962	1.83124
11	1	POSTN	0.248465	-0.00105157
11	2	POSTN	0.248424	-0.00203574
11	3	POSTN	0.248804	-0.00259835
11	4	POSTN	0.252616	0.0002707
11	5	POSTN	0.256417	0.00312867
11	6	POSTN	0.257918	0.00368686
11	7	POSTN	0.257713	0.00253878
11	8	POSTN	0.256713	0.000596196
11	9	POSTN	0.256534	-0.000526198
11	10	POSTN	0.256948	-0.00105526
11	11	POSTN	0.259578	0.000632201
11	12	POSTN	0.261036	0.0011473
11	13	POSTN	0.261172	0.000340777
11	14	POSTN	0.260253	-0.00152137
11	15	POSTN	0.260608	-0.0021089
11	16	POSTN	0.263499	-0.00016118
11	17	POSTN	0.262354	-0.00224842
11	18	POSTN	0.262107	-0.00343826
11	19	POSTN	0.263934	-0.00255415
11	20	POSTN	0.264163	-0.00326823
11	21	POSTN	0.266648	-0.00172668
11	22	POSTN	0.269192	-0.000124695
11	23	POSTN	0.269473	-0.000786613
11	24	POSTN	0.26973	-0.00147327
11	25	POSTN	0.272898	0.000751765
11	26	POSTN	0.276823	0.00373461
11	27	POSTN	0.280795	0.00676371
11	28	POSTN	0.285838	0.0108635
11	29	POSTN	0.302848	0.0269306
11	30	POSTN	0.331399	0.054539
11	31	POSTN	0.383741	0.105938
11	32	POSTN	0.476509	0.197764
11	33	POSTN	0.642978	0.363289
11	34	POSTN	0.910943	0.630311
11	35	POSTN	1.2797	0.998129
11	36	POSTN	1.67477	1.39225
11	37	POSTN	2.01982	1.73636
11	38	POSTN	2.2855	2.00109
11	39	POSTN	2.42074	2.13539
12	1	POSTN	0.387695	0.00107186
12	2	POSTN	0.388527	0.00130903
12	3	POSTN	0.39153	0.00371798
12	4	POSTN	0.390774	0.00236784
12	5	POSTN	0.39023	0.00122981
12	6	POSTN	0.389929	0.00033514
12	7	POSTN	0.390321	0.000132512
12	8	POSTN	0.391473	0.000690111
12	9	POSTN	0.387767	-0.00360962
12	10	POSTN	0.387964	-0.00400671
12	11	POSTN	0.393268	0.000702711
12	12	POSTN	0.394916	0.00175688
12	13	POSTN	0.395061	0.00130808
12	14	POSTN	0.39403	-0.000317489
12	15	POSTN	0.394414	-0.000527359
12	16	POSTN	0.396853	0.00131755
12	17	POSTN	0.394128	-0.00200189
12	18	POSTN	0.393268	-0.00345604
12	19	POSTN	0.393909	-0.00340869
12	20	POSTN	0.394539	-0.00337328
12	21	POSTN	0.396996	-0.00150998
12	22	POSTN	0.397671	-0.00142991
12	23	POSTN	0.39884	-0.000854368
12	24	POSTN	0.399268	-0.00102091
12	25	POSTN	0.401233	0.000350118
12	26	POSTN	0.405065	0.00358751
12	27	POSTN	0.410091	0.00802001
12	28	POSTN	0.415162	0.0124972
12	29	POSTN	0.431331	0.0280715
12	30	POSTN	0.456858	0.0530043
12	31	POSTN	0.500276	0.0958286
12	32	POSTN	0.57943	0.174388
12	33	POSTN	0.724058	0.318422
12	34	POSTN	0.957151	0.550921
12	35	POSTN	1.28979	0.882961
12	36	POSTN	1.66927	1.26185
12	37	POSTN	2.00927	1.60126
12	38	POSTN	2.26986	1.86125
12	39	POSTN	2.39624	1.98704
13	1	GAPDH	0.146076	0.00463539
13	2	GAPDH	0.145596	0.00244985
13	3	GAPDH	0.145387	0.00053428
13	4	GAPDH	0.147814	0.00125574
13	5	GAPDH	0.14829	2.6581e-05
13	6	GAPDH	0.148337	-0.00163248
13	7	GAPDH	0.14961	-0.00206502
13	8	GAPDH	0.152818	-0.000563231
13	9	GAPDH	0.157531	0.00244413
13	10	GAPDH	0.162275	0.00548186
13	11	GAPDH	0.176737	0.0182383
13	12	GAPDH	0.197944	0.0377396
13	13	GAPDH	0.237999	0.0760887
13	14	GAPDH	0.310019	0.146403
13	15	GAPDH	0.441137	0.275815
13	16	GAPDH	0.674035	0.507007
13	17	GAPDH	1.02073	0.851995
13	18	GAPDH	1.46091	1.29047
13	19	GAPDH	1.93324	1.76109
13	20	GAPDH	2.31636	2.14251
13	21	GAPDH	2.60552	2.42996
13	22	GAPDH	2.79386	2.6166
13	23	GAPDH	2.9172	2.73823
13	24	GAPDH	2.99749	2.81682
13	25	GAPDH	3.05922	2.87684
13	26	GAPDH	3.10913	2.92504
13	27	GAPDH	3.13897	2.95318
13	28	GAPDH	3.15288	2.96538
13	29	GAPDH	3.1903	3.0011
13	30	GAPDH	3.20867	3.01776
13	31	GAPDH	3.21452	3.0219
13	32	GAPDH	3.21404	3.01972
13	33	GAPDH	3.22628	3.03026
13	34	GAPDH	3.23031	3.03258
13	35	GAPDH	3.23211	3.03267
13	36	GAPDH	3.21832	3.01717
13	37	GAPDH	3.2173	3.01445
13	38	GAPDH	3.2406	3.03604
13	39	GAPDH	3.2382	3.03194
14	1	GAPDH	0.20489	0.00914965
14	2	GAPDH	0.204525	0.0065479
14	3	GAPDH	0.202759	0.00254597
14	4	GAPDH	0.20286	0.000409914
14	5	GAPDH	0.20246	-0.00222579
14	6	GAPDH	0.203134	-0.00378778
14	7	GAPDH	0.210199	0.00104063
14	8	GAPDH	0.212255	0.000859861
14	9	GAPDH	0.214788	0.0011572
14	10	GAPDH	0.220029	0.0041614
14	11	GAPDH	0.234637	0.0165331
14	12	GAPDH	0.25517	0.0348304
14	13	GAPDH	0.296536	0.0739598
14	14	GAPDH	0.369602	0.144789
14	15	GAPDH	0.503514	0.276465
14	16	GAPDH	0.737662	0.508377
14	17	GAPDH	1.09103	0.859512
14	18	GAPDH	1.54253	1.30878
14	19	GAPDH	2.02187	1.78588
14	20	GAPDH	2.41977	2.18154
14	21	GAPDH	2.71833	2.47787
14	22	GAPDH	2.90893	2.66622
14	23	GAPDH	3.04414	2.79921
14	24	GAPDH	3.13194	2.88477
14	25	GAPDH	3.19037	2.94095
14	26	GAPDH	3.23599	2.98434
14	27	GAPDH	3.27268	3.0188
14	28	GAPDH	3.28803	3.03191
14	29	GAPDH	3.32037	3.06202
14	30	GAPDH	3.33743	3.07683
14	31	GAPDH	3.34305	3.08022
14	32	GAPDH	3.3463	3.08124
14	33	GAPDH	3.36554	3.09823
14	34	GAPDH	3.37316	3.10363
14	35	GAPDH	3.37401	3.10223
14	36	GAPDH	3.36052	3.08651
14	37	GAPDH	3.35358	3.07734
14	38	GAPDH	3.37202	3.09354
14	39	GAPDH	3.37045	3.08973
15	1	GAPDH	0.154047	-0.000596263
15	2	GAPDH	0.155499	-0.00131361
15	3	GAPDH	0.158845	-0.000137205
15	4	GAPDH	0.161152	9.57932e-07
15	5	GAPDH	0.16443	0.00110972
15	6	GAPDH	0.165225	-0.000264628
15	7	GAPDH	0.166197	-0.00146265
15	8	GAPDH	0.169927	9.87351e-05
15	9	GAPDH	0.172653	0.000655069
15	10	GAPDH	0.177835	0.00366792
15	11	GAPDH	0.191972	0.0156363
15	12	GAPDH	0.213902	0.0353966
15	13	GAPDH	0.255768	0.0750932
15	14	GAPDH	0.331245	0.148401
15	15	GAPDH	0.469643	0.284629
15	16	GAPDH	0.71098	0.523798
15	17	GAPDH	1.07429	0.884939
15	18	GAPDH	1.53208	1.34056
15	19	GAPDH	2.02301	1.82932
15	20	GAPDH	2.42352	2.22766
15	21	GAPDH	2.72478	2.52675
15	22	GAPDH	2.91473	2.71453
15	23	GAPDH	3.04642	2.84405
15	24	GAPDH	3.13375	2.92921
15	25	GAPDH	3.20413	2.99742
15	26	GAPDH	3.24731	3.03844
15	27	GAPDH	3.2781	3.06705
15	28	GAPDH	3.2922	3.07898
15	29	GAPDH	3.32473	3.10934
15	30	GAPDH	3.34499	3.12744
15	31	GAPDH	3.3504	3.13068
15	32	GAPDH	3.35417	3.13228
15	33	GAPDH	3.36978	3.14572
15	34	GAPDH	3.37614	3.14991
15	35	GAPDH	3.37603	3.14763
15	36	GAPDH	3.36518	3.13461
15	37	GAPDH	3.36513	3.13239
15	38	GAPDH	3.38369	3.14878
15	39	GAPDH	3.38278	3.1457
16	1	CALD1	0.133452	-0.00144181
16	2	CALD1	0.135053	-0.0013516
16	3	CALD1	0.137215	-0.000700018
16	4	CALD1	0.139217	-0.000209205
16	5	CALD1	0.141391	0.000454119
16	6	CALD1	0.143328	0.000880797
16	7	CALD1	0.146362	0.00240383
16	8	CALD1	0.14651	0.00104158
16	9	CALD1	0.146565	-0.000414088
16	10	CALD1	0.147032	-0.001458
16	11	CALD1	0.149868	-0.000133144
16	12	CALD1	0.15093	-0.000582087
16	13	CALD1	0.15293	-9.26597e-05
16	14	CALD1	0.152733	-0.00179977
16	15	CALD1	0.153064	-0.00297969
16	16	CALD1	0.15715	-0.000404098
16	17	CALD1	0.159717	0.00065214
16	18	CALD1	0.160587	1.12695e-05
16	19	CALD1	0.165416	0.00332903
16	20	CALD1	0.174203	0.0106051
16	21	CALD1	0.190973	0.0258648
16	22	CALD1	0.221811	0.0551922
16	23	CALD1	0.281626	0.113497
16	24	CALD1	0.390048	0.220408
16	25	CALD1	0.582054	0.410903
16	26	CALD1	0.884949	0.712287
16	27	CALD1	1.2615	1.08733
16	28	CALD1	1.5939	1.41822
16	29	CALD1	1.89397	1.71678
16	30	CALD1	2.18268	2.00397
16	31	CALD1	2.4041	2.22389
16	32	CALD1	2.55758	2.37585
16	33	CALD1	2.67806	2.49482
16	34	CALD1	2.7674	2.58265
16	35	CALD1	2.82998	2.64372
16	36	CALD1	2.87553	2.68776
16	37	CALD1	2.91074	2.72146
16	38	CALD1	2.95691	2.76612
16	39	CALD1	2.97321	2.78091
17	1	CALD1	0.138719	-0.00365438
17	2	CALD1	0.140407	-0.00340207
17	3	CALD1	0.143491	-0.00175445
17	4	CALD1	0.145994	-0.000687708
17	5	CALD1	0.149112	0.000993918
17	6	CALD1	0.152103	0.00254821
17	7	CALD1	0.152701	0.00170974
17	8	CALD1	0.152746	0.000319297
17	9	CALD1	0.154112	0.000248234
17	10	CALD1	0.1546	-0.000699152
17	11	CALD1	0.15687	0.000134181
17	12	CALD1	0.158054	-0.00011823
17	13	CALD1	0.159214	-0.000394229
17	14	CALD1	0.15889	-0.00215458
17	15	CALD1	0.15907	-0.00341042
17	16	CALD1	0.162537	-0.0013801
17	17	CALD1	0.165965	0.000611555
17	18	CALD1	0.167367	0.000577446
17	19	CALD1	0.171682	0.00345629
17	20	CALD1	0.179855	0.010193
17	21	CALD1	0.197432	0.0263337
17	22	CALD1	0.228278	0.0557434
17	23	CALD1	0.288481	0.11451
17	24	CALD1	0.397495	0.222088
17	25	CALD1	0.591131	0.414287
17	26	CALD1	0.892554	0.714274
17	27	CALD1	1.26711	1.08739
17	28	CALD1	1.60228	1.42113
17	29	CALD1	1.90358	1.72099
17	30	CALD1	2.19556	2.01153
17	31	CALD1	2.41824	2.23278
17	32	CALD1	2.56857	2.38167
17	33	CALD1	2.69192	2.50359
17	34	CALD1	2.77744	2.58767
17	35	CALD1	2.84337	2.65216
17	36	CALD1	2.89072	2.69808
17	37	CALD1	2.9248	2.73073
17	38	CALD1	2.96984	2.77432
17	39	CALD1	2.98854	2.79159
18	1	CALD1	0.228726	0.00308542
18	2	CALD1	0.228398	0.00067143
18	3	CALD1	0.227907	-0.00190531
18	4	CALD1	0.229664	-0.00223279
18	5	CALD1	0.236307	0.00232386
18	6	CALD1	0.237483	0.00141469
18	7	CALD1	0.238477	0.000323963
18	8	CALD1	0.241557	0.00131806
18	9	CALD1	0.241922	-0.000401855
18	10	CALD1	0.244312	-9.76991e-05
18	11	CALD1	0.249148	0.00265278
18	12	CALD1	0.249878	0.00129786
18	13	CALD1	0.249695	-0.000970464
18	14	CALD1	0.250445	-0.00230669
18	15	CALD1	0.251326	-0.00351045
18	16	CALD1	0.255947	-0.000975073
18	17	CALD1	0.259518	0.000510403
18	18	CALD1	0.263652	0.00255873
18	19	CALD1	0.272227	0.00904896
18	20	CALD1	0.285836	0.0205721
18	21	CALD1	0.314824	0.0474749
18	22	CALD1	0.368289	0.0988546
18	23	CALD1	0.467523	0.196003
18	24	CALD1	0.638162	0.364556
18	25	CALD1	0.894619	0.618928
18	26	CALD1	1.20111	0.923331
18	27	CALD1	1.51692	1.23706
18	28	CALD1	1.80371	1.52176
18	29	CALD1	2.05409	1.77006
18	30	CALD1	2.23688	1.95077
18	31	CALD1	2.36122	2.07302
18	32	CALD1	2.45251	2.16222
18	33	CALD1	2.53454	2.24217
18	34	CALD1	2.5897	2.29524
18	35	CALD1	2.63791	2.34136
18	36	CALD1	2.6674	2.36877
18	37	CALD1	2.68753	2.38681
18	38	CALD1	2.71752	2.41472
18	39	CALD1	2.71932	2.41443
19	1	CDH2	-0.13887	0.0351114
19	2	CDH2	-0.148911	0.0260931
19	3	CDH2	-0.162264	0.0137638
19	4	CDH2	-0.169823	0.00722731
19	5	CDH2	-0.17748	0.000592633
19	6	CDH2	-0.186156	-0.00706007
19	7	CDH2	-0.187084	-0.00696502
19	8	CDH2	-0.184175	-0.00303296
19	9	CDH2	-0.19024	-0.0080755
19	10	CDH2	-0.190564	-0.00737652
19	11	CDH2	-0.184439	-0.00022883
19	12	CDH2	-0.183062	0.00217144
19	13	CDH2	-0.184659	0.00159648
19	14	CDH2	-0.190966	-0.00368754
19	15	CDH2	-0.190397	-0.0020953
19	16	CDH2	-0.183299	0.00602502
19	17	CDH2	-0.188586	0.00176181
19	18	CDH2	-0.190158	0.00121265
19	19	CDH2	-0.188222	0.00417064
19	20	CDH2	-0.185788	0.00762798
19	21	CDH2	-0.177447	0.016992
19	22	CDH2	-0.169791	0.025671
19	23	CDH2	-0.153962	0.0425224
19	24	CDH2	-0.133513	0.0639944
19	25	CDH2	-0.0888438	0.109686
19	26	CDH2	-0.0102913	0.189262
19	27	CDH2	0.122439	0.323015
19	28	CDH2	0.34021	0.541808
19	29	CDH2	0.660616	0.863238
19	30	CDH2	0.992839	1.19648
19	31	CDH2	1.26126	1.46592
19	32	CDH2	1.46772	1.67341
19	33	CDH2	1.64276	1.84947
19	34	CDH2	1.77365	1.98139
19	35	CDH2	1.86945	2.0782
19	36	CDH2	1.92786	2.13764
19	37	CDH2	1.96958	2.18038
19	38	CDH2	2.02439	2.23622
19	39	CDH2	2.0513	2.26415
20	1	CDH2	0.337705	-0.0077949
20	2	CDH2	0.338208	-0.0081607
20	3	CDH2	0.341281	-0.00595591
20	4	CDH2	0.34776	-0.000344919
20	5	CDH2	0.351199	0.00222534
20	6	CDH2	0.352369	0.00252761
20	7	CDH2	0.352164	0.00145439
20	8	CDH2	0.351889	0.000311044
20	9	CDH2	0.352262	-0.00018461
20	10	CDH2	0.352738	-0.000576641
20	11	CDH2	0.355099	0.000915997
20	12	CDH2	0.355409	0.000357728
20	13	CDH2	0.357223	0.00130317
20	14	CDH2	0.357152	0.000363993
20	15	CDH2	0.357256	-0.00040009
20	16	CDH2	0.359487	0.000963176
20	17	CDH2	0.359862	0.000469847
20	18	CDH2	0.359623	-0.0006375
20	19	CDH2	0.35989	-0.00123877
20	20	CDH2	0.360443	-0.00155386
20	21	CDH2	0.367198	0.00433242
20	22	CDH2	0.373172	0.00943856
20	23	CDH2	0.38699	0.0223879
20	24	CDH2	0.409701	0.0442309
20	25	CDH2	0.456256	0.0899175
20	26	CDH2	0.539743	0.172536
20	27	CDH2	0.686033	0.317958
20	28	CDH2	0.925487	0.556543
20	29	CDH2	1.27223	0.902415
20	30	CDH2	1.64606	1.27538
20	31	CDH2	1.95568	1.58413
20	32	CDH2	2.20026	1.82784
20	33	CDH2	2.3999	2.02661
20	34	CDH2	2.54464	2.17049
20	35	CDH2	2.65487	2.27985
20	36	CDH2	2.72641	2.35052
20	37	CDH2	2.77603	2.39927
20	38	CDH2	2.83597	2.45834
20	39	CDH2	2.86549	2.487
21	1	CDH2	0.353198	-0.00249025
21	2	CDH2	0.353289	-0.00351424
21	3	CDH2	0.354953	-0.00296589
21	4	CDH2	0.358823	-0.000210738
21	5	CDH2	0.362921	0.00277183
21	6	CDH2	0.363876	0.00261196
21	7	CDH2	0.363833	0.00145407
21	8	CDH2	0.363447	-4.70915e-05
21	9	CDH2	0.362344	-0.00226514
21	10	CDH2	0.362331	-0.00339338
21	11	CDH2	0.366665	-0.000174092
21	12	CDH2	0.368837	0.000882654
21	13	CDH2	0.37061	0.00153987
21	14	CDH2	0.370241	5.66538e-05
21	15	CDH2	0.370914	-0.000386223
21	16	CDH2	0.373829	0.00141409
21	17	CDH2	0.374008	0.000478045
21	18	CDH2	0.373727	-0.000918297
21	19	CDH2	0.3743	-0.00146051
21	20	CDH2	0.375172	-0.00170386
21	21	CDH2	0.380307	0.00231605
21	22	CDH2	0.386692	0.0075861
21	23	CDH2	0.400219	0.0199982
21	24	CDH2	0.422217	0.0408814
21	25	CDH2	0.468593	0.0861426
21	26	CDH2	0.551324	0.167758
21	27	CDH2	0.700607	0.315926
21	28	CDH2	0.945418	0.559622
21	29	CDH2	1.29984	0.91293
21	30	CDH2	1.68198	1.29395
21	31	CDH2	1.99952	1.61037
21	32	CDH2	2.24776	1.8575
21	33	CDH2	2.45393	2.06256
21	34	CDH2	2.60581	2.21332
21	35	CDH2	2.71057	2.31697
21	36	CDH2	2.78277	2.38805
21	37	CDH2	2.83404	2.43821
21	38	CDH2	2.89565	2.4987
21	39	CDH2	2.92343	2.52537
22	1	POSTN	0.216581	-0.00512978
22	2	POSTN	0.217065	-0.00578907
22	3	POSTN	0.221328	-0.00266896
22	4	POSTN	0.223318	-0.00182288
22	5	POSTN	0.225905	-0.000378598
22	6	POSTN	0.228089	0.000662026
22	7	POSTN	0.229528	0.000957354
22	8	POSTN	0.231777	0.00206292
22	9	POSTN	0.231508	0.00065084
22	10	POSTN	0.231829	-0.000171702
22	11	POSTN	0.235184	0.0020406
22	12	POSTN	0.236361	0.00207355
22	13	POSTN	0.237001	0.00157043
22	14	POSTN	0.237093	0.000519376
22	15	POSTN	0.237176	-0.000540944
22	16	POSTN	0.239215	0.00035432
22	17	POSTN	0.240882	0.000878366
22	18	POSTN	0.24137	0.000222567
22	19	POSTN	0.24084	-0.00145006
22	20	POSTN	0.240615	-0.00281858
22	21	POSTN	0.242849	-0.00172771
22	22	POSTN	0.243322	-0.00239836
22	23	POSTN	0.245178	-0.00168586
22	24	POSTN	0.2456	-0.00240755
22	25	POSTN	0.247967	-0.00118336
22	26	POSTN	0.252901	0.00260675
22	27	POSTN	0.256093	0.00465546
22	28	POSTN	0.262978	0.0103972
22	29	POSTN	0.281164	0.0274406
22	30	POSTN	0.309582	0.0547145
22	31	POSTN	0.362363	0.106352
22	32	POSTN	0.460276	0.203122
22	33	POSTN	0.635825	0.377528
22	34	POSTN	0.911555	0.652115
22	35	POSTN	1.29146	1.03087
22	36	POSTN	1.7126	1.45088
22	37	POSTN	2.06917	1.8063
22	38	POSTN	2.32932	2.0653
22	39	POSTN	2.46079	2.19564
23	1	POSTN	0.258177	0.00366815
23	2	POSTN	0.257549	0.00182667
23	3	POSTN	0.257161	0.000225677
23	4	POSTN	0.259464	0.00131577
23	5	POSTN	0.261965	0.00260393
23	6	POSTN	0.262217	0.00164264
23	7	POSTN	0.262211	0.000423706
23	8	POSTN	0.26273	-0.000270407
23	9	POSTN	0.263197	-0.00101629
23	10	POSTN	0.26402	-0.00140662
23	11	POSTN	0.267555	0.000914901
23	12	POSTN	0.268034	0.000180853
23	13	POSTN	0.268188	-0.000878041
23	14	POSTN	0.268389	-0.00189011
23	15	POSTN	0.269676	-0.00181637
23	16	POSTN	0.271967	-0.000738407
23	17	POSTN	0.273132	-0.000786346
23	18	POSTN	0.273568	-0.00156277
23	19	POSTN	0.275733	-0.000610665
23	20	POSTN	0.276521	-0.00103572
23	21	POSTN	0.278168	-0.000602056
23	22	POSTN	0.280116	0.000132942
23	23	POSTN	0.28108	-0.000116163
23	24	POSTN	0.281315	-0.00109396
23	25	POSTN	0.283494	-0.000128952
23	26	POSTN	0.286692	0.00185622
23	27	POSTN	0.290705	0.00465625
23	28	POSTN	0.29565	0.00838829
23	29	POSTN	0.313784	0.0253093
23	30	POSTN	0.344824	0.055136
23	31	POSTN	0.393014	0.102114
23	32	POSTN	0.483821	0.191707
23	33	POSTN	0.65053	0.357203
23	34	POSTN	0.914211	0.619671
23	35	POSTN	1.27595	0.980196
23	36	POSTN	1.67208	1.37511
23	37	POSTN	2.02431	1.72613
23	38	POSTN	2.29167	1.99228
23	39	POSTN	2.42713	2.12652
24	1	POSTN	0.349736	0.00868664
24	2	POSTN	0.349582	0.00745192
24	3	POSTN	0.348252	0.00504138
24	4	POSTN	0.348587	0.00429625
24	5	POSTN	0.349232	0.00386015
24	6	POSTN	0.34861	0.00215768
24	7	POSTN	0.348372	0.000839519
24	8	POSTN	0.348081	-0.000532261
24	9	POSTN	0.347177	-0.00251639
24	10	POSTN	0.347791	-0.0029825
24	11	POSTN	0.351463	-0.000391439
24	12	POSTN	0.353066	0.000131554
24	13	POSTN	0.352988	-0.00102771
24	14	POSTN	0.350173	-0.00492258
24	15	POSTN	0.350754	-0.00542258
24	16	POSTN	0.356224	-0.00103253
24	17	POSTN	0.35692	-0.00141734
24	18	POSTN	0.356649	-0.00276823
24	19	POSTN	0.356794	-0.003704
24	20	POSTN	0.3571	-0.0044789
24	21	POSTN	0.360654	-0.0020046
24	22	POSTN	0.362149	-0.00159048
24	23	POSTN	0.365287	0.000467248
24	24	POSTN	0.366832	0.000932037
24	25	POSTN	0.371104	0.00412296
24	26	POSTN	0.37358	0.00551916
24	27	POSTN	0.376565	0.00742358
24	28	POSTN	0.385328	0.0151058
24	29	POSTN	0.408368	0.0370658
24	30	POSTN	0.448341	0.0759582
24	31	POSTN	0.511877	0.138414
24	32	POSTN	0.63207	0.257526
24	33	POSTN	0.845867	0.470242
24	34	POSTN	1.16251	0.785807
24	35	POSTN	1.55085	1.17307
24	36	POSTN	1.91444	1.53558
24	37	POSTN	2.21689	1.83694
24	38	POSTN	2.44132	2.06029
24	39	POSTN	2.55463	2.17252
25	1	GAPDH	0.260314	0.0030787
25	2	GAPDH	0.259386	0.00161364
25	3	GAPDH	0.258361	5.19582e-05
25	4	GAPDH	0.259974	0.00112784
25	5	GAPDH	0.260275	0.000891413
25	6	GAPDH	0.258583	-0.0013379
25	7	GAPDH	0.258264	-0.00219446
25	8	GAPDH	0.259881	-0.00111401
25	9	GAPDH	0.264107	0.00257515
25	10	GAPDH	0.267869	0.00579904
25	11	GAPDH	0.282281	0.0196743
25	12	GAPDH	0.30222	0.0390758
25	13	GAPDH	0.341434	0.0777528
25	14	GAPDH	0.409842	0.145624
25	15	GAPDH	0.535295	0.270539
25	16	GAPDH	0.762049	0.496757
25	17	GAPDH	1.10285	0.837025
25	18	GAPDH	1.53675	1.27038
25	19	GAPDH	2.01044	1.74353
25	20	GAPDH	2.39534	2.1279
25	21	GAPDH	2.68871	2.42073
25	22	GAPDH	2.88113	2.61261
25	23	GAPDH	3.00813	2.73907
25	24	GAPDH	3.08917	2.81958
25	25	GAPDH	3.15289	2.88276
25	26	GAPDH	3.20298	2.93231
25	27	GAPDH	3.23285	2.96164
25	28	GAPDH	3.24714	2.9754
25	29	GAPDH	3.28576	3.01349
25	30	GAPDH	3.30659	3.03378
25	31	GAPDH	3.3046	3.03125
25	32	GAPDH	3.30483	3.03094
25	33	GAPDH	3.3226	3.04817
25	34	GAPDH	3.33213	3.05717
25	35	GAPDH	3.33336	3.05786
25	36	GAPDH	3.31273	3.0367
25	37	GAPDH	3.30881	3.03224
25	38	GAPDH	3.33213	3.05502
25	39	GAPDH	3.32885	3.0512
26	1	GAPDH	0.193824	0.00177198
26	2	GAPDH	0.193957	-0.000535686
26	3	GAPDH	0.195971	-0.000961122
26	4	GAPDH	0.199467	9.40657e-05
26	5	GAPDH	0.203129	0.00131564
26	6	GAPDH	0.204893	0.000639581
26	7	GAPDH	0.206181	-0.000512197
26	8	GAPDH	0.208273	-0.000860505
26	9	GAPDH	0.211858	0.000284537
26	10	GAPDH	0.217459	0.00344505
26	11	GAPDH	0.229967	0.0135131
26	12	GAPDH	0.24781	0.0289152
26	13	GAPDH	0.283503	0.0621682
26	14	GAPDH	0.352368	0.128593
26	15	GAPDH	0.476138	0.249923
26	16	GAPDH	0.69437	0.465715
26	17	GAPDH	1.02768	0.796584
26	18	GAPDH	1.46298	1.22944
26	19	GAPDH	1.94488	1.7089
26	20	GAPDH	2.35802	2.1196
26	21	GAPDH	2.66992	2.42906
26	22	GAPDH	2.87095	2.62765
26	23	GAPDH	3.00329	2.75755
26	24	GAPDH	3.09142	2.84324
26	25	GAPDH	3.16144	2.91082
26	26	GAPDH	3.21228	2.95923
26	27	GAPDH	3.24678	2.99128
26	28	GAPDH	3.25939	3.00146
26	29	GAPDH	3.2952	3.03482
26	30	GAPDH	3.32153	3.05871
26	31	GAPDH	3.32825	3.06299
26	32	GAPDH	3.3216	3.0539
26	33	GAPDH	3.33924	3.0691
26	34	GAPDH	3.34872	3.07614
26	35	GAPDH	3.35067	3.07565
26	36	GAPDH	3.33696	3.0595
26	37	GAPDH	3.33127	3.05137
26	38	GAPDH	3.34705	3.06471
26	39	GAPDH	3.34235	3.05757
27	1	GAPDH	0.179704	0.00271308
27	2	GAPDH	0.179835	0.000679785
27	3	GAPDH	0.181338	1.73194e-05
27	4	GAPDH	0.182825	-0.000659749
27	5	GAPDH	0.186108	0.000457998
27	6	GAPDH	0.188177	0.000362432
27	7	GAPDH	0.190267	0.000287609
27	8	GAPDH	0.191845	-0.000299679
27	9	GAPDH	0.194144	-0.000165931
27	10	GAPDH	0.198948	0.00247367
27	11	GAPDH	0.212909	0.0142697
27	12	GAPDH	0.233259	0.0324545
27	13	GAPDH	0.27233	0.0693609
27	14	GAPDH	0.341784	0.13665
27	15	GAPDH	0.469698	0.262399
27	16	GAPDH	0.69806	0.488596
27	17	GAPDH	1.04395	0.832321
27	18	GAPDH	1.49416	1.28037
27	19	GAPDH	1.98809	1.77213
27	20	GAPDH	2.40324	2.18512
27	21	GAPDH	2.71388	2.4936
27	22	GAPDH	2.91669	2.69424
27	23	GAPDH	3.04943	2.82482
27	24	GAPDH	3.1368	2.91002
27	25	GAPDH	3.20929	2.98034
27	26	GAPDH	3.25508	3.02396
27	27	GAPDH	3.2867	3.05342
27	28	GAPDH	3.30018	3.06474
27	29	GAPDH	3.3346	3.09699
27	30	GAPDH	3.36052	3.12075
27	31	GAPDH	3.36798	3.12605
27	32	GAPDH	3.36756	3.12346
27	33	GAPDH	3.38412	3.13785
27	34	GAPDH	3.38694	3.13851
27	35	GAPDH	3.38926	3.13866
27	36	GAPDH	3.37311	3.12035
27	37	GAPDH	3.37257	3.11765
27	38	GAPDH	3.39196	3.13487
27	39	GAPDH	3.38683	3.12758
28	1	CALD1	0.437658	0.0136707
28	2	CALD1	0.435617	0.0108521
28	3	CALD1	0.432428	0.00688637
28	4	CALD1	0.429274	0.00295526
28	5	CALD1	0.428009	0.000913181
28	6	CALD1	0.427576	-0.000297
28	7	CALD1	0.42759	-0.00106021
28	8	CALD1	0.426997	-0.00242959
28	9	CALD1	0.425214	-0.00499008
28	10	CALD1	0.425787	-0.00519426
28	11	CALD1	0.429486	-0.00227223
28	12	CALD1	0.430415	-0.00212005
28	13	CALD1	0.431369	-0.00194311
28	14	CALD1	0.432662	-0.00142708
28	15	CALD1	0.43433	-0.000536708
28	16	CALD1	0.439234	0.00359086
28	17	CALD1	0.444345	0.00792465
28	18	CALD1	0.449338	0.0121403
28	19	CALD1	0.467182	0.0292077
28	20	CALD1	0.492869	0.0541172
28	21	CALD1	0.548224	0.108695
28	22	CALD1	0.649932	0.209626
28	23	CALD1	0.825761	0.384678
28	24	CALD1	1.09077	0.648909
28	25	CALD1	1.40733	0.964689
28	26	CALD1	1.73724	1.29383
28	27	CALD1	2.05379	1.6096
28	28	CALD1	2.30657	1.8616
28	29	CALD1	2.51964	2.0739
28	30	CALD1	2.67089	2.22437
28	31	CALD1	2.77392	2.32662
28	32	CALD1	2.85156	2.40348
28	33	CALD1	2.92126	2.4724
28	34	CALD1	2.96169	2.51206
28	35	CALD1	3.00567	2.55526
28	36	CALD1	3.03049	2.57931
28	37	CALD1	3.04722	2.59526
28	38	CALD1	3.08062	2.62788
28	39	CALD1	3.08605	2.63253
29	1	CALD1	0.128672	-0.00259552
29	2	CALD1	0.129142	-0.00371178
29	3	CALD1	0.131909	-0.00253123
29	4	CALD1	0.136201	0.000173994
29	5	CALD1	0.139553	0.00194011
29	6	CALD1	0.140152	0.000952082
29	7	CALD1	0.142296	0.00150955
29	8	CALD1	0.143908	0.00153498
29	9	CALD1	0.142246	-0.00171298
29	10	CALD1	0.14261	-0.00293576
29	11	CALD1	0.147625	0.000492238
29	12	CALD1	0.15023	0.00151096
29	13	CALD1	0.150933	0.000627847
29	14	CALD1	0.150577	-0.00131533
29	15	CALD1	0.151101	-0.00237707
29	16	CALD1	0.15551	0.000445321
29	17	CALD1	0.158337	0.00168528
29	18	CALD1	0.162553	0.00431445
29	19	CALD1	0.173629	0.0138041
29	20	CALD1	0.190465	0.029054
29	21	CALD1	0.229355	0.0663575
29	22	CALD1	0.295809	0.131225
29	23	CALD1	0.416813	0.250643
29	24	CALD1	0.628891	0.461134
29	25	CALD1	0.96032	0.790976
29	26	CALD1	1.3786	1.20767
29	27	CALD1	1.7605	1.58799
29	28	CALD1	2.03808	1.86397
29	29	CALD1	2.31386	2.13817
29	30	CALD1	2.54705	2.36977
29	31	CALD1	2.70492	2.52606
29	32	CALD1	2.8135	2.63305
29	33	CALD1	2.90391	2.72187
29	34	CALD1	2.97274	2.78912
29	35	CALD1	3.02712	2.84192
29	36	CALD1	3.06021	2.87342
29	37	CALD1	3.08678	2.8984
29	38	CALD1	3.12511	2.93514
29	39	CALD1	3.13851	2.94695
30	1	CALD1	0.139947	-0.00106216
30	2	CALD1	0.14132	-0.00149365
30	3	CALD1	0.143508	-0.00111098
30	4	CALD1	0.147341	0.00091723
30	5	CALD1	0.148835	0.000607001
30	6	CALD1	0.152105	0.00207168
30	7	CALD1	0.153891	0.00205304
30	8	CALD1	0.153294	-0.000349137
30	9	CALD1	0.154643	-0.000805234
30	10	CALD1	0.1568	-0.000453494
30	11	CALD1	0.158438	-0.000619912
30	12	CALD1	0.159366	-0.00149755
30	13	CALD1	0.160941	-0.00172695
30	14	CALD1	0.162305	-0.00216803
30	15	CALD1	0.163599	-0.00267936
30	16	CALD1	0.167951	-0.00013155
30	17	CALD1	0.171676	0.00178806
30	18	CALD1	0.175798	0.00410519
30	19	CALD1	0.184461	0.0109637
30	20	CALD1	0.20382	0.0285175
30	21	CALD1	0.241211	0.0641038
30	22	CALD1	0.308119	0.129206
30	23	CALD1	0.433746	0.253028
30	24	CALD1	0.650145	0.467622
30	25	CALD1	0.987665	0.803338
30	26	CALD1	1.41128	1.22514
30	27	CALD1	1.79775	1.60981
30	28	CALD1	2.08027	1.89053
30	29	CALD1	2.35547	2.16392
30	30	CALD1	2.58748	2.39413
30	31	CALD1	2.74265	2.54749
30	32	CALD1	2.85379	2.65683
30	33	CALD1	2.94702	2.74825
30	34	CALD1	3.01603	2.81546
30	35	CALD1	3.0639	2.86153
30	36	CALD1	3.09857	2.89438
30	37	CALD1	3.11904	2.91305
30	38	CALD1	3.15939	2.9516
30	39	CALD1	3.17386	2.96427
31	1	CDH2	0.311458	-0.00504825
31	2	CDH2	0.311828	-0.00578947
31	3	CDH2	0.316568	-0.00216009
31	4	CDH2	0.320991	0.00115294
31	5	CDH2	0.322032	0.00108388
31	6	CDH2	0.322418	0.000358901
31	7	CDH2	0.324969	0.00179924
31	8	CDH2	0.325433	0.00115294
31	9	CDH2	0.323686	-0.001704
31	10	CDH2	0.323928	-0.00257248
31	11	CDH2	0.327805	0.000193467
31	12	CDH2	0.329292	0.000570162
31	13	CDH2	0.330329	0.000496752
31	14	CDH2	0.330424	-0.00051853
31	15	CDH2	0.331459	-0.000594711
31	16	CDH2	0.333238	7.43448e-05
31	17	CDH2	0.334467	0.00019325
31	18	CDH2	0.334925	-0.000459368
31	19	CDH2	0.337077	0.00058177
31	20	CDH2	0.337957	0.000351541
31	21	CDH2	0.343811	0.00509457
31	22	CDH2	0.352834	0.013007
31	23	CDH2	0.368199	0.0272621
31	24	CDH2	0.397423	0.0553754
31	25	CDH2	0.453798	0.11064
31	26	CDH2	0.557711	0.213443
31	27	CDH2	0.740591	0.395212
31	28	CDH2	1.03246	0.685975
31	29	CDH2	1.42862	1.08102
31	30	CDH2	1.82474	1.47603
31	31	CDH2	2.14698	1.79716
31	32	CDH2	2.39931	2.04838
31	33	CDH2	2.60745	2.25541
31	34	CDH2	2.75749	2.40434
31	35	CDH2	2.86462	2.51035
31	36	CDH2	2.93952	2.58415
31	37	CDH2	2.98657	2.63009
31	38	CDH2	3.04539	2.6878
31	39	CDH2	3.07969	2.72099
32	1	CDH2	0.322446	-0.00746571
32	2	CDH2	0.322656	-0.00810409
32	3	CDH2	0.325888	-0.00571974
32	4	CDH2	0.331216	-0.00123921
32	5	CDH2	0.335286	0.00198282
32	6	CDH2	0.337196	0.0030452
32	7	CDH2	0.337278	0.00227912
32	8	CDH2	0.335821	-2.58984e-05
32	9	CDH2	0.337005	0.000309959
32	10	CDH2	0.338529	0.000986725
32	11	CDH2	0.339572	0.00118183
32	12	CDH2	0.339862	0.000623883
32	13	CDH2	0.339839	-0.000246747
32	14	CDH2	0.339898	-0.0010359
32	15	CDH2	0.341313	-0.000468774
32	16	CDH2	0.342901	0.000270726
32	17	CDH2	0.342927	-0.0005507
32	18	CDH2	0.343075	-0.00125104
32	19	CDH2	0.344997	-0.000176501
32	20	CDH2	0.346056	3.42462e-05
32	21	CDH2	0.354075	0.00720556
32	22	CDH2	0.365835	0.0181176
32	23	CDH2	0.385059	0.0364941
32	24	CDH2	0.418262	0.0688494
32	25	CDH2	0.480853	0.130592
32	26	CDH2	0.596255	0.245146
32	27	CDH2	0.797752	0.445796
32	28	CDH2	1.10858	0.755778
32	29	CDH2	1.51174	1.15809
32	30	CDH2	1.89527	1.54077
32	31	CDH2	2.19929	1.84394
32	32	CDH2	2.43619	2.07999
32	33	CDH2	2.62927	2.27223
32	34	CDH2	2.77392	2.41603
32	35	CDH2	2.8767	2.51796
32	36	CDH2	2.9366	2.57701
32	37	CDH2	2.98855	2.62811
32	38	CDH2	3.04636	2.68507
32	39	CDH2	3.07117	2.70904
33	1	CDH2	0.442049	0.0089573
33	2	CDH2	0.441042	0.0079798
33	3	CDH2	0.438108	0.00507663
33	4	CDH2	0.436775	0.00377279
33	5	CDH2	0.435786	0.0028141
33	6	CDH2	0.433987	0.00104461
33	7	CDH2	0.43269	-0.000222029
33	8	CDH2	0.428999	-0.00388272
33	9	CDH2	0.425009	-0.00784289
33	10	CDH2	0.426136	-0.00668633
33	11	CDH2	0.433323	0.000531393
33	12	CDH2	0.434145	0.00138307
33	13	CDH2	0.432231	-0.000501516
33	14	CDH2	0.428502	-0.00419973
33	15	CDH2	0.429191	-0.00348126
33	16	CDH2	0.435353	0.00271088
33	17	CDH2	0.435708	0.00309597
33	18	CDH2	0.435443	0.0028604
33	19	CDH2	0.436079	0.00352662
33	20	CDH2	0.437614	0.00509127
33	21	CDH2	0.446655	0.0141629
33	22	CDH2	0.454478	0.0220154
33	23	CDH2	0.471343	0.0389106
33	24	CDH2	0.500991	0.0685889
33	25	CDH2	0.55601	0.123638
33	26	CDH2	0.65667	0.224328
33	27	CDH2	0.831477	0.399165
33	28	CDH2	1.10494	0.672659
33	29	CDH2	1.47804	1.04579
33	30	CDH2	1.84745	1.41522
33	31	CDH2	2.13807	1.70588
33	32	CDH2	2.36176	1.92959
33	33	CDH2	2.5527	2.12057
33	34	CDH2	2.68725	2.25515
33	35	CDH2	2.78276	2.35068
33	36	CDH2	2.85227	2.42023
33	37	CDH2	2.90632	2.4743
33	38	CDH2	2.96409	2.53211
33	39	CDH2	2.98504	2.55309
34	1	POSTN	0.203216	-0.00546241
34	2	POSTN	0.204486	-0.00514052
34	3	POSTN	0.208806	-0.00176818
34	4	POSTN	0.211108	-0.00041499
34	5	POSTN	0.213651	0.00118065
34	6	POSTN	0.216254	0.00283527
34	7	POSTN	0.21729	0.00292265
34	8	POSTN	0.216187	0.000871712
34	9	POSTN	0.214564	-0.00169901
34	10	POSTN	0.215097	-0.00211471
34	11	POSTN	0.219054	0.000894457
34	12	POSTN	0.21981	0.000701856
34	13	POSTN	0.22232	0.00226387
34	14	POSTN	0.220421	-0.000582973
34	15	POSTN	0.220358	-0.00159444
34	16	POSTN	0.223829	0.000928565
34	17	POSTN	0.223196	-0.000652094
34	18	POSTN	0.222297	-0.00250011
34	19	POSTN	0.221543	-0.00420205
34	20	POSTN	0.222101	-0.00459187
34	21	POSTN	0.227737	9.58577e-05
34	22	POSTN	0.229827	0.00123794
34	23	POSTN	0.22995	0.000412561
34	24	POSTN	0.231321	0.000835423
34	25	POSTN	0.231721	0.000287668
34	26	POSTN	0.233613	0.00123159
34	27	POSTN	0.23675	0.00342033
34	28	POSTN	0.243343	0.0090651
34	29	POSTN	0.253767	0.0185406
34	30	POSTN	0.272117	0.0359422
34	31	POSTN	0.307797	0.0706747
34	32	POSTN	0.373195	0.135125
34	33	POSTN	0.494985	0.255966
34	34	POSTN	0.700358	0.460391
34	35	POSTN	1.00724	0.766322
34	36	POSTN	1.38686	1.145
34	37	POSTN	1.76057	1.51776
34	38	POSTN	2.07696	1.8332
34	39	POSTN	2.26681	2.02211
35	1	POSTN	0.235331	-0.00451282
35	2	POSTN	0.236114	-0.00488544
35	3	POSTN	0.239928	-0.0022271
35	4	POSTN	0.242185	-0.00112615
35	5	POSTN	0.245366	0.000900112
35	6	POSTN	0.247912	0.00228963
35	7	POSTN	0.24929	0.00251219
35	8	POSTN	0.249908	0.0019745
35	9	POSTN	0.247755	-0.00133354
35	10	POSTN	0.248248	-0.00199649
35	11	POSTN	0.253695	0.00229491
35	12	POSTN	0.254877	0.00232107
35	13	POSTN	0.25456	0.000849147
35	14	POSTN	0.254825	-4.11788e-05
35	15	POSTN	0.255673	-0.000348959
35	16	POSTN	0.257862	0.00068374
35	17	POSTN	0.257153	-0.00118002
35	18	POSTN	0.256763	-0.00272588
35	19	POSTN	0.257597	-0.00304734
35	20	POSTN	0.257774	-0.00402609
35	21	POSTN	0.261323	-0.00163273
35	22	POSTN	0.262925	-0.00118622
35	23	POSTN	0.264679	-0.000588453
35	24	POSTN	0.26554	-0.000882495
35	25	POSTN	0.268988	0.00140947
35	26	POSTN	0.270969	0.00223534
35	27	POSTN	0.274762	0.00487254
35	28	POSTN	0.280931	0.00988599
35	29	POSTN	0.295958	0.0237574
35	30	POSTN	0.322883	0.0495271
35	31	POSTN	0.371818	0.097306
35	32	POSTN	0.461039	0.185371
35	33	POSTN	0.621626	0.344803
35	34	POSTN	0.876391	0.598412
35	35	POSTN	1.24037	0.961236
35	36	POSTN	1.66237	1.38208
35	37	POSTN	2.04375	1.76231
35	38	POSTN	2.33157	2.04896
35	39	POSTN	2.47742	2.19366
36	1	POSTN	0.255414	-0.00630554
36	2	POSTN	0.257149	-0.00569452
36	3	POSTN	0.260405	-0.00356198
36	4	POSTN	0.263676	-0.00141453
36	5	POSTN	0.266391	0.000176384
36	6	POSTN	0.268169	0.000830942
36	7	POSTN	0.269348	0.000886592
36	8	POSTN	0.270868	0.00128279
36	9	POSTN	0.270851	0.000142656
36	10	POSTN	0.271471	-0.000360725
36	11	POSTN	0.275315	0.00235991
36	12	POSTN	0.275906	0.00182744
36	13	POSTN	0.277085	0.00188241
36	14	POSTN	0.277004	0.000677745
36	15	POSTN	0.277241	-0.000208745
36	16	POSTN	0.279949	0.00137624
36	17	POSTN	0.280432	0.000735263
36	18	POSTN	0.280139	-0.00068147
36	19	POSTN	0.280504	-0.00143939
36	20	POSTN	0.280722	-0.00234517
36	21	POSTN	0.28279	-0.00140117
36	22	POSTN	0.284379	-0.000935467
36	23	POSTN	0.285392	-0.00104558
36	24	POSTN	0.285288	-0.00227327
36	25	POSTN	0.286307	-0.00237784
36	26	POSTN	0.290545	0.000736988
36	27	POSTN	0.296062	0.00512998
36	28	POSTN	0.302221	0.0101656
36	29	POSTN	0.320673	0.0274935
36	30	POSTN	0.350869	0.0565669
36	31	POSTN	0.403848	0.108422
36	32	POSTN	0.499557	0.203007
36	33	POSTN	0.672695	0.375022
36	34	POSTN	0.945331	0.646534
36	35	POSTN	1.31972	1.0198
36	36	POSTN	1.7261	1.42505
36	37	POSTN	2.08199	1.77982
36	38	POSTN	2.33868	2.03539
36	39	POSTN	2.46389	2.15947
37	1	GAPDH	0.17421	0.00117195
37	2	GAPDH	0.175273	0.000628161
37	3	GAPDH	0.176381	0.000130459
37	4	GAPDH	0.177749	-0.000108336
37	5	GAPDH	0.179591	0.000128277
37	6	GAPDH	0.180994	-7.5336e-05
37	7	GAPDH	0.182883	0.000207828
37	8	GAPDH	0.183338	-0.000943827
37	9	GAPDH	0.186549	0.000660936
37	10	GAPDH	0.192474	0.00498002
37	11	GAPDH	0.20754	0.0184402
37	12	GAPDH	0.231091	0.0403843
37	13	GAPDH	0.274857	0.0825443
37	14	GAPDH	0.355969	0.16205
37	15	GAPDH	0.502187	0.306662
37	16	GAPDH	0.751424	0.554293
37	17	GAPDH	1.11707	0.918332
37	18	GAPDH	1.56861	1.36827
37	19	GAPDH	2.03032	1.82837
37	20	GAPDH	2.39714	2.19358
37	21	GAPDH	2.66909	2.46393
37	22	GAPDH	2.84266	2.63589
37	23	GAPDH	2.95834	2.74997
37	24	GAPDH	3.03578	2.8258
37	25	GAPDH	3.096	2.88442
37	26	GAPDH	3.13792	2.92473
37	27	GAPDH	3.16918	2.95438
37	28	GAPDH	3.17997	2.96356
37	29	GAPDH	3.21361	2.9956
37	30	GAPDH	3.23495	3.01534
37	31	GAPDH	3.23901	3.01779
37	32	GAPDH	3.2399	3.01707
37	33	GAPDH	3.25775	3.03332
37	34	GAPDH	3.26584	3.03979
37	35	GAPDH	3.26832	3.04067
37	36	GAPDH	3.2539	3.02465
37	37	GAPDH	3.24916	3.0183
37	38	GAPDH	3.26582	3.03335
37	39	GAPDH	3.25842	3.02435
38	1	GAPDH	0.166781	0.00631489
38	2	GAPDH	0.165856	0.00428926
38	3	GAPDH	0.163662	0.000994319
38	4	GAPDH	0.163536	-0.000232728
38	5	GAPDH	0.16521	0.000340239
38	6	GAPDH	0.165395	-0.000574853
38	7	GAPDH	0.165419	-0.00165264
38	8	GAPDH	0.167039	-0.0011334
38	9	GAPDH	0.171532	0.00225906
38	10	GAPDH	0.177782	0.00740756
38	11	GAPDH	0.192057	0.020582
38	12	GAPDH	0.215889	0.0433133
38	13	GAPDH	0.263351	0.0896744
38	14	GAPDH	0.348235	0.173457
38	15	GAPDH	0.499912	0.324034
38	16	GAPDH	0.758655	0.581676
38	17	GAPDH	1.13828	0.960196
38	18	GAPDH	1.60242	1.42324
38	19	GAPDH	2.07109	1.89081
38	20	GAPDH	2.44035	2.25896
38	21	GAPDH	2.71349	2.53101
38	22	GAPDH	2.89201	2.70843
38	23	GAPDH	3.0086	2.82392
38	24	GAPDH	3.08441	2.89862
38	25	GAPDH	3.14943	2.96254
38	26	GAPDH	3.19593	3.00794
38	27	GAPDH	3.22179	3.0327
38	28	GAPDH	3.23078	3.04059
38	29	GAPDH	3.26408	3.07279
38	30	GAPDH	3.28658	3.09419
38	31	GAPDH	3.29282	3.09933
38	32	GAPDH	3.29629	3.10169
38	33	GAPDH	3.30886	3.11317
38	34	GAPDH	3.31293	3.11613
38	35	GAPDH	3.32046	3.12257
38	36	GAPDH	3.30896	3.10996
38	37	GAPDH	3.30557	3.10547
38	38	GAPDH	3.32124	3.12004
38	39	GAPDH	3.31846	3.11616
39	1	GAPDH	0.134777	0.00307929
39	2	GAPDH	0.136157	0.00107587
39	3	GAPDH	0.13822	-0.000243761
39	4	GAPDH	0.142109	0.000262005
39	5	GAPDH	0.145222	-7.22387e-06
39	6	GAPDH	0.148826	0.000213915
39	7	GAPDH	0.152174	0.000178455
39	8	GAPDH	0.154561	-0.00081722
39	9	GAPDH	0.159175	0.00041383
39	10	GAPDH	0.166075	0.00393116
39	11	GAPDH	0.181103	0.0155762
39	12	GAPDH	0.206113	0.0372029
39	13	GAPDH	0.255324	0.083031
39	14	GAPDH	0.345487	0.169811
39	15	GAPDH	0.507719	0.32866
39	16	GAPDH	0.786977	0.604535
39	17	GAPDH	1.19217	1.00635
39	18	GAPDH	1.67826	1.48905
39	19	GAPDH	2.1625	1.96991
39	20	GAPDH	2.53871	2.34274
39	21	GAPDH	2.81461	2.61525
39	22	GAPDH	2.99004	2.7873
39	23	GAPDH	3.10689	2.90077
39	24	GAPDH	3.18229	2.97278
39	25	GAPDH	3.24919	3.0363
39	26	GAPDH	3.29656	3.08029
39	27	GAPDH	3.32246	3.10281
39	28	GAPDH	3.33083	3.1078
39	29	GAPDH	3.36929	3.14287
39	30	GAPDH	3.39223	3.16243
39	31	GAPDH	3.39683	3.16364
39	32	GAPDH	3.40339	3.16682
39	33	GAPDH	3.41947	3.17952
39	34	GAPDH	3.42268	3.17935
39	35	GAPDH	3.42616	3.17945
39	36	GAPDH	3.41064	3.16054
39	37	GAPDH	3.40525	3.15177
39	38	GAPDH	3.42219	3.16533
39	39	GAPDH	3.42102	3.16077
40	1	GAPDH	0.161854	0.00372782
40	2	GAPDH	0.162373	0.00221586
40	3	GAPDH	0.163604	0.00141433
40	4	GAPDH	0.164491	0.000270349
40	5	GAPDH	0.165638	-0.000615043
40	6	GAPDH	0.1663	-0.00198433
40	7	GAPDH	0.169629	-0.000687585
40	8	GAPDH	0.172299	-4.94069e-05
40	9	GAPDH	0.176031	0.00165169
40	10	GAPDH	0.183988	0.00757657
40	11	GAPDH	0.198407	0.0199637
40	12	GAPDH	0.222929	0.0424536
40	13	GAPDH	0.270836	0.0883297
40	14	GAPDH	0.357302	0.172764
40	15	GAPDH	0.51399	0.32742
40	16	GAPDH	0.783754	0.595152
40	17	GAPDH	1.17732	0.986688
40	18	GAPDH	1.6657	1.47303
40	19	GAPDH	2.1646	1.96991
40	20	GAPDH	2.56064	2.36391
40	21	GAPDH	2.84942	2.65066
40	22	GAPDH	3.03102	2.83023
40	23	GAPDH	3.15464	2.95181
40	24	GAPDH	3.23956	3.0347
40	25	GAPDH	3.30642	3.09954
40	26	GAPDH	3.3553	3.14638
40	27	GAPDH	3.38655	3.1756
40	28	GAPDH	3.39481	3.18183
40	29	GAPDH	3.43264	3.21763
40	30	GAPDH	3.45512	3.23807
40	31	GAPDH	3.45623	3.23715
40	32	GAPDH	3.4574	3.23629
40	33	GAPDH	3.47671	3.25356
40	34	GAPDH	3.48429	3.25911
40	35	GAPDH	3.47911	3.2519
40	36	GAPDH	3.46884	3.23961
40	37	GAPDH	3.47202	3.24076
40	38	GAPDH	3.49052	3.25722
40	39	GAPDH	3.48041	3.24507
41	1	GAPDH	0.248258	0.00560331
41	2	GAPDH	0.24707	0.00424261
41	3	GAPDH	0.24536	0.00236044
41	4	GAPDH	0.244144	0.000972087
41	5	GAPDH	0.241456	-0.00188831
41	6	GAPDH	0.240344	-0.00317239
41	7	GAPDH	0.242442	-0.00124725
41	8	GAPDH	0.244403	0.000541824
41	9	GAPDH	0.246467	0.0024336
41	10	GAPDH	0.253095	0.00888877
41	11	GAPDH	0.267494	0.0231156
41	12	GAPDH	0.293889	0.0493384
41	13	GAPDH	0.339272	0.0945486
41	14	GAPDH	0.422684	0.177788
41	15	GAPDH	0.576585	0.331517
41	16	GAPDH	0.844222	0.598982
41	17	GAPDH	1.23768	0.992268
41	18	GAPDH	1.71801	1.47243
41	19	GAPDH	2.22455	1.9788
41	20	GAPDH	2.63022	2.38429
41	21	GAPDH	2.92203	2.67593
41	22	GAPDH	3.10828	2.862
41	23	GAPDH	3.23933	2.99288
41	24	GAPDH	3.32303	3.07641
41	25	GAPDH	3.39195	3.14515
41	26	GAPDH	3.44089	3.19392
41	27	GAPDH	3.47081	3.22367
41	28	GAPDH	3.48278	3.23547
41	29	GAPDH	3.51854	3.27106
41	30	GAPDH	3.5415	3.29384
41	31	GAPDH	3.54203	3.2942
41	32	GAPDH	3.54124	3.29324
41	33	GAPDH	3.55933	3.31116
41	34	GAPDH	3.56048	3.31213
41	35	GAPDH	3.57503	3.32652
41	36	GAPDH	3.56277	3.31408
41	37	GAPDH	3.55709	3.30823
41	38	GAPDH	3.57577	3.32674
41	39	GAPDH	3.56387	3.31467
42	1	GAPDH	0.16063	0.00513744
42	2	GAPDH	0.160617	0.00259482
42	3	GAPDH	0.161075	0.000523017
42	4	GAPDH	0.163663	0.00058232
42	5	GAPDH	0.165707	9.68969e-05
42	6	GAPDH	0.166757	-0.00138226
42	7	GAPDH	0.169956	-0.000712719
42	8	GAPDH	0.172333	-0.000865087
42	9	GAPDH	0.177485	0.00175783
42	10	GAPDH	0.180944	0.00268727
42	11	GAPDH	0.195014	0.0142279
42	12	GAPDH	0.219641	0.0363255
42	13	GAPDH	0.265378	0.0795327
42	14	GAPDH	0.352405	0.164031
42	15	GAPDH	0.502629	0.311725
42	16	GAPDH	0.768662	0.575229
42	17	GAPDH	1.16442	0.968456
42	18	GAPDH	1.65031	1.45182
42	19	GAPDH	2.15632	1.9553
42	20	GAPDH	2.5651	2.36155
42	21	GAPDH	2.86332	2.65724
42	22	GAPDH	3.05237	2.84376
42	23	GAPDH	3.18214	2.971
42	24	GAPDH	3.26368	3.05001
42	25	GAPDH	3.3383	3.12211
42	26	GAPDH	3.38611	3.16738
42	27	GAPDH	3.41196	3.19071
42	28	GAPDH	3.42709	3.2033
42	29	GAPDH	3.47191	3.24559
42	30	GAPDH	3.49763	3.26879
42	31	GAPDH	3.50209	3.27072
42	32	GAPDH	3.49494	3.26104
42	33	GAPDH	3.51183	3.2754
42	34	GAPDH	3.51264	3.27368
42	35	GAPDH	3.51488	3.27339
42	36	GAPDH	3.50916	3.26514
42	37	GAPDH	3.51499	3.26844
42	38	GAPDH	3.52936	3.28028
42	39	GAPDH	3.50709	3.25548
43	1	GAPDH	0.201607	0.00255737
43	2	GAPDH	0.202595	0.000436355
43	3	GAPDH	0.206099	0.000830675
43	4	GAPDH	0.208332	-4.55071e-05
43	5	GAPDH	0.211973	0.000486023
43	6	GAPDH	0.213357	-0.00123865
43	7	GAPDH	0.216744	-0.000961225
43	8	GAPDH	0.219752	-0.00106222
43	9	GAPDH	0.225915	0.0019909
43	10	GAPDH	0.234093	0.0070603
43	11	GAPDH	0.253153	0.0230111
43	12	GAPDH	0.280755	0.0475033
43	13	GAPDH	0.341141	0.10478
43	14	GAPDH	0.445127	0.205657
43	15	GAPDH	0.632343	0.389764
43	16	GAPDH	0.942147	0.696458
43	17	GAPDH	1.36933	1.12053
43	18	GAPDH	1.86426	1.61236
43	19	GAPDH	2.34891	2.09389
43	20	GAPDH	2.71241	2.45429
43	21	GAPDH	2.96806	2.70683
43	22	GAPDH	3.13082	2.86648
43	23	GAPDH	3.24235	2.97489
43	24	GAPDH	3.32142	3.05086
43	25	GAPDH	3.38212	3.10845
43	26	GAPDH	3.42872	3.15194
43	27	GAPDH	3.46225	3.18236
43	28	GAPDH	3.47561	3.19261
43	29	GAPDH	3.50907	3.22296
43	30	GAPDH	3.52671	3.23749
43	31	GAPDH	3.53307	3.24075
43	32	GAPDH	3.53608	3.24064
43	33	GAPDH	3.54344	3.24489
43	34	GAPDH	3.54171	3.24006
43	35	GAPDH	3.54654	3.24178
43	36	GAPDH	3.53173	3.22385
43	37	GAPDH	3.52894	3.21796
43	38	GAPDH	3.54739	3.2333
43	39	GAPDH	3.53211	3.21491
44	1	GAPDH	0.163595	0.00101769
44	2	GAPDH	0.165908	-0.000299443
44	3	GAPDH	0.170779	0.000941644
44	4	GAPDH	0.171844	-0.00162384
44	5	GAPDH	0.177147	4.96001e-05
44	6	GAPDH	0.181613	0.000885644
44	7	GAPDH	0.184505	0.00014741
44	8	GAPDH	0.187307	-0.000680797
44	9	GAPDH	0.191898	0.000280342
44	10	GAPDH	0.201148	0.00589985
44	11	GAPDH	0.220211	0.0213322
44	12	GAPDH	0.25154	0.0490318
44	13	GAPDH	0.30668	0.100541
44	14	GAPDH	0.413668	0.203899
44	15	GAPDH	0.598325	0.384927
44	16	GAPDH	0.906939	0.68991
44	17	GAPDH	1.34379	1.12313
44	18	GAPDH	1.85248	1.62819
44	19	GAPDH	2.34566	2.11774
44	20	GAPDH	2.71243	2.48088
44	21	GAPDH	2.97916	2.74398
44	22	GAPDH	3.14781	2.909
44	23	GAPDH	3.26174	3.0193
44	24	GAPDH	3.33371	3.08764
44	25	GAPDH	3.38679	3.13709
44	26	GAPDH	3.44451	3.19118
44	27	GAPDH	3.47657	3.21961
44	28	GAPDH	3.4762	3.21561
44	29	GAPDH	3.51072	3.2465
44	30	GAPDH	3.53255	3.2647
44	31	GAPDH	3.53467	3.26319
44	32	GAPDH	3.53681	3.2617
44	33	GAPDH	3.55652	3.27778
44	34	GAPDH	3.56522	3.28285
44	35	GAPDH	3.56317	3.27717
44	36	GAPDH	3.55166	3.26203
44	37	GAPDH	3.55786	3.26459
44	38	GAPDH	3.57504	3.27815
44	39	GAPDH	3.56815	3.26763
45	1	GAPDH	0.173552	0.00614418
45	2	GAPDH	0.173666	0.00248884
45	3	GAPDH	0.175164	0.000217634
45	4	GAPDH	0.177353	-0.00136221
45	5	GAPDH	0.181844	-0.000640041
45	6	GAPDH	0.188066	0.001813
45	7	GAPDH	0.191617	0.00159435
45	8	GAPDH	0.193229	-0.0005623
45	9	GAPDH	0.1965	-0.00106043
45	10	GAPDH	0.205535	0.00420551
45	11	GAPDH	0.225404	0.020306
45	12	GAPDH	0.256915	0.048048
45	13	GAPDH	0.315642	0.103005
45	14	GAPDH	0.4215	0.205095
45	15	GAPDH	0.606586	0.386412
45	16	GAPDH	0.917429	0.693485
45	17	GAPDH	1.34866	1.12095
45	18	GAPDH	1.845	1.61351
45	19	GAPDH	2.31967	2.08441
45	20	GAPDH	2.66568	2.42666
45	21	GAPDH	2.91542	2.67263
45	22	GAPDH	3.08191	2.83535
45	23	GAPDH	3.19651	2.94619
45	24	GAPDH	3.26716	3.01306
45	25	GAPDH	3.32584	3.06798
45	26	GAPDH	3.37034	3.10871
45	27	GAPDH	3.39747	3.13206
45	28	GAPDH	3.41582	3.14665
45	29	GAPDH	3.45133	3.17839
45	30	GAPDH	3.46571	3.189
45	31	GAPDH	3.47172	3.19124
45	32	GAPDH	3.46799	3.18374
45	33	GAPDH	3.48473	3.19671
45	34	GAPDH	3.49158	3.1998
45	35	GAPDH	3.49746	3.2019
45	36	GAPDH	3.49021	3.19089
45	37	GAPDH	3.48924	3.18615
45	38	GAPDH	3.50423	3.19737
45	39	GAPDH	3.4928	3.18217
46	1	GAPDH	0.168371	0.0016758
46	2	GAPDH	0.169905	0.000213666
46	3	GAPDH	0.172963	0.000275209
46	4	GAPDH	0.176348	0.000664071
46	5	GAPDH	0.178048	-0.000632656
46	6	GAPDH	0.181786	0.000109423
46	7	GAPDH	0.183687	-0.000985497
46	8	GAPDH	0.186871	-0.000798263
46	9	GAPDH	0.192033	0.00136771
46	10	GAPDH	0.198745	0.00508318
46	11	GAPDH	0.214892	0.0182345
46	12	GAPDH	0.241612	0.0419585
46	13	GAPDH	0.294682	0.0920314
46	14	GAPDH	0.391035	0.185388
46	15	GAPDH	0.561167	0.352524
46	16	GAPDH	0.848076	0.636437
46	17	GAPDH	1.25752	1.04289
46	18	GAPDH	1.75072	1.53309
46	19	GAPDH	2.24319	2.02256
46	20	GAPDH	2.6201	2.39647
46	21	GAPDH	2.89082	2.6642
46	22	GAPDH	3.06447	2.83486
46	23	GAPDH	3.17842	2.9458
46	24	GAPDH	3.25747	3.02186
46	25	GAPDH	3.31878	3.08017
46	26	GAPDH	3.35339	3.11179
46	27	GAPDH	3.38291	3.13831
46	28	GAPDH	3.39716	3.14957
46	29	GAPDH	3.43207	3.18148
46	30	GAPDH	3.45533	3.20174
46	31	GAPDH	3.46163	3.20505
46	32	GAPDH	3.46344	3.20386
46	33	GAPDH	3.47837	3.21579
46	34	GAPDH	3.48526	3.21969
46	35	GAPDH	3.4821	3.21353
46	36	GAPDH	3.4678	3.19623
46	37	GAPDH	3.46755	3.19299
46	38	GAPDH	3.4884	3.21084
46	39	GAPDH	3.48417	3.20362
47	1	GAPDH	0.211417	0.0028221
47	2	GAPDH	0.211746	0.000160217
47	3	GAPDH	0.214562	-1.54967e-05
47	4	GAPDH	0.218769	0.00119926
47	5	GAPDH	0.220044	-0.000516592
47	6	GAPDH	0.222077	-0.00147582
47	7	GAPDH	0.226568	2.41127e-05
47	8	GAPDH	0.230078	0.000542286
47	9	GAPDH	0.23277	0.000242252
47	10	GAPDH	0.239174	0.00365526
47	11	GAPDH	0.259103	0.0205927
47	12	GAPDH	0.287848	0.0463454
47	13	GAPDH	0.337282	0.092788
47	14	GAPDH	0.427148	0.179662
47	15	GAPDH	0.591278	0.340801
47	16	GAPDH	0.868152	0.614683
47	17	GAPDH	1.26426	1.0078
47	18	GAPDH	1.73284	1.47338
47	19	GAPDH	2.19242	1.92998
47	20	GAPDH	2.54532	2.27988
47	21	GAPDH	2.79877	2.53034
47	22	GAPDH	2.96337	2.69195
47	23	GAPDH	3.07773	2.80332
47	24	GAPDH	3.15098	2.87358
47	25	GAPDH	3.21406	2.93367
47	26	GAPDH	3.25799	2.9746
47	27	GAPDH	3.28679	3.00042
47	28	GAPDH	3.29702	3.00765
47	29	GAPDH	3.33168	3.03932
47	30	GAPDH	3.3485	3.05315
47	31	GAPDH	3.35366	3.05531
47	32	GAPDH	3.35374	3.0524
47	33	GAPDH	3.37181	3.06749
47	34	GAPDH	3.37811	3.07079
47	35	GAPDH	3.37821	3.0679
47	36	GAPDH	3.36381	3.05051
47	37	GAPDH	3.36173	3.04544
47	38	GAPDH	3.37826	3.05898
47	39	GAPDH	3.37187	3.0496
48	1	GAPDH	0.142653	0.00172357
48	2	GAPDH	0.143705	0.000126438
48	3	GAPDH	0.146327	9.93045e-05
48	4	GAPDH	0.149295	0.000418369
48	5	GAPDH	0.152028	0.000502607
48	6	GAPDH	0.153803	-0.000371286
48	7	GAPDH	0.155249	-0.00157479
48	8	GAPDH	0.159038	-0.000434658
48	9	GAPDH	0.163482	0.00136046
48	10	GAPDH	0.168976	0.00420574
48	11	GAPDH	0.184472	0.0170528
48	12	GAPDH	0.211092	0.0410236
48	13	GAPDH	0.259402	0.0866851
48	14	GAPDH	0.347391	0.172025
48	15	GAPDH	0.503661	0.325646
48	16	GAPDH	0.769829	0.589165
48	17	GAPDH	1.15356	0.970248
48	18	GAPDH	1.61199	1.42603
48	19	GAPDH	2.06527	1.87666
48	20	GAPDH	2.41485	2.22359
48	21	GAPDH	2.67285	2.47894
48	22	GAPDH	2.8349	2.63835
48	23	GAPDH	2.94388	2.74467
48	24	GAPDH	3.01619	2.81433
48	25	GAPDH	3.07217	2.86766
48	26	GAPDH	3.11018	2.90303
48	27	GAPDH	3.13682	2.92702
48	28	GAPDH	3.14731	2.93486
48	29	GAPDH	3.18141	2.96631
48	30	GAPDH	3.2	2.98225
48	31	GAPDH	3.20111	2.98071
48	32	GAPDH	3.20222	2.97917
48	33	GAPDH	3.21897	2.99327
48	34	GAPDH	3.22648	2.99813
48	35	GAPDH	3.22444	2.99345
48	36	GAPDH	3.20891	2.97527
48	37	GAPDH	3.2093	2.97301
48	38	GAPDH	3.2263	2.98736
48	39	GAPDH	3.22094	2.97935
49	1
49	2
49	3
49	4
49	5
49	6
49	7
49	8
49	9
49	10
49	11
49	12
49	13
49	14
49	15
49	16
49	17
49	18
49	19
49	20
49	21
49	22
49	23
49	24
49	25
49	26
49	27
49	28
49	29
49	30
49	31
49	32
49	33
49	34
49	35
49	36
49	37
49	38
49	39
50	1
50	2
50	3
50	4
50	5
50	6
50	7
50	8
50	9
50	10
50	11
50	12
50	13
50	14
50	15
50	16
50	17
50	18
50	19
50	20
50	21
50	22
50	23
50	24
50	25
50	26
50	27
50	28
50	29
50	30
50	31
50	32
50	33
50	34
50	35
50	36
50	37
50	38
50	39
51	1
51	2
51	3
51	4
51	5
51	6
51	7
51	8
51	9
51	10
[truncated: 1,784 more rows]

## Sheet: Results
Block Type	96-Well Block (0.2mL)
Calibration Background is expired	Yes
Calibration Background performed on	12-01-2022
Calibration Normalization FAM-ROX is expired	Yes
Calibration Normalization FAM-ROX performed on	12-01-2022
Calibration Normalization VIC-ROX is expired	Yes
Calibration Normalization VIC-ROX performed on	02-17-2016
Calibration Pure Dye FAM is expired	Yes
Calibration Pure Dye FAM performed on	12-01-2022
Calibration Pure Dye NED is expired	Yes
Calibration Pure Dye NED performed on	02-17-2016
Calibration Pure Dye ROX is expired	Yes
Calibration Pure Dye ROX performed on	12-01-2022
Calibration Pure Dye SYBR is expired	Yes
Calibration Pure Dye SYBR performed on	12-01-2022
Calibration Pure Dye TAMRA is expired	Yes
Calibration Pure Dye TAMRA performed on	02-17-2016
Calibration Pure Dye VIC is expired	Yes
Calibration Pure Dye VIC performed on	02-17-2016
Calibration ROI is expired	Yes
Calibration ROI performed on	12-01-2022
Calibration Uniformity is expired	Yes
Calibration Uniformity performed on	12-01-2022
Chemistry	SYBR_GREEN
Date Created	2023-06-06 11:47:20 AM CST
Date Modified	2023-06-06 13:05:30 PM CST
Experiment Barcode
Experiment File Name	C:\Applied Biosystems\QuantStudio Real-Time PCR Software\User Files\Experiments\2023-06-06 wsf-si.eds
Experiment Name	2023-06-06 wsf-si
Experiment Run Start Time	2023-06-06 11:54:10 AM CST
Experiment Run Stop Time	2023-06-06 13:07:41 PM CST
Experiment Type	Standard Curve
Instrument Name	278861160
Instrument Serial Number	278861160
Instrument Type	QuantStudio(TM) 6 Flex System
Passive Reference	ROX
Quantification Cycle Method	Ct
Signal Smoothing On	true
Stage/ Cycle where Analysis is performed	Stage 2, Step 2
Well	Well Position	Omit	Sample Name	Target Name	Task	Reporter	Quencher	CT	Ct Mean	Ct SD	Quantity	Quantity Mean	Quantity SD	Y-Intercept	R(superscript 2)	Slope	Efficiency	Automatic Ct Threshold	Ct Threshold	Automatic Baseline	Baseline Start	Baseline End	Comments	Tm1	Tm2	Tm3	MTP	OUTLIERRG
1	A1	false	sic	GAPDH	UNKNOWN	SYBR	None	15.083	15.0293	0.070412								true	0.318844	true	1	39		86.9224			N	N
2	A2	false	sic	GAPDH	UNKNOWN	SYBR	None	15.0553	15.0293	0.070412								true	0.318844	true	1	39		86.9224			N	N
3	A3	false	sic	GAPDH	UNKNOWN	SYBR	None	14.9496	15.0293	0.070412								true	0.318844	true	1	39		87.0206			N	N
4	A4	false	sic	CALD1	UNKNOWN	SYBR	None	21.6446	21.6748	0.0720158								true	0.248503	true	1	39		83.4877			N	N
5	A5	false	sic	CALD1	UNKNOWN	SYBR	None	21.757	21.6748	0.0720158								true	0.248503	true	1	39		83.5858			N	N
6	A6	false	sic	CALD1	UNKNOWN	SYBR	None	21.6227	21.6748	0.0720158								true	0.248503	true	1	39		83.5858			N	N
7	A7	false	sic	CDH2	UNKNOWN	SYBR	None	23.2817	23.3025	0.0195522								true	0.230633	true	1	39		79.8566			N	N
8	A8	false	sic	CDH2	UNKNOWN	SYBR	None	23.3054	23.3025	0.0195522								true	0.230633	true	1	39		79.8566			N	N
9	A9	false	sic	CDH2	UNKNOWN	SYBR	None	23.3205	23.3025	0.0195522								true	0.230633	true	1	39		79.7585			N	N
10	A10	false	sic	POSTN	UNKNOWN	SYBR	None	32.3329	32.0866	0.232939								true	0.182308	true	1	39		75.4405	83.0951		Y	N
11	A11	false	sic	POSTN	UNKNOWN	SYBR	None	31.8699	32.0866	0.232939								true	0.182308	true	1	39		81.8194	76.8144		Y	N
12	A12	false	sic	POSTN	UNKNOWN	SYBR	None	32.057	32.0866	0.232939								true	0.182308	true	1	39		77.1088	83.0951		Y	N
13	B1	false	sicald-1	GAPDH	UNKNOWN	SYBR	None	15.1818	15.166	0.0284293								true	0.318844	true	1	39		87.0206			N	N
14	B2	false	sicald-1	GAPDH	UNKNOWN	SYBR	None	15.1831	15.166	0.0284293								true	0.318844	true	1	39		87.0206			N	N
15	B3	false	sicald-1	GAPDH	UNKNOWN	SYBR	None	15.1332	15.166	0.0284293								true	0.318844	true	1	39		87.0206			N	N
16	B4	false	sicald-1	CALD1	UNKNOWN	SYBR	None	24.1386	23.8596	0.471167								true	0.248503	true	1	39		83.5858	75.4405		Y	N
17	B5	false	sicald-1	CALD1	UNKNOWN	SYBR	None	24.1246	23.8596	0.471167								true	0.248503	true	1	39		83.5858	75.4405		Y	N
18	B6	false	sicald-1	CALD1	UNKNOWN	SYBR	None	23.3156	23.8596	0.471167								true	0.248503	true	1	39		83.4877	75.6368		Y	Y
19	B7	false	sicdh2-1	CDH2	UNKNOWN	SYBR	None	26.376	26.4405	0.0570855								true	0.230633	true	1	39		79.6604			N	N
20	B8	false	sicdh2-1	CDH2	UNKNOWN	SYBR	None	26.4612	26.4405	0.0570855								true	0.230633	true	1	39		79.7585			N	N
21	B9	false	sicdh2-1	CDH2	UNKNOWN	SYBR	None	26.4844	26.4405	0.0570855								true	0.230633	true	1	39		79.6604			N	N
22	B10	false	sipostn-1	POSTN	UNKNOWN	SYBR	None	31.8277	31.7235	0.25462								true	0.182308	true	1	39		75.1461	81.2306		Y	N
23	B11	false	sipostn-1	POSTN	UNKNOWN	SYBR	None	31.9096	31.7235	0.25462								true	0.182308	true	1	39		81.8194	74.9498		Y	N
24	B12	false	sipostn-1	POSTN	UNKNOWN	SYBR	None	31.4334	31.7235	0.25462								true	0.182308	true	1	39		81.7212	75.2443		Y	N
25	C1	false	sicald-2	GAPDH	UNKNOWN	SYBR	None	15.2125	15.273	0.0664029								true	0.318844	true	1	39		87.1187			N	N
26	C2	false	sicald-2	GAPDH	UNKNOWN	SYBR	None	15.344	15.273	0.0664029								true	0.318844	true	1	39		87.1187			N	N
27	C3	false	sicald-2	GAPDH	UNKNOWN	SYBR	None	15.2624	15.273	0.0664029								true	0.318844	true	1	39		87.1187			N	N
28	C4	false	sicald-2	CALD1	UNKNOWN	SYBR	None	22.217	22.7217	0.437047								true	0.248503	true	1	39		83.684	75.7349		Y	Y
29	C5	false	sicald-2	CALD1	UNKNOWN	SYBR	None	22.9789	22.7217	0.437047								true	0.248503	true	1	39		83.5858			N	N
30	C6	false	sicald-2	CALD1	UNKNOWN	SYBR	None	22.9691	22.7217	0.437047								true	0.248503	true	1	39		83.5858			N	N
31	C7	false	sicdh2-2	CDH2	UNKNOWN	SYBR	None	26.1007	26.0084	0.103767								true	0.230633	true	1	39		79.8566			N	N
32	C8	false	sicdh2-2	CDH2	UNKNOWN	SYBR	None	25.8961	26.0084	0.103767								true	0.230633	true	1	39		79.7585			N	N
33	C9	false	sicdh2-2	CDH2	UNKNOWN	SYBR	None	26.0284	26.0084	0.103767								true	0.230633	true	1	39		79.6604			N	N
34	C10	false	sipostn-2	POSTN	UNKNOWN	SYBR	None	32.4588	32.0831	0.333177								true	0.182308	true	1	39		75.7349	82.0156		Y	N
35	C11	false	sipostn-2	POSTN	UNKNOWN	SYBR	None	31.9667	32.0831	0.333177								true	0.182308	true	1	39		76.8144	81.2306	83.1933	Y	N
36	C12	false	sipostn-2	POSTN	UNKNOWN	SYBR	None	31.8237	32.0831	0.333177								true	0.182308	true	1	39		75.5387	81.9175		Y	N
37	D1	false	sicdh2-1	GAPDH	UNKNOWN	SYBR	None	15.0159	14.9699	0.0416119								true	0.318844	true	1	39		87.1187			N	N
38	D2	false	sicdh2-1	GAPDH	UNKNOWN	SYBR	None	14.9591	14.9699	0.0416119								true	0.318844	true	1	39		87.2169			N	N
39	D3	false	sicdh2-1	GAPDH	UNKNOWN	SYBR	None	14.9348	14.9699	0.0416119								true	0.318844	true	1	39		87.2169			N	N
40	D4	false	sicdh2-2	GAPDH	UNKNOWN	SYBR	None	14.9407	14.9468	0.029906								true	0.318844	true	1	39		87.2169			N	N
41	D5	false	sicdh2-2	GAPDH	UNKNOWN	SYBR	None	14.9205	14.9468	0.029906								true	0.318844	true	1	39		87.315			N	N
42	D6	false	sicdh2-2	GAPDH	UNKNOWN	SYBR	None	14.9793	14.9468	0.029906								true	0.318844	true	1	39		87.2169			N	N
43	D7	false	sipostn-1	GAPDH	UNKNOWN	SYBR	None	14.6535	14.667	0.0134912								true	0.318844	true	1	39		87.1187			N	N
44	D8	false	sipostn-1	GAPDH	UNKNOWN	SYBR	None	14.6805	14.667	0.0134912								true	0.318844	true	1	39		87.1187			N	N
45	D9	false	sipostn-1	GAPDH	UNKNOWN	SYBR	None	14.667	14.667	0.0134912								true	0.318844	true	1	39		87.0206			N	N
46	D10	false	sipostn-2	GAPDH	UNKNOWN	SYBR	None	14.8215	14.8821	0.0638105								true	0.318844	true	1	39		86.9224			N	N
47	D11	false	sipostn-2	GAPDH	UNKNOWN	SYBR	None	14.876	14.8821	0.0638105								true	0.318844	true	1	39		86.9224			N	N
48	D12	false	sipostn-2	GAPDH	UNKNOWN	SYBR	None	14.9487	14.8821	0.0638105								true	0.318844	true	1	39		86.8243			N	N

## Sheet: Melt Curve Raw Data
Block Type	96-Well Block (0.2mL)
Calibration Background is expired	Yes
Calibration Background performed on	12-01-2022
Calibration Normalization FAM-ROX is expired	Yes
Calibration Normalization FAM-ROX performed on	12-01-2022
Calibration Normalization VIC-ROX is expired	Yes
Calibration Normalization VIC-ROX performed on	02-17-2016
Calibration Pure Dye FAM is expired	Yes
Calibration Pure Dye FAM performed on	12-01-2022
Calibration Pure Dye NED is expired	Yes
Calibration Pure Dye NED performed on	02-17-2016
Calibration Pure Dye ROX is expired	Yes
Calibration Pure Dye ROX performed on	12-01-2022
Calibration Pure Dye SYBR is expired	Yes
Calibration Pure Dye SYBR performed on	12-01-2022
Calibration Pure Dye TAMRA is expired	Yes
Calibration Pure Dye TAMRA performed on	02-17-2016
Calibration Pure Dye VIC is expired	Yes
Calibration Pure Dye VIC performed on	02-17-2016
Calibration ROI is expired	Yes
Calibration ROI performed on	12-01-2022
Calibration Uniformity is expired	Yes
Calibration Uniformity performed on	12-01-2022
Chemistry	SYBR_GREEN
Date Created	2023-06-06 11:47:20 AM CST
Date Modified	2023-06-06 13:05:30 PM CST
Experiment Barcode
Experiment File Name	C:\Applied Biosystems\QuantStudio Real-Time PCR Software\User Files\Experiments\2023-06-06 wsf-si.eds
Experiment Name	2023-06-06 wsf-si
Experiment Run Start Time	2023-06-06 11:54:10 AM CST
Experiment Run Stop Time	2023-06-06 13:07:41 PM CST
Experiment Type	Standard Curve
Instrument Name	278861160
Instrument Serial Number	278861160
Instrument Type	QuantStudio(TM) 6 Flex System
Passive Reference	ROX
Quantification Cycle Method	Ct
Signal Smoothing On	true
Stage/ Cycle where Analysis is performed	Stage 2, Step 2
Well	Well Position	Reading	Temperature	Fluorescence	Derivative
1	A1	1	60.1313	3.18555	0.132949
1	A1	2	60.3276	3.18237	0.129992
1	A1	3	60.5238	3.1713	0.127371
1	A1	4	60.7201	3.15664	0.126192
1	A1	5	60.9164	3.15018	0.127342
1	A1	6	61.1127	3.12872	0.130983
1	A1	7	61.3089	3.14946	0.136319
1	A1	8	61.5052	3.10714	0.141861
1	A1	9	61.7015	3.09012	0.146098
1	A1	10	61.8978	3.07542	0.148138
1	A1	11	62.094	3.05579	0.147934
1	A1	12	62.2903	3.05218	0.146064
1	A1	13	62.4866	3.04053	0.1433
1	A1	14	62.6828	3.00357	0.140308
1	A1	15	62.8791	3.01187	0.137548
1	A1	16	63.0754	2.98576	0.135322
1	A1	17	63.2717	2.98163	0.133831
1	A1	18	63.4679	2.96351	0.133242
1	A1	19	63.6642	2.9487	0.133737
1	A1	20	63.8605	2.93745	0.135463
1	A1	21	64.0567	2.91895	0.138391
1	A1	22	64.253	2.92185	0.142136
1	A1	23	64.4493	2.89524	0.145928
1	A1	24	64.6456	2.88249	0.148838
1	A1	25	64.8418	2.8613	0.150128
1	A1	26	65.0381	2.84438	0.149535
1	A1	27	65.2344	2.83489	0.147341
1	A1	28	65.4306	2.82146	0.144185
1	A1	29	65.6269	2.79211	0.140805
1	A1	30	65.8232	2.79626	0.137847
1	A1	31	66.0195	2.78064	0.135761
1	A1	32	66.2157	2.764	0.134805
1	A1	33	66.412	2.73656	0.135019
1	A1	34	66.6083	2.74991	0.136182
1	A1	35	66.8046	2.72625	0.137796
1	A1	36	67.0008	2.70909	0.139242
1	A1	37	67.1971	2.68888	0.140051
1	A1	38	67.3934	2.68299	0.140141
1	A1	39	67.5896	2.6558	0.139831
1	A1	40	67.7859	2.65681	0.139586
1	A1	41	67.9822	2.63675	0.139669
1	A1	42	68.1785	2.62523	0.139958
1	A1	43	68.3747	2.61005	0.140033
1	A1	44	68.571	2.59589	0.139501
1	A1	45	68.7673	2.57664	0.138315
1	A1	46	68.9635	2.56099	0.136888
1	A1	47	69.1598	2.5554	0.135875
1	A1	48	69.3561	2.53337	0.135758
1	A1	49	69.5524	2.53818	0.136488
1	A1	50	69.7486	2.51322	0.137464
1	A1	51	69.9449	2.49658	0.137876
1	A1	52	70.1412	2.48217	0.137198
1	A1	53	70.3374	2.46667	0.13551
1	A1	54	70.5337	2.45619	0.133444
1	A1	55	70.73	2.43426	0.131803
1	A1	56	70.9263	2.4446	0.131141
1	A1	57	71.1225	2.41301	0.131555
1	A1	58	71.3188	2.40423	0.132764
1	A1	59	71.5151	2.38981	0.134334
1	A1	60	71.7114	2.37641	0.135866
1	A1	61	71.9076	2.36335	0.137043
1	A1	62	72.1039	2.3532	0.137631
1	A1	63	72.3002	2.32892	0.13749
1	A1	64	72.4964	2.32199	0.136625
1	A1	65	72.6927	2.30125	0.135231
1	A1	66	72.889	2.29636	0.133653
1	A1	67	73.0853	2.28037	0.132285
1	A1	68	73.2815	2.26161	0.131421
1	A1	69	73.4778	2.25011	0.131134
1	A1	70	73.6741	2.25058	0.131229
1	A1	71	73.8703	2.22668	0.131352
1	A1	72	74.0666	2.20735	0.131213
1	A1	73	74.2629	2.20079	0.1308
1	A1	74	74.4592	2.18422	0.130387
1	A1	75	74.6554	2.16927	0.130315
1	A1	76	74.8517	2.16707	0.130704
1	A1	77	75.048	2.15236	0.131343
1	A1	78	75.2443	2.13669	0.131861
1	A1	79	75.4405	2.11289	0.132011
1	A1	80	75.6368	2.10433	0.131802
1	A1	81	75.8331	2.10009	0.131402
1	A1	82	76.0293	2.08041	0.130915
1	A1	83	76.2256	2.07152	0.130301
1	A1	84	76.4219	2.05255	0.129521
1	A1	85	76.6182	2.0366	0.128712
1	A1	86	76.8144	2.02865	0.128192
1	A1	87	77.0107	2.01248	0.128235
1	A1	88	77.207	2.01543	0.12883
1	A1	89	77.4032	1.98782	0.129653
1	A1	90	77.5995	1.97301	0.130298
1	A1	91	77.7958	1.96112	0.130572
1	A1	92	77.9921	1.94953	0.130588
1	A1	93	78.1883	1.93311	0.130625
1	A1	94	78.3846	1.92936	0.130872
1	A1	95	78.5809	1.90973	0.131294
1	A1	96	78.7772	1.89434	0.131656
1	A1	97	78.9734	1.88028	0.131669
1	A1	98	79.1697	1.87203	0.131136
1	A1	99	79.366	1.85859	0.130049
1	A1	100	79.5622	1.84052	0.128643
1	A1	101	79.7585	1.81965	0.127341
1	A1	102	79.9548	1.82181	0.126583
1	A1	103	80.1511	1.80797	0.126597
1	A1	104	80.3473	1.79775	0.127293
1	A1	105	80.5436	1.77633	0.128358
1	A1	106	80.7399	1.75913	0.129474
1	A1	107	80.9361	1.75998	0.130488
1	A1	108	81.1324	1.73823	0.131412
1	A1	109	81.3287	1.72737	0.132341
1	A1	110	81.525	1.71408	0.133359
1	A1	111	81.7212	1.69197	0.134498
1	A1	112	81.9175	1.69205	0.135721
1	A1	113	82.1138	1.6726	0.13692
1	A1	114	82.3101	1.65855	0.13797
1	A1	115	82.5063	1.6428	0.138829
1	A1	116	82.7026	1.6276	0.139601
1	A1	117	82.8989	1.61413	0.140492
1	A1	118	83.0951	1.6061	0.141672
1	A1	119	83.2914	1.58752	0.143181
1	A1	120	83.4877	1.57357	0.144957
1	A1	121	83.684	1.55429	0.14702
1	A1	122	83.8802	1.54076	0.149631
1	A1	123	84.0765	1.52737	0.153355
1	A1	124	84.2728	1.51204	0.159027
1	A1	125	84.469	1.4981	0.167759
1	A1	126	84.6653	1.47854	0.181114
1	A1	127	84.8616	1.46454	0.20144
1	A1	128	85.0579	1.44128	0.232224
1	A1	129	85.2541	1.42152	0.278177
1	A1	130	85.4504	1.40535	0.344792
1	A1	131	85.6467	1.37251	0.437142
1	A1	132	85.8429	1.34254	0.557923
1	A1	133	86.0392	1.29803	0.704981
1	A1	134	86.2355	1.21999	0.869024
1	A1	135	86.4318	1.13116	1.03263
1	A1	136	86.628	0.993454	1.17182
1	A1	137	86.8243	0.819183	1.2607
1	A1	138	87.0206	0.600538	1.27857
1	A1	139	87.2169	0.397053	1.21693
1	A1	140	87.4131	0.232789	1.08332
1	A1	141	87.6094	0.147166	0.899785
1	A1	142	87.8057	0.12172	0.696342
1	A1	143	88.0019	0.112254	0.502083
1	A1	144	88.1982	0.106639	0.337865
1	A1	145	88.3945	0.103435	0.213134
1	A1	146	88.5908	0.0979139	0.127161
1	A1	147	88.787	0.100551	0.0729311
1	A1	148	88.9833	0.096493	0.0413507
1	A1	149	89.1796	0.097512	0.0241826
1	A1	150	89.3758	0.0952909	0.0153238
1	A1	151	89.5721	0.0955109	0.0108654
1	A1	152	89.7684	0.0927329	0.00858893
1	A1	153	89.9647	0.0942984	0.00736521
1	A1	154	90.1609	0.0930055	0.00666455
1	A1	155	90.3572	0.0928769	0.00622834
1	A1	156	90.5535	0.0928648	0.00589615
1	A1	157	90.7497	0.0899657	0.00555745
1	A1	158	90.946	0.0893866	0.00516977
1	A1	159	91.1423	0.0913107	0.00476875
1	A1	160	91.3386	0.0895944	0.00442959
1	A1	161	91.5348	0.091328	0.00420232
1	A1	162	91.7311	0.0888371	0.00407945
1	A1	163	91.9274	0.0863927	0.00402456
1	A1	164	92.1237	0.0884194	0.004023
1	A1	165	92.3199	0.0897235	0.00409422
1	A1	166	92.5162	0.0880551	0.00425086
1	A1	167	92.7125	0.087078	0.00445346
1	A1	168	92.9087	0.0848375	0.00461583
1	A1	169	93.105	0.0868944	0.00465697
1	A1	170	93.3013	0.0854945	0.00454678
1	A1	171	93.4976	0.0841668	0.00430453
1	A1	172	93.6938	0.0866048	0.00396064
1	A1	173	93.8901	0.0827807	0.00352688
1	A1	174	94.0864	0.0838141	0.00300248
1	A1	175	94.2826	0.0837686	0.00240285
1	A1	176	94.4789	0.083686	0.00177726
1	A1	177	94.6752	0.0837724	0.00119647
1	A1	178	94.8715	0.0836506	0.00072256
2	A2	1	60.1313	3.20044	0.137485
2	A2	2	60.3276	3.19337	0.135315
2	A2	3	60.5238	3.18175	0.132931
2	A2	4	60.7201	3.16605	0.131194
2	A2	5	60.9164	3.15395	0.131093
2	A2	6	61.1127	3.13367	0.133243
2	A2	7	61.3089	3.15494	0.137454
2	A2	8	61.5052	3.11468	0.142672
2	A2	9	61.7015	3.10129	0.147385
2	A2	10	61.8978	3.08207	0.150274
2	A2	11	62.094	3.06689	0.150704
2	A2	12	62.2903	3.051	0.148867
2	A2	13	62.4866	3.04333	0.145572
2	A2	14	62.6828	3.00853	0.141888
2	A2	15	62.8791	3.00949	0.138726
2	A2	16	63.0754	2.99709	0.136574
2	A2	17	63.2717	2.98797	0.135437
2	A2	18	63.4679	2.96218	0.135053
2	A2	19	63.6642	2.95424	0.135248
2	A2	20	63.8605	2.93455	0.136125
2	A2	21	64.0567	2.91849	0.137957
2	A2	22	64.253	2.92711	0.140837
2	A2	23	64.4493	2.89337	0.1444
2	A2	24	64.6456	2.88516	0.147814
2	A2	25	64.8418	2.86525	0.150085
2	A2	26	65.0381	2.8506	0.150448
2	A2	27	65.2344	2.83376	0.148697
2	A2	28	65.4306	2.81934	0.145274
2	A2	29	65.6269	2.7898	0.141111
2	A2	30	65.8232	2.79392	0.137304
2	A2	31	66.0195	2.78051	0.134724
2	A2	32	66.2157	2.76678	0.13376
2	A2	33	66.412	2.73982	0.134264
2	A2	34	66.6083	2.74587	0.135671
2	A2	35	66.8046	2.72467	0.137239
2	A2	36	67.0008	2.70818	0.138348
2	A2	37	67.1971	2.68757	0.138743
2	A2	38	67.3934	2.67923	0.138628
2	A2	39	67.5896	2.65669	0.138498
2	A2	40	67.7859	2.65711	0.138808
2	A2	41	67.9822	2.63679	0.139672
2	A2	42	68.1785	2.62232	0.140788
2	A2	43	68.3747	2.6079	0.14162
2	A2	44	68.571	2.59281	0.141738
2	A2	45	68.7673	2.57416	0.14107
2	A2	46	68.9635	2.56055	0.139946
2	A2	47	69.1598	2.54718	0.138907
2	A2	48	69.3561	2.53394	0.138392
2	A2	49	69.5524	2.52804	0.138516
2	A2	50	69.7486	2.50658	0.139059
2	A2	51	69.9449	2.48703	0.139628
2	A2	52	70.1412	2.48053	0.139878
2	A2	53	70.3374	2.46566	0.139652
2	A2	54	70.5337	2.44927	0.138999
2	A2	55	70.73	2.42646	0.13809
2	A2	56	70.9263	2.43066	0.137135
2	A2	57	71.1225	2.40407	0.136312
2	A2	58	71.3188	2.38588	0.135749
2	A2	59	71.5151	2.38645	0.135525
2	A2	60	71.7114	2.36286	0.135659
2	A2	61	71.9076	2.34736	0.136085
2	A2	62	72.1039	2.33885	0.136621
2	A2	63	72.3002	2.32872	0.136977
2	A2	64	72.4964	2.30705	0.136854
2	A2	65	72.6927	2.2876	0.136073
2	A2	66	72.889	2.28466	0.134673
2	A2	67	73.0853	2.26669	0.132918
2	A2	68	73.2815	2.24963	0.131178
2	A2	69	73.4778	2.23313	0.129772
2	A2	70	73.6741	2.23789	0.128849
2	A2	71	73.8703	2.21235	0.128384
2	A2	72	74.0666	2.19524	0.128287
2	A2	73	74.2629	2.18746	0.128514
2	A2	74	74.4592	2.17668	0.129089
2	A2	75	74.6554	2.15588	0.130011
2	A2	76	74.8517	2.15301	0.131145
2	A2	77	75.048	2.13698	0.132232
2	A2	78	75.2443	2.12168	0.133017
2	A2	79	75.4405	2.0993	0.13339
2	A2	80	75.6368	2.09355	0.133402
2	A2	81	75.8331	2.08627	0.133152
2	A2	82	76.0293	2.05916	0.132681
2	A2	83	76.2256	2.05765	0.131978
2	A2	84	76.4219	2.03489	0.131089
2	A2	85	76.6182	2.02223	0.13021
2	A2	86	76.8144	2.01401	0.129623
2	A2	87	77.0107	1.99349	0.129507
2	A2	88	77.207	1.99595	0.12977
2	A2	89	77.4032	1.96925	0.130086
2	A2	90	77.5995	1.95795	0.130122
2	A2	91	77.7958	1.94222	0.129802
2	A2	92	77.9921	1.92776	0.129401
2	A2	93	78.1883	1.91539	0.129378
2	A2	94	78.3846	1.91307	0.13008
2	A2	95	78.5809	1.88931	0.131507
2	A2	96	78.7772	1.87888	0.133262
2	A2	97	78.9734	1.86372	0.134712
2	A2	98	79.1697	1.85139	0.13523
2	A2	99	79.366	1.83658	0.134473
2	A2	100	79.5622	1.81901	0.132566
2	A2	101	79.7585	1.7964	0.130115
2	A2	102	79.9548	1.79854	0.127988
2	A2	103	80.1511	1.78287	0.126933
2	A2	104	80.3473	1.77261	0.127253
2	A2	105	80.5436	1.75786	0.128698
2	A2	106	80.7399	1.74213	0.130631
2	A2	107	80.9361	1.73415	0.132346
2	A2	108	81.1324	1.71223	0.133347
2	A2	109	81.3287	1.70151	0.133495
2	A2	110	81.525	1.6873	0.132991
2	A2	111	81.7212	1.66882	0.132246
2	A2	112	81.9175	1.66593	0.13172
2	A2	113	82.1138	1.64505	0.131806
2	A2	114	82.3101	1.63418	0.13277
2	A2	115	82.5063	1.6239	0.134768
2	A2	116	82.7026	1.60379	0.137813
2	A2	117	82.8989	1.59472	0.141727
2	A2	118	83.0951	1.58307	0.146092
2	A2	119	83.2914	1.56565	0.150331
2	A2	120	83.4877	1.54443	0.153932
2	A2	121	83.684	1.5279	0.156716
2	A2	122	83.8802	1.50806	0.159001
2	A2	123	84.0765	1.49966	0.161562
2	A2	124	84.2728	1.47859	0.165493
2	A2	125	84.469	1.46339	0.172159
2	A2	126	84.6653	1.4486	0.183371
2	A2	127	84.8616	1.42717	0.201761
2	A2	128	85.0579	1.41028	0.23115
2	A2	129	85.2541	1.38582	0.27657
2	A2	130	85.4504	1.37176	0.343689
2	A2	131	85.6467	1.34458	0.437478
2	A2	132	85.8429	1.31171	0.560231
2	A2	133	86.0392	1.26267	0.709217
2	A2	134	86.2355	1.18078	0.874635
2	A2	135	86.4318	1.09158	1.03882
2	A2	136	86.628	0.950492	1.17781
2	A2	137	86.8243	0.772741	1.26598
2	A2	138	87.0206	0.553698	1.28291
2	A2	139	87.2169	0.340795	1.22032
2	A2	140	87.4131	0.177145	1.08588
2	A2	141	87.6094	0.090509	0.90173
2	A2	142	87.8057	0.062775	0.697911
2	A2	143	88.0019	0.0555098	0.503515
2	A2	144	88.1982	0.0484465	0.339347
2	A2	145	88.3945	0.0432111	0.214765
2	A2	146	88.5908	0.0423292	0.128931
2	A2	147	88.787	0.0388901	0.0747301
2	A2	148	88.9833	0.0381134	0.0429925
2	A2	149	89.1796	0.0383171	0.0254567
2	A2	150	89.3758	0.0344722	0.0160693
2	A2	151	89.5721	0.0342265	0.0110414
2	A2	152	89.7684	0.0346908	0.0082947
2	A2	153	89.9647	0.037182	0.00678464
2	A2	154	90.1609	0.0326032	0.00596574
2	A2	155	90.3572	0.0336032	0.0054898
2	A2	156	90.5535	0.0322577	0.00511025
2	A2	157	90.7497	0.0313728	0.0046938
2	A2	158	90.946	0.0321719	0.00423283
2	A2	159	91.1423	0.030653	0.00380433
2	A2	160	91.3386	0.0318031	0.00349079
2	A2	161	91.5348	0.0324117	0.00331737
2	A2	162	91.7311	0.0292677	0.00324587
2	A2	163	91.9274	0.0291586	0.00321982
2	A2	164	92.1237	0.0300626	0.00321536
2	A2	165	92.3199	0.0311217	0.00325436
2	A2	166	92.5162	0.0287299	0.00337318
2	A2	167	92.7125	0.0277451	0.00357802
2	A2	168	92.9087	0.029964	0.00382227
2	A2	169	93.105	0.0282181	0.00402197
2	A2	170	93.3013	0.02734	0.00409995
2	A2	171	93.4976	0.0254709	0.00403155
2	A2	172	93.6938	0.0258231	0.0038557
2	A2	173	93.8901	0.0285098	0.00363521
2	A2	174	94.0864	0.0270869	0.00339316
2	A2	175	94.2826	0.0243085	0.00308564
2	A2	176	94.4789	0.0238811	0.00264428
2	A2	177	94.6752	0.0244424	0.00205366
2	A2	178	94.8715	0.0263397	0.00138981
3	A3	1	60.1313	3.31659	0.138874
3	A3	2	60.3276	3.31595	0.137096
3	A3	3	60.5238	3.29535	0.135205
3	A3	4	60.7201	3.28084	0.134019
3	A3	5	60.9164	3.27197	0.134469
3	A3	6	61.1127	3.25113	0.137089
3	A3	7	61.3089	3.27145	0.141589
3	A3	8	61.5052	3.22671	0.146825
3	A3	9	61.7015	3.21536	0.151238
3	A3	10	61.8978	3.19367	0.153486
3	A3	11	62.094	3.18595	0.15295
3	A3	12	62.2903	3.16376	0.149909
3	A3	13	62.4866	3.14925	0.14539
3	A3	14	62.6828	3.12124	0.140783
3	A3	15	62.8791	3.12915	0.137336
3	A3	16	63.0754	3.10697	0.13572
3	A3	17	63.2717	3.10153	0.135863
3	A3	18	63.4679	3.08271	0.137176
3	A3	19	63.6642	3.06637	0.139002
3	A3	20	63.8605	3.04685	0.140975
3	A3	21	64.0567	3.03085	0.143028
3	A3	22	64.253	3.03571	0.145147
3	A3	23	64.4493	3.00852	0.147137
3	A3	24	64.6456	2.99098	0.148653
3	A3	25	64.8418	2.97389	0.149428
3	A3	26	65.0381	2.95801	0.149454
3	A3	27	65.2344	2.94527	0.148934
3	A3	28	65.4306	2.93777	0.148053
3	A3	29	65.6269	2.90838	0.146827
3	A3	30	65.8232	2.90484	0.145168
3	A3	31	66.0195	2.88684	0.143122
3	A3	32	66.2157	2.86849	0.141048
3	A3	33	66.412	2.83879	0.139524
3	A3	34	66.6083	2.8596	0.138998
3	A3	35	66.8046	2.82687	0.139478
3	A3	36	67.0008	2.82018	0.140498
3	A3	37	67.1971	2.79599	0.141423
3	A3	38	67.3934	2.78036	0.141839
3	A3	39	67.5896	2.76121	0.141704
3	A3	40	67.7859	2.76691	0.141229
3	A3	41	67.9822	2.73869	0.14064
3	A3	42	68.1785	2.7228	0.140077
3	A3	43	68.3747	2.70884	0.139622
3	A3	44	68.571	2.69855	0.139381
3	A3	45	68.7673	2.68408	0.139495
3	A3	46	68.9635	2.67124	0.140083
3	A3	47	69.1598	2.64912	0.141152
3	A3	48	69.3561	2.64093	0.142538
3	A3	49	69.5524	2.63167	0.143889
3	A3	50	69.7486	2.61016	0.144754
3	A3	51	69.9449	2.5915	0.144751
3	A3	52	70.1412	2.58106	0.14378
3	A3	53	70.3374	2.56352	0.142121
3	A3	54	70.5337	2.55068	0.140332
3	A3	55	70.73	2.52683	0.138995
3	A3	56	70.9263	2.53755	0.138436
3	A3	57	71.1225	2.50313	0.138611
3	A3	58	71.3188	2.49587	0.139189
3	A3	59	71.5151	2.47829	0.139782
3	A3	60	71.7114	2.46574	0.140128
3	A3	61	71.9076	2.44799	0.14013
3	A3	62	72.1039	2.4386	0.139805
3	A3	63	72.3002	2.42212	0.139206
3	A3	64	72.4964	2.40599	0.138386
3	A3	65	72.6927	2.38739	0.137418
3	A3	66	72.889	2.38627	0.136421
3	A3	67	73.0853	2.36455	0.135567
3	A3	68	73.2815	2.34714	0.135042
3	A3	69	73.4778	2.33143	0.134951
3	A3	70	73.6741	2.33392	0.135228
3	A3	71	73.8703	2.31219	0.135624
3	A3	72	74.0666	2.29048	0.135852
3	A3	73	74.2629	2.28056	0.135774
3	A3	74	74.4592	2.26632	0.13547
3	A3	75	74.6554	2.24709	0.135123
3	A3	76	74.8517	2.25049	0.134821
3	A3	77	75.048	2.22645	0.134495
3	A3	78	75.2443	2.21191	0.13404
3	A3	79	75.4405	2.19167	0.133493
3	A3	80	75.6368	2.18182	0.133031
3	A3	81	75.8331	2.1823	0.132836
3	A3	82	76.0293	2.15453	0.13293
3	A3	83	76.2256	2.1438	0.133189
3	A3	84	76.4219	2.13144	0.133516
3	A3	85	76.6182	2.11405	0.133966
3	A3	86	76.8144	2.10285	0.134685
3	A3	87	77.0107	2.08616	0.135687
3	A3	88	77.207	2.08712	0.136704
3	A3	89	77.4032	2.05914	0.137271
3	A3	90	77.5995	2.04086	0.137022
3	A3	91	77.7958	2.03006	0.135991
3	A3	92	77.9921	2.01444	0.134643
3	A3	93	78.1883	2.00104	0.133624
3	A3	94	78.3846	1.99937	0.133399
3	A3	95	78.5809	1.9725	0.134005
3	A3	96	78.7772	1.96356	0.135046
3	A3	97	78.9734	1.95131	0.1359
3	A3	98	79.1697	1.93457	0.136002
3	A3	99	79.366	1.91956	0.135124
3	A3	100	79.5622	1.90469	0.133501
3	A3	101	79.7585	1.88042	0.131753
3	A3	102	79.9548	1.88591	0.130595
3	A3	103	80.1511	1.87037	0.130495
3	A3	104	80.3473	1.85294	0.131486
3	A3	105	80.5436	1.84122	0.133219
3	A3	106	80.7399	1.82077	0.135166
3	A3	107	80.9361	1.81608	0.136812
3	A3	108	81.1324	1.79858	0.137777
3	A3	109	81.3287	1.78296	0.137885
3	A3	110	81.525	1.76634	0.137247
3	A3	111	81.7212	1.74719	0.136284
3	A3	112	81.9175	1.74273	0.135604
3	A3	113	82.1138	1.72565	0.135754
3	A3	114	82.3101	1.71723	0.136977
3	A3	115	82.5063	1.70172	0.139142
3	A3	116	82.7026	1.6848	0.141859
3	A3	117	82.8989	1.66581	0.144693
3	A3	118	83.0951	1.66024	0.147314
3	A3	119	83.2914	1.63814	0.149565
3	A3	120	83.4877	1.62313	0.151485
3	A3	121	83.684	1.60753	0.153311
3	A3	122	83.8802	1.58455	0.15547
3	A3	123	84.0765	1.57989	0.158546
3	A3	124	84.2728	1.56046	0.16326
3	A3	125	84.469	1.54023	0.170558
3	A3	126	84.6653	1.52529	0.181886
3	A3	127	84.8616	1.5084	0.199579
3	A3	128	85.0579	1.48842	0.227205
3	A3	129	85.2541	1.46388	0.269634
3	A3	130	85.4504	1.45077	0.332593
3	A3	131	85.6467	1.42242	0.421557
3	A3	132	85.8429	1.38959	0.539928
3	A3	133	86.0392	1.34774	0.686716
3	A3	134	86.2355	1.27169	0.854217
3	A3	135	86.4318	1.18411	1.02664
3	A3	136	86.628	1.04952	1.18087
3	A3	137	86.8243	0.879652	1.29027
3	A3	138	87.0206	0.66489	1.33127
3	A3	139	87.2169	0.43434	1.29082
3	A3	140	87.4131	0.246374	1.1717
3	A3	141	87.6094	0.129369	0.992824
3	A3	142	87.8057	0.090254	0.783862
3	A3	143	88.0019	0.0779407	0.57638
3	A3	144	88.1982	0.0717774	0.395294
3	A3	145	88.3945	0.0694885	0.254028
3	A3	146	88.5908	0.0648843	0.154486
3	A3	147	88.787	0.0627336	0.0905485
3	A3	148	88.9833	0.0615825	0.0526779
3	A3	149	89.1796	0.0584408	0.0315883
3	A3	150	89.3758	0.0566302	0.0201696
3	A3	151	89.5721	0.0572647	0.0138698
3	A3	152	89.7684	0.0548528	0.0101993
3	A3	153	89.9647	0.0575114	0.00797487
3	A3	154	90.1609	0.0551882	0.00666723
3	A3	155	90.3572	0.0543948	0.00598872
3	A3	156	90.5535	0.055256	0.005708
3	A3	157	90.7497	0.0542132	0.00561714
3	A3	158	90.946	0.0516288	0.00556385
3	A3	159	91.1423	0.0519328	0.0054788
3	A3	160	91.3386	0.0528902	0.00536358
3	A3	161	91.5348	0.0524853	0.00524822
3	A3	162	91.7311	0.0496426	0.0051537
3	A3	163	91.9274	0.0500776	0.00508551
3	A3	164	92.1237	0.049687	0.00504775
3	A3	165	92.3199	0.0503541	0.00504662
3	A3	166	92.5162	0.0488614	0.00507087
3	A3	167	92.7125	0.0480928	0.00507035
3	A3	168	92.9087	0.0477083	0.00496381
3	A3	169	93.105	0.0468173	0.00468162
3	A3	170	93.3013	0.0468327	0.00421702
3	A3	171	93.4976	0.0452376	0.00364808
3	A3	172	93.6938	0.0459639	0.00310842
3	A3	173	93.8901	0.0475905	0.00271647
3	A3	174	94.0864	0.0462189	0.00250449
3	A3	175	94.2826	0.0449146	0.00239646
3	A3	176	94.4789	0.0458805	0.00225578
3	A3	177	94.6752	0.0429022	0.00197268
3	A3	178	94.8715	0.0451049	0.00153112
4	A4	1	60.1313	3.22477	0.133952
4	A4	2	60.3276	3.21468	0.13335
4	A4	3	60.5238	3.20604	0.132567
4	A4	4	60.7201	3.18514	0.131954
4	A4	5	60.9164	3.17088	0.132119
4	A4	6	61.1127	3.14426	0.13361
4	A4	7	61.3089	3.17226	0.136523
4	A4	8	61.5052	3.1274	0.140276
4	A4	9	61.7015	3.10844	0.14375
4	A4	10	61.8978	3.09787	0.145724
4	A4	11	62.094	3.08515	0.145385
4	A4	12	62.2903	3.05985	0.142676
4	A4	13	62.4866	3.04405	0.138339
4	A4	14	62.6828	3.01393	0.133614
4	A4	15	62.8791	3.02722	0.129692
4	A4	16	63.0754	3.00615	0.127225
4	A4	17	63.2717	2.99279	0.126164
4	A4	18	63.4679	2.97843	0.126039
4	A4	19	63.6642	2.95657	0.126427
4	A4	20	63.8605	2.94263	0.127231
4	A4	21	64.0567	2.93037	0.128594
4	A4	22	64.253	2.93415	0.130581
4	A4	23	64.4493	2.90278	0.132954
4	A4	24	64.6456	2.88535	0.13521
4	A4	25	64.8418	2.87537	0.136789
4	A4	26	65.0381	2.85899	0.137313
4	A4	27	65.2344	2.84712	0.136685
4	A4	28	65.4306	2.82706	0.135112
4	A4	29	65.6269	2.7983	0.133035
4	A4	30	65.8232	2.80657	0.130979
4	A4	31	66.0195	2.78724	0.129415
4	A4	32	66.2157	2.77122	0.128638
4	A4	33	66.412	2.74204	0.128718
4	A4	34	66.6083	2.7539	0.129494
4	A4	35	66.8046	2.7294	0.13064
4	A4	36	67.0008	2.71226	0.131775
4	A4	37	67.1971	2.69187	0.13263
4	A4	38	67.3934	2.68401	0.133151
4	A4	39	67.5896	2.66354	0.133479
4	A4	40	67.7859	2.65626	0.133814
4	A4	41	67.9822	2.63752	0.13428
4	A4	42	68.1785	2.62038	0.134867
4	A4	43	68.3747	2.60597	0.135455
4	A4	44	68.571	2.59576	0.135893
4	A4	45	68.7673	2.57837	0.136101
4	A4	46	68.9635	2.55776	0.136136
4	A4	47	69.1598	2.54511	0.136189
4	A4	48	69.3561	2.52712	0.136461
4	A4	49	69.5524	2.52662	0.137008
4	A4	50	69.7486	2.49948	0.137666
4	A4	51	69.9449	2.48356	0.138149
4	A4	52	70.1412	2.47058	0.138259
4	A4	53	70.3374	2.45564	0.138056
4	A4	54	70.5337	2.43806	0.13785
4	A4	55	70.73	2.41634	0.138013
4	A4	56	70.9263	2.42166	0.138766
4	A4	57	71.1225	2.39441	0.140057
4	A4	58	71.3188	2.37099	0.141645
4	A4	59	71.5151	2.36633	0.14325
4	A4	60	71.7114	2.34591	0.144643
4	A4	61	71.9076	2.32486	0.145643
4	A4	62	72.1039	2.31463	0.146056
4	A4	63	72.3002	2.30429	0.145718
4	A4	64	72.4964	2.2751	0.144653
4	A4	65	72.6927	2.25412	0.143246
4	A4	66	72.889	2.25095	0.142221
4	A4	67	73.0853	2.23237	0.142392
4	A4	68	73.2815	2.21703	0.144254
4	A4	69	73.4778	2.20363	0.147711
4	A4	70	73.6741	2.19477	0.152088
4	A4	71	73.8703	2.16635	0.156477
4	A4	72	74.0666	2.14572	0.16018
4	A4	73	74.2629	2.1305	0.163005
4	A4	74	74.4592	2.10992	0.165203
4	A4	75	74.6554	2.08886	0.167128
4	A4	76	74.8517	2.08612	0.16887
4	A4	77	75.048	2.0586	0.17014
4	A4	78	75.2443	2.03888	0.170475
4	A4	79	75.4405	2.00998	0.169563
4	A4	80	75.6368	1.9936	0.167427
4	A4	81	75.8331	1.98837	0.164352
4	A4	82	76.0293	1.95611	0.160676
4	A4	83	76.2256	1.94592	0.156671
4	A4	84	76.4219	1.92359	0.152575
4	A4	85	76.6182	1.90823	0.148676
4	A4	86	76.8144	1.89451	0.145287
4	A4	87	77.0107	1.87065	0.142597
4	A4	88	77.207	1.87537	0.14054
4	A4	89	77.4032	1.84372	0.138825
4	A4	90	77.5995	1.83005	0.137176
4	A4	91	77.7958	1.81233	0.135579
4	A4	92	77.9921	1.79798	0.134331
4	A4	93	78.1883	1.78272	0.133845
4	A4	94	78.3846	1.78282	0.134308
4	A4	95	78.5809	1.75325	0.135487
4	A4	96	78.7772	1.74302	0.136773
4	A4	97	78.9734	1.7257	0.137451
4	A4	98	79.1697	1.70782	0.137019
4	A4	99	79.366	1.69587	0.135424
4	A4	100	79.5622	1.67654	0.133108
4	A4	101	79.7585	1.65387	0.130856
4	A4	102	79.9548	1.65352	0.129482
4	A4	103	80.1511	1.64263	0.129516
4	A4	104	80.3473	1.6252	0.131084
4	A4	105	80.5436	1.60666	0.134065
4	A4	106	80.7399	1.58943	0.138437
4	A4	107	80.9361	1.58217	0.144644
4	A4	108	81.1324	1.56311	0.153859
4	A4	109	81.3287	1.54544	0.168182
4	A4	110	81.525	1.53144	0.190817
4	A4	111	81.7212	1.50549	0.226222
4	A4	112	81.9175	1.50063	0.280034
4	A4	113	82.1138	1.46914	0.358476
4	A4	114	82.3101	1.44069	0.466847
4	A4	115	82.5063	1.40439	0.60691
4	A4	116	82.7026	1.35206	0.773542
4	A4	117	82.8989	1.27945	0.951991
4	A4	118	83.0951	1.17558	1.11775
4	A4	119	83.2914	0.998636	1.24069
4	A4	120	83.4877	0.752415	1.29318
4	A4	121	83.684	0.487572	1.25954
4	A4	122	83.8802	0.270027	1.14238
4	A4	123	84.0765	0.149368	0.962537
4	A4	124	84.2728	0.106175	0.752299
4	A4	125	84.469	0.0915442	0.545111
4	A4	126	84.6653	0.0879254	0.366387
4	A4	127	84.8616	0.0853862	0.228949
4	A4	128	85.0579	0.0859312	0.133721
4	A4	129	85.2541	0.0810246	0.0738325
4	A4	130	85.4504	0.0826708	0.0394376
4	A4	131	85.6467	0.0819316	0.021283
4	A4	132	85.8429	0.0810063	0.0123962
4	A4	133	86.0392	0.0816212	0.00829441
4	A4	134	86.2355	0.0782879	0.00645445
4	A4	135	86.4318	0.079108	0.00562841
4	A4	136	86.628	0.078959	0.0052815
4	A4	137	86.8243	0.0780559	0.00520742
4	A4	138	87.0206	0.07698	0.00529696
4	A4	139	87.2169	0.0793515	0.00543069
4	A4	140	87.4131	0.0770848	0.00546945
4	A4	141	87.6094	0.0716114	0.00530106
4	A4	142	87.8057	0.0765459	0.00489017
4	A4	143	88.0019	0.0747261	0.00429246
4	A4	144	88.1982	0.0733684	0.00363028
4	A4	145	88.3945	0.073882	0.00304902
4	A4	146	88.5908	0.0718973	0.00267078
4	A4	147	88.787	0.0749417	0.00255352
4	A4	148	88.9833	0.0732626	0.00266604
4	A4	149	89.1796	0.0738569	0.00289898
4	A4	150	89.3758	0.0702189	0.00311847
4	A4	151	89.5721	0.0724256	0.0032352
4	A4	152	89.7684	0.0709059	0.00324237
4	A4	153	89.9647	0.070281	0.00319717
4	A4	154	90.1609	0.0734538	0.00316867
4	A4	155	90.3572	0.0691162	0.00320029
4	A4	156	90.5535	0.069645	0.00331001
4	A4	157	90.7497	0.0692141	0.0035065
4	A4	158	90.946	0.0699126	0.0037831
4	A4	159	91.1423	0.0709288	0.00408718
4	A4	160	91.3386	0.0671557	0.00430676
4	A4	161	91.5348	0.0666487	0.00431226
4	A4	162	91.7311	0.0667771	0.00403998
4	A4	163	91.9274	0.0659867	0.00355477
4	A4	164	92.1237	0.0663192	0.00303585
4	A4	165	92.3199	0.0668197	0.0026866
4	A4	166	92.5162	0.0671101	0.00262516
4	A4	167	92.7125	0.0666593	0.00282487
4	A4	168	92.9087	0.0640574	0.00313922
4	A4	169	93.105	0.0658465	0.00339172
4	A4	170	93.3013	0.0635857	0.00347457
4	A4	171	93.4976	0.0632444	0.00339869
4	A4	172	93.6938	0.0643299	0.0032688
4	A4	173	93.8901	0.0637124	0.0032011
4	A4	174	94.0864	0.0638032	0.00323488
4	A4	175	94.2826	0.0631143	0.00329454
4	A4	176	94.4789	0.0620512	0.0032291
4	A4	177	94.6752	0.0610154	0.0029075
4	A4	178	94.8715	0.0592591	0.00230713
5	A5	1	60.1313	3.29416	0.138899
5	A5	2	60.3276	3.27511	0.138257
5	A5	3	60.5238	3.25423	0.136523
5	A5	4	60.7201	3.2397	0.134347
5	A5	5	60.9164	3.22396	0.132953
5	A5	6	61.1127	3.20575	0.133493
5	A5	7	61.3089	3.23032	0.136306
5	A5	8	61.5052	3.18872	0.140648
5	A5	9	61.7015	3.16748	0.145019
5	A5	10	61.8978	3.14912	0.147851
5	A5	11	62.094	3.14207	0.148153
5	A5	12	62.2903	3.12234	0.145817
5	A5	13	62.4866	3.09994	0.141582
5	A5	14	62.6828	3.07107	0.136716
5	A5	15	62.8791	3.0789	0.132547
5	A5	16	63.0754	3.06027	0.129971
5	A5	17	63.2717	3.05304	0.12919
5	A5	18	63.4679	3.02924	0.129822
5	A5	19	63.6642	3.01835	0.131257
5	A5	20	63.8605	2.99756	0.132972
5	A5	21	64.0567	2.98265	0.134648
5	A5	22	64.253	2.98859	0.136104
5	A5	23	64.4493	2.95282	0.137241
5	A5	24	64.6456	2.93109	0.138043
5	A5	25	64.8418	2.92926	0.138574
5	A5	26	65.0381	2.91191	0.138881
5	A5	27	65.2344	2.89975	0.138868
5	A5	28	65.4306	2.88266	0.138296
5	A5	29	65.6269	2.85572	0.136967
5	A5	30	65.8232	2.85102	0.134951
5	A5	31	66.0195	2.83641	0.132715
5	A5	32	66.2157	2.81643	0.130992
5	A5	33	66.412	2.79465	0.130478
5	A5	34	66.6083	2.80774	0.13147
5	A5	35	66.8046	2.77522	0.133677
5	A5	36	67.0008	2.7671	0.136328
5	A5	37	67.1971	2.74691	0.138549
5	A5	38	67.3934	2.72913	0.139772
5	A5	39	67.5896	2.70607	0.139945
5	A5	40	67.7859	2.70361	0.139433
5	A5	41	67.9822	2.68295	0.138724
5	A5	42	68.1785	2.66797	0.138146
5	A5	43	68.3747	2.65465	0.137762
5	A5	44	68.571	2.63463	0.137452
5	A5	45	68.7673	2.62755	0.137088
5	A5	46	68.9635	2.60412	0.136687
5	A5	47	69.1598	2.59088	0.136435
5	A5	48	69.3561	2.57254	0.136551
5	A5	49	69.5524	2.56924	0.13711
5	A5	50	69.7486	2.55075	0.137944
5	A5	51	69.9449	2.52971	0.13874
5	A5	52	70.1412	2.51561	0.139255
5	A5	53	70.3374	2.49901	0.13949
5	A5	54	70.5337	2.4875	0.139676
5	A5	55	70.73	2.46321	0.140095
5	A5	56	70.9263	2.46684	0.140889
5	A5	57	71.1225	2.43736	0.142015
5	A5	58	71.3188	2.41862	0.143325
5	A5	59	71.5151	2.40564	0.144661
5	A5	60	71.7114	2.39541	0.145868
5	A5	61	71.9076	2.37341	0.146753
5	A5	62	72.1039	2.3586	0.147104
5	A5	63	72.3002	2.34437	0.146824
5	A5	64	72.4964	2.31955	0.146071
5	A5	65	72.6927	2.30117	0.145281
5	A5	66	72.889	2.2969	0.144999
5	A5	67	73.0853	2.28523	0.145656
5	A5	68	73.2815	2.2564	0.147429
5	A5	69	73.4778	2.2411	0.150254
5	A5	70	73.6741	2.23598	0.153914
5	A5	71	73.8703	2.21139	0.158117
5	A5	72	74.0666	2.19129	0.162525
5	A5	73	74.2629	2.17787	0.166772
5	A5	74	74.4592	2.15728	0.170489
5	A5	75	74.6554	2.12956	0.17334
5	A5	76	74.8517	2.12602	0.175072
5	A5	77	75.048	2.09348	0.17559
5	A5	78	75.2443	2.07724	0.175006
5	A5	79	75.4405	2.05561	0.173603
5	A5	80	75.6368	2.03194	0.171685
5	A5	81	75.8331	2.03062	0.16937
5	A5	82	76.0293	1.99738	0.166517
5	A5	83	76.2256	1.98169	0.162858
5	A5	84	76.4219	1.96351	0.158291
5	A5	85	76.6182	1.94357	0.153109
5	A5	86	76.8144	1.92442	0.14795
5	A5	87	77.0107	1.90967	0.143514
5	A5	88	77.207	1.91083	0.140212
5	A5	89	77.4032	1.88266	0.138028
5	A5	90	77.5995	1.86603	0.136693
5	A5	91	77.7958	1.85317	0.135972
5	A5	92	77.9921	1.83376	0.135842
5	A5	93	78.1883	1.82348	0.136419
5	A5	94	78.3846	1.8172	0.137739
5	A5	95	78.5809	1.79034	0.139591
5	A5	96	78.7772	1.77774	0.141516
5	A5	97	78.9734	1.76126	0.142955
5	A5	98	79.1697	1.74484	0.143431
5	A5	99	79.366	1.73256	0.14273
5	A5	100	79.5622	1.71025	0.141012
5	A5	101	79.7585	1.68424	0.138809
5	A5	102	79.9548	1.6858	0.136859
5	A5	103	80.1511	1.67102	0.13585
5	A5	104	80.3473	1.65364	0.136231
5	A5	105	80.5436	1.63747	0.138215
5	A5	106	80.7399	1.62032	0.141977
5	A5	107	80.9361	1.61077	0.147903
5	A5	108	81.1324	1.59182	0.156862
5	A5	109	81.3287	1.57785	0.170504
5	A5	110	81.525	1.56076	0.191646
5	A5	111	81.7212	1.52963	0.224607
5	A5	112	81.9175	1.52264	0.275231
5	A5	113	82.1138	1.49896	0.35024
5	A5	114	82.3101	1.47506	0.455604
5	A5	115	82.5063	1.43708	0.593868
5	A5	116	82.7026	1.38427	0.760835
5	A5	117	82.8989	1.31492	0.942757
5	A5	118	83.0951	1.21391	1.11589
5	A5	119	83.2914	1.0475	1.25003
5	A5	120	83.4877	0.81048	1.31625
5	A5	121	83.684	0.5362	1.29633
5	A5	122	83.8802	0.305367	1.18987
5	A5	123	84.0765	0.169952	1.01538
5	A5	124	84.2728	0.113247	0.804308
5	A5	125	84.469	0.0970073	0.590994
5	A5	126	84.6653	0.0893826	0.40294
5	A5	127	84.8616	0.0872924	0.255371
5	A5	128	85.0579	0.0853009	0.151128
5	A5	129	85.2541	0.0845347	0.0843729
5	A5	130	85.4504	0.085556	0.0454175
5	A5	131	85.6467	0.0842518	0.0245894
5	A5	132	85.8429	0.0822691	0.0142928
5	A5	133	86.0392	0.0818762	0.00950328
5	A5	134	86.2355	0.0795419	0.00735796
5	A5	135	86.4318	0.0810641	0.00643891
5	A5	136	86.628	0.0817645	0.00611329
5	A5	137	86.8243	0.0788881	0.00608131
5	A5	138	87.0206	0.0782461	0.00615032
5	A5	139	87.2169	0.0797624	0.00617772
5	A5	140	87.4131	0.0765738	0.0060941
5	A5	141	87.6094	0.0736727	0.0059232
5	A5	142	87.8057	0.0782073	0.0057526
5	A5	143	88.0019	0.0748587	0.00566032
5	A5	144	88.1982	0.0754182	0.00564162
5	A5	145	88.3945	0.075859	0.00558813
5	A5	146	88.5908	0.0714536	0.00534026
5	A5	147	88.787	0.0732936	0.00478812
5	A5	148	88.9833	0.0714287	0.00396523
5	A5	149	89.1796	0.0694172	0.00307618
5	A5	150	89.3758	0.0725698	0.00242965
5	A5	151	89.5721	0.0727227	0.002299
5	A5	152	89.7684	0.0733801	0.00278107
5	A5	153	89.9647	0.0714705	0.0037361
5	A5	154	90.1609	0.0709797	0.00484825
5	A5	155	90.3572	0.0686228	0.00577434
5	A5	156	90.5535	0.0690334	0.00629458
5	A5	157	90.7497	0.0659462	0.00638343
5	A5	158	90.946	0.0672153	0.00617181
5	A5	159	91.1423	0.0681155	0.00583781
5	A5	160	91.3386	0.0657015	0.00550053
5	A5	161	91.5348	0.0656982	0.00518287
5	A5	162	91.7311	0.0642607	0.00485556
5	A5	163	91.9274	0.0633625	0.00451586
5	A5	164	92.1237	0.0634472	0.00422925
5	A5	165	92.3199	0.0659405	0.00409635
5	A5	166	92.5162	0.0620655	0.00417007
5	A5	167	92.7125	0.064638	0.00439087
5	A5	168	92.9087	0.0612565	0.0045962
5	A5	169	93.105	0.0611714	0.00460576
5	A5	170	93.3013	0.0605685	0.00432897
5	A5	171	93.4976	0.0588714	0.00382462
5	A5	172	93.6938	0.0611633	0.0032708
5	A5	173	93.8901	0.0606677	0.00286006
5	A5	174	94.0864	0.060569	0.00268264
5	A5	175	94.2826	0.0600466	0.00267229
5	A5	176	94.4789	0.0592803	0.00265046
5	A5	177	94.6752	0.0574987	0.00244034
5	A5	178	94.8715	0.0568363	0.00197549
6	A6	1	60.1313	3.34018	0.140038
6	A6	2	60.3276	3.33418	0.140473
6	A6	3	60.5238	3.31345	0.140454
6	A6	4	60.7201	3.28751	0.140131
6	A6	5	60.9164	3.28198	0.140031
6	A6	6	61.1127	3.25702	0.14075
6	A6	7	61.3089	3.27025	0.142531
6	A6	8	61.5052	3.23407	0.145035
6	A6	9	61.7015	3.21302	0.147468
6	A6	10	61.8978	3.19642	0.148913
6	A6	11	62.094	3.18947	0.148671
6	A6	12	62.2903	3.16901	0.146515
6	A6	13	62.4866	3.14599	0.142805
6	A6	14	62.6828	3.11905	0.138464
6	A6	15	62.8791	3.11552	0.134664
6	A6	16	63.0754	3.10712	0.132355
6	A6	17	63.2717	3.09288	0.131854
6	A6	18	63.4679	3.07929	0.132787
6	A6	19	63.6642	3.05695	0.134426
6	A6	20	63.8605	3.03889	0.136133
6	A6	21	64.0567	3.02475	0.137629
6	A6	22	64.253	3.01908	0.138947
6	A6	23	64.4493	2.9943	0.140225
6	A6	24	64.6456	2.97764	0.141489
6	A6	25	64.8418	2.96224	0.142567
6	A6	26	65.0381	2.95489	0.14314
6	A6	27	65.2344	2.93058	0.142895
6	A6	28	65.4306	2.91699	0.141719
6	A6	29	65.6269	2.88671	0.139814
6	A6	30	65.8232	2.88338	0.137653
6	A6	31	66.0195	2.87521	0.13583
6	A6	32	66.2157	2.8557	0.13487
6	A6	33	66.412	2.82195	0.135087
6	A6	34	66.6083	2.83408	0.136501
6	A6	35	66.8046	2.8103	0.138805
6	A6	36	67.0008	2.79363	0.141413
6	A6	37	67.1971	2.77449	0.143657
6	A6	38	67.3934	2.75737	0.145012
6	A6	39	67.5896	2.7346	0.145279
6	A6	40	67.7859	2.73266	0.144608
6	A6	41	67.9822	2.7003	0.143363
6	A6	42	68.1785	2.69159	0.141954
6	A6	43	68.3747	2.67577	0.140691
6	A6	44	68.571	2.66119	0.139744
6	A6	45	68.7673	2.64544	0.139212
6	A6	46	68.9635	2.63127	0.139222
6	A6	47	69.1598	2.60465	0.139951
6	A6	48	69.3561	2.59489	0.141491
6	A6	49	69.5524	2.59559	0.143655
6	A6	50	69.7486	2.56761	0.145917
6	A6	51	69.9449	2.54343	0.147588
6	A6	52	70.1412	2.5321	0.148169
6	A6	53	70.3374	2.51137	0.147608
6	A6	54	70.5337	2.4993	0.146301
6	A6	55	70.73	2.47396	0.144878
6	A6	56	70.9263	2.47189	0.143909
6	A6	57	71.1225	2.44892	0.143748
6	A6	58	71.3188	2.42966	0.144497
6	A6	59	71.5151	2.41853	0.146061
6	A6	60	71.7114	2.39885	0.148184
6	A6	61	71.9076	2.38678	0.150456
6	A6	62	72.1039	2.36416	0.152357
6	A6	63	72.3002	2.35076	0.153404
6	A6	64	72.4964	2.33234	0.153402
6	A6	65	72.6927	2.30337	0.15263
6	A6	66	72.889	2.2923	0.151826
6	A6	67	73.0853	2.28021	0.151889
6	A6	68	73.2815	2.26182	0.153438
6	A6	69	73.4778	2.24745	0.156477
6	A6	70	73.6741	2.23623	0.160405
6	A6	71	73.8703	2.2049	0.164352
6	A6	72	74.0666	2.18802	0.167677
6	A6	73	74.2629	2.16797	0.170277
6	A6	74	74.4592	2.14639	0.172562
6	A6	75	74.6554	2.12441	0.175056
6	A6	76	74.8517	2.12315	0.177958
6	A6	77	75.048	2.09223	0.180905
6	A6	78	75.2443	2.07563	0.183139
6	A6	79	75.4405	2.04127	0.183893
6	A6	80	75.6368	2.02393	0.182739
6	A6	81	75.8331	2.00764	0.179697
6	A6	82	76.0293	1.98392	0.175117
6	A6	83	76.2256	1.96355	0.169544
6	A6	84	76.4219	1.94374	0.163637
6	A6	85	76.6182	1.92786	0.158108
6	A6	86	76.8144	1.90617	0.153571
6	A6	87	77.0107	1.89125	0.150293
6	A6	88	77.207	1.89332	0.148037
6	A6	89	77.4032	1.85921	0.146196
6	A6	90	77.5995	1.84101	0.144211
6	A6	91	77.7958	1.82397	0.141996
6	A6	92	77.9921	1.80686	0.140074
6	A6	93	78.1883	1.79236	0.139245
6	A6	94	78.3846	1.79316	0.140042
6	A6	95	78.5809	1.76509	0.142324
6	A6	96	78.7772	1.75379	0.145259
6	A6	97	78.9734	1.73113	0.147684
6	A6	98	79.1697	1.71571	0.148629
6	A6	99	79.366	1.69662	0.147727
6	A6	100	79.5622	1.67645	0.145358
6	A6	101	79.7585	1.65226	0.142468
6	A6	102	79.9548	1.65354	0.140152
6	A6	103	80.1511	1.63734	0.13924
6	A6	104	80.3473	1.61881	0.140083
6	A6	105	80.5436	1.60303	0.142654
6	A6	106	80.7399	1.58371	0.146861
6	A6	107	80.9361	1.57462	0.152902
6	A6	108	81.1324	1.55237	0.16156
6	A6	109	81.3287	1.53593	0.174456
6	A6	110	81.525	1.5208	0.194339
6	A6	111	81.7212	1.48918	0.225357
6	A6	112	81.9175	1.4857	0.273155
6	A6	113	82.1138	1.45172	0.344466
6	A6	114	82.3101	1.42764	0.445813
6	A6	115	82.5063	1.39442	0.581035
6	A6	116	82.7026	1.34527	0.747874
6	A6	117	82.8989	1.27206	0.934636
6	A6	118	83.0951	1.17824	1.11888
6	A6	119	83.2914	1.01894	1.27006
6	A6	120	83.4877	0.781916	1.35679
6	A6	121	83.684	0.49253	1.35668
6	A6	122	83.8802	0.230733	1.26481
6	A6	123	84.0765	0.06482	1.09641
6	A6	124	84.2728	-0.00943163	0.88214
6	A6	125	84.469	-0.0307625	0.658106
6	A6	126	84.6653	-0.03895	0.455172
6	A6	127	84.8616	-0.0428859	0.292115
6	A6	128	85.0579	-0.0439152	0.174418
6	A6	129	85.2541	-0.0468221	0.0975365
6	A6	130	85.4504	-0.0452375	0.0519201
6	A6	131	85.6467	-0.0449285	0.0273137
6	A6	132	85.8429	-0.0431889	0.0152462
6	A6	133	86.0392	-0.0480337	0.0098275
6	A6	134	86.2355	-0.0488936	0.00753436
6	A6	135	86.4318	-0.0510935	0.00659612
6	A6	136	86.628	-0.0482882	0.00631899
6	A6	137	86.8243	-0.0504614	0.00649692
6	A6	138	87.0206	-0.0483435	0.0069974
6	A6	139	87.2169	-0.0485045	0.00758087
6	A6	140	87.4131	-0.0535193	0.00793926
6	A6	141	87.6094	-0.0577348	0.00784449
6	A6	142	87.8057	-0.0538945	0.00726297
6	A6	143	88.0019	-0.0543737	0.00634972
6	A6	144	88.1982	-0.0578042	0.00534081
6	A6	145	88.3945	-0.0562012	0.00443073
6	A6	146	88.5908	-0.0556837	0.00371183
6	A6	147	88.787	-0.0567972	0.0031931
6	A6	148	88.9833	-0.0587186	0.00286176
6	A6	149	89.1796	-0.0575185	0.00273362
6	A6	150	89.3758	-0.0576549	0.00285864
6	A6	151	89.5721	-0.0573037	0.00328254
6	A6	152	89.7684	-0.0595072	0.00399186
6	A6	153	89.9647	-0.0586555	0.00487603
6	A6	154	90.1609	-0.0582751	0.00573206
6	A6	155	90.3572	-0.0612108	0.00632134
6	A6	156	90.5535	-0.0635707	0.00646555
6	A6	157	90.7497	-0.0624413	0.0061397
6	A6	158	90.946	-0.0652528	0.00550395
6	A6	159	91.1423	-0.0633933	0.00483834
6	A6	160	91.3386	-0.0627199	0.00440345
6	A6	161	91.5348	-0.0633573	0.00430687
6	A6	162	91.7311	-0.0648825	0.00446084
6	A6	163	91.9274	-0.0664137	0.00465811
6	A6	164	92.1237	-0.0669843	0.004713
6	A6	165	92.3199	-0.0675132	0.0045722
6	A6	166	92.5162	-0.066789	0.00432748
6	A6	167	92.7125	-0.0673271	0.0041341
6	A6	168	92.9087	-0.068007	0.00410108
6	A6	169	93.105	-0.0664202	0.0042281
6	A6	170	93.3013	-0.0704586	0.00442019
6	A6	171	93.4976	-0.0709793	0.00455284
6	A6	172	93.6938	-0.0686184	0.00453208
6	A6	173	93.8901	-0.0711035	0.00431512
6	A6	174	94.0864	-0.0706602	0.00390004
6	A6	175	94.2826	-0.0737311	0.00331443
6	A6	176	94.4789	-0.0711396	0.00261624
6	A6	177	94.6752	-0.0719202	0.00189225
6	A6	178	94.8715	-0.0719427	0.00123771
7	A7	1	60.1313	3.22437	0.13317
7	A7	2	60.3276	3.22241	0.133451
7	A7	3	60.5238	3.19682	0.133127
7	A7	4	60.7201	3.17796	0.132436
7	A7	5	60.9164	3.16627	0.132088
7	A7	6	61.1127	3.14187	0.132832
7	A7	7	61.3089	3.17049	0.13489
7	A7	8	61.5052	3.12296	0.137704
7	A7	9	61.7015	3.1054	0.140198
7	A7	10	61.8978	3.09247	0.141319
7	A7	11	62.094	3.07339	0.140521
7	A7	12	62.2903	3.06442	0.13794
7	A7	13	62.4866	3.04685	0.134258
7	A7	14	62.6828	3.01229	0.130424
7	A7	15	62.8791	3.02522	0.127317
7	A7	16	63.0754	2.9989	0.125458
7	A7	17	63.2717	2.99458	0.124883
7	A7	18	63.4679	2.97462	0.125262
7	A7	19	63.6642	2.96034	0.126187
7	A7	20	63.8605	2.93967	0.127415
7	A7	21	64.0567	2.9306	0.128912
7	A7	22	64.253	2.9265	0.130725
7	A7	23	64.4493	2.89942	0.132814
7	A7	24	64.6456	2.88422	0.134976
7	A7	25	64.8418	2.87206	0.136854
7	A7	26	65.0381	2.85917	0.138031
7	A7	27	65.2344	2.84394	0.138162
7	A7	28	65.4306	2.82597	0.13717
7	A7	29	65.6269	2.79299	0.135358
7	A7	30	65.8232	2.79796	0.133373
7	A7	31	66.0195	2.78272	0.131958
7	A7	32	66.2157	2.76536	0.13162
7	A7	33	66.412	2.74155	0.132408
7	A7	34	66.6083	2.74929	0.133908
7	A7	35	66.8046	2.71886	0.135453
7	A7	36	67.0008	2.70453	0.136444
7	A7	37	67.1971	2.68311	0.13664
7	A7	38	67.3934	2.67225	0.136229
7	A7	39	67.5896	2.65259	0.135668
7	A7	40	67.7859	2.64914	0.135405
7	A7	41	67.9822	2.62447	0.135649
7	A7	42	68.1785	2.6115	0.13632
7	A7	43	68.3747	2.60007	0.137167
7	A7	44	68.571	2.57654	0.137954
7	A7	45	68.7673	2.56963	0.13859
7	A7	46	68.9635	2.54577	0.139165
7	A7	47	69.1598	2.53375	0.139832
7	A7	48	69.3561	2.51441	0.140625
7	A7	49	69.5524	2.51311	0.141335
7	A7	50	69.7486	2.48551	0.141544
7	A7	51	69.9449	2.4655	0.140843
7	A7	52	70.1412	2.45333	0.139115
7	A7	53	70.3374	2.43733	0.136689
7	A7	54	70.5337	2.42307	0.134267
7	A7	55	70.73	2.39929	0.132635
7	A7	56	70.9263	2.40379	0.132334
7	A7	57	71.1225	2.38042	0.133434
7	A7	58	71.3188	2.36465	0.135526
7	A7	59	71.5151	2.35086	0.137907
7	A7	60	71.7114	2.33312	0.139832
7	A7	61	71.9076	2.3171	0.140741
7	A7	62	72.1039	2.2991	0.140399
7	A7	63	72.3002	2.28477	0.13896
7	A7	64	72.4964	2.26618	0.136925
7	A7	65	72.6927	2.24676	0.134984
7	A7	66	72.889	2.24	0.133772
7	A7	67	73.0853	2.23187	0.133623
7	A7	68	73.2815	2.2064	0.134449
7	A7	69	73.4778	2.19078	0.135818
7	A7	70	73.6741	2.18689	0.137177
7	A7	71	73.8703	2.16363	0.138137
7	A7	72	74.0666	2.13752	0.138636
7	A7	73	74.2629	2.13252	0.138922
7	A7	74	74.4592	2.11661	0.139316
7	A7	75	74.6554	2.09593	0.139941
7	A7	76	74.8517	2.09623	0.140599
7	A7	77	75.048	2.06705	0.14092
7	A7	78	75.2443	2.04875	0.140665
7	A7	79	75.4405	2.032	0.139955
7	A7	80	75.6368	2.01951	0.139224
7	A7	81	75.8331	2.012	0.138981
7	A7	82	76.0293	1.98978	0.139546
7	A7	83	76.2256	1.96906	0.141006
7	A7	84	76.4219	1.96812	0.143379
7	A7	85	76.6182	1.9424	0.146878
7	A7	86	76.8144	1.92187	0.152066
7	A7	87	77.0107	1.90476	0.159828
7	A7	88	77.207	1.90619	0.171244
7	A7	89	77.4032	1.87418	0.187579
7	A7	90	77.5995	1.85577	0.210547
7	A7	91	77.7958	1.83606	0.242738
7	A7	92	77.9921	1.80377	0.28788
7	A7	93	78.1883	1.77556	0.350509
7	A7	94	78.3846	1.76052	0.434863
7	A7	95	78.5809	1.71146	0.543155
7	A7	96	78.7772	1.6662	0.673744
7	A7	97	78.9734	1.59131	0.81986
7	A7	98	79.1697	1.49446	0.969518
7	A7	99	79.366	1.36158	1.10693
7	A7	100	79.5622	1.19804	1.21527
7	A7	101	79.7585	1.00054	1.27998
7	A7	102	79.9548	0.8191	1.29174
7	A7	103	80.1511	0.642914	1.24822
7	A7	104	80.3473	0.480574	1.15424
7	A7	105	80.5436	0.337692	1.02067
7	A7	106	80.7399	0.225517	0.862307
7	A7	107	80.9361	0.152392	0.695359
7	A7	108	81.1324	0.103205	0.534817
7	A7	109	81.3287	0.0787915	0.392299
7	A7	110	81.525	0.0648788	0.274781
7	A7	111	81.7212	0.053003	0.184464
7	A7	112	81.9175	0.0560535	0.119628
7	A7	113	82.1138	0.0524918	0.076073
7	A7	114	82.3101	0.0501484	0.0486204
7	A7	115	82.5063	0.0461581	0.0323102
7	A7	116	82.7026	0.0464886	0.0230958
7	A7	117	82.8989	0.0438235	0.0180593
7	A7	118	83.0951	0.0430973	0.0152897
7	A7	119	83.2914	0.0417115	0.0136204
7	A7	120	83.4877	0.0414131	0.0123837
7	A7	121	83.684	0.0361173	0.0112454
7	A7	122	83.8802	0.0359162	0.0100996
7	A7	123	84.0765	0.037108	0.0089774
7	A7	124	84.2728	0.0362701	0.00795447
7	A7	125	84.469	0.0328694	0.00707941
7	A7	126	84.6653	0.034588	0.0063519
7	A7	127	84.8616	0.0342349	0.0057505
7	A7	128	85.0579	0.0318855	0.00527563
7	A7	129	85.2541	0.029627	0.004966
7	A7	130	85.4504	0.03427	0.00487112
7	A7	131	85.6467	0.0313255	0.00500165
7	A7	132	85.8429	0.0316768	0.00529995
7	A7	133	86.0392	0.0300085	0.00565724
7	A7	134	86.2355	0.0279007	0.00596451
7	A7	135	86.4318	0.029876	0.00615939
7	A7	136	86.628	0.0277593	0.00623964
7	A7	137	86.8243	0.0268001	0.00624132
7	A7	138	87.0206	0.0256321	0.00620072
7	A7	139	87.2169	0.0264819	0.00612228
7	A7	140	87.4131	0.0269824	0.00596837
7	A7	141	87.6094	0.0214397	0.00567697
7	A7	142	87.8057	0.0240581	0.00520108
7	A7	143	88.0019	0.0245854	0.0045518
7	A7	144	88.1982	0.0203111	0.0038213
7	A7	145	88.3945	0.0224722	0.00316664
7	A7	146	88.5908	0.0207052	0.00275286
7	A7	147	88.787	0.0244844	0.00267949
7	A7	148	88.9833	0.0216046	0.00293333
7	A7	149	89.1796	0.0217037	0.00339946
7	A7	150	89.3758	0.0195235	0.00392209
7	A7	151	89.5721	0.0200869	0.00436953
7	A7	152	89.7684	0.0206169	0.00466216
7	A7	153	89.9647	0.0190595	0.00476314
7	A7	154	90.1609	0.0171939	0.00466727
7	A7	155	90.3572	0.0185305	0.00441363
7	A7	156	90.5535	0.0159724	0.00410729
7	A7	157	90.7497	0.0166556	0.00390863
7	A7	158	90.946	0.0183416	0.00396774
7	A7	159	91.1423	0.0162464	0.00433093
7	A7	160	91.3386	0.0170784	0.00488237
7	A7	161	91.5348	0.0148979	0.00537374
7	A7	162	91.7311	0.0129687	0.00554085
7	A7	163	91.9274	0.0118562	0.00524649
7	A7	164	92.1237	0.0128537	0.00456413
7	A7	165	92.3199	0.0112346	0.00374681
7	A7	166	92.5162	0.0134022	0.00309262
7	A7	167	92.7125	0.0141513	0.00278439
7	A7	168	92.9087	0.0119736	0.00280155
7	A7	169	93.105	0.0118715	0.0029601
7	A7	170	93.3013	0.00965222	0.00305136
7	A7	171	93.4976	0.00920255	0.00298059
7	A7	172	93.6938	0.0114959	0.00280623
7	A7	173	93.8901	0.0106865	0.00265781
7	A7	174	94.0864	0.0110681	0.00260553
7	A7	175	94.2826	0.0107777	0.00259045
7	A7	176	94.4789	0.00614654	0.00246908
7	A7	177	94.6752	0.00941443	0.002129
7	A7	178	94.8715	0.00806134	0.00157799
8	A8	1	60.1313	3.31695	0.141404
8	A8	2	60.3276	3.29061	0.142276
8	A8	3	60.5238	3.26314	0.141514
8	A8	4	60.7201	3.24441	0.139554
8	A8	5	60.9164	3.23478	0.137709
8	A8	6	61.1127	3.21021	0.137367
8	A8	7	61.3089	3.24293	0.139047
8	A8	8	61.5052	3.19585	0.14201
8	A8	9	61.7015	3.17483	0.144688
8	A8	10	61.8978	3.15369	0.145605
8	A8	11	62.094	3.14336	0.144116
8	A8	12	62.2903	3.12724	0.1406
8	A8	13	62.4866	3.11267	0.136112
8	A8	14	62.6828	3.08023	0.131822
8	A8	15	62.8791	3.09038	0.128533
8	A8	16	63.0754	3.07442	0.126491
8	A8	17	63.2717	3.05498	0.125523
8	A8	18	63.4679	3.0371	0.125394
8	A8	19	63.6642	3.02309	0.12609
8	A8	20	63.8605	3.00801	0.127787
8	A8	21	64.0567	3.00011	0.130585
8	A8	22	64.253	2.9981	0.134226
8	A8	23	64.4493	2.96693	0.138093
8	A8	24	64.6456	2.94385	0.14149
8	A8	25	64.8418	2.93702	0.143904
8	A8	26	65.0381	2.91957	0.145108
8	A8	27	65.2344	2.90674	0.145081
8	A8	28	65.4306	2.88854	0.143923
8	A8	29	65.6269	2.85688	0.14188
8	A8	30	65.8232	2.85622	0.139399
8	A8	31	66.0195	2.84394	0.137107
8	A8	32	66.2157	2.82019	0.135666
8	A8	33	66.412	2.79459	0.135502
8	A8	34	66.6083	2.8116	0.136597
8	A8	35	66.8046	2.77922	0.138434
8	A8	36	67.0008	2.76421	0.140223
8	A8	37	67.1971	2.74034	0.141277
8	A8	38	67.3934	2.73033	0.14133
8	A8	39	67.5896	2.70795	0.140609
8	A8	40	67.7859	2.70065	0.139634
8	A8	41	67.9822	2.67894	0.138912
8	A8	42	68.1785	2.66946	0.138721
8	A8	43	68.3747	2.64942	0.139035
8	A8	44	68.571	2.63895	0.139633
8	A8	45	68.7673	2.61826	0.140246
8	A8	46	68.9635	2.60321	0.140708
8	A8	47	69.1598	2.58813	0.140983
8	A8	48	69.3561	2.56829	0.141113
8	A8	49	69.5524	2.5607	0.141117
8	A8	50	69.7486	2.54116	0.14093
8	A8	51	69.9449	2.52229	0.140459
8	A8	52	70.1412	2.50897	0.139688
8	A8	53	70.3374	2.48903	0.138771
8	A8	54	70.5337	2.48383	0.13801
8	A8	55	70.73	2.45237	0.137741
8	A8	56	70.9263	2.45506	0.138187
8	A8	57	71.1225	2.43468	0.139368
8	A8	58	71.3188	2.40885	0.141096
8	A8	59	71.5151	2.40505	0.143026
8	A8	60	71.7114	2.38149	0.144725
8	A8	61	71.9076	2.36989	0.145769
8	A8	62	72.1039	2.34849	0.145863
8	A8	63	72.3002	2.33322	0.144973
8	A8	64	72.4964	2.3132	0.143374
8	A8	65	72.6927	2.29315	0.141548
8	A8	66	72.889	2.29181	0.139979
8	A8	67	73.0853	2.2737	0.138945
8	A8	68	73.2815	2.2476	0.138451
8	A8	69	73.4778	2.23734	0.138296
8	A8	70	73.6741	2.23005	0.138237
8	A8	71	73.8703	2.20506	0.138146
8	A8	72	74.0666	2.18736	0.13809
8	A8	73	74.2629	2.17658	0.138287
8	A8	74	74.4592	2.1592	0.13892
8	A8	75	74.6554	2.14347	0.13993
8	A8	76	74.8517	2.14112	0.140945
8	A8	77	75.048	2.11172	0.141485
8	A8	78	75.2443	2.09761	0.14133
8	A8	79	75.4405	2.07171	0.140774
8	A8	80	75.6368	2.06261	0.140527
8	A8	81	75.8331	2.05741	0.141301
8	A8	82	76.0293	2.03801	0.143384
8	A8	83	76.2256	2.02093	0.146564
8	A8	84	76.4219	2.00572	0.150451
8	A8	85	76.6182	1.98284	0.154988
8	A8	86	76.8144	1.9637	0.160774
8	A8	87	77.0107	1.94806	0.169045
8	A8	88	77.207	1.94011	0.181439
8	A8	89	77.4032	1.91543	0.199841
8	A8	90	77.5995	1.89493	0.226557
8	A8	91	77.7958	1.87116	0.264674
8	A8	92	77.9921	1.84213	0.318244
8	A8	93	78.1883	1.80835	0.391802
8	A8	94	78.3846	1.78907	0.48903
8	A8	95	78.5809	1.7374	0.610805
8	A8	96	78.7772	1.68133	0.753321
8	A8	97	78.9734	1.59978	0.90711
8	A8	98	79.1697	1.48094	1.05765
8	A8	99	79.366	1.3255	1.18764
8	A8	100	79.5622	1.14728	1.28036
8	A8	101	79.7585	0.943265	1.32309
8	A8	102	79.9548	0.763103	1.30958
8	A8	103	80.1511	0.592664	1.24094
8	A8	104	80.3473	0.429523	1.12515
8	A8	105	80.5436	0.297442	0.975353
8	A8	106	80.7399	0.199697	0.807584
8	A8	107	80.9361	0.137907	0.638148
8	A8	108	81.1324	0.0990895	0.481119
8	A8	109	81.3287	0.0791642	0.346449
8	A8	110	81.525	0.0698543	0.239115
8	A8	111	81.7212	0.0625175	0.159425
8	A8	112	81.9175	0.0606197	0.104236
8	A8	113	82.1138	0.0577725	0.0685273
8	A8	114	82.3101	0.056474	0.0468517
8	A8	115	82.5063	0.0513626	0.0343377
8	A8	116	82.7026	0.0505121	0.0271898
8	A8	117	82.8989	0.0466262	0.0227929
8	A8	118	83.0951	0.044847	0.0195774
8	A8	119	83.2914	0.040898	0.0167745
8	A8	120	83.4877	0.0398971	0.0141479
8	A8	121	83.684	0.0400571	0.0117464
8	A8	122	83.8802	0.0379827	0.00970895
8	A8	123	84.0765	0.0386632	0.00814307
8	A8	124	84.2728	0.0368192	0.00707777
8	A8	125	84.469	0.0373771	0.0064717
8	A8	126	84.6653	0.0355577	0.00624205
8	A8	127	84.8616	0.0360719	0.00628603
8	A8	128	85.0579	0.0352099	0.00648529
8	A8	129	85.2541	0.0339416	0.00670294
8	A8	130	85.4504	0.0324723	0.00679299
8	A8	131	85.6467	0.0347711	0.00663614
8	A8	132	85.8429	0.0297419	0.00619546
8	A8	133	86.0392	0.0299917	0.00555777
8	A8	134	86.2355	0.0276177	0.00491819
8	A8	135	86.4318	0.0324042	0.00449386
8	A8	136	86.628	0.0293015	0.00440625
8	A8	137	86.8243	0.0304465	0.00460598
8	A8	138	87.0206	0.0290234	0.0048951
8	A8	139	87.2169	0.0281585	0.00503824
8	A8	140	87.4131	0.0257267	0.00489298
8	A8	141	87.6094	0.0249202	0.00447889
8	A8	142	87.8057	0.0265013	0.00394977
8	A8	143	88.0019	0.0266297	0.00349868
8	A8	144	88.1982	0.0262081	0.00326171
8	A8	145	88.3945	0.0237612	0.00327
8	A8	146	88.5908	0.0267523	0.00345637
8	A8	147	88.787	0.0229453	0.00369303
8	A8	148	88.9833	0.0257524	0.00384116
8	A8	149	89.1796	0.0217982	0.00380426
8	A8	150	89.3758	0.0213714	0.00357454
8	A8	151	89.5721	0.0229866	0.0032487
8	A8	152	89.7684	0.0231627	0.00299434
8	A8	153	89.9647	0.0209806	0.00297596
8	A8	154	90.1609	0.0224564	0.0032758
8	A8	155	90.3572	0.0221678	0.00384936
8	A8	156	90.5535	0.0216109	0.00453831
8	A8	157	90.7497	0.0194227	0.00513794
8	A8	158	90.946	0.018386	0.00548749
8	A8	159	91.1423	0.0177068	0.0055321
8	A8	160	91.3386	0.0173958	0.00531819
8	A8	161	91.5348	0.0197692	0.00493172
8	A8	162	91.7311	0.0161628	0.00443616
8	A8	163	91.9274	0.0138418	0.00386356
8	A8	164	92.1237	0.0169762	0.00325762
8	A8	165	92.3199	0.016258	0.00271528
8	A8	166	92.5162	0.015182	0.00237411
8	A8	167	92.7125	0.0157992	0.00234303
8	A8	168	92.9087	0.0166728	0.00262382
8	A8	169	93.105	0.0155466	0.00308445
8	A8	170	93.3013	0.0158351	0.00351452
8	A8	171	93.4976	0.00973451	0.00373642
8	A8	172	93.6938	0.0135922	0.00369898
8	A8	173	93.8901	0.0145729	0.00348368
8	A8	174	94.0864	0.0127936	0.00321821
8	A8	175	94.2826	0.013152	0.00296936
8	A8	176	94.4789	0.0112246	0.00270298
8	A8	177	94.6752	0.0116664	0.00233695
8	A8	178	94.8715	0.00996321	0.00183112
9	A9	1	60.1313	3.25837	0.141526
9	A9	2	60.3276	3.22473	0.143628
9	A9	3	60.5238	3.21342	0.143844
9	A9	4	60.7201	3.18412	0.142082
9	A9	5	60.9164	3.16934	0.139352
9	A9	6	61.1127	3.14729	0.137181
9	A9	7	61.3089	3.17552	0.13665
9	A9	8	61.5052	3.13948	0.13774
9	A9	9	61.7015	3.11742	0.13943
9	A9	10	61.8978	3.09918	0.140411
9	A9	11	62.094	3.08562	0.139868
9	A9	12	62.2903	3.07493	0.137823
9	A9	13	62.4866	3.05664	0.135
9	A9	14	62.6828	3.02998	0.132366
9	A9	15	62.8791	3.03728	0.130657
9	A9	16	63.0754	3.01214	0.130082
9	A9	17	63.2717	3.00815	0.13035
9	A9	18	63.4679	2.98547	0.130952
9	A9	19	63.6642	2.96668	0.131551
9	A9	20	63.8605	2.95424	0.132168
9	A9	21	64.0567	2.93905	0.133069
9	A9	22	64.253	2.93628	0.134449
9	A9	23	64.4493	2.91142	0.136181
9	A9	24	64.6456	2.9013	0.137834
9	A9	25	64.8418	2.88184	0.138903
9	A9	26	65.0381	2.8619	0.139056
9	A9	27	65.2344	2.85187	0.138258
9	A9	28	65.4306	2.84337	0.136727
9	A9	29	65.6269	2.81132	0.134832
9	A9	30	65.8232	2.80856	0.133003
9	A9	31	66.0195	2.79387	0.131661
9	A9	32	66.2157	2.78248	0.131135
9	A9	33	66.412	2.75102	0.131542
9	A9	34	66.6083	2.76162	0.132701
9	A9	35	66.8046	2.7405	0.134173
9	A9	36	67.0008	2.71986	0.135457
9	A9	37	67.1971	2.69515	0.136229
9	A9	38	67.3934	2.69293	0.136473
9	A9	39	67.5896	2.67441	0.13641
9	A9	40	67.7859	2.66187	0.13632
9	A9	41	67.9822	2.64091	0.136394
9	A9	42	68.1785	2.63124	0.136692
9	A9	43	68.3747	2.61383	0.137196
9	A9	44	68.571	2.60039	0.137868
9	A9	45	68.7673	2.58594	0.138692
9	A9	46	68.9635	2.56873	0.139691
9	A9	47	69.1598	2.55354	0.140878
9	A9	48	69.3561	2.53141	0.142154
9	A9	49	69.5524	2.5376	0.143239
9	A9	50	69.7486	2.50407	0.143729
9	A9	51	69.9449	2.48809	0.143293
9	A9	52	70.1412	2.46885	0.141912
9	A9	53	70.3374	2.46217	0.139952
9	A9	54	70.5337	2.44544	0.138024
9	A9	55	70.73	2.42099	0.136704
9	A9	56	70.9263	2.4239	0.136298
9	A9	57	71.1225	2.39932	0.136774
9	A9	58	71.3188	2.38756	0.137883
9	A9	59	71.5151	2.36502	0.139331
9	A9	60	71.7114	2.35384	0.140874
9	A9	61	71.9076	2.34173	0.142288
9	A9	62	72.1039	2.32518	0.143291
9	A9	63	72.3002	2.30416	0.143572
9	A9	64	72.4964	2.29478	0.142926
9	A9	65	72.6927	2.26682	0.141433
9	A9	66	72.889	2.25872	0.139505
9	A9	67	73.0853	2.24483	0.137759
9	A9	68	73.2815	2.22779	0.136749
9	A9	69	73.4778	2.2144	0.136732
9	A9	70	73.6741	2.20531	0.137571
9	A9	71	73.8703	2.18466	0.138841
9	A9	72	74.0666	2.16681	0.140045
9	A9	73	74.2629	2.15637	0.140841
9	A9	74	74.4592	2.13651	0.141143
9	A9	75	74.6554	2.11173	0.141077
9	A9	76	74.8517	2.11905	0.140857
9	A9	77	75.048	2.09018	0.140708
9	A9	78	75.2443	2.07652	0.140863
9	A9	79	75.4405	2.05586	0.141565
9	A9	80	75.6368	2.0439	0.142976
9	A9	81	75.8331	2.04169	0.14503
9	A9	82	76.0293	2.01259	0.147385
9	A9	83	76.2256	1.99767	0.149618
9	A9	84	76.4219	1.98326	0.151614
9	A9	85	76.6182	1.9614	0.15394
9	A9	86	76.8144	1.9445	0.157942
9	A9	87	77.0107	1.92489	0.165537
9	A9	88	77.207	1.92647	0.178874
9	A9	89	77.4032	1.90203	0.200174
9	A9	90	77.5995	1.87722	0.231905
9	A9	91	77.7958	1.85849	0.277111
9	A9	92	77.9921	1.82985	0.339473
9	A9	93	78.1883	1.79597	0.42267
9	A9	94	78.3846	1.76933	0.528972
9	A9	95	78.5809	1.71802	0.657405
9	A9	96	78.7772	1.65166	0.802232
9	A9	97	78.9734	1.55803	0.952481
9	A9	98	79.1697	1.4336	1.093
9	A9	99	79.366	1.27572	1.20695
9	A9	100	79.5622	1.09948	1.27911
9	A9	101	79.7585	0.904877	1.29899
9	A9	102	79.9548	0.731952	1.26295
9	A9	103	80.1511	0.57384	1.17474
9	A9	104	80.3473	0.429687	1.0446
9	A9	105	80.5436	0.315962	0.887246
9	A9	106	80.7399	0.23451	0.719261
9	A9	107	80.9361	0.191371	0.556285
9	A9	108	81.1324	0.165813	0.410684
9	A9	109	81.3287	0.145741	0.290101
9	A9	110	81.525	0.142971	0.197206
9	A9	111	81.7212	0.133965	0.130529
9	A9	112	81.9175	0.135967	0.0859127
9	A9	113	82.1138	0.130234	0.0580384
9	A9	114	82.3101	0.129583	0.0416358
9	A9	115	82.5063	0.127966	0.0322401
9	A9	116	82.7026	0.122872	0.0265442
9	A9	117	82.8989	0.116113	0.0224418
9	A9	118	83.0951	0.116836	0.0188541
9	A9	119	83.2914	0.115451	0.0154252
9	A9	120	83.4877	0.114351	0.012198
9	A9	121	83.684	0.114307	0.00936497
9	A9	122	83.8802	0.110442	0.00712928
9	A9	123	84.0765	0.112252	0.00563602
9	A9	124	84.2728	0.112129	0.00492014
9	A9	125	84.469	0.115614	0.00486424
9	A9	126	84.6653	0.11141	0.0052076
9	A9	127	84.8616	0.11009	0.00563317
9	A9	128	85.0579	0.111277	0.00589684
9	A9	129	85.2541	0.106319	0.00591831
9	A9	130	85.4504	0.108148	0.00577546
9	A9	131	85.6467	0.110295	0.00561614
9	A9	132	85.8429	0.107034	0.00555738
9	A9	133	86.0392	0.107271	0.00563671
9	A9	134	86.2355	0.105563	0.005828
9	A9	135	86.4318	0.10639	0.00608279
9	A9	136	86.628	0.104172	0.00635234
9	A9	137	86.8243	0.105189	0.00657885
9	A9	138	87.0206	0.10351	0.00668115
9	A9	139	87.2169	0.102426	0.00656443
9	A9	140	87.4131	0.102396	0.0061616
9	A9	141	87.6094	0.0988689	0.00548131
9	A9	142	87.8057	0.100351	0.00462781
9	A9	143	88.0019	0.100578	0.00377597
9	A9	144	88.1982	0.0991884	0.0031136
9	A9	145	88.3945	0.100524	0.00278086
9	A9	146	88.5908	0.0990242	0.00283035
9	A9	147	88.787	0.100876	0.00321494
9	A9	148	88.9833	0.0979583	0.00379969
9	A9	149	89.1796	0.0998629	0.00439735
9	A9	150	89.3758	0.0970091	0.00482563
9	A9	151	89.5721	0.0952662	0.00497344
9	A9	152	89.7684	0.0962056	0.00484556
9	A9	153	89.9647	0.0963127	0.00455779
9	A9	154	90.1609	0.0951387	0.00427801
9	A9	155	90.3572	0.0938576	0.00414234
9	A9	156	90.5535	0.0967272	0.0041914
9	A9	157	90.7497	0.0948136	0.00436095
9	A9	158	90.946	0.0910961	0.00453022
9	A9	159	91.1423	0.093672	0.0045973
9	A9	160	91.3386	0.0925066	0.0045348
9	A9	161	91.5348	0.091311	0.004397
9	A9	162	91.7311	0.0919154	0.00428438
9	A9	163	91.9274	0.090684	0.00429438
9	A9	164	92.1237	0.0912563	0.00448288
9	A9	165	92.3199	0.0900485	0.0048422
9	A9	166	92.5162	0.0898466	0.00529201
9	A9	167	92.7125	0.0889955	0.00568828
9	A9	168	92.9087	0.0885728	0.00586126
9	A9	169	93.105	0.0860819	0.00568339
9	A9	170	93.3013	0.0854436	0.00513975
9	A9	171	93.4976	0.0846783	0.00435144
9	A9	172	93.6938	0.0882568	0.0035218
9	A9	173	93.8901	0.0847967	0.00282828
9	A9	174	94.0864	0.087546	0.00233096
9	A9	175	94.2826	0.0841021	0.00196303
9	A9	176	94.4789	0.0849223	0.0016062
9	A9	177	94.6752	0.0834723	0.00118816
9	A9	178	94.8715	0.0861745	0.00072878
10	A10	1	60.1313	2.43624	0.218841
10	A10	2	60.3276	2.40943	0.215053
10	A10	3	60.5238	2.39606	0.208665
10	A10	4	60.7201	2.394	0.201538
10	A10	5	60.9164	2.37704	0.196308
10	A10	6	61.1127	2.3672	0.195026
10	A10	7	61.3089	2.38768	0.198075
10	A10	8	61.5052	2.35219	0.204042
10	A10	9	61.7015	2.33565	0.210614
10	A10	10	61.8978	2.33128	0.215834
10	A10	11	62.094	2.31554	0.218906
10	A10	12	62.2903	2.30833	0.22027
10	A10	13	62.4866	2.2963	0.221067
10	A10	14	62.6828	2.26831	0.222402
10	A10	15	62.8791	2.27772	0.224725
10	A10	16	63.0754	2.26396	0.227601
10	A10	17	63.2717	2.24564	0.230059
10	A10	18	63.4679	2.22927	0.231406
10	A10	19	63.6642	2.21715	0.231928
10	A10	20	63.8605	2.19788	0.232947
10	A10	21	64.0567	2.19189	0.236061
10	A10	22	64.253	2.19506	0.242053
10	A10	23	64.4493	2.16923	0.250295
10	A10	24	64.6456	2.15506	0.258997
10	A10	25	64.8418	2.13917	0.266132
10	A10	26	65.0381	2.12708	0.270381
10	A10	27	65.2344	2.10468	0.271605
10	A10	28	65.4306	2.09786	0.270698
10	A10	29	65.6269	2.07005	0.269046
10	A10	30	65.8232	2.07269	0.267929
10	A10	31	66.0195	2.05272	0.268182
10	A10	32	66.2157	2.03981	0.270118
10	A10	33	66.412	2.01107	0.273626
10	A10	34	66.6083	2.01835	0.278265
10	A10	35	66.8046	1.99215	0.283318
10	A10	36	67.0008	1.97904	0.287938
10	A10	37	67.1971	1.95585	0.291394
10	A10	38	67.3934	1.94522	0.293297
10	A10	39	67.5896	1.92187	0.293651
10	A10	40	67.7859	1.91634	0.292699
10	A10	41	67.9822	1.89425	0.290742
10	A10	42	68.1785	1.87675	0.288057
10	A10	43	68.3747	1.86228	0.284926
10	A10	44	68.571	1.84831	0.281682
10	A10	45	68.7673	1.83302	0.278701
10	A10	46	68.9635	1.81829	0.276364
10	A10	47	69.1598	1.80401	0.274992
10	A10	48	69.3561	1.78143	0.274726
10	A10	49	69.5524	1.78074	0.275416
10	A10	50	69.7486	1.76281	0.276619
10	A10	51	69.9449	1.73968	0.277764
10	A10	52	70.1412	1.7273	0.278471
10	A10	53	70.3374	1.71451	0.278803
10	A10	54	70.5337	1.69946	0.279275
10	A10	55	70.73	1.67828	0.280651
10	A10	56	70.9263	1.67413	0.283648
10	A10	57	71.1225	1.65322	0.288703
10	A10	58	71.3188	1.63376	0.295883
10	A10	59	71.5151	1.6258	0.304879
10	A10	60	71.7114	1.60595	0.31513
10	A10	61	71.9076	1.58689	0.326031
10	A10	62	72.1039	1.5705	0.337261
10	A10	63	72.3002	1.55008	0.34906
10	A10	64	72.4964	1.5293	0.362327
10	A10	65	72.6927	1.50902	0.37847
10	A10	66	72.889	1.497	0.39906
10	A10	67	73.0853	1.47321	0.425487
10	A10	68	73.2815	1.44593	0.458722
10	A10	69	73.4778	1.4238	0.499197
10	A10	70	73.6741	1.40227	0.546763
10	A10	71	73.8703	1.37129	0.60068
10	A10	72	74.0666	1.33153	0.659649
10	A10	73	74.2629	1.29703	0.721793
10	A10	74	74.4592	1.2572	0.784537
10	A10	75	74.6554	1.20862	0.84443
10	A10	76	74.8517	1.17105	0.897217
10	A10	77	75.048	1.10895	0.938392
10	A10	78	75.2443	1.05096	0.964198
10	A10	79	75.4405	0.99111	0.972619
10	A10	80	75.6368	0.9304	0.963925
10	A10	81	75.8331	0.881871	0.940483
10	A10	82	76.0293	0.824463	0.906072
10	A10	83	76.2256	0.777516	0.86505
10	A10	84	76.4219	0.731628	0.821603
10	A10	85	76.6182	0.689862	0.779089
10	A10	86	76.8144	0.652319	0.739441
10	A10	87	77.0107	0.613472	0.702681
10	A10	88	77.207	0.58277	0.666855
10	A10	89	77.4032	0.542682	0.628647
10	A10	90	77.5995	0.503576	0.584668
10	A10	91	77.7958	0.467354	0.532977
10	A10	92	77.9921	0.435388	0.474129
10	A10	93	78.1883	0.408526	0.411209
10	A10	94	78.3846	0.397292	0.348823
10	A10	95	78.5809	0.383234	0.291562
10	A10	96	78.7772	0.372107	0.242684
10	A10	97	78.9734	0.364491	0.203561
10	A10	98	79.1697	0.357055	0.173959
10	A10	99	79.366	0.347447	0.152797
10	A10	100	79.5622	0.340707	0.138886
10	A10	101	79.7585	0.333286	0.131303
10	A10	102	79.9548	0.333554	0.12933
10	A10	103	80.1511	0.325805	0.132197
10	A10	104	80.3473	0.317129	0.138864
10	A10	105	80.5436	0.310742	0.14798
10	A10	106	80.7399	0.30148	0.158027
10	A10	107	80.9361	0.294653	0.167568
10	A10	108	81.1324	0.283336	0.17562
10	A10	109	81.3287	0.270718	0.182069
10	A10	110	81.525	0.258106	0.187998
10	A10	111	81.7212	0.247787	0.195665
10	A10	112	81.9175	0.241082	0.20796
10	A10	113	82.1138	0.234651	0.227355
10	A10	114	82.3101	0.221799	0.254646
10	A10	115	82.5063	0.211765	0.287867
10	A10	116	82.7026	0.19721	0.321887
10	A10	117	82.8989	0.179836	0.349129
10	A10	118	83.0951	0.151682	0.361522
10	A10	119	83.2914	0.114623	0.353231
10	A10	120	83.4877	0.0796854	0.323018
10	A10	121	83.684	0.060044	0.275045
10	A10	122	83.8802	0.0537108	0.217552
10	A10	123	84.0765	0.0526445	0.159997
10	A10	124	84.2728	0.0538424	0.110062
10	A10	125	84.469	0.0514512	0.0718567
10	A10	126	84.6653	0.0513159	0.0458183
10	A10	127	84.8616	0.0509651	0.029882
10	A10	128	85.0579	0.048953	0.0210323
10	A10	129	85.2541	0.0484715	0.0164836
10	A10	130	85.4504	0.0477314	0.0142065
10	A10	131	85.6467	0.0483893	0.0129356
10	A10	132	85.8429	0.0462608	0.0119642
10	A10	133	86.0392	0.0475203	0.0109645
10	A10	134	86.2355	0.0430512	0.00990082
10	A10	135	86.4318	0.0437895	0.00896366
10	A10	136	86.628	0.0459077	0.00844556
10	A10	137	86.8243	0.044951	0.00856274
10	A10	138	87.0206	0.0437805	0.00931017
10	A10	139	87.2169	0.0447511	0.0104389
10	A10	140	87.4131	0.0426067	0.011565
10	A10	141	87.6094	0.0414227	0.012339
10	A10	142	87.8057	0.0411395	0.0125837
10	A10	143	88.0019	0.0400047	0.0123414
10	A10	144	88.1982	0.0402004	0.0118223
10	A10	145	88.3945	0.036997	0.0112857
10	A10	146	88.5908	0.0403203	0.0109041
10	A10	147	88.787	0.0385891	0.0106737
10	A10	148	88.9833	0.0372206	0.0104256
10	A10	149	89.1796	0.0360317	0.00994426
10	A10	150	89.3758	0.0353047	0.00912652
10	A10	151	89.5721	0.0349771	0.00807897
10	A10	152	89.7684	0.0360837	0.00708241
10	A10	153	89.9647	0.0344283	0.00643991
10	A10	154	90.1609	0.0364107	0.00630271
10	A10	155	90.3572	0.033833	0.00657894
10	A10	156	90.5535	0.0350927	0.0069789
10	A10	157	90.7497	0.0326143	0.00717076
10	A10	158	90.946	0.0323664	0.00696196
10	A10	159	91.1423	0.03267	0.00640802
10	A10	160	91.3386	0.0319673	0.00579002
10	A10	161	91.5348	0.0325692	0.00547364
10	A10	162	91.7311	0.0335816	0.00573115
10	A10	163	91.9274	0.0314771	0.00662198
10	A10	164	92.1237	0.0308722	0.00797904
10	A10	165	92.3199	0.0312675	0.0094772
10	A10	166	92.5162	0.0308511	0.0107259
10	A10	167	92.7125	0.0279109	0.0113547
10	A10	168	92.9087	0.0291713	0.0111037
10	A10	169	93.105	0.0270195	0.00993052
10	A10	170	93.3013	0.0256158	0.00809229
10	A10	171	93.4976	0.0260594	0.00611903
10	A10	172	93.6938	0.0290508	0.00462625
10	A10	173	93.8901	0.0293942	0.00403144
10	A10	174	94.0864	0.0254014	0.00433583
10	A10	175	94.2826	0.0280499	0.00511995
10	A10	176	94.4789	0.0260129	0.00576752
10	A10	177	94.6752	0.0244391	0.00578339
10	A10	178	94.8715	0.0235725	0.00501869
11	A11	1	60.1313	2.82669	0.230771
11	A11	2	60.3276	2.79368	0.227382
11	A11	3	60.5238	2.79062	0.220945
11	A11	4	60.7201	2.7752	0.213487
11	A11	5	60.9164	2.76942	0.208242
11	A11	6	61.1127	2.75507	0.208069
11	A11	7	61.3089	2.77674	0.213818
11	A11	8	61.5052	2.74443	0.223745
11	A11	9	61.7015	2.73288	0.234267
11	A11	10	61.8978	2.72262	0.241633
11	A11	11	62.094	2.70571	0.243565
11	A11	12	62.2903	2.6959	0.240159
11	A11	13	62.4866	2.68395	0.233781
11	A11	14	62.6828	2.65525	0.227989
11	A11	15	62.8791	2.66769	0.225966
11	A11	16	63.0754	2.66166	0.229132
11	A11	17	63.2717	2.64867	0.236713
11	A11	18	63.4679	2.62967	0.246549
11	A11	19	63.6642	2.61752	0.256599
11	A11	20	63.8605	2.60325	0.266076
11	A11	21	64.0567	2.58312	0.275498
11	A11	22	64.253	2.58697	0.285767
11	A11	23	64.4493	2.56863	0.297031
11	A11	24	64.6456	2.5533	0.308239
11	A11	25	64.8418	2.53331	0.317597
11	A11	26	65.0381	2.51844	0.323592
11	A11	27	65.2344	2.50202	0.325848
11	A11	28	65.4306	2.48729	0.325339
11	A11	29	65.6269	2.45433	0.323902
11	A11	30	65.8232	2.46534	0.323397
11	A11	31	66.0195	2.44758	0.325016
11	A11	32	66.2157	2.42323	0.329044
11	A11	33	66.412	2.39475	0.334982
11	A11	34	66.6083	2.40675	0.341773
11	A11	35	66.8046	2.37956	0.34806
11	A11	36	67.0008	2.35402	0.352517
11	A11	37	67.1971	2.33824	0.354304
11	A11	38	67.3934	2.32226	0.353404
11	A11	39	67.5896	2.29832	0.350645
11	A11	40	67.7859	2.29359	0.347273
11	A11	41	67.9822	2.26788	0.344389
11	A11	42	68.1785	2.25555	0.342513
11	A11	43	68.3747	2.23758	0.341454
11	A11	44	68.571	2.22736	0.34055
11	A11	45	68.7673	2.20487	0.339165
11	A11	46	68.9635	2.18615	0.337175
11	A11	47	69.1598	2.17084	0.335133
11	A11	48	69.3561	2.14947	0.333955
11	A11	49	69.5524	2.15261	0.33433
11	A11	50	69.7486	2.12679	0.336308
11	A11	51	69.9449	2.10516	0.339336
11	A11	52	70.1412	2.0904	0.34268
11	A11	53	70.3374	2.08154	0.345872
11	A11	54	70.5337	2.05907	0.348916
11	A11	55	70.73	2.03686	0.352239
11	A11	56	70.9263	2.03219	0.356496
11	A11	57	71.1225	2.00769	0.362351
11	A11	58	71.3188	1.9832	0.37023
11	A11	59	71.5151	1.98064	0.380123
11	A11	60	71.7114	1.95761	0.391548
11	A11	61	71.9076	1.93237	0.403802
11	A11	62	72.1039	1.91724	0.416409
11	A11	63	72.3002	1.8922	0.429539
11	A11	64	72.4964	1.87623	0.444137
11	A11	65	72.6927	1.84533	0.46165
11	A11	66	72.889	1.83863	0.483561
11	A11	67	73.0853	1.81095	0.510889
11	A11	68	73.2815	1.78004	0.543879
11	A11	69	73.4778	1.75606	0.581818
11	A11	70	73.6741	1.73754	0.623049
11	A11	71	73.8703	1.70175	0.665218
11	A11	72	74.0666	1.6586	0.705781
11	A11	73	74.2629	1.62711	0.742579
11	A11	74	74.4592	1.58793	0.774193
11	A11	75	74.6554	1.54356	0.799968
11	A11	76	74.8517	1.5182	0.819899
11	A11	77	75.048	1.46628	0.834654
11	A11	78	75.2443	1.42619	0.845723
11	A11	79	75.4405	1.37785	0.855372
11	A11	80	75.6368	1.34338	0.866105
11	A11	81	75.8331	1.31387	0.879758
11	A11	82	76.0293	1.25866	0.896736
11	A11	83	76.2256	1.2187	0.915805
11	A11	84	76.4219	1.17744	0.934441
11	A11	85	76.6182	1.12692	0.949338
11	A11	86	76.8144	1.07814	0.956736
11	A11	87	77.0107	1.02909	0.952561
11	A11	88	77.207	0.987921	0.932743
11	A11	89	77.4032	0.927914	0.894033
11	A11	90	77.5995	0.879482	0.835261
11	A11	91	77.7958	0.828898	0.758438
11	A11	92	77.9921	0.796336	0.668982
11	A11	93	78.1883	0.765529	0.574715
11	A11	94	78.3846	0.750786	0.483986
11	A11	95	78.5809	0.732524	0.403752
11	A11	96	78.7772	0.720675	0.338375
11	A11	97	78.9734	0.709843	0.28946
11	A11	98	79.1697	0.699877	0.256537
11	A11	99	79.366	0.691843	0.238169
11	A11	100	79.5622	0.68296	0.23306
11	A11	101	79.7585	0.667489	0.240896
11	A11	102	79.9548	0.664562	0.262791
11	A11	103	80.1511	0.651971	0.301267
11	A11	104	80.3473	0.640608	0.359739
11	A11	105	80.5436	0.626098	0.441375
11	A11	106	80.7399	0.607593	0.547341
11	A11	107	80.9361	0.59119	0.67458
11	A11	108	81.1324	0.559546	0.813816
11	A11	109	81.3287	0.514589	0.948852
11	A11	110	81.525	0.458911	1.05826
11	A11	111	81.7212	0.38655	1.11991
11	A11	112	81.9175	0.304454	1.11746
11	A11	113	82.1138	0.209795	1.0464
11	A11	114	82.3101	0.136147	0.91681
11	A11	115	82.5063	0.109815	0.750926
11	A11	116	82.7026	0.0988161	0.57619
11	A11	117	82.8989	0.0954306	0.416886
11	A11	118	83.0951	0.0946568	0.288062
11	A11	119	83.2914	0.0878491	0.193958
11	A11	120	83.4877	0.0824137	0.130534
11	A11	121	83.684	0.0798402	0.0898695
11	A11	122	83.8802	0.0759665	0.064012
11	A11	123	84.0765	0.073939	0.0470265
11	A11	124	84.2728	0.0769498	0.0353185
11	A11	125	84.469	0.0732113	0.0270341
11	A11	126	84.6653	0.0711356	0.0213027
11	A11	127	84.8616	0.0718049	0.0176779
11	A11	128	85.0579	0.0718645	0.0157951
11	A11	129	85.2541	0.0731414	0.0151824
11	A11	130	85.4504	0.0706005	0.0152203
11	A11	131	85.6467	0.0696185	0.0152661
11	A11	132	85.8429	0.0676802	0.0148801
11	A11	133	86.0392	0.0673236	0.0140076
11	A11	134	86.2355	0.0661281	0.0129751
11	A11	135	86.4318	0.0676231	0.0122829
11	A11	136	86.628	0.0654689	0.0123016
11	A11	137	86.8243	0.0680325	0.0130456
11	A11	138	87.0206	0.0661255	0.0141513
11	A11	139	87.2169	0.0639781	0.0150672
11	A11	140	87.4131	0.0626204	0.0153405
11	A11	141	87.6094	0.061137	0.0148306
11	A11	142	87.8057	0.0630608	0.0137359
11	A11	143	88.0019	0.0597061	0.0124406
11	A11	144	88.1982	0.0619951	0.0112922
11	A11	145	88.3945	0.0596666	0.0104362
11	A11	146	88.5908	0.0608387	0.00978914
11	A11	147	88.787	0.0594911	0.0091502
11	A11	148	88.9833	0.0583547	0.00838553
11	A11	149	89.1796	0.0571933	0.00757233
11	A11	150	89.3758	0.0578157	0.00699887
11	A11	151	89.5721	0.0589342	0.0069962
11	A11	152	89.7684	0.0590774	0.00769757
11	A11	153	89.9647	0.057836	0.0088926
11	A11	154	90.1609	0.0559446	0.0100944
11	A11	155	90.3572	0.0556247	0.0107894
11	A11	156	90.5535	0.0553533	0.0107138
11	A11	157	90.7497	0.0528682	0.00998298
11	A11	158	90.946	0.0544395	0.00899939
11	A11	159	91.1423	0.0554166	0.00820621
11	A11	160	91.3386	0.0545307	0.00784967
11	A11	161	91.5348	0.0535751	0.00790103
11	A11	162	91.7311	0.0520357	0.00817173
11	A11	163	91.9274	0.0519092	0.00850896
11	A11	164	92.1237	0.051643	0.00890402
11	A11	165	92.3199	0.0549228	0.00943661
11	A11	166	92.5162	0.0497792	0.0101262
11	A11	167	92.7125	0.0502403	0.0108341
11	A11	168	92.9087	0.0501556	0.0112958
11	A11	169	93.105	0.0509554	0.0112548
11	A11	170	93.3013	0.0467739	0.0106035
11	A11	171	93.4976	0.046937	0.00944915
11	A11	172	93.6938	0.0493037	0.00806832
11	A11	173	93.8901	0.0483684	0.00677054
11	A11	174	94.0864	0.0475419	0.00574721
11	A11	175	94.2826	0.0463795	0.00499778
11	A11	176	94.4789	0.0486795	0.00437507
11	A11	177	94.6752	0.0459713	0.00370804
11	A11	178	94.8715	0.0460407	0.00291477
12	A12	1	60.1313	2.80493	0.260952
12	A12	2	60.3276	2.76538	0.260026
[truncated: 6,584 more rows]
