# Supplementary material for: The gene expression of CALD1, CDH2, and POSTN in fibroblast are related to idiopathic pulmonary fibrosis
Source: Front Immunol. 2024 Feb 2;15:1275064. doi: 10.3389/fimmu.2024.1275064 (PMC10869495; doi:10.3389/fimmu.2024.1275064)
Supplement: Supplementary file 6 [file DataSheet_2.zip › 2023-06-10_POSTN.xlsx]

## Sheet: Sample Setup
Block Type	96-Well 0.2-mL Block
Calibration Background is expired	No
Calibration Background performed on	12-13-2022
Calibration Pure Dye ABY is expired	No
Calibration Pure Dye ABY performed on	12-13-2022
Calibration Pure Dye CY5 is expired	No
Calibration Pure Dye CY5 performed on	12-13-2022
Calibration Pure Dye FAM is expired	No
Calibration Pure Dye FAM performed on	12-13-2022
Calibration Pure Dye JUN is expired	No
Calibration Pure Dye JUN performed on	12-13-2022
Calibration Pure Dye MUSTANG PURPLE is expired	No
Calibration Pure Dye MUSTANG PURPLE performed on	12-13-2022
Calibration Pure Dye NED is expired	No
Calibration Pure Dye NED performed on	12-13-2022
Calibration Pure Dye ROX is expired	No
Calibration Pure Dye ROX performed on	12-13-2022
Calibration Pure Dye SYBR is expired	No
Calibration Pure Dye SYBR performed on	12-13-2022
Calibration Pure Dye TAMRA is expired	No
Calibration Pure Dye TAMRA performed on	12-13-2022
Calibration Pure Dye VIC is expired	No
Calibration Pure Dye VIC performed on	12-13-2022
Calibration ROI is expired	No
Calibration ROI performed on	12-13-2022
Calibration Uniformity is expired	No
Calibration Uniformity performed on	12-13-2022
Chemistry	SYBR_GREEN
Date Created	2023-06-10 11:06:20 AM CST
Experiment File Name	D:\WSF\2023-06-10_WSFPO4.eds
Experiment Name	2023-06-10_WSFPO4
Experiment Run End Time	2023-06-10 11:05:35 AM CST
Experiment Type	Standard Curve
Instrument Name	272529144
Instrument Serial Number	272529144
Instrument Type	QuantStudio™ 5 System
Passive Reference	ROX
Post-read Stage/Step
Pre-read Stage/Step
Quantification Cycle Method	Ct
Signal Smoothing On	true
Stage where Melt Analysis is performed	Stage3
Stage/ Cycle where Ct Analysis is performed	Stage2, Step2
Well	Well Position	Sample Name	Sample Color	Biogroup Name	Biogroup Color	Target Name	Target Color	Task	Reporter	Quencher	Quantity	Comments
1	A1
2	A2
3	A3
4	A4
5	A5
6	A6
7	A7
8	A8
9	A9
10	A10
11	A11
12	A12
13	B1
14	B2
15	B3
16	B4
17	B5
18	B6
19	B7
20	B8
21	B9
22	B10
23	B11
24	B12
25	C1
26	C2
27	C3
28	C4
29	C5
30	C6
31	C7
32	C8
33	C9
34	C10
35	C11
36	C12
37	D1
38	D2
39	D3
40	D4
41	D5
42	D6
43	D7
44	D8
45	D9
46	D10
47	D11
48	D12
49	E1
50	E2
51	E3
52	E4
53	E5
54	E6
55	E7
56	E8
57	E9
58	E10
59	E11
60	E12
61	F1	SIC	RGB(0,0,255)			GAPDH	RGB(0,0,255)	UNKNOWN	SYBR	None
62	F2	SIC	RGB(0,0,255)			GAPDH	RGB(0,0,255)	UNKNOWN	SYBR	None
63	F3	SIC	RGB(0,0,255)			GAPDH	RGB(0,0,255)	UNKNOWN	SYBR	None
64	F4	SIC	RGB(0,0,255)			POSTN	RGB(0,139,69)	UNKNOWN	SYBR	None
65	F5	SIC	RGB(0,0,255)			POSTN	RGB(0,139,69)	UNKNOWN	SYBR	None
66	F6	SIC	RGB(0,0,255)			POSTN	RGB(0,139,69)	UNKNOWN	SYBR	None
67	F7
68	F8
69	F9
70	F10
71	F11
72	F12
73	G1	SIPOSTN-1	RGB(0,139,69)			GAPDH	RGB(0,0,255)	UNKNOWN	SYBR	None
74	G2	SIPOSTN-1	RGB(0,139,69)			GAPDH	RGB(0,0,255)	UNKNOWN	SYBR	None
75	G3	SIPOSTN-1	RGB(0,139,69)			GAPDH	RGB(0,0,255)	UNKNOWN	SYBR	None
76	G4	SIPOSTN-1	RGB(0,139,69)			POSTN	RGB(0,139,69)	UNKNOWN	SYBR	None
77	G5	SIPOSTN-1	RGB(0,139,69)			POSTN	RGB(0,139,69)	UNKNOWN	SYBR	None
78	G6	SIPOSTN-1	RGB(0,139,69)			POSTN	RGB(0,139,69)	UNKNOWN	SYBR	None
79	G7
80	G8
81	G9
82	G10
83	G11
84	G12
85	H1	SIPOSTN-2	RGB(255,127,0)			GAPDH	RGB(0,0,255)	UNKNOWN	SYBR	None
86	H2	SIPOSTN-2	RGB(255,127,0)			GAPDH	RGB(0,0,255)	UNKNOWN	SYBR	None
87	H3	SIPOSTN-2	RGB(255,127,0)			GAPDH	RGB(0,0,255)	UNKNOWN	SYBR	None
88	H4	SIPOSTN-2	RGB(255,127,0)			POSTN	RGB(0,139,69)	UNKNOWN	SYBR	None
89	H5	SIPOSTN-2	RGB(255,127,0)			POSTN	RGB(0,139,69)	UNKNOWN	SYBR	None
90	H6	SIPOSTN-2	RGB(255,127,0)			POSTN	RGB(0,139,69)	UNKNOWN	SYBR	None
91	H7
92	H8
93	H9
94	H10
95	H11
96	H12

## Sheet: Amplification Data
Block Type	96-Well 0.2-mL Block
Calibration Background is expired	No
Calibration Background performed on	12-13-2022
Calibration Pure Dye ABY is expired	No
Calibration Pure Dye ABY performed on	12-13-2022
Calibration Pure Dye CY5 is expired	No
Calibration Pure Dye CY5 performed on	12-13-2022
Calibration Pure Dye FAM is expired	No
Calibration Pure Dye FAM performed on	12-13-2022
Calibration Pure Dye JUN is expired	No
Calibration Pure Dye JUN performed on	12-13-2022
Calibration Pure Dye MUSTANG PURPLE is expired	No
Calibration Pure Dye MUSTANG PURPLE performed on	12-13-2022
Calibration Pure Dye NED is expired	No
Calibration Pure Dye NED performed on	12-13-2022
Calibration Pure Dye ROX is expired	No
Calibration Pure Dye ROX performed on	12-13-2022
Calibration Pure Dye SYBR is expired	No
Calibration Pure Dye SYBR performed on	12-13-2022
Calibration Pure Dye TAMRA is expired	No
Calibration Pure Dye TAMRA performed on	12-13-2022
Calibration Pure Dye VIC is expired	No
Calibration Pure Dye VIC performed on	12-13-2022
Calibration ROI is expired	No
Calibration ROI performed on	12-13-2022
Calibration Uniformity is expired	No
Calibration Uniformity performed on	12-13-2022
Chemistry	SYBR_GREEN
Date Created	2023-06-10 11:06:20 AM CST
Experiment File Name	D:\WSF\2023-06-10_WSFPO4.eds
Experiment Name	2023-06-10_WSFPO4
Experiment Run End Time	2023-06-10 11:05:35 AM CST
Experiment Type	Standard Curve
Instrument Name	272529144
Instrument Serial Number	272529144
Instrument Type	QuantStudio™ 5 System
Passive Reference	ROX
Post-read Stage/Step
Pre-read Stage/Step
Quantification Cycle Method	Ct
Signal Smoothing On	true
Stage where Melt Analysis is performed	Stage3
Stage/ Cycle where Ct Analysis is performed	Stage2, Step2
Well	Well Position	Cycle	Target Name	Rn	Delta Rn
1	A1	1
1	A1	2
1	A1	3
1	A1	4
1	A1	5
1	A1	6
1	A1	7
1	A1	8
1	A1	9
1	A1	10
1	A1	11
1	A1	12
1	A1	13
1	A1	14
1	A1	15
1	A1	16
1	A1	17
1	A1	18
1	A1	19
1	A1	20
1	A1	21
1	A1	22
1	A1	23
1	A1	24
1	A1	25
1	A1	26
1	A1	27
1	A1	28
1	A1	29
1	A1	30
1	A1	31
1	A1	32
1	A1	33
1	A1	34
1	A1	35
1	A1	36
1	A1	37
1	A1	38
2	A2	1
2	A2	2
2	A2	3
2	A2	4
2	A2	5
2	A2	6
2	A2	7
2	A2	8
2	A2	9
2	A2	10
2	A2	11
2	A2	12
2	A2	13
2	A2	14
2	A2	15
2	A2	16
2	A2	17
2	A2	18
2	A2	19
2	A2	20
2	A2	21
2	A2	22
2	A2	23
2	A2	24
2	A2	25
2	A2	26
2	A2	27
2	A2	28
2	A2	29
2	A2	30
2	A2	31
2	A2	32
2	A2	33
2	A2	34
2	A2	35
2	A2	36
2	A2	37
2	A2	38
3	A3	1
3	A3	2
3	A3	3
3	A3	4
3	A3	5
3	A3	6
3	A3	7
3	A3	8
3	A3	9
3	A3	10
3	A3	11
3	A3	12
3	A3	13
3	A3	14
3	A3	15
3	A3	16
3	A3	17
3	A3	18
3	A3	19
3	A3	20
3	A3	21
3	A3	22
3	A3	23
3	A3	24
3	A3	25
3	A3	26
3	A3	27
3	A3	28
3	A3	29
3	A3	30
3	A3	31
3	A3	32
3	A3	33
3	A3	34
3	A3	35
3	A3	36
3	A3	37
3	A3	38
4	A4	1
4	A4	2
4	A4	3
4	A4	4
4	A4	5
4	A4	6
4	A4	7
4	A4	8
4	A4	9
4	A4	10
4	A4	11
4	A4	12
4	A4	13
4	A4	14
4	A4	15
4	A4	16
4	A4	17
4	A4	18
4	A4	19
4	A4	20
4	A4	21
4	A4	22
4	A4	23
4	A4	24
4	A4	25
4	A4	26
4	A4	27
4	A4	28
4	A4	29
4	A4	30
4	A4	31
4	A4	32
4	A4	33
4	A4	34
4	A4	35
4	A4	36
4	A4	37
4	A4	38
5	A5	1
5	A5	2
5	A5	3
5	A5	4
5	A5	5
5	A5	6
5	A5	7
5	A5	8
5	A5	9
5	A5	10
5	A5	11
5	A5	12
5	A5	13
5	A5	14
5	A5	15
5	A5	16
5	A5	17
5	A5	18
5	A5	19
5	A5	20
5	A5	21
5	A5	22
5	A5	23
5	A5	24
5	A5	25
5	A5	26
5	A5	27
5	A5	28
5	A5	29
5	A5	30
5	A5	31
5	A5	32
5	A5	33
5	A5	34
5	A5	35
5	A5	36
5	A5	37
5	A5	38
6	A6	1
6	A6	2
6	A6	3
6	A6	4
6	A6	5
6	A6	6
6	A6	7
6	A6	8
6	A6	9
6	A6	10
6	A6	11
6	A6	12
6	A6	13
6	A6	14
6	A6	15
6	A6	16
6	A6	17
6	A6	18
6	A6	19
6	A6	20
6	A6	21
6	A6	22
6	A6	23
6	A6	24
6	A6	25
6	A6	26
6	A6	27
6	A6	28
6	A6	29
6	A6	30
6	A6	31
6	A6	32
6	A6	33
6	A6	34
6	A6	35
6	A6	36
6	A6	37
6	A6	38
7	A7	1
7	A7	2
7	A7	3
7	A7	4
7	A7	5
7	A7	6
7	A7	7
7	A7	8
7	A7	9
7	A7	10
7	A7	11
7	A7	12
7	A7	13
7	A7	14
7	A7	15
7	A7	16
7	A7	17
7	A7	18
7	A7	19
7	A7	20
7	A7	21
7	A7	22
7	A7	23
7	A7	24
7	A7	25
7	A7	26
7	A7	27
7	A7	28
7	A7	29
7	A7	30
7	A7	31
7	A7	32
7	A7	33
7	A7	34
7	A7	35
7	A7	36
7	A7	37
7	A7	38
8	A8	1
8	A8	2
8	A8	3
8	A8	4
8	A8	5
8	A8	6
8	A8	7
8	A8	8
8	A8	9
8	A8	10
8	A8	11
8	A8	12
8	A8	13
8	A8	14
8	A8	15
8	A8	16
8	A8	17
8	A8	18
8	A8	19
8	A8	20
8	A8	21
8	A8	22
8	A8	23
8	A8	24
8	A8	25
8	A8	26
8	A8	27
8	A8	28
8	A8	29
8	A8	30
8	A8	31
8	A8	32
8	A8	33
8	A8	34
8	A8	35
8	A8	36
8	A8	37
8	A8	38
9	A9	1
9	A9	2
9	A9	3
9	A9	4
9	A9	5
9	A9	6
9	A9	7
9	A9	8
9	A9	9
9	A9	10
9	A9	11
9	A9	12
9	A9	13
9	A9	14
9	A9	15
9	A9	16
9	A9	17
9	A9	18
9	A9	19
9	A9	20
9	A9	21
9	A9	22
9	A9	23
9	A9	24
9	A9	25
9	A9	26
9	A9	27
9	A9	28
9	A9	29
9	A9	30
9	A9	31
9	A9	32
9	A9	33
9	A9	34
9	A9	35
9	A9	36
9	A9	37
9	A9	38
10	A10	1
10	A10	2
10	A10	3
10	A10	4
10	A10	5
10	A10	6
10	A10	7
10	A10	8
10	A10	9
10	A10	10
10	A10	11
10	A10	12
10	A10	13
10	A10	14
10	A10	15
10	A10	16
10	A10	17
10	A10	18
10	A10	19
10	A10	20
10	A10	21
10	A10	22
10	A10	23
10	A10	24
10	A10	25
10	A10	26
10	A10	27
10	A10	28
10	A10	29
10	A10	30
10	A10	31
10	A10	32
10	A10	33
10	A10	34
10	A10	35
10	A10	36
10	A10	37
10	A10	38
11	A11	1
11	A11	2
11	A11	3
11	A11	4
11	A11	5
11	A11	6
11	A11	7
11	A11	8
11	A11	9
11	A11	10
11	A11	11
11	A11	12
11	A11	13
11	A11	14
11	A11	15
11	A11	16
11	A11	17
11	A11	18
11	A11	19
11	A11	20
11	A11	21
11	A11	22
11	A11	23
11	A11	24
11	A11	25
11	A11	26
11	A11	27
11	A11	28
11	A11	29
11	A11	30
11	A11	31
11	A11	32
11	A11	33
11	A11	34
11	A11	35
11	A11	36
11	A11	37
11	A11	38
12	A12	1
12	A12	2
12	A12	3
12	A12	4
12	A12	5
12	A12	6
12	A12	7
12	A12	8
12	A12	9
12	A12	10
12	A12	11
12	A12	12
12	A12	13
12	A12	14
12	A12	15
12	A12	16
12	A12	17
12	A12	18
12	A12	19
12	A12	20
12	A12	21
12	A12	22
12	A12	23
12	A12	24
12	A12	25
12	A12	26
12	A12	27
12	A12	28
12	A12	29
12	A12	30
12	A12	31
12	A12	32
12	A12	33
12	A12	34
12	A12	35
12	A12	36
12	A12	37
12	A12	38
13	B1	1
13	B1	2
13	B1	3
13	B1	4
13	B1	5
13	B1	6
13	B1	7
13	B1	8
13	B1	9
13	B1	10
13	B1	11
13	B1	12
13	B1	13
13	B1	14
13	B1	15
13	B1	16
13	B1	17
13	B1	18
13	B1	19
13	B1	20
13	B1	21
13	B1	22
13	B1	23
13	B1	24
13	B1	25
13	B1	26
13	B1	27
13	B1	28
13	B1	29
13	B1	30
13	B1	31
13	B1	32
13	B1	33
13	B1	34
13	B1	35
13	B1	36
13	B1	37
13	B1	38
14	B2	1
14	B2	2
14	B2	3
14	B2	4
14	B2	5
14	B2	6
14	B2	7
14	B2	8
14	B2	9
14	B2	10
14	B2	11
14	B2	12
14	B2	13
14	B2	14
14	B2	15
14	B2	16
14	B2	17
14	B2	18
14	B2	19
14	B2	20
14	B2	21
14	B2	22
14	B2	23
14	B2	24
14	B2	25
14	B2	26
14	B2	27
14	B2	28
14	B2	29
14	B2	30
14	B2	31
14	B2	32
14	B2	33
14	B2	34
14	B2	35
14	B2	36
14	B2	37
14	B2	38
15	B3	1
15	B3	2
15	B3	3
15	B3	4
15	B3	5
15	B3	6
15	B3	7
15	B3	8
15	B3	9
15	B3	10
15	B3	11
15	B3	12
15	B3	13
15	B3	14
15	B3	15
15	B3	16
15	B3	17
15	B3	18
15	B3	19
15	B3	20
15	B3	21
15	B3	22
15	B3	23
15	B3	24
15	B3	25
15	B3	26
15	B3	27
15	B3	28
15	B3	29
15	B3	30
15	B3	31
15	B3	32
15	B3	33
15	B3	34
15	B3	35
15	B3	36
15	B3	37
15	B3	38
16	B4	1
16	B4	2
16	B4	3
16	B4	4
16	B4	5
16	B4	6
16	B4	7
16	B4	8
16	B4	9
16	B4	10
16	B4	11
16	B4	12
16	B4	13
16	B4	14
16	B4	15
16	B4	16
16	B4	17
16	B4	18
16	B4	19
16	B4	20
16	B4	21
16	B4	22
16	B4	23
16	B4	24
16	B4	25
16	B4	26
16	B4	27
16	B4	28
16	B4	29
16	B4	30
16	B4	31
16	B4	32
16	B4	33
16	B4	34
16	B4	35
16	B4	36
16	B4	37
16	B4	38
17	B5	1
17	B5	2
17	B5	3
17	B5	4
17	B5	5
17	B5	6
17	B5	7
17	B5	8
17	B5	9
17	B5	10
17	B5	11
17	B5	12
17	B5	13
17	B5	14
17	B5	15
17	B5	16
17	B5	17
17	B5	18
17	B5	19
17	B5	20
17	B5	21
17	B5	22
17	B5	23
17	B5	24
17	B5	25
17	B5	26
17	B5	27
17	B5	28
17	B5	29
17	B5	30
17	B5	31
17	B5	32
17	B5	33
17	B5	34
17	B5	35
17	B5	36
17	B5	37
17	B5	38
18	B6	1
18	B6	2
18	B6	3
18	B6	4
18	B6	5
18	B6	6
18	B6	7
18	B6	8
18	B6	9
18	B6	10
18	B6	11
18	B6	12
18	B6	13
18	B6	14
18	B6	15
18	B6	16
18	B6	17
18	B6	18
18	B6	19
18	B6	20
18	B6	21
18	B6	22
18	B6	23
18	B6	24
18	B6	25
18	B6	26
18	B6	27
18	B6	28
18	B6	29
18	B6	30
18	B6	31
18	B6	32
18	B6	33
18	B6	34
18	B6	35
18	B6	36
18	B6	37
18	B6	38
19	B7	1
19	B7	2
19	B7	3
19	B7	4
19	B7	5
19	B7	6
19	B7	7
19	B7	8
19	B7	9
19	B7	10
19	B7	11
19	B7	12
19	B7	13
19	B7	14
19	B7	15
19	B7	16
19	B7	17
19	B7	18
19	B7	19
19	B7	20
19	B7	21
19	B7	22
19	B7	23
19	B7	24
19	B7	25
19	B7	26
19	B7	27
19	B7	28
19	B7	29
19	B7	30
19	B7	31
19	B7	32
19	B7	33
19	B7	34
19	B7	35
19	B7	36
19	B7	37
19	B7	38
20	B8	1
20	B8	2
20	B8	3
20	B8	4
20	B8	5
20	B8	6
20	B8	7
20	B8	8
20	B8	9
20	B8	10
20	B8	11
20	B8	12
20	B8	13
20	B8	14
20	B8	15
20	B8	16
20	B8	17
20	B8	18
20	B8	19
20	B8	20
20	B8	21
20	B8	22
20	B8	23
20	B8	24
20	B8	25
20	B8	26
20	B8	27
20	B8	28
20	B8	29
20	B8	30
20	B8	31
20	B8	32
20	B8	33
20	B8	34
20	B8	35
20	B8	36
20	B8	37
20	B8	38
21	B9	1
21	B9	2
21	B9	3
21	B9	4
21	B9	5
21	B9	6
21	B9	7
21	B9	8
21	B9	9
21	B9	10
21	B9	11
21	B9	12
21	B9	13
21	B9	14
21	B9	15
21	B9	16
21	B9	17
21	B9	18
21	B9	19
21	B9	20
21	B9	21
21	B9	22
21	B9	23
21	B9	24
21	B9	25
21	B9	26
21	B9	27
21	B9	28
21	B9	29
21	B9	30
21	B9	31
21	B9	32
21	B9	33
21	B9	34
21	B9	35
21	B9	36
21	B9	37
21	B9	38
22	B10	1
22	B10	2
22	B10	3
22	B10	4
22	B10	5
22	B10	6
22	B10	7
22	B10	8
22	B10	9
22	B10	10
22	B10	11
22	B10	12
22	B10	13
22	B10	14
22	B10	15
22	B10	16
22	B10	17
22	B10	18
22	B10	19
22	B10	20
22	B10	21
22	B10	22
22	B10	23
22	B10	24
22	B10	25
22	B10	26
22	B10	27
22	B10	28
22	B10	29
22	B10	30
22	B10	31
22	B10	32
22	B10	33
22	B10	34
22	B10	35
22	B10	36
22	B10	37
22	B10	38
23	B11	1
23	B11	2
23	B11	3
23	B11	4
23	B11	5
23	B11	6
23	B11	7
23	B11	8
23	B11	9
23	B11	10
23	B11	11
23	B11	12
23	B11	13
23	B11	14
23	B11	15
23	B11	16
23	B11	17
23	B11	18
23	B11	19
23	B11	20
23	B11	21
23	B11	22
23	B11	23
23	B11	24
23	B11	25
23	B11	26
23	B11	27
23	B11	28
23	B11	29
23	B11	30
23	B11	31
23	B11	32
23	B11	33
23	B11	34
23	B11	35
23	B11	36
23	B11	37
23	B11	38
24	B12	1
24	B12	2
24	B12	3
24	B12	4
24	B12	5
24	B12	6
24	B12	7
24	B12	8
24	B12	9
24	B12	10
24	B12	11
24	B12	12
24	B12	13
24	B12	14
24	B12	15
24	B12	16
24	B12	17
24	B12	18
24	B12	19
24	B12	20
24	B12	21
24	B12	22
24	B12	23
24	B12	24
24	B12	25
24	B12	26
24	B12	27
24	B12	28
24	B12	29
24	B12	30
24	B12	31
24	B12	32
24	B12	33
24	B12	34
24	B12	35
24	B12	36
24	B12	37
24	B12	38
25	C1	1
25	C1	2
25	C1	3
25	C1	4
25	C1	5
25	C1	6
25	C1	7
25	C1	8
25	C1	9
25	C1	10
25	C1	11
25	C1	12
25	C1	13
25	C1	14
25	C1	15
25	C1	16
25	C1	17
25	C1	18
25	C1	19
25	C1	20
25	C1	21
25	C1	22
25	C1	23
25	C1	24
25	C1	25
25	C1	26
25	C1	27
25	C1	28
25	C1	29
25	C1	30
25	C1	31
25	C1	32
25	C1	33
25	C1	34
25	C1	35
25	C1	36
25	C1	37
25	C1	38
26	C2	1
26	C2	2
26	C2	3
26	C2	4
26	C2	5
26	C2	6
26	C2	7
26	C2	8
26	C2	9
26	C2	10
26	C2	11
26	C2	12
26	C2	13
26	C2	14
26	C2	15
26	C2	16
26	C2	17
26	C2	18
26	C2	19
26	C2	20
26	C2	21
26	C2	22
26	C2	23
26	C2	24
26	C2	25
26	C2	26
26	C2	27
26	C2	28
26	C2	29
26	C2	30
26	C2	31
26	C2	32
26	C2	33
26	C2	34
26	C2	35
26	C2	36
26	C2	37
26	C2	38
27	C3	1
27	C3	2
27	C3	3
27	C3	4
27	C3	5
27	C3	6
27	C3	7
27	C3	8
27	C3	9
27	C3	10
27	C3	11
27	C3	12
27	C3	13
27	C3	14
27	C3	15
27	C3	16
27	C3	17
27	C3	18
27	C3	19
27	C3	20
27	C3	21
27	C3	22
27	C3	23
27	C3	24
27	C3	25
27	C3	26
27	C3	27
27	C3	28
27	C3	29
27	C3	30
27	C3	31
27	C3	32
27	C3	33
27	C3	34
27	C3	35
27	C3	36
27	C3	37
27	C3	38
28	C4	1
28	C4	2
28	C4	3
28	C4	4
28	C4	5
28	C4	6
28	C4	7
28	C4	8
28	C4	9
28	C4	10
28	C4	11
28	C4	12
28	C4	13
28	C4	14
28	C4	15
28	C4	16
28	C4	17
28	C4	18
28	C4	19
28	C4	20
28	C4	21
28	C4	22
28	C4	23
28	C4	24
28	C4	25
28	C4	26
28	C4	27
28	C4	28
28	C4	29
28	C4	30
28	C4	31
28	C4	32
28	C4	33
28	C4	34
28	C4	35
28	C4	36
28	C4	37
28	C4	38
29	C5	1
29	C5	2
29	C5	3
29	C5	4
29	C5	5
29	C5	6
29	C5	7
29	C5	8
29	C5	9
29	C5	10
29	C5	11
29	C5	12
29	C5	13
29	C5	14
29	C5	15
29	C5	16
29	C5	17
29	C5	18
29	C5	19
29	C5	20
29	C5	21
29	C5	22
29	C5	23
29	C5	24
29	C5	25
29	C5	26
29	C5	27
29	C5	28
29	C5	29
29	C5	30
29	C5	31
29	C5	32
29	C5	33
29	C5	34
29	C5	35
29	C5	36
29	C5	37
29	C5	38
30	C6	1
30	C6	2
30	C6	3
30	C6	4
30	C6	5
30	C6	6
30	C6	7
30	C6	8
30	C6	9
30	C6	10
30	C6	11
30	C6	12
30	C6	13
30	C6	14
30	C6	15
30	C6	16
30	C6	17
30	C6	18
30	C6	19
30	C6	20
30	C6	21
30	C6	22
30	C6	23
30	C6	24
30	C6	25
30	C6	26
30	C6	27
30	C6	28
30	C6	29
30	C6	30
30	C6	31
30	C6	32
30	C6	33
30	C6	34
30	C6	35
30	C6	36
30	C6	37
30	C6	38
31	C7	1
31	C7	2
31	C7	3
31	C7	4
31	C7	5
31	C7	6
31	C7	7
31	C7	8
31	C7	9
31	C7	10
31	C7	11
31	C7	12
31	C7	13
31	C7	14
31	C7	15
31	C7	16
31	C7	17
31	C7	18
31	C7	19
31	C7	20
31	C7	21
31	C7	22
31	C7	23
31	C7	24
31	C7	25
31	C7	26
31	C7	27
31	C7	28
31	C7	29
31	C7	30
31	C7	31
31	C7	32
31	C7	33
31	C7	34
31	C7	35
31	C7	36
31	C7	37
31	C7	38
32	C8	1
32	C8	2
32	C8	3
32	C8	4
32	C8	5
32	C8	6
32	C8	7
32	C8	8
32	C8	9
32	C8	10
32	C8	11
32	C8	12
32	C8	13
32	C8	14
32	C8	15
32	C8	16
32	C8	17
32	C8	18
32	C8	19
32	C8	20
32	C8	21
32	C8	22
32	C8	23
32	C8	24
32	C8	25
32	C8	26
32	C8	27
32	C8	28
32	C8	29
32	C8	30
32	C8	31
32	C8	32
32	C8	33
32	C8	34
32	C8	35
32	C8	36
32	C8	37
32	C8	38
33	C9	1
33	C9	2
33	C9	3
33	C9	4
33	C9	5
33	C9	6
33	C9	7
33	C9	8
33	C9	9
33	C9	10
33	C9	11
33	C9	12
33	C9	13
33	C9	14
33	C9	15
33	C9	16
33	C9	17
33	C9	18
33	C9	19
33	C9	20
33	C9	21
33	C9	22
33	C9	23
33	C9	24
33	C9	25
33	C9	26
33	C9	27
33	C9	28
33	C9	29
33	C9	30
33	C9	31
33	C9	32
33	C9	33
33	C9	34
33	C9	35
33	C9	36
33	C9	37
33	C9	38
34	C10	1
34	C10	2
34	C10	3
34	C10	4
34	C10	5
34	C10	6
34	C10	7
34	C10	8
34	C10	9
34	C10	10
34	C10	11
34	C10	12
34	C10	13
34	C10	14
34	C10	15
34	C10	16
34	C10	17
34	C10	18
34	C10	19
34	C10	20
34	C10	21
34	C10	22
34	C10	23
34	C10	24
34	C10	25
34	C10	26
34	C10	27
34	C10	28
34	C10	29
34	C10	30
34	C10	31
34	C10	32
34	C10	33
34	C10	34
34	C10	35
34	C10	36
34	C10	37
34	C10	38
35	C11	1
35	C11	2
35	C11	3
35	C11	4
35	C11	5
35	C11	6
35	C11	7
35	C11	8
35	C11	9
35	C11	10
35	C11	11
35	C11	12
35	C11	13
35	C11	14
35	C11	15
35	C11	16
35	C11	17
35	C11	18
35	C11	19
35	C11	20
35	C11	21
35	C11	22
35	C11	23
35	C11	24
35	C11	25
35	C11	26
35	C11	27
35	C11	28
35	C11	29
35	C11	30
35	C11	31
35	C11	32
35	C11	33
35	C11	34
35	C11	35
35	C11	36
35	C11	37
35	C11	38
36	C12	1
36	C12	2
36	C12	3
36	C12	4
36	C12	5
36	C12	6
36	C12	7
36	C12	8
36	C12	9
36	C12	10
36	C12	11
36	C12	12
36	C12	13
36	C12	14
36	C12	15
36	C12	16
36	C12	17
36	C12	18
36	C12	19
36	C12	20
36	C12	21
36	C12	22
36	C12	23
36	C12	24
36	C12	25
36	C12	26
36	C12	27
36	C12	28
36	C12	29
36	C12	30
36	C12	31
36	C12	32
36	C12	33
36	C12	34
36	C12	35
36	C12	36
36	C12	37
36	C12	38
37	D1	1
37	D1	2
37	D1	3
37	D1	4
37	D1	5
37	D1	6
37	D1	7
37	D1	8
37	D1	9
37	D1	10
37	D1	11
37	D1	12
37	D1	13
37	D1	14
37	D1	15
37	D1	16
37	D1	17
37	D1	18
37	D1	19
37	D1	20
37	D1	21
37	D1	22
37	D1	23
37	D1	24
37	D1	25
37	D1	26
37	D1	27
37	D1	28
37	D1	29
37	D1	30
37	D1	31
37	D1	32
37	D1	33
37	D1	34
37	D1	35
37	D1	36
37	D1	37
37	D1	38
38	D2	1
38	D2	2
38	D2	3
38	D2	4
38	D2	5
38	D2	6
38	D2	7
38	D2	8
38	D2	9
38	D2	10
38	D2	11
38	D2	12
38	D2	13
38	D2	14
38	D2	15
38	D2	16
38	D2	17
38	D2	18
38	D2	19
38	D2	20
38	D2	21
38	D2	22
38	D2	23
38	D2	24
38	D2	25
38	D2	26
38	D2	27
38	D2	28
38	D2	29
38	D2	30
38	D2	31
38	D2	32
38	D2	33
38	D2	34
38	D2	35
38	D2	36
38	D2	37
38	D2	38
39	D3	1
39	D3	2
39	D3	3
39	D3	4
39	D3	5
39	D3	6
39	D3	7
39	D3	8
39	D3	9
39	D3	10
39	D3	11
39	D3	12
39	D3	13
39	D3	14
39	D3	15
39	D3	16
39	D3	17
39	D3	18
39	D3	19
39	D3	20
39	D3	21
39	D3	22
39	D3	23
39	D3	24
39	D3	25
39	D3	26
39	D3	27
39	D3	28
39	D3	29
39	D3	30
39	D3	31
39	D3	32
39	D3	33
39	D3	34
39	D3	35
39	D3	36
39	D3	37
39	D3	38
40	D4	1
40	D4	2
40	D4	3
40	D4	4
40	D4	5
40	D4	6
40	D4	7
40	D4	8
40	D4	9
40	D4	10
40	D4	11
40	D4	12
40	D4	13
40	D4	14
40	D4	15
40	D4	16
40	D4	17
40	D4	18
40	D4	19
40	D4	20
40	D4	21
40	D4	22
40	D4	23
40	D4	24
40	D4	25
40	D4	26
40	D4	27
40	D4	28
40	D4	29
40	D4	30
40	D4	31
40	D4	32
40	D4	33
40	D4	34
40	D4	35
40	D4	36
40	D4	37
40	D4	38
41	D5	1
41	D5	2
41	D5	3
41	D5	4
41	D5	5
41	D5	6
41	D5	7
41	D5	8
41	D5	9
41	D5	10
41	D5	11
41	D5	12
41	D5	13
41	D5	14
41	D5	15
41	D5	16
41	D5	17
41	D5	18
41	D5	19
41	D5	20
41	D5	21
41	D5	22
41	D5	23
41	D5	24
41	D5	25
41	D5	26
41	D5	27
41	D5	28
41	D5	29
41	D5	30
41	D5	31
41	D5	32
41	D5	33
41	D5	34
41	D5	35
41	D5	36
41	D5	37
41	D5	38
42	D6	1
42	D6	2
42	D6	3
42	D6	4
42	D6	5
42	D6	6
42	D6	7
42	D6	8
42	D6	9
42	D6	10
42	D6	11
42	D6	12
42	D6	13
42	D6	14
42	D6	15
42	D6	16
42	D6	17
42	D6	18
42	D6	19
42	D6	20
42	D6	21
42	D6	22
42	D6	23
42	D6	24
42	D6	25
42	D6	26
42	D6	27
42	D6	28
42	D6	29
42	D6	30
42	D6	31
42	D6	32
42	D6	33
42	D6	34
42	D6	35
42	D6	36
42	D6	37
42	D6	38
43	D7	1
43	D7	2
43	D7	3
43	D7	4
43	D7	5
43	D7	6
43	D7	7
43	D7	8
43	D7	9
43	D7	10
43	D7	11
43	D7	12
43	D7	13
43	D7	14
43	D7	15
43	D7	16
43	D7	17
43	D7	18
43	D7	19
43	D7	20
43	D7	21
43	D7	22
43	D7	23
43	D7	24
43	D7	25
43	D7	26
43	D7	27
43	D7	28
43	D7	29
43	D7	30
43	D7	31
43	D7	32
43	D7	33
43	D7	34
43	D7	35
43	D7	36
43	D7	37
43	D7	38
44	D8	1
44	D8	2
44	D8	3
44	D8	4
44	D8	5
44	D8	6
44	D8	7
44	D8	8
44	D8	9
44	D8	10
44	D8	11
44	D8	12
44	D8	13
44	D8	14
44	D8	15
44	D8	16
44	D8	17
44	D8	18
44	D8	19
44	D8	20
44	D8	21
44	D8	22
44	D8	23
44	D8	24
44	D8	25
44	D8	26
44	D8	27
44	D8	28
44	D8	29
44	D8	30
44	D8	31
44	D8	32
44	D8	33
44	D8	34
44	D8	35
44	D8	36
44	D8	37
44	D8	38
45	D9	1
45	D9	2
45	D9	3
45	D9	4
45	D9	5
45	D9	6
45	D9	7
45	D9	8
45	D9	9
45	D9	10
45	D9	11
45	D9	12
45	D9	13
45	D9	14
45	D9	15
45	D9	16
45	D9	17
45	D9	18
45	D9	19
45	D9	20
45	D9	21
45	D9	22
45	D9	23
45	D9	24
45	D9	25
45	D9	26
45	D9	27
45	D9	28
45	D9	29
45	D9	30
45	D9	31
45	D9	32
45	D9	33
45	D9	34
45	D9	35
45	D9	36
45	D9	37
45	D9	38
46	D10	1
46	D10	2
46	D10	3
46	D10	4
46	D10	5
46	D10	6
46	D10	7
46	D10	8
46	D10	9
46	D10	10
46	D10	11
46	D10	12
46	D10	13
46	D10	14
46	D10	15
46	D10	16
46	D10	17
46	D10	18
46	D10	19
46	D10	20
46	D10	21
46	D10	22
46	D10	23
46	D10	24
46	D10	25
46	D10	26
46	D10	27
46	D10	28
46	D10	29
46	D10	30
46	D10	31
46	D10	32
46	D10	33
46	D10	34
46	D10	35
46	D10	36
46	D10	37
46	D10	38
47	D11	1
47	D11	2
47	D11	3
47	D11	4
47	D11	5
47	D11	6
47	D11	7
47	D11	8
47	D11	9
47	D11	10
47	D11	11
47	D11	12
47	D11	13
47	D11	14
47	D11	15
47	D11	16
47	D11	17
47	D11	18
47	D11	19
47	D11	20
47	D11	21
47	D11	22
47	D11	23
47	D11	24
47	D11	25
47	D11	26
47	D11	27
47	D11	28
47	D11	29
47	D11	30
47	D11	31
47	D11	32
47	D11	33
47	D11	34
47	D11	35
47	D11	36
47	D11	37
47	D11	38
48	D12	1
48	D12	2
48	D12	3
48	D12	4
48	D12	5
48	D12	6
48	D12	7
48	D12	8
48	D12	9
48	D12	10
48	D12	11
48	D12	12
48	D12	13
48	D12	14
48	D12	15
48	D12	16
48	D12	17
48	D12	18
48	D12	19
48	D12	20
48	D12	21
48	D12	22
48	D12	23
48	D12	24
48	D12	25
48	D12	26
48	D12	27
48	D12	28
48	D12	29
48	D12	30
48	D12	31
48	D12	32
48	D12	33
48	D12	34
48	D12	35
48	D12	36
48	D12	37
48	D12	38
49	E1	1
49	E1	2
49	E1	3
49	E1	4
49	E1	5
49	E1	6
49	E1	7
49	E1	8
49	E1	9
49	E1	10
49	E1	11
49	E1	12
49	E1	13
49	E1	14
49	E1	15
49	E1	16
49	E1	17
49	E1	18
49	E1	19
49	E1	20
49	E1	21
49	E1	22
49	E1	23
49	E1	24
49	E1	25
49	E1	26
49	E1	27
49	E1	28
49	E1	29
49	E1	30
49	E1	31
49	E1	32
49	E1	33
49	E1	34
49	E1	35
49	E1	36
49	E1	37
49	E1	38
50	E2	1
50	E2	2
50	E2	3
50	E2	4
50	E2	5
50	E2	6
50	E2	7
50	E2	8
50	E2	9
50	E2	10
50	E2	11
50	E2	12
50	E2	13
50	E2	14
50	E2	15
50	E2	16
50	E2	17
50	E2	18
50	E2	19
50	E2	20
50	E2	21
50	E2	22
50	E2	23
50	E2	24
50	E2	25
50	E2	26
50	E2	27
50	E2	28
50	E2	29
50	E2	30
50	E2	31
50	E2	32
50	E2	33
50	E2	34
50	E2	35
50	E2	36
50	E2	37
50	E2	38
51	E3	1
51	E3	2
51	E3	3
51	E3	4
51	E3	5
51	E3	6
51	E3	7
51	E3	8
51	E3	9
51	E3	10
51	E3	11
51	E3	12
51	E3	13
51	E3	14
51	E3	15
51	E3	16
51	E3	17
51	E3	18
51	E3	19
51	E3	20
51	E3	21
51	E3	22
51	E3	23
51	E3	24
51	E3	25
51	E3	26
51	E3	27
51	E3	28
51	E3	29
51	E3	30
51	E3	31
51	E3	32
51	E3	33
51	E3	34
51	E3	35
51	E3	36
51	E3	37
51	E3	38
52	E4	1
52	E4	2
52	E4	3
52	E4	4
52	E4	5
52	E4	6
52	E4	7
52	E4	8
52	E4	9
52	E4	10
52	E4	11
52	E4	12
52	E4	13
52	E4	14
52	E4	15
52	E4	16
52	E4	17
52	E4	18
[truncated: 1,692 more rows]

## Sheet: Results
Block Type	96-Well 0.2-mL Block
Calibration Background is expired	No
Calibration Background performed on	12-13-2022
Calibration Pure Dye ABY is expired	No
Calibration Pure Dye ABY performed on	12-13-2022
Calibration Pure Dye CY5 is expired	No
Calibration Pure Dye CY5 performed on	12-13-2022
Calibration Pure Dye FAM is expired	No
Calibration Pure Dye FAM performed on	12-13-2022
Calibration Pure Dye JUN is expired	No
Calibration Pure Dye JUN performed on	12-13-2022
Calibration Pure Dye MUSTANG PURPLE is expired	No
Calibration Pure Dye MUSTANG PURPLE performed on	12-13-2022
Calibration Pure Dye NED is expired	No
Calibration Pure Dye NED performed on	12-13-2022
Calibration Pure Dye ROX is expired	No
Calibration Pure Dye ROX performed on	12-13-2022
Calibration Pure Dye SYBR is expired	No
Calibration Pure Dye SYBR performed on	12-13-2022
Calibration Pure Dye TAMRA is expired	No
Calibration Pure Dye TAMRA performed on	12-13-2022
Calibration Pure Dye VIC is expired	No
Calibration Pure Dye VIC performed on	12-13-2022
Calibration ROI is expired	No
Calibration ROI performed on	12-13-2022
Calibration Uniformity is expired	No
Calibration Uniformity performed on	12-13-2022
Chemistry	SYBR_GREEN
Date Created	2023-06-10 11:06:20 AM CST
Experiment File Name	D:\WSF\2023-06-10_WSFPO4.eds
Experiment Name	2023-06-10_WSFPO4
Experiment Run End Time	2023-06-10 11:05:35 AM CST
Experiment Type	Standard Curve
Instrument Name	272529144
Instrument Serial Number	272529144
Instrument Type	QuantStudio™ 5 System
Passive Reference	ROX
Post-read Stage/Step
Pre-read Stage/Step
Quantification Cycle Method	Ct
Signal Smoothing On	true
Stage where Melt Analysis is performed	Stage3
Stage/ Cycle where Ct Analysis is performed	Stage2, Step2
Well	Well Position	Omit	Sample Name	Target Name	Task	Reporter	Quencher	CT	Ct Mean	Ct SD	Quantity	Quantity Mean	Quantity SD	Y-Intercept	R(superscript 2)	Slope	Efficiency	Automatic Ct Threshold	Ct Threshold	Automatic Baseline	Baseline Start	Baseline End	Amp Status	Comments	Cq Conf	MTP	Tm1	Tm2	Tm3	Tm4
61	F1	false	SIC	GAPDH	UNKNOWN	SYBR	None	15.2687	15.2156	0.0475265								true	0.382664	true	3	9	Amp		0.966194	N	87.4039
62	F2	false	SIC	GAPDH	UNKNOWN	SYBR	None	15.177	15.2156	0.0475265								true	0.382664	true	3	10	Amp		0.968835	N	87.4039
63	F3	false	SIC	GAPDH	UNKNOWN	SYBR	None	15.2011	15.2156	0.0475265								true	0.382664	true	3	9	Amp		0.959686	N	87.4166
64	F4	false	SIC	POSTN	UNKNOWN	SYBR	None	26.6975	26.5802	0.104543								true	0.292123	true	3	21	Amp		0.988714	N	81.5208
65	F5	false	SIC	POSTN	UNKNOWN	SYBR	None	26.5462	26.5802	0.104543								true	0.292123	true	3	20	Amp		0.967533	N	81.5279
66	F6	false	SIC	POSTN	UNKNOWN	SYBR	None	26.4969	26.5802	0.104543								true	0.292123	true	3	21	Amp		0.972177	N	81.5279
73	G1	false	SIPOSTN-1	GAPDH	UNKNOWN	SYBR	None	14.6761	14.8385	0.153619								true	0.382664	true	3	9	Amp		0.959547	N	87.4039
74	G2	false	SIPOSTN-1	GAPDH	UNKNOWN	SYBR	None	14.8582	14.8385	0.153619								true	0.382664	true	3	9	Amp		0.966703	N	87.4039
75	G3	false	SIPOSTN-1	GAPDH	UNKNOWN	SYBR	None	14.9814	14.8385	0.153619								true	0.382664	true	3	9	Amp		0.97636	N	87.564
76	G4	false	SIPOSTN-1	POSTN	UNKNOWN	SYBR	None	31.3836	31.3986	0.16027								true	0.292123	true	3	26	Amp		0.965208	N	81.5208
77	G5	false	SIPOSTN-1	POSTN	UNKNOWN	SYBR	None	31.5658	31.3986	0.16027								true	0.292123	true	3	26	Amp		0.976121	N	81.5279
78	G6	false	SIPOSTN-1	POSTN	UNKNOWN	SYBR	None	31.2463	31.3986	0.16027								true	0.292123	true	3	25	Amp		0.971016	N	81.5279
85	H1	false	SIPOSTN-2	GAPDH	UNKNOWN	SYBR	None	14.9526	14.9682	0.067784								true	0.382664	true	3	9	Amp		0.959171	N	87.4039
86	H2	false	SIPOSTN-2	GAPDH	UNKNOWN	SYBR	None	15.0424	14.9682	0.067784								true	0.382664	true	3	10	Amp		0.964875	N	87.4039
87	H3	false	SIPOSTN-2	GAPDH	UNKNOWN	SYBR	None	14.9095	14.9682	0.067784								true	0.382664	true	3	9	Amp		0.964184	N	87.564
88	H4	false	SIPOSTN-2	POSTN	UNKNOWN	SYBR	None	28.7038	28.7548	0.177332								true	0.292123	true	3	23	Amp		0.977209	N	81.5208
89	H5	false	SIPOSTN-2	POSTN	UNKNOWN	SYBR	None	28.6086	28.7548	0.177332								true	0.292123	true	3	23	Amp		0.976608	Y	81.6753	65.1613
90	H6	false	SIPOSTN-2	POSTN	UNKNOWN	SYBR	None	28.9521	28.7548	0.177332								true	0.292123	true	3	23	Amp		0.958933	N	81.6753

## Sheet: Melt Curve Raw Data
Block Type	96-Well 0.2-mL Block
Calibration Background is expired	No
Calibration Background performed on	12-13-2022
Calibration Pure Dye ABY is expired	No
Calibration Pure Dye ABY performed on	12-13-2022
Calibration Pure Dye CY5 is expired	No
Calibration Pure Dye CY5 performed on	12-13-2022
Calibration Pure Dye FAM is expired	No
Calibration Pure Dye FAM performed on	12-13-2022
Calibration Pure Dye JUN is expired	No
Calibration Pure Dye JUN performed on	12-13-2022
Calibration Pure Dye MUSTANG PURPLE is expired	No
Calibration Pure Dye MUSTANG PURPLE performed on	12-13-2022
Calibration Pure Dye NED is expired	No
Calibration Pure Dye NED performed on	12-13-2022
Calibration Pure Dye ROX is expired	No
Calibration Pure Dye ROX performed on	12-13-2022
Calibration Pure Dye SYBR is expired	No
Calibration Pure Dye SYBR performed on	12-13-2022
Calibration Pure Dye TAMRA is expired	No
Calibration Pure Dye TAMRA performed on	12-13-2022
Calibration Pure Dye VIC is expired	No
Calibration Pure Dye VIC performed on	12-13-2022
Calibration ROI is expired	No
Calibration ROI performed on	12-13-2022
Calibration Uniformity is expired	No
Calibration Uniformity performed on	12-13-2022
Chemistry	SYBR_GREEN
Date Created	2023-06-10 11:06:20 AM CST
Experiment File Name	D:\WSF\2023-06-10_WSFPO4.eds
Experiment Name	2023-06-10_WSFPO4
Experiment Run End Time	2023-06-10 11:05:35 AM CST
Experiment Type	Standard Curve
Instrument Name	272529144
Instrument Serial Number	272529144
Instrument Type	QuantStudio™ 5 System
Passive Reference	ROX
Post-read Stage/Step
Pre-read Stage/Step
Quantification Cycle Method	Ct
Signal Smoothing On	true
Stage where Melt Analysis is performed	Stage3
Stage/ Cycle where Ct Analysis is performed	Stage2, Step2
Well	Well Position	Reading	Temperature	Fluorescence	Derivative	Target Name
61	F1	1	60.0013	601805	13863.5	GAPDH
61	F1	2	60.296	598677	13989.3	GAPDH
61	F1	3	60.5906	594915	14115.6	GAPDH
61	F1	4	60.8853	591326	14219.5	GAPDH
61	F1	5	61.1799	587762	14288.1	GAPDH
61	F1	6	61.4746	583347	14323.8	GAPDH
61	F1	7	61.7692	577532	14341.3	GAPDH
61	F1	8	62.0639	574925	14358.6	GAPDH
61	F1	9	62.3585	569936	14388.1	GAPDH
61	F1	10	62.6532	566056	14432.1	GAPDH
61	F1	11	62.9478	561915	14485.4	GAPDH
61	F1	12	63.2425	556111	14539.6	GAPDH
61	F1	13	63.5371	552104	14587.1	GAPDH
61	F1	14	63.8318	547779	14621.2	GAPDH
61	F1	15	64.1264	543884	14637.2	GAPDH
61	F1	16	64.4211	538089	14633.6	GAPDH
61	F1	17	64.7157	533444	14613.7	GAPDH
61	F1	18	65.0104	529017	14584.5	GAPDH
61	F1	19	65.305	525273	14553.6	GAPDH
61	F1	20	65.5997	519837	14525.8	GAPDH
61	F1	21	65.8943	515212	14501.9	GAPDH
61	F1	22	66.189	510655	14479	GAPDH
61	F1	23	66.4836	506774	14452.8	GAPDH
61	F1	24	66.7783	501088	14420.1	GAPDH
61	F1	25	67.0729	496678	14380.1	GAPDH
61	F1	26	67.3676	492885	14334.1	GAPDH
61	F1	27	67.6622	487184	14284.4	GAPDH
61	F1	28	67.9569	483721	14233.3	GAPDH
61	F1	29	68.2515	479147	14183.2	GAPDH
61	F1	30	68.5462	474080	14137.7	GAPDH
61	F1	31	68.8408	469605	14101.7	GAPDH
61	F1	32	69.1355	465856	14078.6	GAPDH
61	F1	33	69.4301	461294	14066.9	GAPDH
61	F1	34	69.7248	456539	14058.2	GAPDH
61	F1	35	70.0195	453077	14040.9	GAPDH
61	F1	36	70.3141	447500	14006.9	GAPDH
61	F1	37	70.6088	443110	13956.7	GAPDH
61	F1	38	70.9034	438721	13898.6	GAPDH
61	F1	39	71.1981	435226	13842.1	GAPDH
61	F1	40	71.4927	430713	13790.3	GAPDH
61	F1	41	71.7874	426964	13738.4	GAPDH
61	F1	42	72.082	421174	13678.2	GAPDH
61	F1	43	72.3767	417592	13583.2	GAPDH
61	F1	44	72.6713	413739	13471.3	GAPDH
61	F1	45	72.966	409292	13360.1	GAPDH
61	F1	46	73.2606	405250	13264.6	GAPDH
61	F1	47	73.5553	401751	13194.4	GAPDH
61	F1	48	73.8499	396646	13151.1	GAPDH
61	F1	49	74.1446	393561	13126.3	GAPDH
61	F1	50	74.4392	389625	13104.7	GAPDH
61	F1	51	74.7339	384992	13069.5	GAPDH
61	F1	52	75.0285	380731	13010.2	GAPDH
61	F1	53	75.3232	376901	12928.7	GAPDH
61	F1	54	75.6178	372302	12837.8	GAPDH
61	F1	55	75.9125	369831	12752.6	GAPDH
61	F1	56	76.2071	365586	12679.9	GAPDH
61	F1	57	76.5018	361003	12615.4	GAPDH
61	F1	58	76.7964	357550	12548.9	GAPDH
61	F1	59	77.0911	353086	12474.9	GAPDH
61	F1	60	77.3857	349426	12399	GAPDH
61	F1	61	77.6804	346383	12335.1	GAPDH
61	F1	62	77.975	342300	12297.3	GAPDH
61	F1	63	78.2697	338492	12291.3	GAPDH
61	F1	64	78.5643	334806	12312.3	GAPDH
61	F1	65	78.859	330769	12347.4	GAPDH
61	F1	66	79.1536	327444	12381	GAPDH
61	F1	67	79.4483	322957	12399.6	GAPDH
61	F1	68	79.743	319754	12396.5	GAPDH
61	F1	69	80.0376	314675	12374.3	GAPDH
61	F1	70	80.3323	311837	12344.9	GAPDH
61	F1	71	80.6269	308086	12324.2	GAPDH
61	F1	72	80.9216	304674	12324.3	GAPDH
61	F1	73	81.2162	300185	12349.4	GAPDH
61	F1	74	81.5109	296827	12396	GAPDH
61	F1	75	81.8055	292490	12459.5	GAPDH
61	F1	76	82.1002	288429	12539.3	GAPDH
61	F1	77	82.3948	284623	12640.3	GAPDH
61	F1	78	82.6895	280815	12768	GAPDH
61	F1	79	82.9841	276206	12925.5	GAPDH
61	F1	80	83.2788	272004	13115.7	GAPDH
61	F1	81	83.5734	267620	13351.4	GAPDH
61	F1	82	83.8681	264420	13670.5	GAPDH
61	F1	83	84.1627	259816	14029.7	GAPDH
61	F1	84	84.4574	255744	14624.9	GAPDH
61	F1	85	84.752	251919	15641.3	GAPDH
61	F1	86	85.0467	246954	17362.5	GAPDH
61	F1	87	85.3413	240784	20171.8	GAPDH
61	F1	88	85.636	234521	24490.3	GAPDH
61	F1	89	85.9306	224235	30611	GAPDH
61	F1	90	86.2253	207503	38444.3	GAPDH
61	F1	91	86.5199	178573	47279.1	GAPDH
61	F1	92	86.8146	134787	55727.2	GAPDH
61	F1	93	87.1092	83302.5	61988.6	GAPDH
61	F1	94	87.4039	42464	64417.3	GAPDH
61	F1	95	87.6985	28197.8	62158.1	GAPDH
61	F1	96	87.9932	25635.3	55528	GAPDH
61	F1	97	88.2878	24885.2	45919.9	GAPDH
61	F1	98	88.5825	24236.9	35269.9	GAPDH
61	F1	99	88.8772	23920	25374.4	GAPDH
61	F1	100	89.1718	23628.7	17389.3	GAPDH
61	F1	101	89.4664	22873.2	10972.7	GAPDH
61	F1	102	89.7611	22931.2	6009.82	GAPDH
61	F1	103	90.0558	23537.9	3141.7	GAPDH
61	F1	104	90.3504	22383.5	1625.25	GAPDH
61	F1	105	90.6451	22666.6	882.004	GAPDH
61	F1	106	90.9397	22834.7	540.837	GAPDH
61	F1	107	91.2344	22915.3	395.664	GAPDH
61	F1	108	91.529	21884.6	342.669	GAPDH
61	F1	109	91.8237	22417.8	331.052	GAPDH
61	F1	110	92.1183	22024.7	334.91	GAPDH
61	F1	111	92.413	22131.9	340.74	GAPDH
61	F1	112	92.7076	21590	342.495	GAPDH
61	F1	113	93.0023	21807.9	338.766	GAPDH
61	F1	114	93.2969	21619.7	330.485	GAPDH
61	F1	115	93.5916	21254.1	319.492	GAPDH
61	F1	116	93.8862	21407.2	308.011	GAPDH
61	F1	117	94.1809	21524.4	298.401	GAPDH
61	F1	118	94.4755	21472.1	292.5	GAPDH
61	F1	119	94.7702	20783.8	290.844	GAPDH
62	F2	1	60.0013	592949	12823.9	GAPDH
62	F2	2	60.296	589510	13037.7	GAPDH
62	F2	3	60.5906	587563	13294	GAPDH
62	F2	4	60.8853	584245	13579.6	GAPDH
62	F2	5	61.1799	580556	13875.7	GAPDH
62	F2	6	61.4746	576212	14162.1	GAPDH
62	F2	7	61.7692	571869	14381.7	GAPDH
62	F2	8	62.0639	568075	14524.7	GAPDH
62	F2	9	62.3585	563752	14632.9	GAPDH
62	F2	10	62.6532	558492	14705.6	GAPDH
62	F2	11	62.9478	554212	14748.4	GAPDH
62	F2	12	63.2425	549868	14771.8	GAPDH
62	F2	13	63.5371	544705	14787.1	GAPDH
62	F2	14	63.8318	540605	14801	GAPDH
62	F2	15	64.1264	535986	14813.1	GAPDH
62	F2	16	64.4211	531928	14817.8	GAPDH
62	F2	17	64.7157	526990	14809.7	GAPDH
62	F2	18	65.0104	521586	14788.2	GAPDH
62	F2	19	65.305	517398	14758.9	GAPDH
62	F2	20	65.5997	512816	14728.7	GAPDH
62	F2	21	65.8943	508660	14701.9	GAPDH
62	F2	22	66.189	503434	14677.1	GAPDH
62	F2	23	66.4836	499162	14649.9	GAPDH
62	F2	24	66.7783	494241	14616	GAPDH
62	F2	25	67.0729	489275	14574.5	GAPDH
62	F2	26	67.3676	485834	14528.2	GAPDH
62	F2	27	67.6622	480504	14482.4	GAPDH
62	F2	28	67.9569	475599	14443.2	GAPDH
62	F2	29	68.2515	472100	14415.1	GAPDH
62	F2	30	68.5462	467562	14399.6	GAPDH
62	F2	31	68.8408	462541	14395.2	GAPDH
62	F2	32	69.1355	458386	14397.3	GAPDH
62	F2	33	69.4301	453809	14400.3	GAPDH
62	F2	34	69.7248	449696	14398.6	GAPDH
62	F2	35	70.0195	444841	14388.7	GAPDH
62	F2	36	70.3141	440100	14370.7	GAPDH
62	F2	37	70.6088	435920	14348.2	GAPDH
62	F2	38	70.9034	431646	14326.7	GAPDH
62	F2	39	71.1981	427212	14311.6	GAPDH
62	F2	40	71.4927	422893	14307.2	GAPDH
62	F2	41	71.7874	418149	14317.2	GAPDH
62	F2	42	72.082	413987	14344	GAPDH
62	F2	43	72.3767	409323	14387.9	GAPDH
62	F2	44	72.6713	405748	14444	GAPDH
62	F2	45	72.966	400704	14499.4	GAPDH
62	F2	46	73.2606	395547	14533.8	GAPDH
62	F2	47	73.5553	392002	14522.6	GAPDH
62	F2	48	73.8499	387072	14443.6	GAPDH
62	F2	49	74.1446	381777	14274.2	GAPDH
62	F2	50	74.4392	376878	13920.1	GAPDH
62	F2	51	74.7339	373470	13481.5	GAPDH
62	F2	52	75.0285	369807	13005.6	GAPDH
62	F2	53	75.3232	365096	12544.1	GAPDH
62	F2	54	75.6178	362139	12139.7	GAPDH
62	F2	55	75.9125	358834	11818.5	GAPDH
62	F2	56	76.2071	355027	11587.5	GAPDH
62	F2	57	76.5018	351903	11436.6	GAPDH
62	F2	58	76.7964	348051	11343.3	GAPDH
62	F2	59	77.0911	345070	11279.9	GAPDH
62	F2	60	77.3857	341088	11221.4	GAPDH
62	F2	61	77.6804	337521	11151.9	GAPDH
62	F2	62	77.975	334156	11068.7	GAPDH
62	F2	63	78.2697	331014	10981.1	GAPDH
62	F2	64	78.5643	327884	10905.4	GAPDH
62	F2	65	78.859	324019	10858.2	GAPDH
62	F2	66	79.1536	321343	10851.4	GAPDH
62	F2	67	79.4483	317947	10889.4	GAPDH
62	F2	68	79.743	314327	10969.9	GAPDH
62	F2	69	80.0376	311268	11086.9	GAPDH
62	F2	70	80.3323	307470	11235.5	GAPDH
62	F2	71	80.6269	303945	11414.9	GAPDH
62	F2	72	80.9216	300190	11627.1	GAPDH
62	F2	73	81.2162	297620	11872.3	GAPDH
62	F2	74	81.5109	293340	12143.2	GAPDH
62	F2	75	81.8055	289156	12423.6	GAPDH
62	F2	76	82.1002	284571	12694.2	GAPDH
62	F2	77	82.3948	280084	12941.1	GAPDH
62	F2	78	82.6895	277221	13161.6	GAPDH
62	F2	79	82.9841	271642	13364	GAPDH
62	F2	80	83.2788	267550	13566.5	GAPDH
62	F2	81	83.5734	263109	13799.4	GAPDH
62	F2	82	83.8681	260077	14113.3	GAPDH
62	F2	83	84.1627	255171	14498	GAPDH
62	F2	84	84.4574	250761	15029.6	GAPDH
62	F2	85	84.752	246417	15937.8	GAPDH
62	F2	86	85.0467	242180	17477.3	GAPDH
62	F2	87	85.3413	236187	19992.5	GAPDH
62	F2	88	85.636	228688	23854.7	GAPDH
62	F2	89	85.9306	219507	29308.3	GAPDH
62	F2	90	86.2253	202153	36242.1	GAPDH
62	F2	91	86.5199	173518	43985.5	GAPDH
62	F2	92	86.8146	129828	51279.2	GAPDH
62	F2	93	87.1092	80789.2	56534.2	GAPDH
62	F2	94	87.4039	44288.8	58343.8	GAPDH
62	F2	95	87.6985	31866.1	56034.9	GAPDH
62	F2	96	87.9932	29518.3	49969.7	GAPDH
62	F2	97	88.2878	28178.5	41422.1	GAPDH
62	F2	98	88.5825	27308.8	32089.4	GAPDH
62	F2	99	88.8772	27002.2	23502.9	GAPDH
62	F2	100	89.1718	26477.8	16618.1	GAPDH
62	F2	101	89.4664	25916.6	10418	GAPDH
62	F2	102	89.7611	26587.3	5722.43	GAPDH
62	F2	103	90.0558	26506.5	3022.32	GAPDH
62	F2	104	90.3504	25509.1	1614.52	GAPDH
62	F2	105	90.6451	25415	944.109	GAPDH
62	F2	106	90.9397	25147.8	644.233	GAPDH
62	F2	107	91.2344	24897.6	505.525	GAPDH
62	F2	108	91.529	25402.7	426	GAPDH
62	F2	109	91.8237	24815.3	365.534	GAPDH
62	F2	110	92.1183	24586.3	312.755	GAPDH
62	F2	111	92.413	23786	266	GAPDH
62	F2	112	92.7076	25001	226.077	GAPDH
62	F2	113	93.0023	24484.8	194.73	GAPDH
62	F2	114	93.2969	24142	172.742	GAPDH
62	F2	115	93.5916	23848.9	156.837	GAPDH
62	F2	116	93.8862	23643.6	138.983	GAPDH
62	F2	117	94.1809	23408.8	110.672	GAPDH
62	F2	118	94.4755	24362	69.0371	GAPDH
62	F2	119	94.7702	23975.1	19.2578	GAPDH
63	F3	1	60.0013	605149	14058.8	GAPDH
63	F3	2	60.2961	601758	14218.6	GAPDH
63	F3	3	60.5909	598145	14390.9	GAPDH
63	F3	4	60.8857	594870	14499.9	GAPDH
63	F3	5	61.1805	591682	14597.8	GAPDH
63	F3	6	61.4752	586897	14685.6	GAPDH
63	F3	7	61.77	581609	14767.1	GAPDH
63	F3	8	62.0648	578535	14844.6	GAPDH
63	F3	9	62.3596	573946	14915.1	GAPDH
63	F3	10	62.6544	569593	14971.6	GAPDH
63	F3	11	62.9492	564381	15007.6	GAPDH
63	F3	12	63.244	559787	15022.4	GAPDH
63	F3	13	63.5388	555042	15021	GAPDH
63	F3	14	63.8335	550318	15012	GAPDH
63	F3	15	64.1283	546846	15003.5	GAPDH
63	F3	16	64.4231	540861	15000.6	GAPDH
63	F3	17	64.7179	536269	15004.7	GAPDH
63	F3	18	65.0127	532730	15014.1	GAPDH
63	F3	19	65.3075	527711	15024.8	GAPDH
63	F3	20	65.6023	522276	15031.2	GAPDH
63	F3	21	65.8971	517648	15026.7	GAPDH
63	F3	22	66.1919	513800	15005.4	GAPDH
63	F3	23	66.4866	508792	14964.6	GAPDH
63	F3	24	66.7814	502804	14906.7	GAPDH
63	F3	25	67.0762	498889	14840.3	GAPDH
63	F3	26	67.371	494486	14776.8	GAPDH
63	F3	27	67.6658	489972	14727.2	GAPDH
63	F3	28	67.9606	485163	14698.2	GAPDH
63	F3	29	68.2554	480711	14691.1	GAPDH
63	F3	30	68.5502	476078	14701.7	GAPDH
63	F3	31	68.8449	472112	14721.6	GAPDH
63	F3	32	69.1397	467392	14739.5	GAPDH
63	F3	33	69.4345	461823	14744.7	GAPDH
63	F3	34	69.7293	458289	14729.8	GAPDH
63	F3	35	70.0241	453120	14692.4	GAPDH
63	F3	36	70.3189	448599	14635.4	GAPDH
63	F3	37	70.6137	443962	14566	GAPDH
63	F3	38	70.9085	439631	14493.5	GAPDH
63	F3	39	71.2033	435327	14427.1	GAPDH
63	F3	40	71.498	430678	14362.3	GAPDH
63	F3	41	71.7928	426957	14302.2	GAPDH
63	F3	42	72.0876	421515	14261.1	GAPDH
63	F3	43	72.3824	418584	14229.2	GAPDH
63	F3	44	72.6772	413206	14195.4	GAPDH
63	F3	45	72.972	409011	14152.2	GAPDH
63	F3	46	73.2668	404400	14099.8	GAPDH
63	F3	47	73.5616	400433	14044.2	GAPDH
63	F3	48	73.8563	396484	13992.2	GAPDH
63	F3	49	74.1511	391795	13945.5	GAPDH
63	F3	50	74.4459	387994	13899.7	GAPDH
63	F3	51	74.7407	383222	13849.1	GAPDH
63	F3	52	75.0355	378870	13793.4	GAPDH
63	F3	53	75.3303	375046	13739.8	GAPDH
63	F3	54	75.6251	370640	13698.3	GAPDH
63	F3	55	75.9199	367402	13672.9	GAPDH
63	F3	56	76.2147	362690	13655	GAPDH
63	F3	57	76.5094	358113	13626.2	GAPDH
63	F3	58	76.8042	354253	13568.8	GAPDH
63	F3	59	77.099	349876	13477.2	GAPDH
63	F3	60	77.3938	345320	13363.6	GAPDH
63	F3	61	77.6886	342107	13252.9	GAPDH
63	F3	62	77.9834	338326	13169.8	GAPDH
63	F3	63	78.2782	334474	13126.1	GAPDH
63	F3	64	78.573	330189	13117.5	GAPDH
63	F3	65	78.8677	325539	13130.2	GAPDH
63	F3	66	79.1625	322179	13152.4	GAPDH
63	F3	67	79.4573	317799	13181.1	GAPDH
63	F3	68	79.7521	314351	13222.5	GAPDH
63	F3	69	80.0469	310290	13285.3	GAPDH
63	F3	70	80.3417	305243	13375.6	GAPDH
63	F3	71	80.6365	302506	13494.7	GAPDH
63	F3	72	80.9313	297491	13640.1	GAPDH
63	F3	73	81.2261	293538	13806	GAPDH
63	F3	74	81.5208	289488	13983.4	GAPDH
63	F3	75	81.8156	284922	14160.7	GAPDH
63	F3	76	82.1104	279711	14327.3	GAPDH
63	F3	77	82.4052	274740	14448.4	GAPDH
63	F3	78	82.7	271375	14537.3	GAPDH
63	F3	79	82.9948	265770	14620.8	GAPDH
63	F3	80	83.2896	261645	14702	GAPDH
63	F3	81	83.5844	256991	14786.1	GAPDH
63	F3	82	83.8791	251978	14891.9	GAPDH
63	F3	83	84.1739	246700	15072.7	GAPDH
63	F3	84	84.4687	243759	15441.6	GAPDH
63	F3	85	84.7635	240088	16193.8	GAPDH
63	F3	86	85.0583	235047	17618.2	GAPDH
63	F3	87	85.3531	229299	20081.6	GAPDH
63	F3	88	85.6479	221577	23958.2	GAPDH
63	F3	89	85.9427	211650	29477.7	GAPDH
63	F3	90	86.2374	191734	36507.9	GAPDH
63	F3	91	86.5322	160162	44359.3	GAPDH
63	F3	92	86.827	114808	51758.8	GAPDH
63	F3	93	87.1218	65228.2	57104.7	GAPDH
63	F3	94	87.4166	32581.3	58974.9	GAPDH
63	F3	95	87.7114	21779.2	56678.7	GAPDH
63	F3	96	88.0062	20612.3	50565.9	GAPDH
63	F3	97	88.301	19582.7	41910.5	GAPDH
63	F3	98	88.5958	18548.3	32427.8	GAPDH
63	F3	99	88.8905	18656.8	23679	GAPDH
63	F3	100	89.1853	18707.4	16652.6	GAPDH
63	F3	101	89.4801	18589.3	10188.6	GAPDH
63	F3	102	89.7749	18865.5	5324.97	GAPDH
63	F3	103	90.0697	18997.4	2579.42	GAPDH
63	F3	104	90.3645	17884.7	1211.32	GAPDH
63	F3	105	90.6593	17799.2	627.311	GAPDH
63	F3	106	90.9541	18058.5	430.902	GAPDH
63	F3	107	91.2488	17128	395.696	GAPDH
63	F3	108	91.5436	17443	414.443	GAPDH
63	F3	109	91.8384	17472.2	450.155	GAPDH
63	F3	110	92.1332	16452.7	498.035	GAPDH
63	F3	111	92.428	16625	560.441	GAPDH
63	F3	112	92.7228	15820.3	634.93	GAPDH
63	F3	113	93.0176	15823.9	712.646	GAPDH
63	F3	114	93.3124	15590.5	782.258	GAPDH
63	F3	115	93.6072	14388.4	834.792	GAPDH
63	F3	116	93.9019	14412	866.997	GAPDH
63	F3	117	94.1967	14501.7	882.731	GAPDH
63	F3	118	94.4915	14819	891.94	GAPDH
63	F3	119	94.7863	14289.7	906.918	GAPDH
64	F4	1	60.0013	355971	7919.36	POSTN
64	F4	2	60.2961	354012	8053.33	POSTN
64	F4	3	60.5909	352469	8204.86	POSTN
64	F4	4	60.8857	350553	8362.67	POSTN
64	F4	5	61.1805	348524	8495.42	POSTN
64	F4	6	61.4752	345137	8616.17	POSTN
64	F4	7	61.77	343036	8721.85	POSTN
64	F4	8	62.0648	341320	8809.53	POSTN
64	F4	9	62.3596	337698	8877.45	POSTN
64	F4	10	62.6544	334496	8925.78	POSTN
64	F4	11	62.9492	333016	8957.14	POSTN
64	F4	12	63.244	329619	8976.71	POSTN
64	F4	13	63.5388	326732	8990.91	POSTN
64	F4	14	63.8335	323967	9005.11	POSTN
64	F4	15	64.1283	321482	9020.99	POSTN
64	F4	16	64.4231	318804	9035.68	POSTN
64	F4	17	64.7179	315747	9043.89	POSTN
64	F4	18	65.0127	313261	9042.26	POSTN
64	F4	19	65.3075	310067	9032.76	POSTN
64	F4	20	65.6023	306795	9022.33	POSTN
64	F4	21	65.8971	305012	9018.41	POSTN
64	F4	22	66.1919	301377	9022.39	POSTN
64	F4	23	66.4866	299286	9026.32	POSTN
64	F4	24	66.7814	295936	9015.24	POSTN
64	F4	25	67.0762	293499	8975.02	POSTN
64	F4	26	67.371	290243	8901.79	POSTN
64	F4	27	67.6658	287031	8806.68	POSTN
64	F4	28	67.9606	284314	8712.97	POSTN
64	F4	29	68.2554	282343	8645.46	POSTN
64	F4	30	68.5502	279597	8618.27	POSTN
64	F4	31	68.8449	276816	8627.54	POSTN
64	F4	32	69.1397	274891	8652.84	POSTN
64	F4	33	69.4345	271273	8667.29	POSTN
64	F4	34	69.7293	268778	8650.54	POSTN
64	F4	35	70.0241	266004	8597.86	POSTN
64	F4	36	70.3189	262510	8521.56	POSTN
64	F4	37	70.6137	260952	8443	POSTN
64	F4	38	70.9085	258084	8381.57	POSTN
64	F4	39	71.2033	256274	8341.23	POSTN
64	F4	40	71.498	252566	8324.56	POSTN
64	F4	41	71.7928	250808	8320.67	POSTN
64	F4	42	72.0876	247890	8318.09	POSTN
64	F4	43	72.3824	245195	8312.86	POSTN
64	F4	44	72.6772	242673	8308.77	POSTN
64	F4	45	72.972	240332	8312.48	POSTN
64	F4	46	73.2668	237591	8327.86	POSTN
64	F4	47	73.5616	235657	8352.37	POSTN
64	F4	48	73.8563	232522	8377.94	POSTN
64	F4	49	74.1511	229363	8396.57	POSTN
64	F4	50	74.4459	227521	8408.21	POSTN
64	F4	51	74.7407	224895	8413.07	POSTN
64	F4	52	75.0355	222324	8411.76	POSTN
64	F4	53	75.3303	219349	8403.32	POSTN
64	F4	54	75.6251	216928	8385.38	POSTN
64	F4	55	75.9199	214339	8353.33	POSTN
64	F4	56	76.2147	212054	8306.08	POSTN
64	F4	57	76.5094	209252	8250.3	POSTN
64	F4	58	76.8042	206415	8194.9	POSTN
64	F4	59	77.099	204260	8153.13	POSTN
64	F4	60	77.3938	202257	8143.95	POSTN
64	F4	61	77.6886	199564	8197.63	POSTN
64	F4	62	77.9834	196758	8369.66	POSTN
64	F4	63	78.2782	193989	8706.87	POSTN
64	F4	64	78.573	192424	9384.19	POSTN
64	F4	65	78.8677	189645	10633	POSTN
64	F4	66	79.1625	187075	12763.2	POSTN
64	F4	67	79.4573	184022	16125.1	POSTN
64	F4	68	79.7521	179335	21012.5	POSTN
64	F4	69	80.0469	174399	27501.4	POSTN
64	F4	70	80.3417	165396	35262.4	POSTN
64	F4	71	80.6365	151014	43436.9	POSTN
64	F4	72	80.9313	124960	50694.1	POSTN
64	F4	73	81.2261	85776.7	55528.9	POSTN
64	F4	74	81.5208	48705.9	56735.6	POSTN
64	F4	75	81.8156	26582.7	53859.6	POSTN
64	F4	76	82.1104	14420.6	47398	POSTN
64	F4	77	82.4052	12835.7	38634.7	POSTN
64	F4	78	82.7	11864.8	29189	POSTN
64	F4	79	82.9948	12002.6	20501.1	POSTN
64	F4	80	83.2896	11674	13481.1	POSTN
64	F4	81	83.5844	11707.4	8423.75	POSTN
64	F4	82	83.8791	11213.2	4608.91	POSTN
64	F4	83	84.1739	11520.9	2369.05	POSTN
64	F4	84	84.4687	11175.3	1176.29	POSTN
64	F4	85	84.7635	11022.2	594.89	POSTN
64	F4	86	85.0583	10919.1	332.646	POSTN
64	F4	87	85.3531	10884.2	221.821	POSTN
64	F4	88	85.6479	10859.9	177.984	POSTN
64	F4	89	85.9427	10792.2	161.901	POSTN
64	F4	90	86.2374	10010.8	154.524	POSTN
64	F4	91	86.5322	10660	145.316	POSTN
64	F4	92	86.827	10058.9	129.118	POSTN
64	F4	93	87.1218	10529	105.818	POSTN
64	F4	94	87.4166	9848.42	78.9883	POSTN
64	F4	95	87.7114	10462.5	53.1523	POSTN
64	F4	96	88.0062	9882.78	31.707	POSTN
64	F4	97	88.301	9651.13	17.0195	POSTN
64	F4	98	88.5958	10330.3	11.6924	POSTN
64	F4	99	88.8905	9834.8	18.5625	POSTN
64	F4	100	89.1853	10207.5	38.2549	POSTN
64	F4	101	89.4801	9329.12	66.3486	POSTN
64	F4	102	89.7749	9282.08	93.5957	POSTN
64	F4	103	90.0697	9698.45	110.382	POSTN
64	F4	104	90.3645	9153.58	112.271	POSTN
64	F4	105	90.6593	9295.5	101.789	POSTN
64	F4	106	90.9541	9862.64	84.7178	POSTN
64	F4	107	91.2488	8527.22	64.3662	POSTN
64	F4	108	91.5436	8984.11	39.4189	POSTN
64	F4	109	91.8384	8886.63	7.46875	POSTN
64	F4	110	92.1332	9307.75	-29.3291	POSTN
64	F4	111	92.428	9277.37	-62.3896	POSTN
64	F4	112	92.7228	8733.11	-80.9443	POSTN
64	F4	113	93.0176	8974.92	-78.8672	POSTN
64	F4	114	93.3124	8836.41	-58.4014	POSTN
64	F4	115	93.6072	8775.58	-28.3398	POSTN
64	F4	116	93.9019	8969.73	0.924805	POSTN
64	F4	117	94.1967	8165.3	21.4814	POSTN
64	F4	118	94.4915	8441.5	29.4639	POSTN
64	F4	119	94.7863	8612.06	24.8457	POSTN
65	F5	1	60.0007	501010	11036.1	POSTN
65	F5	2	60.2956	499954	11265.3	POSTN
65	F5	3	60.5905	497417	11521.1	POSTN
65	F5	4	60.8854	494712	11778.1	POSTN
65	F5	5	61.1803	490778	12012.8	POSTN
65	F5	6	61.4752	487884	12213.9	POSTN
65	F5	7	61.7701	483678	12385.1	POSTN
65	F5	8	62.065	480469	12522.1	POSTN
65	F5	9	62.3598	476202	12652.7	POSTN
65	F5	10	62.6547	473238	12779	POSTN
65	F5	11	62.9496	469465	12895	POSTN
65	F5	12	63.2445	464978	12991.8	POSTN
65	F5	13	63.5394	460624	13063.8	POSTN
65	F5	14	63.8343	457396	13111	POSTN
65	F5	15	64.1292	453083	13138.2	POSTN
65	F5	16	64.4241	448737	13150.2	POSTN
65	F5	17	64.719	444784	13149	POSTN
65	F5	18	65.0139	441140	13133	POSTN
65	F5	19	65.3088	437245	13100.1	POSTN
65	F5	20	65.6037	432039	13051.3	POSTN
65	F5	21	65.8986	428414	12993.5	POSTN
65	F5	22	66.1935	424690	12936.7	POSTN
65	F5	23	66.4883	420553	12890.8	POSTN
65	F5	24	66.7832	416228	12862.3	POSTN
65	F5	25	67.0781	412962	12852.3	POSTN
65	F5	26	67.373	408460	12857.2	POSTN
65	F5	27	67.6679	404426	12870.8	POSTN
65	F5	28	67.9628	401262	12885.7	POSTN
65	F5	29	68.2577	396204	12895.9	POSTN
65	F5	30	68.5526	392486	12897.4	POSTN
65	F5	31	68.8475	388626	12888.7	POSTN
65	F5	32	69.1424	384708	12868.2	POSTN
65	F5	33	69.4373	380394	12834.4	POSTN
65	F5	34	69.7322	376631	12785.4	POSTN
65	F5	35	70.0271	372677	12721.4	POSTN
65	F5	36	70.322	368726	12647	POSTN
65	F5	37	70.6168	364045	12570.1	POSTN
65	F5	38	70.9117	361370	12500.6	POSTN
65	F5	39	71.2066	357243	12446.1	POSTN
65	F5	40	71.5015	353276	12409.8	POSTN
65	F5	41	71.7964	349341	12390.2	POSTN
65	F5	42	72.0913	345637	12381.4	POSTN
65	F5	43	72.3862	342225	12376.2	POSTN
65	F5	44	72.6811	338705	12367	POSTN
65	F5	45	72.976	333489	12350.7	POSTN
65	F5	46	73.2709	330464	12332.6	POSTN
65	F5	47	73.5658	326564	12325.1	POSTN
65	F5	48	73.8607	323593	12339.7	POSTN
65	F5	49	74.1556	319085	12378.6	POSTN
65	F5	50	74.4505	315506	12426.2	POSTN
65	F5	51	74.7453	311830	12467.2	POSTN
65	F5	52	75.0402	307279	12486.1	POSTN
65	F5	53	75.3351	303809	12475.5	POSTN
65	F5	54	75.63	299375	12440.6	POSTN
65	F5	55	75.9249	296334	12394.3	POSTN
65	F5	56	76.2198	292762	12345.6	POSTN
65	F5	57	76.5147	288666	12307.3	POSTN
65	F5	58	76.8096	284610	12283.3	POSTN
65	F5	59	77.1045	281213	12278.2	POSTN
65	F5	60	77.3994	277503	12310.2	POSTN
65	F5	61	77.6943	273501	12419.9	POSTN
65	F5	62	77.9892	269803	12670.1	POSTN
65	F5	63	78.2841	266725	13198.7	POSTN
65	F5	64	78.5789	262549	14209.5	POSTN
65	F5	65	78.8738	258607	16000.8	POSTN
65	F5	66	79.1687	254619	18965.7	POSTN
65	F5	67	79.4636	249503	23545.1	POSTN
65	F5	68	79.7585	243314	30102.7	POSTN
65	F5	69	80.0534	234681	38721	POSTN
65	F5	70	80.3483	221409	48967.5	POSTN
65	F5	71	80.6432	198840	59747.7	POSTN
65	F5	72	80.9381	162367	69376	POSTN
65	F5	73	81.233	114038	75935.7	POSTN
65	F5	74	81.5279	69432.7	77851.3	POSTN
65	F5	75	81.8228	38214.7	74447.4	POSTN
65	F5	76	82.1177	20487.4	66228.7	POSTN
65	F5	77	82.4126	17012.6	54729.1	POSTN
65	F5	78	82.7075	16350.8	41996.8	POSTN
65	F5	79	83.0023	14938.7	29957.7	POSTN
65	F5	80	83.2972	16082	19933.2	POSTN
65	F5	81	83.5921	15537	12468.6	POSTN
65	F5	82	83.887	15069.9	6850.14	POSTN
65	F5	83	84.1819	15673.3	3424.71	POSTN
65	F5	84	84.4768	15907.6	1535.58	POSTN
65	F5	85	84.7717	15870.9	597.948	POSTN
65	F5	86	85.0666	15765.8	186.035	POSTN
65	F5	87	85.3615	15089.6	27.0996	POSTN
65	F5	88	85.6564	15731.4	-36.8955	POSTN
65	F5	89	85.9513	15192.8	-87.1709	POSTN
65	F5	90	86.2462	15322.5	-155.233	POSTN
65	F5	91	86.5411	15963.9	-242.043	POSTN
65	F5	92	86.836	15861.1	-333.849	POSTN
65	F5	93	87.1308	16139.4	-415.615	POSTN
65	F5	94	87.4257	15702.8	-479.434	POSTN
65	F5	95	87.7206	16211.4	-525.696	POSTN
65	F5	96	88.0155	16566.1	-558.455	POSTN
65	F5	97	88.3104	16655.2	-579.801	POSTN
65	F5	98	88.6053	16523.8	-587.949	POSTN
65	F5	99	88.9002	17149.3	-579.811	POSTN
65	F5	100	89.1951	16901.9	-554.992	POSTN
65	F5	101	89.49	16739	-517.445	POSTN
65	F5	102	89.7849	17381.2	-473.449	POSTN
65	F5	103	90.0798	17027.7	-427.553	POSTN
65	F5	104	90.3747	17137	-379.31	POSTN
65	F5	105	90.6696	17421.6	-322.907	POSTN
65	F5	106	90.9644	17626	-249.999	POSTN
65	F5	107	91.2593	17036.4	-154.366	POSTN
65	F5	108	91.5542	16911.7	-35.9932	POSTN
65	F5	109	91.8491	17465.7	97.6602	POSTN
65	F5	110	92.144	16178.7	234.12	POSTN
65	F5	111	92.4389	16329.8	360.986	POSTN
65	F5	112	92.7338	16198.3	471.213	POSTN
65	F5	113	93.0287	16332.9	565.764	POSTN
65	F5	114	93.3236	15594	652.049	POSTN
65	F5	115	93.6185	15101.5	739.132	POSTN
65	F5	116	93.9134	14924.4	832.934	POSTN
65	F5	117	94.2083	15248.4	934.547	POSTN
65	F5	118	94.5032	14943.3	1041.95	POSTN
65	F5	119	94.7981	14274.8	1152.79	POSTN
66	F6	1	60.0007	502822	11398.8	POSTN
66	F6	2	60.2956	500980	11599.4	POSTN
66	F6	3	60.5905	498190	11825.1	POSTN
66	F6	4	60.8854	495489	12058.1	POSTN
66	F6	5	61.1803	492237	12279.3	POSTN
66	F6	6	61.4752	488699	12459.7	POSTN
66	F6	7	61.7701	484400	12616.9	POSTN
66	F6	8	62.065	481661	12755.9	POSTN
66	F6	9	62.3598	476716	12882.5	POSTN
66	F6	10	62.6547	473345	12998.6	POSTN
66	F6	11	62.9496	470165	13101.2	POSTN
66	F6	12	63.2445	465419	13184.9	POSTN
66	F6	13	63.5394	460979	13245.6	POSTN
66	F6	14	63.8343	457040	13281.2	POSTN
66	F6	15	64.1292	453579	13290.9	POSTN
66	F6	16	64.4241	449051	13274.1	POSTN
66	F6	17	64.719	444898	13232.4	POSTN
66	F6	18	65.0139	440482	13172.7	POSTN
66	F6	19	65.3088	436839	13108.6	POSTN
66	F6	20	65.6037	432369	13056.8	POSTN
66	F6	21	65.8986	428067	13029.3	POSTN
66	F6	22	66.1935	424629	13026.1	POSTN
66	F6	23	66.4883	421302	13034.6	POSTN
66	F6	24	66.7832	415973	13035	POSTN
66	F6	25	67.0781	412382	13011.1	POSTN
66	F6	26	67.373	407673	12958.2	POSTN
66	F6	27	67.6679	404131	12884.4	POSTN
66	F6	28	67.9628	399933	12805.1	POSTN
66	F6	29	68.2577	396125	12736.7	POSTN
66	F6	30	68.5526	392147	12690.9	POSTN
66	F6	31	68.8475	387965	12672.4	POSTN
66	F6	32	69.1424	384823	12679.4	POSTN
66	F6	33	69.4373	380287	12703.8	POSTN
66	F6	34	69.7322	376274	12732.9	POSTN
66	F6	35	70.0271	373096	12751.8	POSTN
66	F6	36	70.322	368262	12748.3	POSTN
66	F6	37	70.6168	364517	12716.5	POSTN
66	F6	38	70.9117	359863	12659.3	POSTN
66	F6	39	71.2066	356852	12586.8	POSTN
66	F6	40	71.5015	353014	12512.4	POSTN
66	F6	41	71.7964	348404	12447.8	POSTN
66	F6	42	72.0913	345085	12399.5	POSTN
66	F6	43	72.3862	341171	12366.6	POSTN
66	F6	44	72.6811	338474	12341.1	POSTN
66	F6	45	72.976	333226	12313.6	POSTN
66	F6	46	73.2709	329250	12277.6	POSTN
66	F6	47	73.5658	326210	12230.7	POSTN
66	F6	48	73.8607	322492	12184.4	POSTN
66	F6	49	74.1556	318552	12147.6	POSTN
66	F6	50	74.4505	314852	12124.1	POSTN
66	F6	51	74.7453	311202	12110.3	POSTN
66	F6	52	75.0402	307256	12097.8	POSTN
66	F6	53	75.3351	304035	12077.4	POSTN
66	F6	54	75.63	299256	12042.2	POSTN
66	F6	55	75.9249	296608	11990	POSTN
66	F6	56	76.2198	292465	11924.6	POSTN
66	F6	57	76.5147	288660	11856.2	POSTN
66	F6	58	76.8096	285242	11802	POSTN
66	F6	59	77.1045	281748	11785.2	POSTN
66	F6	60	77.3994	278575	11835.5	POSTN
66	F6	61	77.6943	274574	11994.8	POSTN
66	F6	62	77.9892	270892	12327.5	POSTN
66	F6	63	78.2841	267590	12909.8	POSTN
66	F6	64	78.5789	263615	13958.7	POSTN
66	F6	65	78.8738	258975	15772.7	POSTN
66	F6	66	79.1687	256390	18758.4	POSTN
66	F6	67	79.4636	250886	23378.4	POSTN
66	F6	68	79.7585	244681	30023.1	POSTN
66	F6	69	80.0534	235595	38801.3	POSTN
66	F6	70	80.3483	223497	49303.1	POSTN
66	F6	71	80.6432	200624	60443	POSTN
66	F6	72	80.9381	164795	70518.1	POSTN
66	F6	73	81.233	116121	77560.4	POSTN
66	F6	74	81.5279	69861.1	79913.6	POSTN
66	F6	75	81.8228	37853.9	76815.4	POSTN
66	F6	76	82.1177	17984.6	68707.9	POSTN
66	F6	77	82.4126	14610.2	57110.4	POSTN
66	F6	78	82.7075	13013.6	44108	POSTN
66	F6	79	83.0023	12116.4	31697.2	POSTN
66	F6	80	83.2972	12313	21275.1	POSTN
66	F6	81	83.5921	11818.8	13444.5	POSTN
66	F6	82	83.887	11354.8	7725.18	POSTN
66	F6	83	84.1819	11544.4	4118.38	POSTN
66	F6	84	84.4768	11909.3	2078.1	POSTN
66	F6	85	84.7717	12101.7	1023.15	POSTN
66	F6	86	85.0666	11413.7	530.371	POSTN
66	F6	87	85.3615	11566.1	328.693	POSTN
66	F6	88	85.6564	11245.4	258.761	POSTN
66	F6	89	85.9513	11337.9	232.91	POSTN
66	F6	90	86.2462	10988.8	207.385	POSTN
66	F6	91	86.5411	11068	165.086	POSTN
66	F6	92	86.836	11341.4	104.187	POSTN
66	F6	93	87.1308	11204.3	29.8838	POSTN
66	F6	94	87.4257	11040.8	-51.0547	POSTN
66	F6	95	87.7206	11319.3	-132.834	POSTN
66	F6	96	88.0155	11513.8	-210.949	POSTN
66	F6	97	88.3104	11759.8	-282.137	POSTN
66	F6	98	88.6053	11604.1	-345.377	POSTN
66	F6	99	88.9002	11953.1	-403.516	POSTN
66	F6	100	89.1951	11538.3	-463.255	POSTN
66	F6	101	89.49	12554.2	-531.797	POSTN
66	F6	102	89.7849	11935.9	-611.108	POSTN
66	F6	103	90.0798	12757	-693.311	POSTN
66	F6	104	90.3747	13528.5	-760.929	POSTN
66	F6	105	90.6696	13303.5	-793	POSTN
66	F6	106	90.9644	13823.4	-774.28	POSTN
66	F6	107	91.2593	13237.1	-702.37	POSTN
66	F6	108	91.5542	13774	-588.651	POSTN
66	F6	109	91.8491	13988.1	-452.871	POSTN
66	F6	110	92.144	13465.9	-314.913	POSTN
66	F6	111	92.4389	13323.8	-187.97	POSTN
66	F6	112	92.7338	13614.5	-75.4072	POSTN
66	F6	113	93.0287	14011.1	28.4541	POSTN
66	F6	114	93.3236	13388.8	134.12	POSTN
66	F6	115	93.6185	12990.4	250.784	POSTN
66	F6	116	93.9134	13026.8	381.241	POSTN
66	F6	117	94.2083	12676.1	521.119	POSTN
66	F6	118	94.5032	13299.7	662.77	POSTN
66	F6	119	94.7981	12435.1	800.581	POSTN
73	G1	1	60.0013	603825	13851.2	GAPDH
73	G1	2	60.296	601688	14044.1	GAPDH
73	G1	3	60.5906	598388	14215.1	GAPDH
73	G1	4	60.8853	594706	14388.7	GAPDH
73	G1	5	61.1799	590690	14550.2	GAPDH
73	G1	6	61.4746	586069	14691	GAPDH
73	G1	7	61.7692	581760	14807.2	GAPDH
73	G1	8	62.0639	578083	14898.5	GAPDH
73	G1	9	62.3585	572759	14967.3	GAPDH
73	G1	10	62.6532	568715	15019.9	GAPDH
73	G1	11	62.9478	562479	15064.8	GAPDH
73	G1	12	63.2425	559345	15108.6	GAPDH
73	G1	13	63.5371	554704	15151.7	GAPDH
73	G1	14	63.8318	549357	15187	GAPDH
73	G1	15	64.1264	545449	15204.1	GAPDH
73	G1	16	64.4211	539546	15194.6	GAPDH
73	G1	17	64.7157	534871	15157	GAPDH
73	G1	18	65.0104	530829	15096.6	GAPDH
73	G1	19	65.305	525703	15024.5	GAPDH
73	G1	20	65.5997	520362	14952.5	GAPDH
73	G1	21	65.8943	516181	14889.7	GAPDH
73	G1	22	66.189	511449	14838.4	GAPDH
73	G1	23	66.4836	507228	14794.9	GAPDH
73	G1	24	66.7783	502472	14751.8	GAPDH
73	G1	25	67.0729	496569	14702.8	GAPDH
73	G1	26	67.3676	493034	14646.3	GAPDH
73	G1	27	67.6622	488562	14584.7	GAPDH
73	G1	28	67.9569	483954	14524.2	GAPDH
73	G1	29	68.2515	478509	14472	GAPDH
73	G1	30	68.5462	475055	14434.9	GAPDH
73	G1	31	68.8408	470431	14416.3	GAPDH
73	G1	32	69.1355	465650	14414.5	GAPDH
73	G1	33	69.4301	462258	14423	GAPDH
73	G1	34	69.7248	456396	14432.7	GAPDH
73	G1	35	70.0195	451981	14434.7	GAPDH
73	G1	36	70.3141	448741	14421.7	GAPDH
73	G1	37	70.6088	443245	14388.9	GAPDH
73	G1	38	70.9034	438562	14334.3	GAPDH
73	G1	39	71.1981	434716	14259.2	GAPDH
73	G1	40	71.4927	430110	14169.3	GAPDH
73	G1	41	71.7874	425351	14074.1	GAPDH
73	G1	42	72.082	421701	13984.6	GAPDH
73	G1	43	72.3767	417356	13879.2	GAPDH
73	G1	44	72.6713	412972	13803.1	GAPDH
73	G1	45	72.966	409155	13759.1	GAPDH
73	G1	46	73.2606	404671	13738.7	GAPDH
73	G1	47	73.5553	401223	13725.2	GAPDH
73	G1	48	73.8499	396261	13700.1	GAPDH
73	G1	49	74.1446	392058	13649.9	GAPDH
73	G1	50	74.4392	387942	13573.8	GAPDH
73	G1	51	74.7339	383851	13485	GAPDH
73	G1	52	75.0285	379660	13405.6	GAPDH
73	G1	53	75.3232	375756	13356	GAPDH
73	G1	54	75.6178	372558	13343	GAPDH
73	G1	55	75.9125	367753	13355.2	GAPDH
73	G1	56	76.2071	364177	13367	GAPDH
73	G1	57	76.5018	358836	13350	GAPDH
73	G1	58	76.7964	355680	13285.6	GAPDH
73	G1	59	77.0911	351195	13172.8	GAPDH
73	G1	60	77.3857	347244	13027.7	GAPDH
73	G1	61	77.6804	343478	12877.4	GAPDH
73	G1	62	77.975	339542	12750.3	GAPDH
73	G1	63	78.2697	336309	12667.2	GAPDH
73	G1	64	78.5643	332493	12635.9	GAPDH
73	G1	65	78.859	328606	12650.6	GAPDH
73	G1	66	79.1536	324354	12697.3	GAPDH
73	G1	67	79.4483	320881	12760.6	GAPDH
73	G1	68	79.743	316621	12827.9	GAPDH
73	G1	69	80.0376	312956	12890.1	GAPDH
73	G1	70	80.3323	309341	12939.2	GAPDH
73	G1	71	80.6269	304613	12968.9	GAPDH
73	G1	72	80.9216	301001	12978.6	GAPDH
73	G1	73	81.2162	296592	12977.7	GAPDH
73	G1	74	81.5109	292896	12985.7	GAPDH
73	G1	75	81.8055	289934	13024.3	GAPDH
73	G1	76	82.1002	285206	13107.7	GAPDH
73	G1	77	82.3948	280737	13236.4	GAPDH
73	G1	78	82.6895	275794	13400.7	GAPDH
73	G1	79	82.9841	272963	13590	GAPDH
73	G1	80	83.2788	267609	13803.2	GAPDH
73	G1	81	83.5734	263438	14031.3	GAPDH
73	G1	82	83.8681	259741	14257.3	GAPDH
73	G1	83	84.1627	255604	14590.5	GAPDH
73	G1	84	84.4574	250520	15133.5	GAPDH
73	G1	85	84.752	245884	16069	GAPDH
73	G1	86	85.0467	241607	17688.1	GAPDH
73	G1	87	85.3413	237334	20389.2	GAPDH
73	G1	88	85.636	229262	24604	GAPDH
73	G1	89	85.9306	218946	30622.9	GAPDH
73	G1	90	86.2253	202054	38341.7	GAPDH
73	G1	91	86.5199	170994	47033	GAPDH
73	G1	92	86.8146	126424	55305.9	GAPDH
73	G1	93	87.1092	71528.6	61381.7	GAPDH
73	G1	94	87.4039	30728.1	63656.1	GAPDH
73	G1	95	87.6985	17375.6	61322.4	GAPDH
73	G1	96	87.9932	14366.2	54732.9	GAPDH
73	G1	97	88.2878	13872.3	45286.6	GAPDH
73	G1	98	88.5825	13057.8	34895.2	GAPDH
73	G1	99	88.8772	13466.1	25309.6	GAPDH
73	G1	100	89.1718	12680.1	17635.9	GAPDH
73	G1	101	89.4664	11826.5	11392.9	GAPDH
73	G1	102	89.7611	11676.6	6371.91	GAPDH
73	G1	103	90.0558	11051.6	3473.23	GAPDH
73	G1	104	90.3504	11135.1	1902.21	GAPDH
73	G1	105	90.6451	10776.6	1063.62	GAPDH
73	G1	106	90.9397	11925.9	602.383	GAPDH
73	G1	107	91.2344	11778.7	345.173	GAPDH
73	G1	108	91.529	11075.3	216.929	GAPDH
73	G1	109	91.8237	11099	177.535	GAPDH
73	G1	110	92.1183	10914.5	192.888	GAPDH
73	G1	111	92.413	10908.7	232.077	GAPDH
73	G1	112	92.7076	10987	273.763	GAPDH
73	G1	113	93.0023	10657.1	308.336	GAPDH
73	G1	114	93.2969	10824	333.065	GAPDH
73	G1	115	93.5916	9966.15	345.674	GAPDH
73	G1	116	93.8862	10084	342.498	GAPDH
73	G1	117	94.1809	10287.7	321.886	GAPDH
73	G1	118	94.4755	9988.53	288.117	GAPDH
73	G1	119	94.7702	10577.6	251.035	GAPDH
74	G2	1	60.0013	606552	14679	GAPDH
74	G2	2	60.296	603049	14833.7	GAPDH
74	G2	3	60.5906	600964	15001	GAPDH
74	G2	4	60.8853	596275	15155.2	GAPDH
74	G2	5	61.1799	592492	15279.1	GAPDH
74	G2	6	61.4746	587420	15371	GAPDH
74	G2	7	61.7692	582283	15443.1	GAPDH
74	G2	8	62.0639	578544	15510.5	GAPDH
74	G2	9	62.3585	574381	15579.8	GAPDH
74	G2	10	62.6532	569457	15646.8	GAPDH
74	G2	11	62.9478	564334	15700.6	GAPDH
74	G2	12	63.2425	560082	15734.3	GAPDH
74	G2	13	63.5371	554088	15749.2	GAPDH
74	G2	14	63.8318	549629	15752.2	GAPDH
74	G2	15	64.1264	544914	15748.6	GAPDH
74	G2	16	64.4211	541026	15735.5	GAPDH
74	G2	17	64.7157	535301	15702.9	GAPDH
74	G2	18	65.0104	530169	15640.7	GAPDH
74	G2	19	65.305	525943	15546.4	GAPDH
74	G2	20	65.5997	520235	15429.6	GAPDH
74	G2	21	65.8943	515632	15308	GAPDH
74	G2	22	66.189	510861	15200.4	GAPDH
74	G2	23	66.4836	506690	15118.6	GAPDH
74	G2	24	66.7783	501994	15063.3	GAPDH
74	G2	25	67.0729	497050	15027	GAPDH
74	G2	26	67.3676	492913	14998.8	GAPDH
74	G2	27	67.6622	488002	14969.9	GAPDH
74	G2	28	67.9569	482630	14936.5	GAPDH
74	G2	29	68.2515	479494	14899.6	GAPDH
74	G2	30	68.5462	474474	14863.9	GAPDH
74	G2	31	68.8408	469000	14836.8	GAPDH
74	G2	32	69.1355	465348	14826.7	GAPDH
74	G2	33	69.4301	460243	14838.2	GAPDH
74	G2	34	69.7248	457207	14869	GAPDH
74	G2	35	70.0195	451192	14908.9	GAPDH
74	G2	36	70.3141	447403	14943.2	GAPDH
74	G2	37	70.6088	442010	14958	GAPDH
74	G2	38	70.9034	437774	14944.2	GAPDH
74	G2	39	71.1981	433498	14899	GAPDH
74	G2	40	71.4927	428398	14824.9	GAPDH
74	G2	41	71.7874	423716	14729.1	GAPDH
74	G2	42	72.082	419973	14622.2	GAPDH
74	G2	43	72.3767	414555	14516.2	GAPDH
74	G2	44	72.6713	411031	14400.2	GAPDH
74	G2	45	72.966	406869	14294.8	GAPDH
74	G2	46	73.2606	402193	14216.1	GAPDH
74	G2	47	73.5553	398237	14164.3	GAPDH
74	G2	48	73.8499	393683	14141.4	GAPDH
74	G2	49	74.1446	388835	14151	GAPDH
74	G2	50	74.4392	386236	14192.9	GAPDH
74	G2	51	74.7339	381428	14257	GAPDH
74	G2	52	75.0285	376879	14322.9	GAPDH
74	G2	53	75.3232	371525	14367.7	GAPDH
74	G2	54	75.6178	368530	14377.5	GAPDH
74	G2	55	75.9125	363352	14356.4	GAPDH
74	G2	56	76.2071	358762	14324.4	GAPDH
74	G2	57	76.5018	355089	14307.2	GAPDH
74	G2	58	76.7964	350781	14318.9	GAPDH
74	G2	59	77.0911	347149	14348	GAPDH
74	G2	60	77.3857	342221	14354.1	GAPDH
74	G2	61	77.6804	337486	14280	GAPDH
74	G2	62	77.975	333190	14077.3	GAPDH
74	G2	63	78.2697	327612	13732.8	GAPDH
74	G2	64	78.5643	324174	13280.8	GAPDH
74	G2	65	78.859	321164	12793.5	GAPDH
74	G2	66	79.1536	317515	12353.5	GAPDH
74	G2	67	79.4483	314942	12023.3	GAPDH
74	G2	68	79.743	311128	11826.3	GAPDH
74	G2	69	80.0376	306713	11747.3	GAPDH
74	G2	70	80.3323	304511	11748.5	GAPDH
74	G2	71	80.6269	300200	11788	GAPDH
74	G2	72	80.9216	296255	11834.9	GAPDH
74	G2	73	81.2162	293335	11875.8	GAPDH
74	G2	74	81.5109	289415	11914.3	GAPDH
74	G2	75	81.8055	285548	11966.6	GAPDH
74	G2	76	82.1002	282223	12053.9	GAPDH
74	G2	77	82.3948	278313	12192.8	GAPDH
74	G2	78	82.6895	274602	12389.2	GAPDH
74	G2	79	82.9841	270907	12639.5	GAPDH
74	G2	80	83.2788	265558	12940.7	GAPDH
74	G2	81	83.5734	261915	13308.1	GAPDH
74	G2	82	83.8681	258738	13793.4	GAPDH
74	G2	83	84.1627	254869	14495	GAPDH
74	G2	84	84.4574	250452	15301.2	GAPDH
74	G2	85	84.752	245953	16599.8	GAPDH
74	G2	86	85.0467	239821	18692.2	GAPDH
74	G2	87	85.3413	235290	21974.5	GAPDH
74	G2	88	85.636	227519	26856.5	GAPDH
74	G2	89	85.9306	215954	33569.7	GAPDH
74	G2	90	86.2253	196578	41898.1	GAPDH
74	G2	91	86.5199	163187	50960.3	GAPDH
74	G2	92	86.8146	117151	59219.7	GAPDH
74	G2	93	87.1092	66143.2	64833.8	GAPDH
74	G2	94	87.4039	31968.6	66269.8	GAPDH
74	G2	95	87.6985	20710.4	62916.6	GAPDH
74	G2	96	87.9932	18559.7	55367.1	GAPDH
74	G2	97	88.2878	17788.8	45205.2	GAPDH
74	G2	98	88.5825	16085.4	34406.5	GAPDH
74	G2	99	88.8772	15656.4	24671	GAPDH
74	G2	100	89.1718	15974.5	16997.3	GAPDH
74	G2	101	89.4664	15313.4	10564.7	GAPDH
74	G2	102	89.7611	14776.3	5930.6	GAPDH
74	G2	103	90.0558	14826.8	3287.14	GAPDH
74	G2	104	90.3504	14009.4	1906.76	GAPDH
74	G2	105	90.6451	14449.3	1240.39	GAPDH
74	G2	106	90.9397	14377	941.764	GAPDH
74	G2	107	91.2344	13515.8	819.624	GAPDH
74	G2	108	91.529	12883.7	776.222	GAPDH
74	G2	109	91.8237	13412.5	761.719	GAPDH
74	G2	110	92.1183	12853.2	749.213	GAPDH
74	G2	111	92.413	12610.2	723.354	GAPDH
74	G2	112	92.7076	11896.4	675.268	GAPDH
74	G2	113	93.0023	12237.5	600.941	GAPDH
74	G2	114	93.2969	11633.9	502.412	GAPDH
74	G2	115	93.5916	11995.3	389.398	GAPDH
74	G2	116	93.8862	12348.7	277.696	GAPDH
74	G2	117	94.1809	11859.2	183	GAPDH
74	G2	118	94.4755	11685.1	113.422	GAPDH
74	G2	119	94.7702	11783.8	66.0225	GAPDH
75	G3	1	60.0013	575222	12805.9	GAPDH
75	G3	2	60.2961	572602	13010.9	GAPDH
75	G3	3	60.5909	569607	13214.1	GAPDH
75	G3	4	60.8857	566401	13396.8	GAPDH
75	G3	5	61.1805	562815	13566.5	GAPDH
75	G3	6	61.4752	559250	13716.4	GAPDH
75	G3	7	61.77	554097	13847.2	GAPDH
75	G3	8	62.0648	550375	13962.4	GAPDH
75	G3	9	62.3596	546396	14063.3	GAPDH
75	G3	10	62.6544	542719	14147.5	GAPDH
75	G3	11	62.9492	537299	14211.1	GAPDH
75	G3	12	63.244	533419	14253.6	GAPDH
75	G3	13	63.5388	528494	14279.3	GAPDH
75	G3	14	63.8335	524273	14294.9	GAPDH
75	G3	15	64.1283	520233	14303.7	GAPDH
75	G3	16	64.4231	515472	14303.3	GAPDH
75	G3	17	64.7179	511254	14286.9	GAPDH
75	G3	18	65.0127	506428	14249.2	GAPDH
75	G3	19	65.3075	502550	14191.5	GAPDH
75	G3	20	65.6023	496737	14122.7	GAPDH
75	G3	21	65.8971	493140	14054.1	GAPDH
75	G3	22	66.1919	488482	13992.9	GAPDH
75	G3	23	66.4866	485346	13937.7	GAPDH
75	G3	24	66.7814	479586	13881.9	GAPDH
75	G3	25	67.0762	475355	13819.7	GAPDH
75	G3	26	67.371	470990	13749.9	GAPDH
75	G3	27	67.6658	467112	13677	GAPDH
75	G3	28	67.9606	462805	13608.6	GAPDH
75	G3	29	68.2554	458518	13552.9	GAPDH
75	G3	30	68.5502	454022	13517.6	GAPDH
75	G3	31	68.8449	449905	13507	GAPDH
75	G3	32	69.1397	446037	13518.4	GAPDH
75	G3	33	69.4345	442814	13541.1	GAPDH
75	G3	34	69.7293	437139	13559.5	GAPDH
75	G3	35	70.0241	433286	13560.3	GAPDH
75	G3	36	70.3189	428684	13537.8	GAPDH
75	G3	37	70.6137	424994	13493.7	GAPDH
75	G3	38	70.9085	420449	13434	GAPDH
75	G3	39	71.2033	417038	13364.5	GAPDH
75	G3	40	71.498	412168	13291.5	GAPDH
75	G3	41	71.7928	407770	13223.1	GAPDH
75	G3	42	72.0876	403986	13168.8	GAPDH
75	G3	43	72.3824	400794	13134.2	GAPDH
75	G3	44	72.6772	396386	13114.8	GAPDH
75	G3	45	72.972	392548	13095.9	GAPDH
75	G3	46	73.2668	387745	13063	GAPDH
75	G3	47	73.5616	383750	13006.5	GAPDH
75	G3	48	73.8563	380051	12931.9	GAPDH
75	G3	49	74.1511	376074	12855	GAPDH
75	G3	50	74.4459	372590	12791.1	GAPDH
75	G3	51	74.7407	368397	12745.3	GAPDH
75	G3	52	75.0355	364580	12710.6	GAPDH
75	G3	53	75.3303	360638	12674	GAPDH
75	G3	54	75.6251	356381	12624.5	GAPDH
75	G3	55	75.9199	352942	12559.2	GAPDH
75	G3	56	76.2147	348863	12483.4	GAPDH
75	G3	57	76.5094	345274	12405.6	GAPDH
75	G3	58	76.8042	341588	12331.5	GAPDH
75	G3	59	77.099	337686	12259.7	GAPDH
75	G3	60	77.3938	334129	12183.1	GAPDH
75	G3	61	77.6886	330560	12095.8	GAPDH
75	G3	62	77.9834	325517	11999.7	GAPDH
75	G3	63	78.2782	323144	11907.7	GAPDH
75	G3	64	78.573	319673	11839.1	GAPDH
75	G3	65	78.8677	316210	11809.6	GAPDH
75	G3	66	79.1625	312120	11823	GAPDH
75	G3	67	79.4573	309165	11871.2	GAPDH
75	G3	68	79.7521	304360	11940.2	GAPDH
75	G3	69	80.0469	301077	12018.6	GAPDH
75	G3	70	80.3417	298044	12099.9	GAPDH
75	G3	71	80.6365	294434	12179.9	GAPDH
75	G3	72	80.9313	289523	12253.7	GAPDH
75	G3	73	81.2261	286252	12316.7	GAPDH
75	G3	74	81.5208	282326	12369.2	GAPDH
75	G3	75	81.8156	278819	12419.2	GAPDH
75	G3	76	82.1104	274481	12479.3	GAPDH
75	G3	77	82.4052	270765	12560	GAPDH
75	G3	78	82.7	266664	12664.2	GAPDH
75	G3	79	82.9948	262174	12788.6	GAPDH
75	G3	80	83.2896	258309	12931.6	GAPDH
75	G3	81	83.5844	254285	13105.5	GAPDH
75	G3	82	83.8791	250453	13302.2	GAPDH
75	G3	83	84.1739	246995	13613.6	GAPDH
75	G3	84	84.4687	242459	14151.1	GAPDH
75	G3	85	84.7635	238532	15095.2	GAPDH
75	G3	86	85.0583	233671	16729.4	GAPDH
75	G3	87	85.3531	228836	19453.2	GAPDH
75	G3	88	85.6479	221972	23732.2	GAPDH
75	G3	89	85.9427	212473	29941	GAPDH
75	G3	90	86.2374	196645	38100.5	GAPDH
75	G3	91	86.5322	168514	47601.7	GAPDH
75	G3	92	86.827	126543	57089.5	GAPDH
75	G3	93	87.1218	75037.5	64668.7	GAPDH
75	G3	94	87.4166	34571.8	68455	GAPDH
75	G3	95	87.7114	18554.7	67272.4	GAPDH
75	G3	96	88.0062	15658.3	61152.7	GAPDH
75	G3	97	88.301	14092.5	51358.9	GAPDH
75	G3	98	88.5958	13545.7	39904.4	GAPDH
75	G3	99	88.8905	13225.3	28826.6	GAPDH
75	G3	100	89.1853	13665.8	19577.6	GAPDH
75	G3	101	89.4801	12710.1	12685.1	GAPDH
75	G3	102	89.7749	12683.5	7079.64	GAPDH
75	G3	103	90.0697	12354.7	3763.49	GAPDH
75	G3	104	90.3645	11891.2	1968.7	GAPDH
75	G3	105	90.6593	12446.6	1054.96	GAPDH
75	G3	106	90.9541	12031.2	595.244	GAPDH
75	G3	107	91.2488	12092.7	353.104	GAPDH
75	G3	108	91.5436	12366.2	218.173	GAPDH
75	G3	109	91.8384	11907.3	144.92	GAPDH
75	G3	110	92.1332	12035.1	112.868	GAPDH
75	G3	111	92.428	11640.7	108.352	GAPDH
75	G3	112	92.7228	12044.6	119.886	GAPDH
75	G3	113	93.0176	11859.5	138.532	GAPDH
75	G3	114	93.3124	11443	157.897	GAPDH
75	G3	115	93.6072	11554.7	172.795	GAPDH
75	G3	116	93.9019	11401.9	178.252	GAPDH
75	G3	117	94.1967	11195.7	170.331	GAPDH
75	G3	118	94.4915	10933.8	148.113	GAPDH
75	G3	119	94.7863	11690.3	114.765	GAPDH
76	G4	1	60.0013	465737	10678.2	POSTN
76	G4	2	60.2961	463570	10936.6	POSTN
76	G4	3	60.5909	461592	11219.9	POSTN
76	G4	4	60.8857	458767	11502.6	POSTN
76	G4	5	61.1805	455257	11760.6	POSTN
76	G4	6	61.4752	452330	11982.1	POSTN
76	G4	7	61.77	447661	12172.4	POSTN
76	G4	8	62.0648	444509	12347.3	POSTN
76	G4	9	62.3596	440840	12521.2	POSTN
76	G4	10	62.6544	437080	12697.1	POSTN
76	G4	11	62.9492	434151	12864.8	POSTN
76	G4	12	63.244	429303	13011.2	POSTN
76	G4	13	63.5388	425511	13131.4	POSTN
76	G4	14	63.8335	420640	13232.3	POSTN
76	G4	15	64.1283	417215	13326.1	POSTN
76	G4	16	64.4231	413172	13419.2	POSTN
76	G4	17	64.7179	409966	13505.9	POSTN
76	G4	18	65.0127	404610	13572.7	POSTN
76	G4	19	65.3075	400610	13609.1	POSTN
76	G4	20	65.6023	396318	13616.6	POSTN
76	G4	21	65.8971	392145	13610	POSTN
76	G4	22	66.1919	387163	13609.5	POSTN
76	G4	23	66.4866	383844	13630.1	POSTN
76	G4	24	66.7814	379701	13672.2	POSTN
76	G4	25	67.0762	375516	13722.6	POSTN
76	G4	26	67.371	370348	13759.6	POSTN
76	G4	27	67.6658	366778	13762.9	POSTN
76	G4	28	67.9606	362253	13719.6	POSTN
76	G4	29	68.2554	357542	13627.4	POSTN
76	G4	30	68.5502	353432	13493.2	POSTN
76	G4	31	68.8449	349048	13329.2	POSTN
76	G4	32	69.1397	345639	13149.3	POSTN
76	G4	33	69.4345	340512	12966.8	POSTN
76	G4	34	69.7293	337505	12792.6	POSTN
76	G4	35	70.0241	332592	12634.4	POSTN
76	G4	36	70.3189	329762	12495.9	POSTN
76	G4	37	70.6137	325553	12378.2	POSTN
76	G4	38	70.9085	321215	12281	POSTN
76	G4	39	71.2033	318226	12205.9	POSTN
76	G4	40	71.498	313856	12158	POSTN
76	G4	41	71.7928	310146	12143.5	POSTN
76	G4	42	72.0876	306866	12166.7	POSTN
76	G4	43	72.3824	303592	12229.1	POSTN
76	G4	44	72.6772	298367	12333	POSTN
76	G4	45	72.972	295545	12486	POSTN
76	G4	46	73.2668	290991	12702.7	POSTN
76	G4	47	73.5616	287881	12997.9	POSTN
76	G4	48	73.8563	284066	13377.8	POSTN
76	G4	49	74.1511	279379	13831.5	POSTN
76	G4	50	74.4459	274907	14328.1	POSTN
76	G4	51	74.7407	270771	14820.7	POSTN
76	G4	52	75.0355	265587	15253.5	POSTN
76	G4	53	75.3303	260318	15571.3	POSTN
76	G4	54	75.6251	255276	15727.7	POSTN
76	G4	55	75.9199	250011	15695	POSTN
76	G4	56	76.2147	244998	15469.5	POSTN
76	G4	57	76.5094	239876	15074.7	POSTN
76	G4	58	76.8042	235646	14556.3	POSTN
76	G4	59	77.099	230957	13972.7	POSTN
76	G4	60	77.3938	228399	13385.2	POSTN
76	G4	61	77.6886	223636	12855	POSTN
76	G4	62	77.9834	219974	12454.6	POSTN
76	G4	63	78.2782	216020	12288.6	POSTN
76	G4	64	78.573	213259	12519	POSTN
76	G4	65	78.8677	210953	13389.9	POSTN
76	G4	66	79.1625	206998	15226.5	POSTN
76	G4	67	79.4573	202751	18412	POSTN
76	G4	68	79.7521	198754	23306.1	POSTN
76	G4	69	80.0469	192956	30092.5	POSTN
76	G4	70	80.3417	184596	38571.6	POSTN
76	G4	71	80.6365	171884	47976.8	POSTN
76	G4	72	80.9313	148867	56944.4	POSTN
76	G4	73	81.2261	114748	63743.6	POSTN
76	G4	74	81.5208	73837.2	66760.4	POSTN
76	G4	75	81.8156	43070.4	65063.9	POSTN
76	G4	76	82.1104	24934.6	58790.3	POSTN
76	G4	77	82.4052	22299.6	49133.7	POSTN
76	G4	78	82.7	21583.9	37931.8	POSTN
76	G4	79	82.9948	21441.1	27050	POSTN
76	G4	80	83.2896	19990.5	17852.9	POSTN
76	G4	81	83.5844	20641.3	10971.1	POSTN
76	G4	82	83.8791	20236.4	6372.32	POSTN
76	G4	83	84.1739	19311.3	3604.37	POSTN
76	G4	84	84.4687	20055.6	2103.87	POSTN
76	G4	85	84.7635	18995.2	1370.83	POSTN
76	G4	86	85.0583	18745.4	1045.15	POSTN
76	G4	87	85.3531	18839.4	904.707	POSTN
76	G4	88	85.6479	17669.7	830.61	POSTN
76	G4	89	85.9427	17755.9	769.767	POSTN
76	G4	90	86.2374	17970	706.096	POSTN
76	G4	91	86.5322	17109.5	640.787	POSTN
76	G4	92	86.827	17201.1	580.021	POSTN
76	G4	93	87.1218	16986	529.414	POSTN
76	G4	94	87.4166	16681.1	493.658	POSTN
76	G4	95	87.7114	16606.1	477.794	POSTN
76	G4	96	88.0062	17026.8	486.025	POSTN
76	G4	97	88.301	16263.2	517.21	POSTN
76	G4	98	88.5958	15680	560.648	POSTN
76	G4	99	88.8905	15544.7	597.309	POSTN
76	G4	100	89.1853	15139.7	607.995	POSTN
76	G4	101	89.4801	14892.9	583.795	POSTN
76	G4	102	89.7749	15523.2	531.282	POSTN
76	G4	103	90.0697	14920.8	468.244	POSTN
76	G4	104	90.3645	14648.6	412.675	POSTN
76	G4	105	90.6593	14758.7	372.721	POSTN
76	G4	106	90.9541	14331.3	344.167	POSTN
76	G4	107	91.2488	13942.5	316.271	POSTN
76	G4	108	91.5436	14122.2	281.043	POSTN
76	G4	109	91.8384	14581.3	239.388	POSTN
76	G4	110	92.1332	13728.1	200.455	POSTN
76	G4	111	92.428	13994	175.633	POSTN
76	G4	112	92.7228	13864.6	171.755	POSTN
76	G4	113	93.0176	13723.6	187.717	POSTN
76	G4	114	93.3124	13530.3	215.551	POSTN
76	G4	115	93.6072	13112.3	244.389	POSTN
76	G4	116	93.9019	13187.9	264.912	POSTN
76	G4	117	94.1967	13128.1	272.606	POSTN
76	G4	118	94.4915	12710.9	268.753	POSTN
76	G4	119	94.7863	13465	258.791	POSTN
77	G5	1	60.0007	452532	9711.83	POSTN
77	G5	2	60.2956	451606	9973.48	POSTN
77	G5	3	60.5905	449969	10272.1	POSTN
77	G5	4	60.8854	447137	10591.4	POSTN
77	G5	5	61.1803	443717	10912.1	POSTN
77	G5	6	61.4752	440612	11218.9	POSTN
77	G5	7	61.7701	437171	11503.9	POSTN
77	G5	8	62.065	434092	11763.8	POSTN
77	G5	9	62.3598	430292	11995.8	POSTN
77	G5	10	62.6547	426588	12194.2	POSTN
77	G5	11	62.9496	422788	12346.4	POSTN
77	G5	12	63.2445	419068	12464.7	POSTN
77	G5	13	63.5394	414746	12550.6	POSTN
77	G5	14	63.8343	411159	12608.1	POSTN
77	G5	15	64.1292	407496	12643	POSTN
77	G5	16	64.4241	402474	12659.8	POSTN
77	G5	17	64.719	399432	12661.3	POSTN
77	G5	18	65.0139	395637	12648.8	POSTN
77	G5	19	65.3088	390968	12624.3	POSTN
77	G5	20	65.6037	386957	12592.8	POSTN
77	G5	21	65.8986	383332	12561.6	POSTN
77	G5	22	66.1935	378964	12537.3	POSTN
77	G5	23	66.4883	375199	12522.4	POSTN
77	G5	24	66.7832	371704	12513.6	POSTN
77	G5	25	67.0781	367481	12505.9	POSTN
77	G5	26	67.373	363000	12494.5	POSTN
77	G5	27	67.6679	358979	12476.8	POSTN
77	G5	28	67.9628	356227	12450.9	POSTN
77	G5	29	68.2577	351201	12414	POSTN
77	G5	30	68.5526	347946	12364.6	POSTN
77	G5	31	68.8475	342740	12305.7	POSTN
77	G5	32	69.1424	340460	12246.2	POSTN
77	G5	33	69.4373	335228	12197.5	POSTN
77	G5	34	69.7322	332294	12165.8	POSTN
77	G5	35	70.0271	328834	12147.2	POSTN
77	G5	36	70.322	324670	12131.7	POSTN
77	G5	37	70.6168	320357	12105.7	POSTN
77	G5	38	70.9117	316453	12063.2	POSTN
77	G5	39	71.2066	313136	12010	POSTN
77	G5	40	71.5015	309195	11961	POSTN
77	G5	41	71.7964	305556	11934.3	POSTN
77	G5	42	72.0913	301820	11944.6	POSTN
77	G5	43	72.3862	298230	12001.3	POSTN
77	G5	44	72.6811	294425	12107.3	POSTN
77	G5	45	72.976	290985	12253.4	POSTN
77	G5	46	73.2709	286458	12434.3	POSTN
77	G5	47	73.5658	283130	12651.1	POSTN
77	G5	48	73.8607	279082	12903	POSTN
77	G5	49	74.1556	273993	13192.2	POSTN
77	G5	50	74.4505	270773	13520.3	POSTN
77	G5	51	74.7453	266437	13880.6	POSTN
77	G5	52	75.0402	262177	14250.3	POSTN
77	G5	53	75.3351	256540	14588.7	POSTN
77	G5	54	75.63	252112	14841.6	POSTN
77	G5	55	75.9249	247126	14954.9	POSTN
77	G5	56	76.2198	241437	14890	POSTN
77	G5	57	76.5147	236632	14637.3	POSTN
77	G5	58	76.8096	232016	14223.8	POSTN
77	G5	59	77.1045	227430	13709.2	POSTN
77	G5	60	77.3994	224517	13173.9	POSTN
77	G5	61	77.6943	220692	12704.4	POSTN
77	G5	62	77.9892	217055	12386.5	POSTN
77	G5	63	78.2841	213149	12312.8	POSTN
77	G5	64	78.5789	210287	12608.1	POSTN
77	G5	65	78.8738	206453	13461.5	POSTN
77	G5	66	79.1687	203326	15151.9	POSTN
77	G5	67	79.4636	198235	18040.4	POSTN
77	G5	68	79.7585	194766	22499.9	POSTN
77	G5	69	80.0534	188429	28763.7	POSTN
77	G5	70	80.3483	180831	36713.1	POSTN
77	G5	71	80.6432	165966	45681.9	POSTN
77	G5	72	80.9381	142559	54405.9	POSTN
77	G5	73	81.233	105697	61225	POSTN
77	G5	74	81.5279	63254.7	64538.6	POSTN
77	G5	75	81.8228	32207.2	63359.9	POSTN
77	G5	76	82.1177	14956.2	57712.6	POSTN
77	G5	77	82.4126	11915.3	48659.5	POSTN
77	G5	78	82.7075	11292.5	37934.5	POSTN
77	G5	79	83.0023	10861.6	27357.3	POSTN
77	G5	80	83.2972	11083.7	18308.1	POSTN
77	G5	81	83.5921	10936.2	11404.1	POSTN
77	G5	82	83.887	11173.3	6384.73	POSTN
77	G5	83	84.1819	9933.9	3344.45	POSTN
77	G5	84	84.4768	10149.1	1680.72	POSTN
77	G5	85	84.7717	9762.82	846.027	POSTN
77	G5	86	85.0666	9898.48	445.838	POSTN
77	G5	87	85.3615	9988.54	242.258	POSTN
77	G5	88	85.6564	9705.06	112.5	POSTN
77	G5	89	85.9513	8802.49	2.94922	POSTN
77	G5	90	86.2462	9611.89	-102.013	POSTN
77	G5	91	86.5411	9998.84	-196.782	POSTN
77	G5	92	86.836	9535.32	-265.53	POSTN
77	G5	93	87.1308	9671.25	-293.318	POSTN
77	G5	94	87.4257	9746.68	-275.979	POSTN
77	G5	95	87.7206	9430.82	-223.95	POSTN
77	G5	96	88.0155	8903.58	-157.935	POSTN
77	G5	97	88.3104	9134.88	-99.2891	POSTN
77	G5	98	88.6053	9479.64	-60.8438	POSTN
77	G5	99	88.9002	8543.45	-42.6836	POSTN
77	G5	100	89.1951	8968.45	-34.3896	POSTN
77	G5	101	89.49	9104.38	-22.292	POSTN
77	G5	102	89.7849	9243.24	1.4502	POSTN
77	G5	103	90.0798	8028.11	32.2793	POSTN
77	G5	104	90.3747	7981.35	53.5166	POSTN
77	G5	105	90.6696	7895.8	44.998	POSTN
77	G5	106	90.9644	8332.33	-3.9873	POSTN
77	G5	107	91.2593	8273.53	-86.0615	POSTN
77	G5	108	91.5542	8740.11	-178.249	POSTN
77	G5	109	91.8491	8120.31	-254.329	POSTN
77	G5	110	92.144	8024.12	-298.019	POSTN
77	G5	111	92.4389	8324.99	-307.822	POSTN
77	G5	112	92.7338	8152.16	-291.943	POSTN
77	G5	113	93.0287	8502.09	-259.678	POSTN
77	G5	114	93.3236	7988.83	-216.941	POSTN
77	G5	115	93.6185	7949.65	-168.122	POSTN
77	G5	116	93.9134	7605.7	-120.014	POSTN
77	G5	117	94.2083	8056.45	-82.5127	POSTN
77	G5	118	94.5032	7575.41	-64.7383	POSTN
77	G5	119	94.7981	7234.96	-69.9189	POSTN
78	G6	1	60.0007	458976	9607.37	POSTN
78	G6	2	60.2956	457501	9882.92	POSTN
78	G6	3	60.5905	455848	10184.5	POSTN
78	G6	4	60.8854	453570	10484.7	POSTN
78	G6	5	61.1803	449690	10758.2	POSTN
78	G6	6	61.4752	447014	10994.8	POSTN
78	G6	7	61.7701	442816	11203.8	POSTN
78	G6	8	62.065	439771	11404.5	POSTN
78	G6	9	62.3598	436774	11611.2	POSTN
78	G6	10	62.6547	433167	11822.5	POSTN
78	G6	11	62.9496	429726	12022.9	POSTN
78	G6	12	63.2445	426441	12192.9	POSTN
78	G6	13	63.5394	421232	12312.4	POSTN
78	G6	14	63.8343	417648	12396.4	POSTN
78	G6	15	64.1292	414232	12452.8	POSTN
78	G6	16	64.4241	410314	12487.8	POSTN
78	G6	17	64.719	406521	12501.9	POSTN
78	G6	18	65.0139	402479	12494.1	POSTN
78	G6	19	65.3088	398077	12467.9	POSTN
78	G6	20	65.6037	394260	12433.8	POSTN
78	G6	21	65.8986	390394	12404.7	POSTN
78	G6	22	66.1935	386198	12387.3	POSTN
78	G6	23	66.4883	383086	12376.9	POSTN
78	G6	24	66.7832	379146	12360.8	POSTN
78	G6	25	67.0781	374834	12328.1	POSTN
78	G6	26	67.373	370076	12279.5	POSTN
78	G6	27	67.6679	366580	12228.1	POSTN
78	G6	28	67.9628	363644	12192	POSTN
78	G6	29	68.2577	359299	12183.3	POSTN
78	G6	30	68.5526	355507	12205.7	POSTN
78	G6	31	68.8475	351730	12249.7	POSTN
78	G6	32	69.1424	347694	12303.1	POSTN
78	G6	33	69.4373	344158	12352.5	POSTN
78	G6	34	69.7322	339733	12385.5	POSTN
78	G6	35	70.0271	336204	12392.2	POSTN
78	G6	36	70.322	332083	12368	POSTN
78	G6	37	70.6168	328167	12316.2	POSTN
78	G6	38	70.9117	323546	12250.5	POSTN
78	G6	39	71.2066	320359	12191.9	POSTN
78	G6	40	71.5015	316861	12159.7	POSTN
78	G6	41	71.7964	312960	12176.3	POSTN
78	G6	42	72.0913	309298	12245.5	POSTN
78	G6	43	72.3862	305232	12368.6	POSTN
78	G6	44	72.6811	301355	12547.7	POSTN
78	G6	45	72.976	297404	12784.5	POSTN
78	G6	46	73.2709	293983	13078.9	POSTN
78	G6	47	73.5658	289280	13424.9	POSTN
78	G6	48	73.8607	285125	13809.4	POSTN
78	G6	49	74.1556	280670	14213.1	POSTN
78	G6	50	74.4505	275272	14613.1	POSTN
78	G6	51	74.7453	271103	14981.9	POSTN
78	G6	52	75.0402	266532	15286.1	POSTN
78	G6	53	75.3351	260812	15486.5	POSTN
78	G6	54	75.63	255234	15545.5	POSTN
78	G6	55	75.9249	249874	15439.2	POSTN
78	G6	56	76.2198	245053	15167.8	POSTN
78	G6	57	76.5147	240403	14758.1	POSTN
78	G6	58	76.8096	235941	14256	POSTN
78	G6	59	77.1045	231893	13715.7	POSTN
78	G6	60	77.3994	228021	13192.2	POSTN
78	G6	61	77.6943	223646	12740.9	POSTN
78	G6	62	77.9892	220927	12426.7	POSTN
78	G6	63	78.2841	216438	12338.3	POSTN
78	G6	64	78.5789	214068	12606.2	POSTN
78	G6	65	78.8738	210396	13422.5	POSTN
78	G6	66	79.1687	206475	15053.3	POSTN
78	G6	67	79.4636	202665	17827.7	POSTN
78	G6	68	79.7585	198056	22077.7	POSTN
78	G6	69	80.0534	191510	28006.8	POSTN
78	G6	70	80.3483	183667	35499.3	POSTN
78	G6	71	80.6432	170039	43936.3	POSTN
78	G6	72	80.9381	148383	52138.1	POSTN
78	G6	73	81.233	112815	58541.8	POSTN
78	G6	74	81.5279	71726	61626.2	POSTN
78	G6	75	81.8228	39690.9	60444	POSTN
78	G6	76	82.1177	25982.4	55011.9	POSTN
78	G6	77	82.4126	22611.1	46344.9	POSTN
78	G6	78	82.7075	21990.5	36103	POSTN
78	G6	79	83.0023	21412.6	26023	POSTN
78	G6	80	83.2972	21713.7	17411.9	POSTN
78	G6	81	83.5921	21424.4	10791.9	POSTN
78	G6	82	83.887	21321.3	6015.53	POSTN
78	G6	83	84.1819	20903	3115.05	POSTN
78	G6	84	84.4768	21475.4	1531.04	POSTN
78	G6	85	84.7717	20851.4	757.354	POSTN
78	G6	86	85.0666	20858.8	424.31	POSTN
78	G6	87	85.3615	20980.3	299.221	POSTN
78	G6	88	85.6564	20099.1	251.758	POSTN
78	G6	89	85.9513	19970.1	217.864	POSTN
78	G6	90	86.2462	20463.5	174.446	POSTN
78	G6	91	86.5411	20100.3	122.934	POSTN
78	G6	92	86.836	20142	76.335	POSTN
78	G6	93	87.1308	20073.5	47.9229	POSTN
78	G6	94	87.4257	20175	43.3701	POSTN
78	G6	95	87.7206	19295.8	58.709	POSTN
78	G6	96	88.0155	19986.2	83.7754	POSTN
78	G6	97	88.3104	19463	108.178	POSTN
78	G6	98	88.6053	19237.7	126.017	POSTN
78	G6	99	88.9002	19431.2	136.952	POSTN
78	G6	100	89.1951	19542.4	143.487	POSTN
78	G6	101	89.49	18815.3	146.703	POSTN
78	G6	102	89.7849	18965.3	143.689	POSTN
78	G6	103	90.0798	18470.6	129.071	POSTN
78	G6	104	90.3747	18854.4	99.8779	POSTN
78	G6	105	90.6696	18890.3	59.9277	POSTN
78	G6	106	90.9644	18798.7	19.5498	POSTN
78	G6	107	91.2593	18767.7	-10.1201	POSTN
78	G6	108	91.5542	18487	-24.2705	POSTN
78	G6	109	91.8491	18389	-27.2178	POSTN
78	G6	110	92.144	18170.7	-28.1533	POSTN
78	G6	111	92.4389	18309.1	-32.9668	POSTN
78	G6	112	92.7338	18850	-38.6777	POSTN
78	G6	113	93.0287	18507.5	-35.5156	POSTN
78	G6	114	93.3236	18165	-15.4482	POSTN
78	G6	115	93.6185	17423	19.7529	POSTN
78	G6	116	93.9134	17785.2	57.9326	POSTN
78	G6	117	94.2083	18210.2	84.3105	POSTN
78	G6	118	94.5032	17302.6	91.1855	POSTN
78	G6	119	94.7981	18280.3	81.8643	POSTN
85	H1	1	60.0013	595266	13471.8	GAPDH
85	H1	2	60.296	593476	13649.2	GAPDH
85	H1	3	60.5906	589938	13810.7	GAPDH
85	H1	4	60.8853	586763	13969.9	GAPDH
85	H1	5	61.1799	583042	14112.2	GAPDH
85	H1	6	61.4746	577681	14233.7	GAPDH
85	H1	7	61.7692	573641	14339.7	GAPDH
85	H1	8	62.0639	570989	14436.2	GAPDH
85	H1	9	62.3585	565432	14523.8	GAPDH
85	H1	10	62.6532	561355	14597.5	GAPDH
85	H1	11	62.9478	556658	14650.4	GAPDH
85	H1	12	63.2425	552397	14680	GAPDH
85	H1	13	63.5371	547594	14690.8	GAPDH
85	H1	14	63.8318	542863	14692.5	GAPDH
85	H1	15	64.1264	538522	14695.4	GAPDH
85	H1	16	64.4211	534281	14704.2	GAPDH
85	H1	17	64.7157	529620	14715.3	GAPDH
85	H1	18	65.0104	525196	14718.6	GAPDH
85	H1	19	65.305	520704	14703.6	GAPDH
85	H1	20	65.5997	515907	14665.9	GAPDH
85	H1	21	65.8943	510559	14609.5	GAPDH
85	H1	22	66.189	506096	14543.8	GAPDH
85	H1	23	66.4836	502877	14477.6	GAPDH
85	H1	24	66.7783	496987	14414.6	GAPDH
85	H1	25	67.0729	493212	14353.5	GAPDH
85	H1	26	67.3676	488126	14290.1	GAPDH
85	H1	27	67.6622	484026	14220.6	GAPDH
85	H1	28	67.9569	480018	14144.5	GAPDH
85	H1	29	68.2515	475353	14067.3	GAPDH
85	H1	30	68.5462	470240	13999	GAPDH
85	H1	31	68.8408	466149	13951.3	GAPDH
85	H1	32	69.1355	463132	13929.3	GAPDH
85	H1	33	69.4301	458273	13927.2	GAPDH
85	H1	34	69.7248	453590	13930	GAPDH
85	H1	35	70.0195	449777	13921.7	GAPDH
85	H1	36	70.3141	444710	13895.2	GAPDH
85	H1	37	70.6088	440787	13855.7	GAPDH
85	H1	38	70.9034	435607	13815.4	GAPDH
85	H1	39	71.1981	433439	13783.4	GAPDH
85	H1	40	71.4927	428460	13758.4	GAPDH
85	H1	41	71.7874	423740	13729.6	GAPDH
85	H1	42	72.082	419211	13684.6	GAPDH
85	H1	43	72.3767	415840	13611.7	GAPDH
85	H1	44	72.6713	410753	13506.5	GAPDH
85	H1	45	72.966	407064	13393.7	GAPDH
85	H1	46	73.2606	403401	13288.9	GAPDH
85	H1	47	73.5553	399424	13203.5	GAPDH
85	H1	48	73.8499	394587	13144.5	GAPDH
85	H1	49	74.1446	391147	13112.8	GAPDH
85	H1	50	74.4392	387382	13102.6	GAPDH
85	H1	51	74.7339	383214	13099.8	GAPDH
85	H1	52	75.0285	380100	13085.7	GAPDH
85	H1	53	75.3232	374488	13045.2	GAPDH
85	H1	54	75.6178	369801	12974.4	GAPDH
85	H1	55	75.9125	367462	12881.3	GAPDH
85	H1	56	76.2071	364213	12777	GAPDH
85	H1	57	76.5018	359760	12666.3	GAPDH
85	H1	58	76.7964	354193	12547.1	GAPDH
85	H1	59	77.0911	351845	12418.2	GAPDH
85	H1	60	77.3857	347767	12285.8	GAPDH
85	H1	61	77.6804	345073	12164.2	GAPDH
85	H1	62	77.975	340298	12069.8	GAPDH
85	H1	63	78.2697	336496	12014.1	GAPDH
85	H1	64	78.5643	334282	12000.4	GAPDH
85	H1	65	78.859	329984	12023.3	GAPDH
85	H1	66	79.1536	326314	12070.7	GAPDH
85	H1	67	79.4483	322218	12128.9	GAPDH
85	H1	68	79.743	318767	12186.9	GAPDH
85	H1	69	80.0376	315177	12241.1	GAPDH
85	H1	70	80.3323	311159	12295.4	GAPDH
85	H1	71	80.6269	307283	12358.2	GAPDH
85	H1	72	80.9216	304387	12436.8	GAPDH
85	H1	73	81.2162	299356	12533	GAPDH
85	H1	74	81.5109	296587	12640.5	GAPDH
85	H1	75	81.8055	292669	12746.7	GAPDH
85	H1	76	82.1002	287276	12840	GAPDH
85	H1	77	82.3948	283075	12918.3	GAPDH
85	H1	78	82.6895	279815	12994.5	GAPDH
85	H1	79	82.9841	276052	13093.3	GAPDH
85	H1	80	83.2788	271196	13243.4	GAPDH
85	H1	81	83.5734	267586	13472.4	GAPDH
85	H1	82	83.8681	263496	13778	GAPDH
85	H1	83	84.1627	258930	14183.2	GAPDH
85	H1	84	84.4574	255706	14815.4	GAPDH
85	H1	85	84.752	250135	15855.3	GAPDH
85	H1	86	85.0467	245245	17607.7	GAPDH
85	H1	87	85.3413	241137	20507.2	GAPDH
85	H1	88	85.636	234109	25047.1	GAPDH
85	H1	89	85.9306	224567	31590.4	GAPDH
85	H1	90	86.2253	208792	40083.5	GAPDH
85	H1	91	86.5199	180183	49784.5	GAPDH
85	H1	92	86.8146	137931	59190.1	GAPDH
85	H1	93	87.1092	85219.5	66314.7	GAPDH
85	H1	94	87.4039	44269.1	69304.4	GAPDH
85	H1	95	87.6985	27771.1	67146.7	GAPDH
85	H1	96	87.9932	25404.1	60115.2	GAPDH
85	H1	97	88.2878	24839	49694.4	GAPDH
85	H1	98	88.5825	24550.9	38012.1	GAPDH
85	H1	99	88.8772	23723.7	27082.8	GAPDH
85	H1	100	89.1718	24150	18232.3	GAPDH
85	H1	101	89.4664	22987.5	11487	GAPDH
85	H1	102	89.7611	22979.9	6471.97	GAPDH
85	H1	103	90.0558	22331.2	3605.08	GAPDH
85	H1	104	90.3504	22129	2108.6	GAPDH
85	H1	105	90.6451	22728.4	1370.58	GAPDH
85	H1	106	90.9397	21688.6	998.323	GAPDH
85	H1	107	91.2344	20900.8	779.631	GAPDH
85	H1	108	91.529	21465.5	619.874	GAPDH
85	H1	109	91.8237	22529.7	489.489	GAPDH
85	H1	110	92.1183	21473.9	388.039	GAPDH
85	H1	111	92.413	21203.4	320.806	GAPDH
85	H1	112	92.7076	21114.6	286.076	GAPDH
85	H1	113	93.0023	21750	272.959	GAPDH
85	H1	114	93.2969	21001.6	266.598	GAPDH
85	H1	115	93.5916	20934.1	254.377	GAPDH
85	H1	116	93.8862	21396.8	228.611	GAPDH
85	H1	117	94.1809	20535.2	185.938	GAPDH
85	H1	118	94.4755	20928.3	126.317	GAPDH
85	H1	119	94.7702	20924.1	52.8291	GAPDH
86	H2	1	60.0013	608780	13087.4	GAPDH
86	H2	2	60.296	607077	13335.4	GAPDH
86	H2	3	60.5906	604071	13612.9	GAPDH
86	H2	4	60.8853	600347	13900.1	GAPDH
86	H2	5	61.1799	596776	14136.9	GAPDH
86	H2	6	61.4746	591882	14358.9	GAPDH
86	H2	7	61.7692	588142	14567.2	GAPDH
86	H2	8	62.0639	583682	14759	GAPDH
86	H2	9	62.3585	579886	14927.2	GAPDH
86	H2	10	62.6532	575070	15062.7	GAPDH
86	H2	11	62.9478	570032	15160.1	GAPDH
86	H2	12	63.2425	564692	15222.3	GAPDH
86	H2	13	63.5371	561128	15256.7	GAPDH
86	H2	14	63.8318	555218	15270.3	GAPDH
86	H2	15	64.1264	552153	15265	GAPDH
86	H2	16	64.4211	546335	15239.8	GAPDH
86	H2	17	64.7157	541192	15196	GAPDH
86	H2	18	65.0104	537383	15141.9	GAPDH
86	H2	19	65.305	531954	15091.5	GAPDH
86	H2	20	65.5997	527220	15058.8	GAPDH
86	H2	21	65.8943	523311	15050.2	GAPDH
86	H2	22	66.189	518111	15060.4	GAPDH
86	H2	23	66.4836	513474	15073.3	GAPDH
86	H2	24	66.7783	508847	15068.3	GAPDH
86	H2	25	67.0729	504214	15029.3	GAPDH
86	H2	26	67.3676	498349	14950.6	GAPDH
86	H2	27	67.6622	494010	14839.1	GAPDH
86	H2	28	67.9569	490497	14712.4	GAPDH
86	H2	29	68.2515	484702	14593.4	GAPDH
86	H2	30	68.5462	480421	14504.2	GAPDH
86	H2	31	68.8408	475594	14458.9	GAPDH
86	H2	32	69.1355	472957	14457.1	GAPDH
86	H2	33	69.4301	467445	14484.2	GAPDH
86	H2	34	69.7248	462890	14517.6	GAPDH
86	H2	35	70.0195	457943	14536.3	GAPDH
86	H2	36	70.3141	453451	14527.8	GAPDH
86	H2	37	70.6088	449431	14487.8	GAPDH
86	H2	38	70.9034	444317	14415.9	GAPDH
86	H2	39	71.1981	440989	14314	GAPDH
86	H2	40	71.4927	434946	14188	GAPDH
86	H2	41	71.7874	431152	14052.8	GAPDH
86	H2	42	72.082	426589	13931.1	GAPDH
86	H2	43	72.3767	423378	13833.9	GAPDH
86	H2	44	72.6713	418738	13796.8	GAPDH
86	H2	45	72.966	414461	13820.2	GAPDH
86	H2	46	73.2606	410618	13880.2	GAPDH
86	H2	47	73.5553	406988	13936.7	GAPDH
86	H2	48	73.8499	400710	13960	GAPDH
86	H2	49	74.1446	397139	13940.9	GAPDH
86	H2	50	74.4392	392794	13875.5	GAPDH
86	H2	51	74.7339	388929	13776.2	GAPDH
86	H2	52	75.0285	384332	13671	GAPDH
86	H2	53	75.3232	380376	13576.8	GAPDH
86	H2	54	75.6178	376504	13497.3	GAPDH
86	H2	55	75.9125	372001	13423.4	GAPDH
86	H2	56	76.2071	368257	13338.1	GAPDH
86	H2	57	76.5018	363959	13226	GAPDH
86	H2	58	76.7964	359396	13082.5	GAPDH
86	H2	59	77.0911	355639	12920.2	GAPDH
86	H2	60	77.3857	351323	12765	GAPDH
86	H2	61	77.6804	348830	12645.5	GAPDH
86	H2	62	77.975	345145	12579	GAPDH
86	H2	63	78.2697	340406	12565.6	GAPDH
86	H2	64	78.5643	336508	12592	GAPDH
86	H2	65	78.859	333002	12640.7	GAPDH
86	H2	66	79.1536	329355	12697.3	GAPDH
86	H2	67	79.4483	325197	12752.9	GAPDH
86	H2	68	79.743	321266	12801.8	GAPDH
86	H2	69	80.0376	316853	12840.8	GAPDH
86	H2	70	80.3323	313237	12869.2	GAPDH
86	H2	71	80.6269	309716	12889.6	GAPDH
86	H2	72	80.9216	305384	12907.2	GAPDH
86	H2	73	81.2162	300803	12927.7	GAPDH
86	H2	74	81.5109	297845	12955.9	GAPDH
86	H2	75	81.8055	293801	12994.7	GAPDH
86	H2	76	82.1002	289331	13046.4	GAPDH
86	H2	77	82.3948	283794	13116.2	GAPDH
86	H2	78	82.6895	281215	13213.3	GAPDH
86	H2	79	82.9841	277238	13350.1	GAPDH
86	H2	80	83.2788	272462	13539	GAPDH
86	H2	81	83.5734	267806	13794.3	GAPDH
86	H2	82	83.8681	263596	14106.2	GAPDH
86	H2	83	84.1627	260155	14530.6	GAPDH
86	H2	84	84.4574	255553	15199.3	GAPDH
86	H2	85	84.752	251120	16317.2	GAPDH
86	H2	86	85.0467	245496	18215.1	GAPDH
86	H2	87	85.3413	241218	21356	GAPDH
86	H2	88	85.636	233625	26264.9	GAPDH
86	H2	89	85.9306	224051	33337.2	GAPDH
86	H2	90	86.2253	207302	42537.2	GAPDH
86	H2	91	86.5199	180047	53100.2	GAPDH
86	H2	92	86.8146	135490	63435.3	GAPDH
86	H2	93	87.1092	81327.3	71402.4	GAPDH
86	H2	94	87.4039	37582.5	74962.9	GAPDH
86	H2	95	87.6985	19012.5	72952.4	GAPDH
86	H2	96	87.9932	16106.6	65588.8	GAPDH
86	H2	97	88.2878	15742.5	54420.6	GAPDH
86	H2	98	88.5825	14067.2	41732.3	GAPDH
86	H2	99	88.8772	13698.9	29724.2	GAPDH
86	H2	100	89.1718	13466.8	19874.5	GAPDH
86	H2	101	89.4664	12537.6	12494.3	GAPDH
86	H2	102	89.7611	12917.4	6929.18	GAPDH
86	H2	103	90.0558	12671.5	3630.39	GAPDH
86	H2	104	90.3504	12464.7	1821.19	GAPDH
86	H2	105	90.6451	12439.6	886.037	GAPDH
86	H2	106	90.9397	13141.1	426.57	GAPDH
86	H2	107	91.2344	12735.4	219.75	GAPDH
86	H2	108	91.529	12285.4	149.438	GAPDH
86	H2	109	91.8237	12296.5	152.224	GAPDH
86	H2	110	92.1183	12410	188.326	GAPDH
86	H2	111	92.413	11832.2	231.258	GAPDH
86	H2	112	92.7076	12053.2	265.502	GAPDH
86	H2	113	93.0023	11829.7	284.89	GAPDH
86	H2	114	93.2969	11483.8	289.777	GAPDH
86	H2	115	93.5916	11487.1	284.318	GAPDH
86	H2	116	93.8862	11542.6	274.646	GAPDH
86	H2	117	94.1809	11596.8	267.394	GAPDH
86	H2	118	94.4755	11436.1	267.789	GAPDH
86	H2	119	94.7702	11066.3	277.798	GAPDH
87	H3	1	60.0013	588350	12834.4	GAPDH
87	H3	2	60.2961	586180	13062.3	GAPDH
87	H3	3	60.5909	582920	13308.4	GAPDH
87	H3	4	60.8857	580197	13551.1	GAPDH
87	H3	5	61.1805	576335	13772	GAPDH
87	H3	6	61.4752	571204	13927.4	GAPDH
87	H3	7	61.77	567210	14072	GAPDH
87	H3	8	62.0648	564530	14206.1	GAPDH
87	H3	9	62.3596	559869	14323.8	GAPDH
87	H3	10	62.6544	554986	14417.5	GAPDH
87	H3	11	62.9492	550348	14484.4	GAPDH
87	H3	12	63.244	545336	14528.9	GAPDH
87	H3	13	63.5388	541914	14560	GAPDH
87	H3	14	63.8335	536945	14585.5	GAPDH
87	H3	15	64.1283	532759	14608.4	GAPDH
87	H3	16	64.4231	527516	14627.1	GAPDH
87	H3	17	64.7179	523396	14637.7	GAPDH
87	H3	18	65.0127	518638	14636.9	GAPDH
87	H3	19	65.3075	514928	14624.8	GAPDH
87	H3	20	65.6023	508359	14605.4	GAPDH
87	H3	21	65.8971	505196	14585.7	GAPDH
87	H3	22	66.1919	499780	14572.1	GAPDH
87	H3	23	66.4866	496492	14565.9	GAPDH
87	H3	24	66.7814	490004	14561.2	GAPDH
87	H3	25	67.0762	487127	14545.9	GAPDH
87	H3	26	67.371	481584	14506.8	GAPDH
87	H3	27	67.6658	477341	14435.8	GAPDH
87	H3	28	67.9606	471850	14336.3	GAPDH
87	H3	29	68.2554	468210	14223.6	GAPDH
87	H3	30	68.5502	462886	14120.3	GAPDH
87	H3	31	68.8449	459049	14046.8	GAPDH
87	H3	32	69.1397	455560	14012.2	GAPDH
87	H3	33	69.4345	450724	14011.6	GAPDH
87	H3	34	69.7293	446362	14029.9	GAPDH
87	H3	35	70.0241	441717	14049.7	GAPDH
87	H3	36	70.3189	437161	14058.3	GAPDH
87	H3	37	70.6137	433312	14049.5	GAPDH
87	H3	38	70.9085	428684	14023.5	GAPDH
87	H3	39	71.2033	424157	13984.7	GAPDH
87	H3	40	71.498	419547	13940.5	GAPDH
87	H3	41	71.7928	415554	13898.5	GAPDH
87	H3	42	72.0876	411419	13863.8	GAPDH
87	H3	43	72.3824	407512	13835.8	GAPDH
87	H3	44	72.6772	402320	13809.9	GAPDH
87	H3	45	72.972	398595	13779.8	GAPDH
87	H3	46	73.2668	394104	13737.2	GAPDH
87	H3	47	73.5616	389403	13676.5	GAPDH
87	H3	48	73.8563	386338	13606.1	GAPDH
87	H3	49	74.1511	382139	13525	GAPDH
87	H3	50	74.4459	376198	13430.8	GAPDH
87	H3	51	74.7407	373586	13323.3	GAPDH
87	H3	52	75.0355	369279	13207.5	GAPDH
87	H3	53	75.3303	365236	13092.9	GAPDH
87	H3	54	75.6251	360849	12989.8	GAPDH
87	H3	55	75.9199	357247	12905.4	GAPDH
87	H3	56	76.2147	354059	12840.3	GAPDH
87	H3	57	76.5094	348925	12789.1	GAPDH
87	H3	58	76.8042	345923	12743.9	GAPDH
87	H3	59	77.099	341085	12697.6	GAPDH
87	H3	60	77.3938	337616	12646.2	GAPDH
87	H3	61	77.6886	334150	12587.4	GAPDH
87	H3	62	77.9834	330290	12518.6	GAPDH
87	H3	63	78.2782	325929	12438.7	GAPDH
87	H3	64	78.573	321736	12353.7	GAPDH
87	H3	65	78.8677	318442	12279.5	GAPDH
87	H3	66	79.1625	315177	12238.8	GAPDH
87	H3	67	79.4573	311732	12250	GAPDH
87	H3	68	79.7521	307536	12315.4	GAPDH
87	H3	69	80.0469	303487	12418	GAPDH
87	H3	70	80.3417	300263	12528.1	GAPDH
87	H3	71	80.6365	295203	12616.4	GAPDH
87	H3	72	80.9313	291850	12666	GAPDH
87	H3	73	81.2261	287755	12677.1	GAPDH
87	H3	74	81.5208	284222	12665.7	GAPDH
87	H3	75	81.8156	280284	12657.1	GAPDH
87	H3	76	82.1104	275402	12679.1	GAPDH
87	H3	77	82.4052	272347	12754.5	GAPDH
87	H3	78	82.7	268482	12894.5	GAPDH
87	H3	79	82.9948	263660	13094.5	GAPDH
87	H3	80	83.2896	259494	13337.4	GAPDH
87	H3	81	83.5844	255250	13606.5	GAPDH
87	H3	82	83.8791	250177	13871.1	GAPDH
87	H3	83	84.1739	247124	14166.1	GAPDH
87	H3	84	84.4687	242380	14630.4	GAPDH
87	H3	85	84.7635	239082	15444.9	GAPDH
87	H3	86	85.0583	233504	16892.2	GAPDH
87	H3	87	85.3531	228541	19364	GAPDH
87	H3	88	85.6479	221561	23316.5	GAPDH
87	H3	89	85.9427	212668	29129.6	GAPDH
87	H3	90	86.2374	196185	36864.3	GAPDH
87	H3	91	86.5322	169746	45994	GAPDH
87	H3	92	86.827	126983	55270.4	GAPDH
87	H3	93	87.1218	74502.5	62888.1	GAPDH
87	H3	94	87.4166	29729.6	66989.4	GAPDH
87	H3	95	87.7114	10653.9	66339	GAPDH
87	H3	96	88.0062	7618.62	60843.6	GAPDH
87	H3	97	88.301	6545.45	51626	GAPDH
87	H3	98	88.5958	5477.02	40599	GAPDH
87	H3	99	88.8905	4997.3	29764.5	GAPDH
87	H3	100	89.1853	4796.4	20596.3	GAPDH
87	H3	101	89.4801	4326.49	13762.9	GAPDH
87	H3	102	89.7749	4676.58	7696.93	GAPDH
87	H3	103	90.0697	4242.12	4057.57	GAPDH
87	H3	104	90.3645	4245.21	2073.47	GAPDH
87	H3	105	90.6593	4232.39	1082.67	GAPDH
87	H3	106	90.9541	4162.15	626.244	GAPDH
87	H3	107	91.2488	3408.56	430.908	GAPDH
87	H3	108	91.5436	4060.86	352.364	GAPDH
87	H3	109	91.8384	3891.57	321.697	GAPDH
87	H3	110	92.1332	3098.88	308.614	GAPDH
87	H3	111	92.428	3482.6	300.222	GAPDH
87	H3	112	92.7228	3511.8	290.536	GAPDH
87	H3	113	93.0176	2674.98	276.549	GAPDH
87	H3	114	93.3124	3707.9	257.386	GAPDH
87	H3	115	93.6072	2666.76	234.013	GAPDH
87	H3	116	93.9019	2816.91	208.461	GAPDH
87	H3	117	94.1967	3263.72	182.922	GAPDH
87	H3	118	94.4915	3616.57	159.278	GAPDH
87	H3	119	94.7863	2316.48	138.94	GAPDH
88	H4	1	60.0013	512765	11101.4	POSTN
88	H4	2	60.2961	511481	11372.3	POSTN
88	H4	3	60.5909	509347	11670.2	POSTN
88	H4	4	60.8857	505955	11962.3	POSTN
88	H4	5	61.1805	503161	12219.7	POSTN
88	H4	6	61.4752	497903	12433	POSTN
88	H4	7	61.77	494681	12613.3	POSTN
88	H4	8	62.0648	491376	12777.8	POSTN
88	H4	9	62.3596	487630	12943.4	POSTN
88	H4	10	62.6544	483219	13113.7	POSTN
88	H4	11	62.9492	479617	13279.2	POSTN
88	H4	12	63.244	475746	13425	POSTN
88	H4	13	63.5388	471138	13541.1	POSTN
88	H4	14	63.8335	466971	13629.3	POSTN
88	H4	15	64.1283	462534	13700.3	POSTN
88	H4	16	64.4231	458050	13766.2	POSTN
88	H4	17	64.7179	454845	13830.4	POSTN
88	H4	18	65.0127	450109	13886.1	POSTN
88	H4	19	65.3075	446163	13922.1	POSTN
88	H4	20	65.6023	440608	13932.4	POSTN
88	H4	21	65.8971	436917	13921.5	POSTN
88	H4	22	66.1919	432022	13902.1	POSTN
88	H4	23	66.4866	428477	13887.2	POSTN
88	H4	24	66.7814	423886	13885.1	POSTN
88	H4	25	67.0762	419058	13898.7	POSTN
88	H4	26	67.371	415101	13927.3	POSTN
88	H4	27	67.6658	410822	13970.2	POSTN
88	H4	28	67.9606	406360	14029.1	POSTN
88	H4	29	68.2554	401818	14109.1	POSTN
88	H4	30	68.5502	397640	14220.7	POSTN
88	H4	31	68.8449	392989	14380.4	POSTN
88	H4	32	69.1397	388925	14609.3	POSTN
88	H4	33	69.4345	383869	14927.6	POSTN
88	H4	34	69.7293	379876	15343.5	POSTN
88	H4	35	70.0241	375316	15839.6	POSTN
88	H4	36	70.3189	370039	16360.2	POSTN
88	H4	37	70.6137	365375	16809.5	POSTN
88	H4	38	70.9085	359716	17068.5	POSTN
88	H4	39	71.2033	353579	17029.4	POSTN
88	H4	40	71.498	347216	16640.3	POSTN
88	H4	41	71.7928	339929	15934.7	POSTN
88	H4	42	72.0876	335839	15029	POSTN
88	H4	43	72.3824	333038	14083.4	POSTN
88	H4	44	72.6772	329334	13246.3	POSTN
88	H4	45	72.972	325688	12609.9	POSTN
88	H4	46	73.2668	321912	12200.8	POSTN
88	H4	47	73.5616	318289	11985.2	POSTN
88	H4	48	73.8563	314599	11904.6	POSTN
88	H4	49	74.1511	311199	11908.1	POSTN
88	H4	50	74.4459	306791	11959.7	POSTN
88	H4	51	74.7407	303575	12039.9	POSTN
88	H4	52	75.0355	299521	12138.8	POSTN
88	H4	53	75.3303	295915	12248	POSTN
88	H4	54	75.6251	292448	12353.2	POSTN
88	H4	55	75.9199	287590	12434.6	POSTN
88	H4	56	76.2147	284452	12467.1	POSTN
88	H4	57	76.5094	279673	12433.7	POSTN
88	H4	58	76.8042	275943	12336.3	POSTN
88	H4	59	77.099	271789	12199	POSTN
88	H4	60	77.3938	268661	12064.4	POSTN
88	H4	61	77.6886	265215	11995.4	POSTN
88	H4	62	77.9834	261328	12076.9	POSTN
88	H4	63	78.2782	257923	12432.2	POSTN
88	H4	64	78.573	254089	13264.3	POSTN
88	H4	65	78.8677	250832	14856.8	POSTN
88	H4	66	79.1625	246926	17616.6	POSTN
88	H4	67	79.4573	242283	22038.7	POSTN
88	H4	68	79.7521	237086	28596.1	POSTN
88	H4	69	80.0469	229834	37530.2	POSTN
88	H4	70	80.3417	220493	48576.8	POSTN
88	H4	71	80.6365	202946	60737.5	POSTN
88	H4	72	80.9313	174545	72261.1	POSTN
88	H4	73	81.2261	129555	80956.6	POSTN
88	H4	74	81.5208	80600.1	84809.9	POSTN
88	H4	75	81.8156	43699.2	82683.9	POSTN
88	H4	76	82.1104	20850.4	74773.1	POSTN
88	H4	77	82.4052	14901.9	62573.5	POSTN
88	H4	78	82.7	13846.5	48369	POSTN
88	H4	79	82.9948	13467.1	34482.5	POSTN
88	H4	80	83.2896	13331	22635.5	POSTN
88	H4	81	83.5844	13062.8	13650.8	POSTN
88	H4	82	83.8791	12786.6	7635.69	POSTN
88	H4	83	84.1739	12781.5	3945.17	POSTN
88	H4	84	84.4687	12966.7	1876.43	POSTN
88	H4	85	84.7635	12152.2	820.879	POSTN
88	H4	86	85.0583	12984.6	339.486	POSTN
88	H4	87	85.3531	13007.8	163.147	POSTN
88	H4	88	85.6479	11989	143.962	POSTN
88	H4	89	85.9427	12741.4	200.609	POSTN
88	H4	90	86.2374	11729.4	280.038	POSTN
88	H4	91	86.5322	11368.9	340.631	POSTN
88	H4	92	86.827	10898.2	351.908	POSTN
88	H4	93	87.1218	10994.1	301.109	POSTN
88	H4	94	87.4166	11885.8	196.872	POSTN
88	H4	95	87.7114	11088.2	64.8418	POSTN
88	H4	96	88.0062	10763.3	-62.9961	POSTN
88	H4	97	88.301	11638.2	-159.166	POSTN
88	H4	98	88.5958	11711.6	-207.213	POSTN
88	H4	99	88.8905	11442.6	-203.491	POSTN
88	H4	100	89.1853	10952.2	-156.169	POSTN
88	H4	101	89.4801	11079.9	-82.2568	POSTN
88	H4	102	89.7749	11195.3	-2.5752	POSTN
88	H4	103	90.0697	10543.9	64.293	POSTN
88	H4	104	90.3645	10464.5	106.468	POSTN
88	H4	105	90.6593	10729.6	119.699	POSTN
88	H4	106	90.9541	10415.4	105.285	POSTN
88	H4	107	91.2488	10144	67.3154	POSTN
88	H4	108	91.5436	10135.7	11.6006	POSTN
88	H4	109	91.8384	10404.2	-53.1963	POSTN
88	H4	110	92.1332	9987.7	-114.135	POSTN
88	H4	111	92.428	10972.6	-155.162	POSTN
88	H4	112	92.7228	10262.2	-162.284	POSTN
88	H4	113	93.0176	10099.8	-130.692	POSTN
88	H4	114	93.3124	10214.4	-69.2256	POSTN
88	H4	115	93.6072	9572.02	1.70117	POSTN
88	H4	116	93.9019	9589.68	58.5723	POSTN
88	H4	117	94.1967	9165.57	85.1992	POSTN
88	H4	118	94.4915	10044.6	79.1992	POSTN
88	H4	119	94.7863	9745.22	51.0967	POSTN
89	H5	1	60.0007	515531	9375.91	POSTN
89	H5	2	60.2956	513950	10168.6	POSTN
89	H5	3	60.5905	510908	10956.1	POSTN
89	H5	4	60.8854	508551	11693.8	POSTN
89	H5	5	61.1803	504870	12320.6	POSTN
89	H5	6	61.4752	500754	12835	POSTN
89	H5	7	61.7701	497339	13287.2	POSTN
89	H5	8	62.065	493740	13702.4	POSTN
89	H5	9	62.3598	489516	14108.9	POSTN
89	H5	10	62.6547	485080	14535.6	POSTN
89	H5	11	62.9496	480706	15013.8	POSTN
89	H5	12	63.2445	476030	15577.7	POSTN
89	H5	13	63.5394	472487	16259.8	POSTN
89	H5	14	63.8343	466506	17075.3	POSTN
89	H5	15	64.1292	461660	17996.4	POSTN
89	H5	16	64.4241	457044	18928.1	POSTN
89	H5	17	64.719	451230	19704.1	POSTN
89	H5	18	65.0139	445690	20122.5	POSTN
89	H5	19	65.3088	439064	20020.1	POSTN
89	H5	20	65.6037	428071	19349.5	POSTN
89	H5	21	65.8986	418016	18215.8	POSTN
89	H5	22	66.1935	414507	16843.3	POSTN
89	H5	23	66.4883	410232	15488.3	POSTN
89	H5	24	66.7832	407066	14347.8	POSTN
89	H5	25	67.0781	403045	13508.9	POSTN
89	H5	26	67.373	399729	12956.3	POSTN
89	H5	27	67.6679	394776	12616.7	POSTN
89	H5	28	67.9628	391571	12409.1	POSTN
89	H5	29	68.2577	387578	12273.7	POSTN
89	H5	30	68.5526	383533	12179.1	POSTN
89	H5	31	68.8475	379990	12112.1	POSTN
89	H5	32	69.1424	377297	12067.1	POSTN
89	H5	33	69.4373	372408	12039.1	POSTN
89	H5	34	69.7322	368744	12023.6	POSTN
89	H5	35	70.0271	365708	12020.2	POSTN
89	H5	36	70.322	361549	12027	POSTN
89	H5	37	70.6168	358439	12039.7	POSTN
89	H5	38	70.9117	353754	12050.2	POSTN
89	H5	39	71.2066	351057	12051.3	POSTN
89	H5	40	71.5015	347028	12040.7	POSTN
89	H5	41	71.7964	342516	12024.6	POSTN
89	H5	42	72.0913	339138	12020.1	POSTN
89	H5	43	72.3862	336104	12044.5	POSTN
89	H5	44	72.6811	332889	12099	POSTN
89	H5	45	72.976	328825	12179.8	POSTN
89	H5	46	73.2709	324202	12271.5	POSTN
89	H5	47	73.5658	320645	12358.4	POSTN
89	H5	48	73.8607	317497	12430.2	POSTN
89	H5	49	74.1556	313194	12482.2	POSTN
89	H5	50	74.4505	309246	12512.2	POSTN
89	H5	51	74.7453	305206	12516.9	POSTN
89	H5	52	75.0402	301804	12493.2	POSTN
[truncated: 186 more rows]

## Sheet: Melt Curve Result
Block Type	96-Well 0.2-mL Block
Calibration Background is expired	No
Calibration Background performed on	12-13-2022
Calibration Pure Dye ABY is expired	No
Calibration Pure Dye ABY performed on	12-13-2022
Calibration Pure Dye CY5 is expired	No
Calibration Pure Dye CY5 performed on	12-13-2022
Calibration Pure Dye FAM is expired	No
Calibration Pure Dye FAM performed on	12-13-2022
Calibration Pure Dye JUN is expired	No
Calibration Pure Dye JUN performed on	12-13-2022
Calibration Pure Dye MUSTANG PURPLE is expired	No
Calibration Pure Dye MUSTANG PURPLE performed on	12-13-2022
Calibration Pure Dye NED is expired	No
Calibration Pure Dye NED performed on	12-13-2022
Calibration Pure Dye ROX is expired	No
Calibration Pure Dye ROX performed on	12-13-2022
Calibration Pure Dye SYBR is expired	No
Calibration Pure Dye SYBR performed on	12-13-2022
Calibration Pure Dye TAMRA is expired	No
Calibration Pure Dye TAMRA performed on	12-13-2022
Calibration Pure Dye VIC is expired	No
Calibration Pure Dye VIC performed on	12-13-2022
Calibration ROI is expired	No
Calibration ROI performed on	12-13-2022
Calibration Uniformity is expired	No
Calibration Uniformity performed on	12-13-2022
Chemistry	SYBR_GREEN
Date Created	2023-06-10 11:06:20 AM CST
Experiment File Name	D:\WSF\2023-06-10_WSFPO4.eds
Experiment Name	2023-06-10_WSFPO4
Experiment Run End Time	2023-06-10 11:05:35 AM CST
Experiment Type	Standard Curve
Instrument Name	272529144
Instrument Serial Number	272529144
Instrument Type	QuantStudio™ 5 System
Passive Reference	ROX
Post-read Stage/Step
Pre-read Stage/Step
Quantification Cycle Method	Ct
Signal Smoothing On	true
Stage where Melt Analysis is performed	Stage3
Stage/ Cycle where Ct Analysis is performed	Stage2, Step2
Well	Well Position	Sample	Target Name	Tm	Melt Peak Height
61	F1	SIC	GAPDH	87.4039	64417.3
62	F2	SIC	GAPDH	87.4039	58343.8
63	F3	SIC	GAPDH	87.4166	58974.9
64	F4	SIC	POSTN	81.5208	56735.6
65	F5	SIC	POSTN	81.5279	77851.3
66	F6	SIC	POSTN	81.5279	79913.6
73	G1	SIPOSTN-1	GAPDH	87.4039	63656.1
74	G2	SIPOSTN-1	GAPDH	87.4039	66269.8
75	G3	SIPOSTN-1	GAPDH	87.564	68514.1
76	G4	SIPOSTN-1	POSTN	81.5208	66760.4
77	G5	SIPOSTN-1	POSTN	81.5279	64538.6
78	G6	SIPOSTN-1	POSTN	81.5279	61626.2
85	H1	SIPOSTN-2	GAPDH	87.4039	69304.4
86	H2	SIPOSTN-2	GAPDH	87.4039	74962.9
87	H3	SIPOSTN-2	GAPDH	87.564	67294.3
88	H4	SIPOSTN-2	POSTN	81.5208	84809.9
89	H5	SIPOSTN-2	POSTN	81.6753	76847.2
89	H5	SIPOSTN-2	POSTN	65.1613	20142.8
90	H6	SIPOSTN-2	POSTN	81.6753	70079.4
