# Supplementary material for: The gene expression of CALD1, CDH2, and POSTN in fibroblast are related to idiopathic pulmonary fibrosis
Source: Front Immunol. 2024 Feb 2;15:1275064. doi: 10.3389/fimmu.2024.1275064 (PMC10869495; doi:10.3389/fimmu.2024.1275064)
Supplement: Supplementary file 6 [file DataSheet_2.zip › 2023-06-23-ACTA2.xlsx]

## Sheet: Sample Setup
Block Type	96-Well 0.2-mL Block
Calibration Background is expired	No
Calibration Background performed on	12-13-2022
Calibration Pure Dye ABY is expired	No
Calibration Pure Dye ABY performed on	12-13-2022
Calibration Pure Dye CY5 is expired	No
Calibration Pure Dye CY5 performed on	12-13-2022
Calibration Pure Dye FAM is expired	No
Calibration Pure Dye FAM performed on	12-13-2022
Calibration Pure Dye JUN is expired	No
Calibration Pure Dye JUN performed on	12-13-2022
Calibration Pure Dye MUSTANG PURPLE is expired	No
Calibration Pure Dye MUSTANG PURPLE performed on	12-13-2022
Calibration Pure Dye NED is expired	No
Calibration Pure Dye NED performed on	12-13-2022
Calibration Pure Dye ROX is expired	No
Calibration Pure Dye ROX performed on	12-13-2022
Calibration Pure Dye SYBR is expired	No
Calibration Pure Dye SYBR performed on	12-13-2022
Calibration Pure Dye TAMRA is expired	No
Calibration Pure Dye TAMRA performed on	12-13-2022
Calibration Pure Dye VIC is expired	No
Calibration Pure Dye VIC performed on	12-13-2022
Calibration ROI is expired	No
Calibration ROI performed on	12-13-2022
Calibration Uniformity is expired	No
Calibration Uniformity performed on	12-13-2022
Chemistry	SYBR_GREEN
Date Created	2023-06-23 18:36:08 PM CST
Experiment Barcode
Experiment File Name	D:\WSF\2023-06-23_wsf2.eds
Experiment Name	2023-06-23_wsf2
Experiment Run End Time	2023-06-23 18:29:57 PM CST
Experiment Type	Standard Curve
Instrument Name	272529144
Instrument Serial Number	272529144
Instrument Type	QuantStudio™ 5 System
Passive Reference	ROX
Post-read Stage/Step
Pre-read Stage/Step
Quantification Cycle Method	Ct
Signal Smoothing On	true
Stage where Melt Analysis is performed	Stage3
Stage/ Cycle where Ct Analysis is performed	Stage2, Step2
Well	Well Position	Sample Name	Sample Color	Biogroup Name	Biogroup Color	Target Name	Target Color	Task	Reporter	Quencher	Quantity	Comments
1	A1	siNC	RGB(0,0,255)			GAPDH	RGB(0,0,255)	UNKNOWN	SYBR	None
2	A2	siNC	RGB(0,0,255)			GAPDH	RGB(0,0,255)	UNKNOWN	SYBR	None
3	A3	siNC	RGB(0,0,255)			GAPDH	RGB(0,0,255)	UNKNOWN	SYBR	None
4	A4	siNC	RGB(0,0,255)			ACTA2	RGB(238,121,66)	UNKNOWN	SYBR	None
5	A5	siNC	RGB(0,0,255)			ACTA2	RGB(238,121,66)	UNKNOWN	SYBR	None
6	A6	siNC	RGB(0,0,255)			ACTA2	RGB(238,121,66)	UNKNOWN	SYBR	None
7	A7
8	A8
9	A9
10	A10
11	A11
12	A12
13	B1	siNC-T	RGB(0,139,69)			GAPDH	RGB(0,0,255)	UNKNOWN	SYBR	None
14	B2	siNC-T	RGB(0,139,69)			GAPDH	RGB(0,0,255)	UNKNOWN	SYBR	None
15	B3	siNC-T	RGB(0,139,69)			GAPDH	RGB(0,0,255)	UNKNOWN	SYBR	None
16	B4	siNC-T	RGB(0,139,69)			ACTA2	RGB(238,121,66)	UNKNOWN	SYBR	None
17	B5	siNC-T	RGB(0,139,69)			ACTA2	RGB(238,121,66)	UNKNOWN	SYBR	None
18	B6	siNC-T	RGB(0,139,69)			ACTA2	RGB(238,121,66)	UNKNOWN	SYBR	None
19	B7
20	B8
21	B9
22	B10
23	B11
24	B12
25	C1	siCALD	RGB(255,127,0)			GAPDH	RGB(0,0,255)	UNKNOWN	SYBR	None
26	C2	siCALD	RGB(255,127,0)			GAPDH	RGB(0,0,255)	UNKNOWN	SYBR	None
27	C3	siCALD	RGB(255,127,0)			GAPDH	RGB(0,0,255)	UNKNOWN	SYBR	None
28	C4	siCALD	RGB(255,127,0)			ACTA2	RGB(238,121,66)	UNKNOWN	SYBR	None
29	C5	siCALD	RGB(255,127,0)			ACTA2	RGB(238,121,66)	UNKNOWN	SYBR	None
30	C6	siCALD	RGB(255,127,0)			ACTA2	RGB(238,121,66)	UNKNOWN	SYBR	None
31	C7
32	C8
33	C9
34	C10
35	C11
36	C12
37	D1	siCALD-T	RGB(139,137,112)			GAPDH	RGB(0,0,255)	UNKNOWN	SYBR	None
38	D2	siCALD-T	RGB(139,137,112)			GAPDH	RGB(0,0,255)	UNKNOWN	SYBR	None
39	D3	siCALD-T	RGB(139,137,112)			GAPDH	RGB(0,0,255)	UNKNOWN	SYBR	None
40	D4	siCALD-T	RGB(139,137,112)			ACTA2	RGB(238,121,66)	UNKNOWN	SYBR	None
41	D5	siCALD-T	RGB(139,137,112)			ACTA2	RGB(238,121,66)	UNKNOWN	SYBR	None
42	D6	siCALD-T	RGB(139,137,112)			ACTA2	RGB(238,121,66)	UNKNOWN	SYBR	None
43	D7
44	D8
45	D9
46	D10
47	D11
48	D12
49	E1	siCDH2	RGB(238,121,66)			GAPDH	RGB(0,0,255)	UNKNOWN	SYBR	None
50	E2	siCDH2	RGB(238,121,66)			GAPDH	RGB(0,0,255)	UNKNOWN	SYBR	None
51	E3	siCDH2	RGB(238,121,66)			GAPDH	RGB(0,0,255)	UNKNOWN	SYBR	None
52	E4	siCDH2	RGB(238,121,66)			ACTA2	RGB(238,121,66)	UNKNOWN	SYBR	None
53	E5	siCDH2	RGB(238,121,66)			ACTA2	RGB(238,121,66)	UNKNOWN	SYBR	None
54	E6	siCDH2	RGB(238,121,66)			ACTA2	RGB(238,121,66)	UNKNOWN	SYBR	None
55	E7
56	E8
57	E9
58	E10
59	E11
60	E12
61	F1	siCDH2-T	RGB(142,56,142)			GAPDH	RGB(0,0,255)	UNKNOWN	SYBR	None
62	F2	siCDH2-T	RGB(142,56,142)			GAPDH	RGB(0,0,255)	UNKNOWN	SYBR	None
63	F3	siCDH2-T	RGB(142,56,142)			GAPDH	RGB(0,0,255)	UNKNOWN	SYBR	None
64	F4	siCDH2-T	RGB(142,56,142)			ACTA2	RGB(238,121,66)	UNKNOWN	SYBR	None
65	F5	siCDH2-T	RGB(142,56,142)			ACTA2	RGB(238,121,66)	UNKNOWN	SYBR	None
66	F6	siCDH2-T	RGB(142,56,142)			ACTA2	RGB(238,121,66)	UNKNOWN	SYBR	None
67	F7
68	F8
69	F9
70	F10
71	F11
72	F12
73	G1	siPOSTN	RGB(198,113,113)			GAPDH	RGB(0,0,255)	UNKNOWN	SYBR	None
74	G2	siPOSTN	RGB(198,113,113)			GAPDH	RGB(0,0,255)	UNKNOWN	SYBR	None
75	G3	siPOSTN	RGB(198,113,113)			GAPDH	RGB(0,0,255)	UNKNOWN	SYBR	None
76	G4	siPOSTN	RGB(198,113,113)			ACTA2	RGB(238,121,66)	UNKNOWN	SYBR	None
77	G5	siPOSTN	RGB(198,113,113)			ACTA2	RGB(238,121,66)	UNKNOWN	SYBR	None
78	G6	siPOSTN	RGB(198,113,113)			ACTA2	RGB(238,121,66)	UNKNOWN	SYBR	None
79	G7
80	G8
81	G9
82	G10
83	G11
84	G12
85	H1	siPOSTN-T	RGB(0,245,255)			GAPDH	RGB(0,0,255)	UNKNOWN	SYBR	None
86	H2	siPOSTN-T	RGB(0,245,255)			GAPDH	RGB(0,0,255)	UNKNOWN	SYBR	None
87	H3	siPOSTN-T	RGB(0,245,255)			GAPDH	RGB(0,0,255)	UNKNOWN	SYBR	None
88	H4	siPOSTN-T	RGB(0,245,255)			ACTA2	RGB(238,121,66)	UNKNOWN	SYBR	None
89	H5	siPOSTN-T	RGB(0,245,255)			ACTA2	RGB(238,121,66)	UNKNOWN	SYBR	None
90	H6	siPOSTN-T	RGB(0,245,255)			ACTA2	RGB(238,121,66)	UNKNOWN	SYBR	None
91	H7
92	H8
93	H9
94	H10
95	H11
96	H12

## Sheet: Amplification Data
Block Type	96-Well 0.2-mL Block
Calibration Background is expired	No
Calibration Background performed on	12-13-2022
Calibration Pure Dye ABY is expired	No
Calibration Pure Dye ABY performed on	12-13-2022
Calibration Pure Dye CY5 is expired	No
Calibration Pure Dye CY5 performed on	12-13-2022
Calibration Pure Dye FAM is expired	No
Calibration Pure Dye FAM performed on	12-13-2022
Calibration Pure Dye JUN is expired	No
Calibration Pure Dye JUN performed on	12-13-2022
Calibration Pure Dye MUSTANG PURPLE is expired	No
Calibration Pure Dye MUSTANG PURPLE performed on	12-13-2022
Calibration Pure Dye NED is expired	No
Calibration Pure Dye NED performed on	12-13-2022
Calibration Pure Dye ROX is expired	No
Calibration Pure Dye ROX performed on	12-13-2022
Calibration Pure Dye SYBR is expired	No
Calibration Pure Dye SYBR performed on	12-13-2022
Calibration Pure Dye TAMRA is expired	No
Calibration Pure Dye TAMRA performed on	12-13-2022
Calibration Pure Dye VIC is expired	No
Calibration Pure Dye VIC performed on	12-13-2022
Calibration ROI is expired	No
Calibration ROI performed on	12-13-2022
Calibration Uniformity is expired	No
Calibration Uniformity performed on	12-13-2022
Chemistry	SYBR_GREEN
Date Created	2023-06-23 18:36:08 PM CST
Experiment Barcode
Experiment File Name	D:\WSF\2023-06-23_wsf2.eds
Experiment Name	2023-06-23_wsf2
Experiment Run End Time	2023-06-23 18:29:57 PM CST
Experiment Type	Standard Curve
Instrument Name	272529144
Instrument Serial Number	272529144
Instrument Type	QuantStudio™ 5 System
Passive Reference	ROX
Post-read Stage/Step
Pre-read Stage/Step
Quantification Cycle Method	Ct
Signal Smoothing On	true
Stage where Melt Analysis is performed	Stage3
Stage/ Cycle where Ct Analysis is performed	Stage2, Step2
Well	Well Position	Cycle	Target Name	Rn	Delta Rn
1	A1	1	GAPDH	0.436009	-0.0116621
1	A1	2	GAPDH	0.440931	-0.0082179
1	A1	3	GAPDH	0.449156	-0.00147132
1	A1	4	GAPDH	0.452407	0.000301375
1	A1	5	GAPDH	0.452939	-0.00064563
1	A1	6	GAPDH	0.457392	0.00232893
1	A1	7	GAPDH	0.458715	0.00217401
1	A1	8	GAPDH	0.457805	-0.00021471
1	A1	9	GAPDH	0.457366	-0.00213241
1	A1	10	GAPDH	0.459079	-0.00189706
1	A1	11	GAPDH	0.464012	0.00155681
1	A1	12	GAPDH	0.473136	0.0092033
1	A1	13	GAPDH	0.489989	0.0245777
1	A1	14	GAPDH	0.527873	0.0609834
1	A1	15	GAPDH	0.595977	0.127609
1	A1	16	GAPDH	0.724999	0.255152
1	A1	17	GAPDH	0.949027	0.477702
1	A1	18	GAPDH	1.28509	0.812291
1	A1	19	GAPDH	1.71493	1.24065
1	A1	20	GAPDH	2.17404	1.69828
1	A1	21	GAPDH	2.55736	2.08012
1	A1	22	GAPDH	2.83426	2.35555
1	A1	23	GAPDH	3.0177	2.53751
1	A1	24	GAPDH	3.13434	2.65267
1	A1	25	GAPDH	3.22413	2.74098
1	A1	26	GAPDH	3.28668	2.80205
1	A1	27	GAPDH	3.32838	2.84227
1	A1	28	GAPDH	3.35404	2.86645
1	A1	29	GAPDH	3.38601	2.89694
1	A1	30	GAPDH	3.40379	2.91324
1	A1	31	GAPDH	3.41128	2.91926
1	A1	32	GAPDH	3.42138	2.92788
1	A1	33	GAPDH	3.42721	2.93223
1	A1	34	GAPDH	3.43005	2.93359
1	A1	35	GAPDH	3.42922	2.93129
1	A1	36	GAPDH	3.42965	2.93023
1	A1	37	GAPDH	3.43376	2.93287
1	A1	38	GAPDH	3.42416	2.92179
1	A1	39	GAPDH	3.41746	2.91361
2	A2	1	GAPDH	0.0824024	5.27768e-05
2	A2	2	GAPDH	0.084159	-0.00107486
2	A2	3	GAPDH	0.0865803	-0.00153775
2	A2	4	GAPDH	0.0928147	0.0018124
2	A2	5	GAPDH	0.0953898	0.00150331
2	A2	6	GAPDH	0.0964271	-0.000343626
2	A2	7	GAPDH	0.100127	0.000471799
2	A2	8	GAPDH	0.101034	-0.00150518
2	A2	9	GAPDH	0.103986	-0.00143767
2	A2	10	GAPDH	0.106125	-0.00218283
2	A2	11	GAPDH	0.114411	0.00321955
2	A2	12	GAPDH	0.122615	0.00853897
2	A2	13	GAPDH	0.146861	0.0299004
2	A2	14	GAPDH	0.190948	0.0711033
2	A2	15	GAPDH	0.275568	0.152839
2	A2	16	GAPDH	0.421846	0.296233
2	A2	17	GAPDH	0.670755	0.542257
2	A2	18	GAPDH	1.04793	0.916553
2	A2	19	GAPDH	1.53444	1.40017
2	A2	20	GAPDH	2.03668	1.89953
2	A2	21	GAPDH	2.45852	2.31848
2	A2	22	GAPDH	2.75417	2.61125
2	A2	23	GAPDH	2.94623	2.80042
2	A2	24	GAPDH	3.07359	2.9249
2	A2	25	GAPDH	3.16923	3.01766
2	A2	26	GAPDH	3.24024	3.08579
2	A2	27	GAPDH	3.2839	3.12656
2	A2	28	GAPDH	3.32012	3.15989
2	A2	29	GAPDH	3.34914	3.18603
2	A2	30	GAPDH	3.36185	3.19586
2	A2	31	GAPDH	3.383	3.21413
2	A2	32	GAPDH	3.39653	3.22477
2	A2	33	GAPDH	3.39723	3.22259
2	A2	34	GAPDH	3.39991	3.22238
2	A2	35	GAPDH	3.40319	3.22277
2	A2	36	GAPDH	3.40691	3.22361
2	A2	37	GAPDH	3.40274	3.21656
2	A2	38	GAPDH	3.39517	3.20611
2	A2	39	GAPDH	3.38844	3.19649
3	A3	1	GAPDH	0.0324451	0.000507531
3	A3	2	GAPDH	0.0325723	-0.00158208
3	A3	3	GAPDH	0.0352849	-0.00108636
3	A3	4	GAPDH	0.0377691	-0.000819026
3	A3	5	GAPDH	0.0404357	-0.000369259
3	A3	6	GAPDH	0.0457225	0.0027007
3	A3	7	GAPDH	0.0468688	0.00163017
3	A3	8	GAPDH	0.0469707	-0.000484817
3	A3	9	GAPDH	0.0493136	-0.000358744
3	A3	10	GAPDH	0.0506766	-0.00121267
3	A3	11	GAPDH	0.0569749	0.00286877
3	A3	12	GAPDH	0.0685406	0.0122176
3	A3	13	GAPDH	0.0960923	0.0375525
3	A3	14	GAPDH	0.138553	0.077796
3	A3	15	GAPDH	0.216785	0.153812
3	A3	16	GAPDH	0.362881	0.297691
3	A3	17	GAPDH	0.604131	0.536724
3	A3	18	GAPDH	0.974212	0.904588
3	A3	19	GAPDH	1.44317	1.37133
3	A3	20	GAPDH	1.93212	1.85806
3	A3	21	GAPDH	2.3398	2.26353
3	A3	22	GAPDH	2.62964	2.55114
3	A3	23	GAPDH	2.81358	2.73287
3	A3	24	GAPDH	2.93714	2.85422
3	A3	25	GAPDH	3.02588	2.94074
3	A3	26	GAPDH	3.08846	3.0011
3	A3	27	GAPDH	3.13619	3.04662
3	A3	28	GAPDH	3.17212	3.08032
3	A3	29	GAPDH	3.19603	3.10202
3	A3	30	GAPDH	3.21215	3.11592
3	A3	31	GAPDH	3.22663	3.12819
3	A3	32	GAPDH	3.23694	3.13628
3	A3	33	GAPDH	3.23525	3.13238
3	A3	34	GAPDH	3.24086	3.13577
3	A3	35	GAPDH	3.24156	3.13424
3	A3	36	GAPDH	3.24959	3.14006
3	A3	37	GAPDH	3.25157	3.13983
3	A3	38	GAPDH	3.23675	3.12279
3	A3	39	GAPDH	3.23425	3.11807
4	A4	1	ACTA2	0.104264	0.00136057
4	A4	2	ACTA2	0.105488	0.00175494
4	A4	3	ACTA2	0.105767	0.00120547
4	A4	4	ACTA2	0.104776	-0.000615313
4	A4	5	ACTA2	0.104723	-0.00149688
4	A4	6	ACTA2	0.107373	0.000323839
4	A4	7	ACTA2	0.108266	0.00038744
4	A4	8	ACTA2	0.109511	0.000804124
4	A4	9	ACTA2	0.109041	-0.000495351
4	A4	10	ACTA2	0.10942	-0.000945952
4	A4	11	ACTA2	0.112027	0.000832617
4	A4	12	ACTA2	0.11618	0.00415617
4	A4	13	ACTA2	0.126202	0.0133497
4	A4	14	ACTA2	0.147724	0.0340425
4	A4	15	ACTA2	0.182201	0.0676898
4	A4	16	ACTA2	0.244601	0.129261
4	A4	17	ACTA2	0.360438	0.244269
4	A4	18	ACTA2	0.569148	0.452149
4	A4	19	ACTA2	0.911055	0.793228
4	A4	20	ACTA2	1.39477	1.27612
4	A4	21	ACTA2	1.9567	1.83722
4	A4	22	ACTA2	2.47646	2.35614
4	A4	23	ACTA2	2.85705	2.73591
4	A4	24	ACTA2	3.102	2.98003
4	A4	25	ACTA2	3.24947	3.12667
4	A4	26	ACTA2	3.33831	3.21468
4	A4	27	ACTA2	3.39141	3.26695
4	A4	28	ACTA2	3.4267	3.30141
4	A4	29	ACTA2	3.44204	3.31592
4	A4	30	ACTA2	3.45045	3.3235
4	A4	31	ACTA2	3.45932	3.33154
4	A4	32	ACTA2	3.46541	3.3368
4	A4	33	ACTA2	3.46091	3.33148
4	A4	34	ACTA2	3.46023	3.32996
4	A4	35	ACTA2	3.45807	3.32697
4	A4	36	ACTA2	3.45378	3.32186
4	A4	37	ACTA2	3.45296	3.32021
4	A4	38	ACTA2	3.44774	3.31416
4	A4	39	ACTA2	3.45002	3.31561
5	A5	1	ACTA2	0.0481532	0.000614061
5	A5	2	ACTA2	0.050219	0.000639112
5	A5	3	ACTA2	0.0536968	0.00207598
5	A5	4	ACTA2	0.0539817	0.000320108
5	A5	5	ACTA2	0.0551494	-0.000553009
5	A5	6	ACTA2	0.0565101	-0.00123316
5	A5	7	ACTA2	0.0570645	-0.00271963
5	A5	8	ACTA2	0.0612596	-0.000565322
5	A5	9	ACTA2	0.0652596	0.00139381
5	A5	10	ACTA2	0.0668552	0.00094858
5	A5	11	ACTA2	0.0677536	-0.000193826
5	A5	12	ACTA2	0.0705148	0.000526472
5	A5	13	ACTA2	0.0806325	0.00860338
5	A5	14	ACTA2	0.0987724	0.0247024
5	A5	15	ACTA2	0.126875	0.0507637
5	A5	16	ACTA2	0.184368	0.106216
5	A5	17	ACTA2	0.287678	0.207485
5	A5	18	ACTA2	0.475332	0.393098
5	A5	19	ACTA2	0.788992	0.704718
5	A5	20	ACTA2	1.24662	1.1603
5	A5	21	ACTA2	1.79736	1.70901
5	A5	22	ACTA2	2.3355	2.24511
5	A5	23	ACTA2	2.75589	2.66345
5	A5	24	ACTA2	3.02381	2.92934
5	A5	25	ACTA2	3.18427	3.08775
5	A5	26	ACTA2	3.29046	3.1919
5	A5	27	ACTA2	3.3498	3.2492
5	A5	28	ACTA2	3.38498	3.28233
5	A5	29	ACTA2	3.40964	3.30496
5	A5	30	ACTA2	3.41853	3.3118
5	A5	31	ACTA2	3.42149	3.31272
5	A5	32	ACTA2	3.42573	3.31492
5	A5	33	ACTA2	3.42266	3.30981
5	A5	34	ACTA2	3.42277	3.30788
5	A5	35	ACTA2	3.42711	3.31018
5	A5	36	ACTA2	3.42911	3.31014
5	A5	37	ACTA2	3.42679	3.30578
5	A5	38	ACTA2	3.41796	3.29491
5	A5	39	ACTA2	3.40925	3.28416
6	A6	1	ACTA2	0.227934	0.00211186
6	A6	2	ACTA2	0.227838	0.00161088
6	A6	3	ACTA2	0.226628	-2.98403e-06
6	A6	4	ACTA2	0.226417	-0.000619568
6	A6	5	ACTA2	0.227709	0.000267777
6	A6	6	ACTA2	0.228939	0.00109304
6	A6	7	ACTA2	0.229704	0.00145369
6	A6	8	ACTA2	0.229018	0.000363208
6	A6	9	ACTA2	0.226852	-0.00220759
6	A6	10	ACTA2	0.226914	-0.00255051
6	A6	11	ACTA2	0.229422	-0.000446816
6	A6	12	ACTA2	0.232924	0.00264975
6	A6	13	ACTA2	0.239615	0.00893605
6	A6	14	ACTA2	0.260904	0.0298205
6	A6	15	ACTA2	0.290464	0.0589765
6	A6	16	ACTA2	0.341487	0.109595
6	A6	17	ACTA2	0.446386	0.214089
6	A6	18	ACTA2	0.628906	0.396204
6	A6	19	ACTA2	0.933763	0.700657
6	A6	20	ACTA2	1.38538	1.15187
6	A6	21	ACTA2	1.93207	1.69816
6	A6	22	ACTA2	2.46119	2.22687
6	A6	23	ACTA2	2.86731	2.63259
6	A6	24	ACTA2	3.13811	2.90298
6	A6	25	ACTA2	3.29925	3.06371
6	A6	26	ACTA2	3.39114	3.1552
6	A6	27	ACTA2	3.45175	3.2154
6	A6	28	ACTA2	3.49565	3.2589
6	A6	29	ACTA2	3.51818	3.28103
6	A6	30	ACTA2	3.5232	3.28565
6	A6	31	ACTA2	3.52981	3.29185
6	A6	32	ACTA2	3.53619	3.29782
6	A6	33	ACTA2	3.53383	3.29505
6	A6	34	ACTA2	3.53028	3.2911
6	A6	35	ACTA2	3.53263	3.29305
6	A6	36	ACTA2	3.53356	3.29358
6	A6	37	ACTA2	3.53823	3.29783
6	A6	38	ACTA2	3.53422	3.29343
6	A6	39	ACTA2	3.53377	3.29257
7	A7	1
7	A7	2
7	A7	3
7	A7	4
7	A7	5
7	A7	6
7	A7	7
7	A7	8
7	A7	9
7	A7	10
7	A7	11
7	A7	12
7	A7	13
7	A7	14
7	A7	15
7	A7	16
7	A7	17
7	A7	18
7	A7	19
7	A7	20
7	A7	21
7	A7	22
7	A7	23
7	A7	24
7	A7	25
7	A7	26
7	A7	27
7	A7	28
7	A7	29
7	A7	30
7	A7	31
7	A7	32
7	A7	33
7	A7	34
7	A7	35
7	A7	36
7	A7	37
7	A7	38
7	A7	39
8	A8	1
8	A8	2
8	A8	3
8	A8	4
8	A8	5
8	A8	6
8	A8	7
8	A8	8
8	A8	9
8	A8	10
8	A8	11
8	A8	12
8	A8	13
8	A8	14
8	A8	15
8	A8	16
8	A8	17
8	A8	18
8	A8	19
8	A8	20
8	A8	21
8	A8	22
8	A8	23
8	A8	24
8	A8	25
8	A8	26
8	A8	27
8	A8	28
8	A8	29
8	A8	30
8	A8	31
8	A8	32
8	A8	33
8	A8	34
8	A8	35
8	A8	36
8	A8	37
8	A8	38
8	A8	39
9	A9	1
9	A9	2
9	A9	3
9	A9	4
9	A9	5
9	A9	6
9	A9	7
9	A9	8
9	A9	9
9	A9	10
9	A9	11
9	A9	12
9	A9	13
9	A9	14
9	A9	15
9	A9	16
9	A9	17
9	A9	18
9	A9	19
9	A9	20
9	A9	21
9	A9	22
9	A9	23
9	A9	24
9	A9	25
9	A9	26
9	A9	27
9	A9	28
9	A9	29
9	A9	30
9	A9	31
9	A9	32
9	A9	33
9	A9	34
9	A9	35
9	A9	36
9	A9	37
9	A9	38
9	A9	39
10	A10	1
10	A10	2
10	A10	3
10	A10	4
10	A10	5
10	A10	6
10	A10	7
10	A10	8
10	A10	9
10	A10	10
10	A10	11
10	A10	12
10	A10	13
10	A10	14
10	A10	15
10	A10	16
10	A10	17
10	A10	18
10	A10	19
10	A10	20
10	A10	21
10	A10	22
10	A10	23
10	A10	24
10	A10	25
10	A10	26
10	A10	27
10	A10	28
10	A10	29
10	A10	30
10	A10	31
10	A10	32
10	A10	33
10	A10	34
10	A10	35
10	A10	36
10	A10	37
10	A10	38
10	A10	39
11	A11	1
11	A11	2
11	A11	3
11	A11	4
11	A11	5
11	A11	6
11	A11	7
11	A11	8
11	A11	9
11	A11	10
11	A11	11
11	A11	12
11	A11	13
11	A11	14
11	A11	15
11	A11	16
11	A11	17
11	A11	18
11	A11	19
11	A11	20
11	A11	21
11	A11	22
11	A11	23
11	A11	24
11	A11	25
11	A11	26
11	A11	27
11	A11	28
11	A11	29
11	A11	30
11	A11	31
11	A11	32
11	A11	33
11	A11	34
11	A11	35
11	A11	36
11	A11	37
11	A11	38
11	A11	39
12	A12	1
12	A12	2
12	A12	3
12	A12	4
12	A12	5
12	A12	6
12	A12	7
12	A12	8
12	A12	9
12	A12	10
12	A12	11
12	A12	12
12	A12	13
12	A12	14
12	A12	15
12	A12	16
12	A12	17
12	A12	18
12	A12	19
12	A12	20
12	A12	21
12	A12	22
12	A12	23
12	A12	24
12	A12	25
12	A12	26
12	A12	27
12	A12	28
12	A12	29
12	A12	30
12	A12	31
12	A12	32
12	A12	33
12	A12	34
12	A12	35
12	A12	36
12	A12	37
12	A12	38
12	A12	39
13	B1	1	GAPDH	0.142316	0.00865918
13	B1	2	GAPDH	0.141819	0.010057
13	B1	3	GAPDH	0.131549	0.00168109
13	B1	4	GAPDH	0.128019	4.49875e-05
13	B1	5	GAPDH	0.125558	-0.000521603
13	B1	6	GAPDH	0.123792	-0.000392951
13	B1	7	GAPDH	0.120099	-0.00219158
13	B1	8	GAPDH	0.119172	-0.00122412
13	B1	9	GAPDH	0.119667	0.0011652
13	B1	10	GAPDH	0.118047	0.00143897
13	B1	11	GAPDH	0.121065	0.00635162
13	B1	12	GAPDH	0.137243	0.0244238
13	B1	13	GAPDH	0.156422	0.045497
13	B1	14	GAPDH	0.196708	0.0876777
13	B1	15	GAPDH	0.270435	0.163299
13	B1	16	GAPDH	0.403419	0.298176
13	B1	17	GAPDH	0.638709	0.535361
13	B1	18	GAPDH	1.00269	0.901239
13	B1	19	GAPDH	1.47237	1.37281
13	B1	20	GAPDH	1.96855	1.87089
13	B1	21	GAPDH	2.39765	2.30188
13	B1	22	GAPDH	2.70327	2.60939
13	B1	23	GAPDH	2.90848	2.81649
13	B1	24	GAPDH	3.04785	2.95776
13	B1	25	GAPDH	3.14885	3.06066
13	B1	26	GAPDH	3.21426	3.12796
13	B1	27	GAPDH	3.26047	3.17606
13	B1	28	GAPDH	3.29796	3.21545
13	B1	29	GAPDH	3.32828	3.24766
13	B1	30	GAPDH	3.34198	3.26325
13	B1	31	GAPDH	3.35612	3.27929
13	B1	32	GAPDH	3.36914	3.29421
13	B1	33	GAPDH	3.37117	3.29813
13	B1	34	GAPDH	3.37499	3.30385
13	B1	35	GAPDH	3.38308	3.31383
13	B1	36	GAPDH	3.38308	3.31572
13	B1	37	GAPDH	3.37416	3.30869
13	B1	38	GAPDH	3.37325	3.30969
13	B1	39	GAPDH	3.36962	3.30794
14	B2	1	GAPDH	0.0868541	0.00465264
14	B2	2	GAPDH	0.0878028	0.00285729
14	B2	3	GAPDH	0.0890473	0.00135764
14	B2	4	GAPDH	0.0906239	0.000190052
14	B2	5	GAPDH	0.0923485	-0.000829386
14	B2	6	GAPDH	0.0965244	0.000602387
14	B2	7	GAPDH	0.0985215	-0.000144658
14	B2	8	GAPDH	0.0998979	-0.00151241
14	B2	9	GAPDH	0.101781	-0.00237343
14	B2	10	GAPDH	0.106534	-0.000364398
14	B2	11	GAPDH	0.112717	0.0030742
14	B2	12	GAPDH	0.122192	0.00980497
14	B2	13	GAPDH	0.144073	0.028942
14	B2	14	GAPDH	0.191291	0.0734161
14	B2	15	GAPDH	0.275604	0.154985
14	B2	16	GAPDH	0.429267	0.305904
14	B2	17	GAPDH	0.684769	0.558662
14	B2	18	GAPDH	1.07397	0.945117
14	B2	19	GAPDH	1.56869	1.4371
14	B2	20	GAPDH	2.08025	1.94591
14	B2	21	GAPDH	2.50305	2.36596
14	B2	22	GAPDH	2.8032	2.66337
14	B2	23	GAPDH	2.99773	2.85516
14	B2	24	GAPDH	3.12228	2.97697
14	B2	25	GAPDH	3.21632	3.06826
14	B2	26	GAPDH	3.28214	3.13134
14	B2	27	GAPDH	3.3284	3.17485
14	B2	28	GAPDH	3.36023	3.20394
14	B2	29	GAPDH	3.3924	3.23336
14	B2	30	GAPDH	3.41925	3.25747
14	B2	31	GAPDH	3.43299	3.26847
14	B2	32	GAPDH	3.43967	3.2724
14	B2	33	GAPDH	3.43907	3.26906
14	B2	34	GAPDH	3.43848	3.26572
14	B2	35	GAPDH	3.44166	3.26616
14	B2	36	GAPDH	3.44276	3.26452
14	B2	37	GAPDH	3.44323	3.26224
14	B2	38	GAPDH	3.43605	3.25232
14	B2	39	GAPDH	3.42811	3.24163
15	B3	1	GAPDH	0.173422	-0.00475728
15	B3	2	GAPDH	0.178421	-0.000494202
15	B3	3	GAPDH	0.179827	0.000175436
15	B3	4	GAPDH	0.179453	-0.000934735
15	B3	5	GAPDH	0.181776	0.000652338
15	B3	6	GAPDH	0.181604	-0.000255625
15	B3	7	GAPDH	0.182114	-0.00048104
15	B3	8	GAPDH	0.185151	0.00181957
15	B3	9	GAPDH	0.184013	-5.48622e-05
15	B3	10	GAPDH	0.183882	-0.000921087
15	B3	11	GAPDH	0.190964	0.0054244
15	B3	12	GAPDH	0.205423	0.0191475
15	B3	13	GAPDH	0.232192	0.0451809
15	B3	14	GAPDH	0.275627	0.08788
15	B3	15	GAPDH	0.362432	0.173948
15	B3	16	GAPDH	0.518457	0.329238
15	B3	17	GAPDH	0.774273	0.584318
15	B3	18	GAPDH	1.16394	0.973245
15	B3	19	GAPDH	1.65963	1.46821
15	B3	20	GAPDH	2.17068	1.97852
15	B3	21	GAPDH	2.58866	2.39576
15	B3	22	GAPDH	2.876	2.68236
15	B3	23	GAPDH	3.07509	2.88072
15	B3	24	GAPDH	3.21189	3.01678
15	B3	25	GAPDH	3.29923	3.10339
15	B3	26	GAPDH	3.36117	3.16459
15	B3	27	GAPDH	3.41002	3.2127
15	B3	28	GAPDH	3.45092	3.25287
15	B3	29	GAPDH	3.48648	3.28769
15	B3	30	GAPDH	3.50629	3.30677
15	B3	31	GAPDH	3.52173	3.32147
15	B3	32	GAPDH	3.53244	3.33144
15	B3	33	GAPDH	3.53176	3.33003
15	B3	34	GAPDH	3.53876	3.3363
15	B3	35	GAPDH	3.5414	3.33819
15	B3	36	GAPDH	3.5414	3.33746
15	B3	37	GAPDH	3.54403	3.33935
15	B3	38	GAPDH	3.54648	3.34107
15	B3	39	GAPDH	3.54381	3.33766
16	B4	1	ACTA2	0.143618	-0.000479631
16	B4	2	ACTA2	0.14584	-0.000871433
16	B4	3	ACTA2	0.151012	0.00168669
16	B4	4	ACTA2	0.151969	3.00759e-05
16	B4	5	ACTA2	0.153755	-0.000798002
16	B4	6	ACTA2	0.154793	-0.0023737
16	B4	7	ACTA2	0.159883	0.000101882
16	B4	8	ACTA2	0.162489	9.4798e-05
16	B4	9	ACTA2	0.166011	0.0010023
16	B4	10	ACTA2	0.167878	0.000255957
16	B4	11	ACTA2	0.174168	0.00393204
16	B4	12	ACTA2	0.188664	0.0158143
16	B4	13	ACTA2	0.21289	0.0374267
16	B4	14	ACTA2	0.256658	0.0785806
16	B4	15	ACTA2	0.341925	0.161234
16	B4	16	ACTA2	0.495736	0.312431
16	B4	17	ACTA2	0.763982	0.578063
16	B4	18	ACTA2	1.17297	0.984433
16	B4	19	ACTA2	1.70393	1.51279
16	B4	20	ACTA2	2.27138	2.07762
16	B4	21	ACTA2	2.74761	2.55123
16	B4	22	ACTA2	3.07373	2.87474
16	B4	23	ACTA2	3.27287	3.07126
16	B4	24	ACTA2	3.39553	3.19131
16	B4	25	ACTA2	3.47171	3.26488
16	B4	26	ACTA2	3.51501	3.30557
16	B4	27	ACTA2	3.53689	3.32483
16	B4	28	ACTA2	3.54717	3.3325
16	B4	29	ACTA2	3.55938	3.3421
16	B4	30	ACTA2	3.56248	3.34258
16	B4	31	ACTA2	3.56253	3.34002
16	B4	32	ACTA2	3.56002	3.33489
16	B4	33	ACTA2	3.55702	3.32928
16	B4	34	ACTA2	3.55083	3.32048
16	B4	35	ACTA2	3.55207	3.31911
16	B4	36	ACTA2	3.54896	3.31338
16	B4	37	ACTA2	3.55168	3.31348
16	B4	38	ACTA2	3.55007	3.30926
16	B4	39	ACTA2	3.54595	3.30253
17	B5	1	ACTA2	0.192676	-0.0012432
17	B5	2	ACTA2	0.195319	-0.000358577
17	B5	3	ACTA2	0.197895	0.000459926
17	B5	4	ACTA2	0.200458	0.00126397
17	B5	5	ACTA2	0.201471	0.000519836
17	B5	6	ACTA2	0.201208	-0.00150132
17	B5	7	ACTA2	0.203157	-0.0013107
17	B5	8	ACTA2	0.204723	-0.00150269
17	B5	9	ACTA2	0.207524	-0.000459736
17	B5	10	ACTA2	0.212273	0.00253072
17	B5	11	ACTA2	0.219172	0.0076713
17	B5	12	ACTA2	0.23724	0.0239819
17	B5	13	ACTA2	0.258639	0.0436227
17	B5	14	ACTA2	0.30321	0.0864351
17	B5	15	ACTA2	0.389773	0.17124
17	B5	16	ACTA2	0.547309	0.327018
17	B5	17	ACTA2	0.812927	0.590878
17	B5	18	ACTA2	1.22492	1.00111
17	B5	19	ACTA2	1.76034	1.53477
17	B5	20	ACTA2	2.3259	2.09858
17	B5	21	ACTA2	2.80399	2.57491
17	B5	22	ACTA2	3.12828	2.89744
17	B5	23	ACTA2	3.31353	3.08093
17	B5	24	ACTA2	3.42847	3.19412
17	B5	25	ACTA2	3.50681	3.2707
17	B5	26	ACTA2	3.55111	3.31324
17	B5	27	ACTA2	3.56711	3.32748
17	B5	28	ACTA2	3.57859	3.3372
17	B5	29	ACTA2	3.59043	3.34728
17	B5	30	ACTA2	3.59851	3.35361
17	B5	31	ACTA2	3.59921	3.35255
17	B5	32	ACTA2	3.59796	3.34954
17	B5	33	ACTA2	3.59424	3.34406
17	B5	34	ACTA2	3.58847	3.33653
17	B5	35	ACTA2	3.58848	3.33479
17	B5	36	ACTA2	3.59532	3.33987
17	B5	37	ACTA2	3.5907	3.33349
17	B5	38	ACTA2	3.57971	3.32074
17	B5	39	ACTA2	3.57914	3.31841
18	B6	1	ACTA2	0.124873	-0.00585633
18	B6	2	ACTA2	0.127793	-0.00659931
18	B6	3	ACTA2	0.136338	-0.00171696
18	B6	4	ACTA2	0.141341	-0.000376608
18	B6	5	ACTA2	0.148172	0.00279101
18	B6	6	ACTA2	0.151046	0.00200193
18	B6	7	ACTA2	0.151023	-0.00168394
18	B6	8	ACTA2	0.15465	-0.00171951
18	B6	9	ACTA2	0.160709	0.000676366
18	B6	10	ACTA2	0.163854	0.00015774
18	B6	11	ACTA2	0.167229	-0.000130037
18	B6	12	ACTA2	0.182414	0.011392
18	B6	13	ACTA2	0.206016	0.0313313
18	B6	14	ACTA2	0.246639	0.0682913
18	B6	15	ACTA2	0.331155	0.149144
18	B6	16	ACTA2	0.482173	0.296499
18	B6	17	ACTA2	0.737335	0.547998
18	B6	18	ACTA2	1.14223	0.949234
18	B6	19	ACTA2	1.68475	1.48809
18	B6	20	ACTA2	2.26918	2.06885
18	B6	21	ACTA2	2.77361	2.56962
18	B6	22	ACTA2	3.12641	2.91876
18	B6	23	ACTA2	3.34325	3.13193
18	B6	24	ACTA2	3.48069	3.26572
18	B6	25	ACTA2	3.56332	3.34468
18	B6	26	ACTA2	3.60695	3.38464
18	B6	27	ACTA2	3.6373	3.41133
18	B6	28	ACTA2	3.65816	3.42853
18	B6	29	ACTA2	3.66303	3.42974
18	B6	30	ACTA2	3.66592	3.42896
18	B6	31	ACTA2	3.66468	3.42406
18	B6	32	ACTA2	3.6648	3.42052
18	B6	33	ACTA2	3.66988	3.42194
18	B6	34	ACTA2	3.66767	3.41606
18	B6	35	ACTA2	3.66006	3.40479
18	B6	36	ACTA2	3.65749	3.39855
18	B6	37	ACTA2	3.65796	3.39537
18	B6	38	ACTA2	3.65778	3.39152
18	B6	39	ACTA2	3.64952	3.3796
19	B7	1
19	B7	2
19	B7	3
19	B7	4
19	B7	5
19	B7	6
19	B7	7
19	B7	8
19	B7	9
19	B7	10
19	B7	11
19	B7	12
19	B7	13
19	B7	14
19	B7	15
19	B7	16
19	B7	17
19	B7	18
19	B7	19
19	B7	20
19	B7	21
19	B7	22
19	B7	23
19	B7	24
19	B7	25
19	B7	26
19	B7	27
19	B7	28
19	B7	29
19	B7	30
19	B7	31
19	B7	32
19	B7	33
19	B7	34
19	B7	35
19	B7	36
19	B7	37
19	B7	38
19	B7	39
20	B8	1
20	B8	2
20	B8	3
20	B8	4
20	B8	5
20	B8	6
20	B8	7
20	B8	8
20	B8	9
20	B8	10
20	B8	11
20	B8	12
20	B8	13
20	B8	14
20	B8	15
20	B8	16
20	B8	17
20	B8	18
20	B8	19
20	B8	20
20	B8	21
20	B8	22
20	B8	23
20	B8	24
20	B8	25
20	B8	26
20	B8	27
20	B8	28
20	B8	29
20	B8	30
20	B8	31
20	B8	32
20	B8	33
20	B8	34
20	B8	35
20	B8	36
20	B8	37
20	B8	38
20	B8	39
21	B9	1
21	B9	2
21	B9	3
21	B9	4
21	B9	5
21	B9	6
21	B9	7
21	B9	8
21	B9	9
21	B9	10
21	B9	11
21	B9	12
21	B9	13
21	B9	14
21	B9	15
21	B9	16
21	B9	17
21	B9	18
21	B9	19
21	B9	20
21	B9	21
21	B9	22
21	B9	23
21	B9	24
21	B9	25
21	B9	26
21	B9	27
21	B9	28
21	B9	29
21	B9	30
21	B9	31
21	B9	32
21	B9	33
21	B9	34
21	B9	35
21	B9	36
21	B9	37
21	B9	38
21	B9	39
22	B10	1
22	B10	2
22	B10	3
22	B10	4
22	B10	5
22	B10	6
22	B10	7
22	B10	8
22	B10	9
22	B10	10
22	B10	11
22	B10	12
22	B10	13
22	B10	14
22	B10	15
22	B10	16
22	B10	17
22	B10	18
22	B10	19
22	B10	20
22	B10	21
22	B10	22
22	B10	23
22	B10	24
22	B10	25
22	B10	26
22	B10	27
22	B10	28
22	B10	29
22	B10	30
22	B10	31
22	B10	32
22	B10	33
22	B10	34
22	B10	35
22	B10	36
22	B10	37
22	B10	38
22	B10	39
23	B11	1
23	B11	2
23	B11	3
23	B11	4
23	B11	5
23	B11	6
23	B11	7
23	B11	8
23	B11	9
23	B11	10
23	B11	11
23	B11	12
23	B11	13
23	B11	14
23	B11	15
23	B11	16
23	B11	17
23	B11	18
23	B11	19
23	B11	20
23	B11	21
23	B11	22
23	B11	23
23	B11	24
23	B11	25
23	B11	26
23	B11	27
23	B11	28
23	B11	29
23	B11	30
23	B11	31
23	B11	32
23	B11	33
23	B11	34
23	B11	35
23	B11	36
23	B11	37
23	B11	38
23	B11	39
24	B12	1
24	B12	2
24	B12	3
24	B12	4
24	B12	5
24	B12	6
24	B12	7
24	B12	8
24	B12	9
24	B12	10
24	B12	11
24	B12	12
24	B12	13
24	B12	14
24	B12	15
24	B12	16
24	B12	17
24	B12	18
24	B12	19
24	B12	20
24	B12	21
24	B12	22
24	B12	23
24	B12	24
24	B12	25
24	B12	26
24	B12	27
24	B12	28
24	B12	29
24	B12	30
24	B12	31
24	B12	32
24	B12	33
24	B12	34
24	B12	35
24	B12	36
24	B12	37
24	B12	38
24	B12	39
25	C1	1	GAPDH	0.078489	-0.000619119
25	C1	2	GAPDH	0.0806534	-0.000483759
25	C1	3	GAPDH	0.0838199	0.000653772
25	C1	4	GAPDH	0.0861849	0.000989828
25	C1	5	GAPDH	0.0863475	-0.000876492
25	C1	6	GAPDH	0.0883457	-0.000907324
25	C1	7	GAPDH	0.0917288	0.000446832
25	C1	8	GAPDH	0.0919999	-0.00131103
25	C1	9	GAPDH	0.0941179	-0.00122205
25	C1	10	GAPDH	0.0995954	0.00222646
25	C1	11	GAPDH	0.105543	0.00614466
25	C1	12	GAPDH	0.117911	0.0164838
25	C1	13	GAPDH	0.137559	0.0341035
25	C1	14	GAPDH	0.177856	0.0723716
25	C1	15	GAPDH	0.246539	0.139025
25	C1	16	GAPDH	0.379159	0.269616
25	C1	17	GAPDH	0.609725	0.498153
25	C1	18	GAPDH	0.959425	0.845824
25	C1	19	GAPDH	1.42486	1.30923
25	C1	20	GAPDH	1.924	1.80634
25	C1	21	GAPDH	2.35507	2.23538
25	C1	22	GAPDH	2.6627	2.54099
25	C1	23	GAPDH	2.87429	2.75054
25	C1	24	GAPDH	3.02022	2.89444
25	C1	25	GAPDH	3.12362	2.99582
25	C1	26	GAPDH	3.19562	3.06579
25	C1	27	GAPDH	3.24689	3.11503
25	C1	28	GAPDH	3.28428	3.15039
25	C1	29	GAPDH	3.31754	3.18162
25	C1	30	GAPDH	3.34394	3.20599
25	C1	31	GAPDH	3.36092	3.22094
25	C1	32	GAPDH	3.38172	3.23971
25	C1	33	GAPDH	3.39186	3.24783
25	C1	34	GAPDH	3.39413	3.24806
25	C1	35	GAPDH	3.38598	3.23789
25	C1	36	GAPDH	3.38624	3.23612
25	C1	37	GAPDH	3.38673	3.23458
25	C1	38	GAPDH	3.38736	3.23318
25	C1	39	GAPDH	3.38898	3.23277
26	C2	1	GAPDH	0.0710335	0.0026588
26	C2	2	GAPDH	0.0724695	0.00125207
26	C2	3	GAPDH	0.0773266	0.00326641
26	C2	4	GAPDH	0.0802604	0.0033575
26	C2	5	GAPDH	0.0792678	-0.000477878
26	C2	6	GAPDH	0.0790912	-0.00349717
26	C2	7	GAPDH	0.0821727	-0.00325843
26	C2	8	GAPDH	0.0835263	-0.00474757
26	C2	9	GAPDH	0.089311	-0.00180555
26	C2	10	GAPDH	0.0955661	0.00160683
26	C2	11	GAPDH	0.102358	0.00555585
26	C2	12	GAPDH	0.112801	0.0131565
26	C2	13	GAPDH	0.139491	0.0370036
26	C2	14	GAPDH	0.18552	0.0801897
26	C2	15	GAPDH	0.274227	0.166054
26	C2	16	GAPDH	0.433322	0.322306
26	C2	17	GAPDH	0.704176	0.590317
26	C2	18	GAPDH	1.11031	0.993604
26	C2	19	GAPDH	1.61989	1.50035
26	C2	20	GAPDH	2.14104	2.01865
26	C2	21	GAPDH	2.56852	2.4433
26	C2	22	GAPDH	2.86411	2.73604
26	C2	23	GAPDH	3.05917	2.92825
26	C2	24	GAPDH	3.18486	3.05111
26	C2	25	GAPDH	3.28364	3.14704
26	C2	26	GAPDH	3.34379	3.20435
26	C2	27	GAPDH	3.38923	3.24695
26	C2	28	GAPDH	3.42253	3.2774
26	C2	29	GAPDH	3.44444	3.29647
26	C2	30	GAPDH	3.46092	3.3101
26	C2	31	GAPDH	3.47383	3.32018
26	C2	32	GAPDH	3.48524	3.32875
26	C2	33	GAPDH	3.49546	3.33611
26	C2	34	GAPDH	3.49741	3.33523
26	C2	35	GAPDH	3.49923	3.33421
26	C2	36	GAPDH	3.49783	3.32996
26	C2	37	GAPDH	3.49968	3.32896
26	C2	38	GAPDH	3.49214	3.31858
26	C2	39	GAPDH	3.48486	3.30846
27	C3	1	GAPDH	0.0802866	-0.0021449
27	C3	2	GAPDH	0.0828011	-0.00272711
27	C3	3	GAPDH	0.0906553	0.00203045
27	C3	4	GAPDH	0.0931253	0.00140385
27	C3	5	GAPDH	0.0939504	-0.000867678
27	C3	6	GAPDH	0.0970529	-0.000861901
27	C3	7	GAPDH	0.099413	-0.00159842
27	C3	8	GAPDH	0.101899	-0.00220893
27	C3	9	GAPDH	0.105167	-0.00203767
27	C3	10	GAPDH	0.110842	0.000540794
27	C3	11	GAPDH	0.116997	0.0035995
27	C3	12	GAPDH	0.129068	0.0125738
27	C3	13	GAPDH	0.156093	0.0365018
27	C3	14	GAPDH	0.202135	0.0794468
27	C3	15	GAPDH	0.289357	0.163573
27	C3	16	GAPDH	0.44377	0.314889
27	C3	17	GAPDH	0.704393	0.572415
27	C3	18	GAPDH	1.101	0.965922
27	C3	19	GAPDH	1.61035	1.47218
27	C3	20	GAPDH	2.15015	2.00888
27	C3	21	GAPDH	2.59821	2.45385
27	C3	22	GAPDH	2.91455	2.76709
27	C3	23	GAPDH	3.12018	2.96962
27	C3	24	GAPDH	3.26139	3.10774
27	C3	25	GAPDH	3.36436	3.20761
27	C3	26	GAPDH	3.43513	3.27528
27	C3	27	GAPDH	3.48188	3.31894
27	C3	28	GAPDH	3.51768	3.35164
27	C3	29	GAPDH	3.5482	3.37906
27	C3	30	GAPDH	3.57507	3.40283
27	C3	31	GAPDH	3.59237	3.41704
27	C3	32	GAPDH	3.59906	3.42063
27	C3	33	GAPDH	3.59934	3.41781
27	C3	34	GAPDH	3.59966	3.41504
27	C3	35	GAPDH	3.60348	3.41576
27	C3	36	GAPDH	3.60321	3.4124
27	C3	37	GAPDH	3.60456	3.41065
27	C3	38	GAPDH	3.59876	3.40175
27	C3	39	GAPDH	3.59942	3.39931
28	C4	1	ACTA2	0.0473131	0.00158713
28	C4	2	ACTA2	0.0500554	0.00180784
28	C4	3	ACTA2	0.0536828	0.00291357
28	C4	4	ACTA2	0.0547735	0.00148265
28	C4	5	ACTA2	0.054978	-0.000834405
28	C4	6	ACTA2	0.0576162	-0.000717825
28	C4	7	ACTA2	0.0576234	-0.00323231
28	C4	8	ACTA2	0.0594432	-0.00393406
28	C4	9	ACTA2	0.0659895	9.06088e-05
28	C4	10	ACTA2	0.0695284	0.00110786
28	C4	11	ACTA2	0.0724168	0.00147467
28	C4	12	ACTA2	0.075113	0.00164924
28	C4	13	ACTA2	0.0871034	0.011118
28	C4	14	ACTA2	0.104225	0.0257178
28	C4	15	ACTA2	0.134591	0.0535626
28	C4	16	ACTA2	0.195644	0.112094
28	C4	17	ACTA2	0.309623	0.223551
28	C4	18	ACTA2	0.513319	0.424726
28	C4	19	ACTA2	0.853606	0.762491
28	C4	20	ACTA2	1.34901	1.25538
28	C4	21	ACTA2	1.95173	1.85557
28	C4	22	ACTA2	2.52819	2.42951
28	C4	23	ACTA2	2.97406	2.87285
28	C4	24	ACTA2	3.25521	3.15148
28	C4	25	ACTA2	3.42456	3.31831
28	C4	26	ACTA2	3.52168	3.41291
28	C4	27	ACTA2	3.58645	3.47516
28	C4	28	ACTA2	3.62912	3.51531
28	C4	29	ACTA2	3.6491	3.53276
28	C4	30	ACTA2	3.66002	3.54117
28	C4	31	ACTA2	3.65696	3.53558
28	C4	32	ACTA2	3.65725	3.53335
28	C4	33	ACTA2	3.66622	3.5398
28	C4	34	ACTA2	3.66631	3.53737
28	C4	35	ACTA2	3.66435	3.53289
28	C4	36	ACTA2	3.66781	3.53383
28	C4	37	ACTA2	3.66607	3.52957
28	C4	38	ACTA2	3.65805	3.51902
28	C4	39	ACTA2	3.65356	3.51201
29	C5	1	ACTA2	0.47286	0.0146668
29	C5	2	ACTA2	0.472124	0.0128367
29	C5	3	ACTA2	0.464235	0.00385354
29	C5	4	ACTA2	0.460853	-0.000621961
29	C5	5	ACTA2	0.460567	-0.00200255
29	C5	6	ACTA2	0.462557	-0.00110613
29	C5	7	ACTA2	0.464679	-7.78886e-05
29	C5	8	ACTA2	0.465227	-0.000624075
29	C5	9	ACTA2	0.465296	-0.0016496
29	C5	10	ACTA2	0.467005	-0.00103386
29	C5	11	ACTA2	0.469984	0.000850724
29	C5	12	ACTA2	0.472639	0.0024118
29	C5	13	ACTA2	0.479821	0.00849964
29	C5	14	ACTA2	0.492485	0.0200693
29	C5	15	ACTA2	0.52152	0.0480108
29	C5	16	ACTA2	0.579066	0.104463
29	C5	17	ACTA2	0.683673	0.207975
29	C5	18	ACTA2	0.874944	0.398152
29	C5	19	ACTA2	1.19419	0.716305
29	C5	20	ACTA2	1.66539	1.18641
29	C5	21	ACTA2	2.24409	1.76402
29	C5	22	ACTA2	2.81289	2.33172
29	C5	23	ACTA2	3.24752	2.76526
29	C5	24	ACTA2	3.53439	3.05104
29	C5	25	ACTA2	3.7117	3.22725
29	C5	26	ACTA2	3.81309	3.32754
29	C5	27	ACTA2	3.8784	3.39177
29	C5	28	ACTA2	3.91657	3.42884
29	C5	29	ACTA2	3.93869	3.44986
29	C5	30	ACTA2	3.95103	3.46111
29	C5	31	ACTA2	3.95876	3.46775
29	C5	32	ACTA2	3.96131	3.4692
29	C5	33	ACTA2	3.95738	3.46418
29	C5	34	ACTA2	3.95167	3.45738
29	C5	35	ACTA2	3.95447	3.45908
29	C5	36	ACTA2	3.95425	3.45777
29	C5	37	ACTA2	3.95486	3.45729
29	C5	38	ACTA2	3.94845	3.44978
29	C5	39	ACTA2	3.95042	3.45066
30	C6	1	ACTA2	0.0493748	-0.00195326
30	C6	2	ACTA2	0.0537904	-0.000244607
30	C6	3	ACTA2	0.0581941	0.00145217
30	C6	4	ACTA2	0.0593968	-5.20725e-05
30	C6	5	ACTA2	0.0625016	0.000345835
30	C6	6	ACTA2	0.0646103	-0.000252385
30	C6	7	ACTA2	0.0671177	-0.000451873
30	C6	8	ACTA2	0.0686858	-0.00159064
30	C6	9	ACTA2	0.0711933	-0.00179011
30	C6	10	ACTA2	0.0752096	-0.000480708
30	C6	11	ACTA2	0.0797914	0.00139421
30	C6	12	ACTA2	0.0825297	0.00142558
30	C6	13	ACTA2	0.0905684	0.00675732
30	C6	14	ACTA2	0.109943	0.023425
30	C6	15	ACTA2	0.142823	0.0535985
30	C6	16	ACTA2	0.200872	0.10894
30	C6	17	ACTA2	0.315356	0.220718
30	C6	18	ACTA2	0.523288	0.425942
30	C6	19	ACTA2	0.866543	0.76649
30	C6	20	ACTA2	1.35959	1.25683
30	C6	21	ACTA2	1.95054	1.84507
30	C6	22	ACTA2	2.52111	2.41293
30	C6	23	ACTA2	2.95794	2.84706
30	C6	24	ACTA2	3.24082	3.12723
30	C6	25	ACTA2	3.41077	3.29448
30	C6	26	ACTA2	3.50865	3.38965
30	C6	27	ACTA2	3.56785	3.44614
30	C6	28	ACTA2	3.60715	3.48274
30	C6	29	ACTA2	3.6284	3.50128
30	C6	30	ACTA2	3.63972	3.50989
30	C6	31	ACTA2	3.6504	3.51787
30	C6	32	ACTA2	3.65233	3.51708
30	C6	33	ACTA2	3.64663	3.50868
30	C6	34	ACTA2	3.6458	3.50514
30	C6	35	ACTA2	3.64827	3.50491
30	C6	36	ACTA2	3.64847	3.5024
30	C6	37	ACTA2	3.64814	3.49936
30	C6	38	ACTA2	3.6374	3.48592
30	C6	39	ACTA2	3.63179	3.4776
31	C7	1
31	C7	2
31	C7	3
31	C7	4
31	C7	5
31	C7	6
31	C7	7
31	C7	8
31	C7	9
31	C7	10
31	C7	11
31	C7	12
31	C7	13
31	C7	14
31	C7	15
31	C7	16
31	C7	17
31	C7	18
31	C7	19
31	C7	20
31	C7	21
31	C7	22
31	C7	23
31	C7	24
31	C7	25
31	C7	26
31	C7	27
31	C7	28
31	C7	29
31	C7	30
31	C7	31
31	C7	32
31	C7	33
31	C7	34
31	C7	35
31	C7	36
31	C7	37
31	C7	38
31	C7	39
32	C8	1
32	C8	2
32	C8	3
32	C8	4
32	C8	5
32	C8	6
32	C8	7
32	C8	8
32	C8	9
32	C8	10
32	C8	11
32	C8	12
32	C8	13
32	C8	14
32	C8	15
32	C8	16
32	C8	17
32	C8	18
32	C8	19
32	C8	20
32	C8	21
32	C8	22
32	C8	23
32	C8	24
32	C8	25
32	C8	26
32	C8	27
32	C8	28
32	C8	29
32	C8	30
32	C8	31
32	C8	32
32	C8	33
32	C8	34
32	C8	35
32	C8	36
32	C8	37
32	C8	38
32	C8	39
33	C9	1
33	C9	2
33	C9	3
33	C9	4
33	C9	5
33	C9	6
33	C9	7
33	C9	8
33	C9	9
33	C9	10
33	C9	11
33	C9	12
33	C9	13
33	C9	14
33	C9	15
33	C9	16
33	C9	17
33	C9	18
33	C9	19
33	C9	20
33	C9	21
33	C9	22
33	C9	23
33	C9	24
33	C9	25
33	C9	26
33	C9	27
33	C9	28
33	C9	29
33	C9	30
33	C9	31
33	C9	32
33	C9	33
33	C9	34
33	C9	35
33	C9	36
33	C9	37
33	C9	38
33	C9	39
34	C10	1
34	C10	2
34	C10	3
34	C10	4
34	C10	5
34	C10	6
34	C10	7
34	C10	8
34	C10	9
34	C10	10
34	C10	11
34	C10	12
34	C10	13
34	C10	14
34	C10	15
34	C10	16
34	C10	17
34	C10	18
34	C10	19
34	C10	20
34	C10	21
34	C10	22
34	C10	23
34	C10	24
34	C10	25
34	C10	26
34	C10	27
34	C10	28
34	C10	29
34	C10	30
34	C10	31
34	C10	32
34	C10	33
34	C10	34
34	C10	35
34	C10	36
34	C10	37
34	C10	38
34	C10	39
35	C11	1
35	C11	2
35	C11	3
35	C11	4
35	C11	5
35	C11	6
35	C11	7
35	C11	8
35	C11	9
35	C11	10
35	C11	11
35	C11	12
35	C11	13
35	C11	14
35	C11	15
35	C11	16
35	C11	17
35	C11	18
35	C11	19
35	C11	20
35	C11	21
35	C11	22
35	C11	23
35	C11	24
35	C11	25
35	C11	26
35	C11	27
35	C11	28
35	C11	29
35	C11	30
35	C11	31
35	C11	32
35	C11	33
35	C11	34
35	C11	35
35	C11	36
35	C11	37
35	C11	38
35	C11	39
36	C12	1
36	C12	2
36	C12	3
36	C12	4
36	C12	5
36	C12	6
36	C12	7
36	C12	8
36	C12	9
36	C12	10
36	C12	11
36	C12	12
36	C12	13
36	C12	14
36	C12	15
36	C12	16
36	C12	17
36	C12	18
36	C12	19
36	C12	20
36	C12	21
36	C12	22
36	C12	23
36	C12	24
36	C12	25
36	C12	26
36	C12	27
36	C12	28
36	C12	29
36	C12	30
36	C12	31
36	C12	32
36	C12	33
36	C12	34
36	C12	35
36	C12	36
36	C12	37
36	C12	38
36	C12	39
37	D1	1	GAPDH	0.0634868	-0.00133685
37	D1	2	GAPDH	0.0660548	-0.000526271
37	D1	3	GAPDH	0.0704386	0.00210001
37	D1	4	GAPDH	0.0709795	0.000883408
37	D1	5	GAPDH	0.0717767	-7.68487e-05
37	D1	6	GAPDH	0.0722142	-0.00139686
37	D1	7	GAPDH	0.0720359	-0.00333258
37	D1	8	GAPDH	0.0747979	-0.0023281
37	D1	9	GAPDH	0.0795086	0.000625092
37	D1	10	GAPDH	0.0841668	0.00352587
37	D1	11	GAPDH	0.0887089	0.00631044
37	D1	12	GAPDH	0.102458	0.0183023
37	D1	13	GAPDH	0.126247	0.0403337
37	D1	14	GAPDH	0.164801	0.0771304
37	D1	15	GAPDH	0.242702	0.153274
37	D1	16	GAPDH	0.3858	0.294614
37	D1	17	GAPDH	0.635314	0.542371
37	D1	18	GAPDH	1.00996	0.91526
37	D1	19	GAPDH	1.50277	1.40631
37	D1	20	GAPDH	2.02525	1.92704
37	D1	21	GAPDH	2.47047	2.37049
37	D1	22	GAPDH	2.7827	2.68097
37	D1	23	GAPDH	2.99249	2.889
37	D1	24	GAPDH	3.13449	3.02924
37	D1	25	GAPDH	3.2241	3.1171
37	D1	26	GAPDH	3.29171	3.18295
37	D1	27	GAPDH	3.34104	3.23052
37	D1	28	GAPDH	3.37933	3.26706
37	D1	29	GAPDH	3.40949	3.29546
37	D1	30	GAPDH	3.42738	3.31159
37	D1	31	GAPDH	3.4458	3.32825
37	D1	32	GAPDH	3.45405	3.33474
37	D1	33	GAPDH	3.45819	3.33712
37	D1	34	GAPDH	3.45981	3.33699
37	D1	35	GAPDH	3.45759	3.33301
37	D1	36	GAPDH	3.45552	3.32918
37	D1	37	GAPDH	3.45807	3.32998
37	D1	38	GAPDH	3.44918	3.31933
37	D1	39	GAPDH	3.44867	3.31706
38	D2	1	GAPDH	0.0750099	0.00771895
38	D2	2	GAPDH	0.074063	0.00367951
38	D2	3	GAPDH	0.0747202	0.00124415
38	D2	4	GAPDH	0.0758985	-0.000670158
38	D2	5	GAPDH	0.0797139	5.2662e-05
38	D2	6	GAPDH	0.0826572	-9.66982e-05
38	D2	7	GAPDH	0.0852753	-0.000571179
38	D2	8	GAPDH	0.0875513	-0.00138777
38	D2	9	GAPDH	0.0919561	-7.55337e-05
38	D2	10	GAPDH	0.0966288	0.00150453
38	D2	11	GAPDH	0.103279	0.00506252
38	D2	12	GAPDH	0.117912	0.0166024
38	D2	13	GAPDH	0.143661	0.039259
38	D2	14	GAPDH	0.193411	0.0859167
38	D2	15	GAPDH	0.285171	0.174584
38	D2	16	GAPDH	0.445657	0.331977
38	D2	17	GAPDH	0.718328	0.601556
38	D2	18	GAPDH	1.12236	1.0025
38	D2	19	GAPDH	1.63977	1.51681
38	D2	20	GAPDH	2.16339	2.03734
38	D2	21	GAPDH	2.59568	2.46654
38	D2	22	GAPDH	2.89204	2.75981
38	D2	23	GAPDH	3.08771	2.95238
38	D2	24	GAPDH	3.2218	3.08338
38	D2	25	GAPDH	3.31395	3.17244
38	D2	26	GAPDH	3.38572	3.24112
38	D2	27	GAPDH	3.44046	3.29276
38	D2	28	GAPDH	3.47509	3.3243
38	D2	29	GAPDH	3.49936	3.34547
38	D2	30	GAPDH	3.51909	3.36212
38	D2	31	GAPDH	3.53547	3.3754
38	D2	32	GAPDH	3.55113	3.38796
38	D2	33	GAPDH	3.56225	3.39599
38	D2	34	GAPDH	3.56286	3.39351
38	D2	35	GAPDH	3.55613	3.38369
38	D2	36	GAPDH	3.5478	3.37227
38	D2	37	GAPDH	3.5525	3.37387
38	D2	38	GAPDH	3.54684	3.36513
38	D2	39	GAPDH	3.54284	3.35803
39	D3	1	GAPDH	0.0846487	0.00210992
39	D3	2	GAPDH	0.0859899	0.000796049
39	D3	3	GAPDH	0.0882701	0.000421148
39	D3	4	GAPDH	0.0893775	-0.00112658
39	D3	5	GAPDH	0.0936932	0.000534062
39	D3	6	GAPDH	0.0950063	-0.000807902
39	D3	7	GAPDH	0.0992807	0.000811396
39	D3	8	GAPDH	0.10224	0.00111524
39	D3	9	GAPDH	0.103488	-0.000291922
39	D3	10	GAPDH	0.105779	-0.000655439
39	D3	11	GAPDH	0.110148	0.00105821
39	D3	12	GAPDH	0.122737	0.0109918
39	D3	13	GAPDH	0.146119	0.0317188
39	D3	14	GAPDH	0.185722	0.0686669
39	D3	15	GAPDH	0.267514	0.147803
39	D3	16	GAPDH	0.421233	0.298868
39	D3	17	GAPDH	0.672434	0.547414
39	D3	18	GAPDH	1.05995	0.932279
39	D3	19	GAPDH	1.57668	1.44635
39	D3	20	GAPDH	2.13014	1.99716
39	D3	21	GAPDH	2.60202	2.46638
39	D3	22	GAPDH	2.93341	2.79512
39	D3	23	GAPDH	3.14934	3.00839
39	D3	24	GAPDH	3.30025	3.15665
39	D3	25	GAPDH	3.40724	3.26098
39	D3	26	GAPDH	3.48179	3.33287
39	D3	27	GAPDH	3.53359	3.38202
39	D3	28	GAPDH	3.56277	3.40854
39	D3	29	GAPDH	3.59005	3.43317
39	D3	30	GAPDH	3.60951	3.44998
39	D3	31	GAPDH	3.63046	3.46827
39	D3	32	GAPDH	3.64057	3.47573
39	D3	33	GAPDH	3.64832	3.48082
39	D3	34	GAPDH	3.65394	3.48378
39	D3	35	GAPDH	3.65238	3.47957
39	D3	36	GAPDH	3.64866	3.47319
39	D3	37	GAPDH	3.64577	3.46765
39	D3	38	GAPDH	3.64222	3.46144
39	D3	39	GAPDH	3.6377	3.45427
40	D4	1	ACTA2	0.0449771	-0.00129742
40	D4	2	ACTA2	0.0467388	-0.00196731
40	D4	3	ACTA2	0.0515615	0.000423804
40	D4	4	ACTA2	0.0536079	3.85044e-05
40	D4	5	ACTA2	0.0565199	0.000518936
40	D4	6	ACTA2	0.059651	0.00121837
40	D4	7	ACTA2	0.0598966	-0.000967604
40	D4	8	ACTA2	0.0620653	-0.00123057
40	D4	9	ACTA2	0.0638835	-0.00184402
40	D4	10	ACTA2	0.0680722	-8.68873e-05
40	D4	11	ACTA2	0.0709918	0.000401073
40	D4	12	ACTA2	0.0745507	0.00152839
40	D4	13	ACTA2	0.0845285	0.00907451
40	D4	14	ACTA2	0.100746	0.0228608
40	D4	15	ACTA2	0.132375	0.0520575
40	D4	16	ACTA2	0.19026	0.107511
40	D4	17	ACTA2	0.300561	0.21538
40	D4	18	ACTA2	0.492004	0.404392
40	D4	19	ACTA2	0.819329	0.729285
40	D4	20	ACTA2	1.2955	1.20302
40	D4	21	ACTA2	1.88181	1.78691
40	D4	22	ACTA2	2.45321	2.35588
40	D4	23	ACTA2	2.89263	2.79286
40	D4	24	ACTA2	3.18805	3.08585
40	D4	25	ACTA2	3.36423	3.2596
40	D4	26	ACTA2	3.47071	3.36365
40	D4	27	ACTA2	3.53232	3.42282
40	D4	28	ACTA2	3.56795	3.45602
40	D4	29	ACTA2	3.59056	3.4762
40	D4	30	ACTA2	3.60793	3.49114
40	D4	31	ACTA2	3.61063	3.49141
40	D4	32	ACTA2	3.60711	3.48546
40	D4	33	ACTA2	3.60783	3.48375
40	D4	34	ACTA2	3.61097	3.48445
40	D4	35	ACTA2	3.61269	3.48374
40	D4	36	ACTA2	3.61004	3.47866
40	D4	37	ACTA2	3.60076	3.46694
40	D4	38	ACTA2	3.59644	3.46019
40	D4	39	ACTA2	3.59999	3.46131
41	D5	1	ACTA2	0.0380885	-0.000912808
41	D5	2	ACTA2	0.0397285	-0.00180702
41	D5	3	ACTA2	0.0435691	-0.000500686
41	D5	4	ACTA2	0.0473191	0.000715132
41	D5	5	ACTA2	0.0487879	-0.000350344
41	D5	6	ACTA2	0.052913	0.00124057
41	D5	7	ACTA2	0.0541096	-9.70429e-05
41	D5	8	ACTA2	0.05641	-0.000330851
41	D5	9	ACTA2	0.057898	-0.00137707
41	D5	10	ACTA2	0.061065	-0.000744381
41	D5	11	ACTA2	0.0655663	0.00122272
41	D5	12	ACTA2	0.0670998	0.000221956
41	D5	13	ACTA2	0.0767554	0.00734336
41	D5	14	ACTA2	0.0944366	0.0224903
41	D5	15	ACTA2	0.127267	0.0527864
41	D5	16	ACTA2	0.187475	0.110461
41	D5	17	ACTA2	0.299208	0.219659
41	D5	18	ACTA2	0.502954	0.420871
41	D5	19	ACTA2	0.83998	0.755362
41	D5	20	ACTA2	1.33054	1.24339
41	D5	21	ACTA2	1.93315	1.84346
41	D5	22	ACTA2	2.51445	2.42223
41	D5	23	ACTA2	2.95667	2.86192
41	D5	24	ACTA2	3.24616	3.14887
41	D5	25	ACTA2	3.41706	3.31724
41	D5	26	ACTA2	3.52752	3.42516
41	D5	27	ACTA2	3.59018	3.48529
41	D5	28	ACTA2	3.62476	3.51734
41	D5	29	ACTA2	3.64407	3.53411
41	D5	30	ACTA2	3.65356	3.54107
41	D5	31	ACTA2	3.66159	3.54656
41	D5	32	ACTA2	3.66418	3.54661
41	D5	33	ACTA2	3.67202	3.55192
41	D5	34	ACTA2	3.66906	3.54643
41	D5	35	ACTA2	3.65855	3.53338
41	D5	36	ACTA2	3.66236	3.53466
41	D5	37	ACTA2	3.65394	3.52371
41	D5	38	ACTA2	3.64523	3.51246
41	D5	39	ACTA2	3.6442	3.5089
42	D6	1	ACTA2	0.0424589	-0.000428251
42	D6	2	ACTA2	0.0424271	-0.00333115
42	D6	3	ACTA2	0.0493138	0.000684463
42	D6	4	ACTA2	0.0525055	0.001005
42	D6	5	ACTA2	0.0533166	-0.00105501
42	D6	6	ACTA2	0.057655	0.000412301
42	D6	7	ACTA2	0.0603026	0.00018878
42	D6	8	ACTA2	0.0616894	-0.00129552
42	D6	9	ACTA2	0.0633682	-0.00248783
42	D6	10	ACTA2	0.0700466	0.00131948
42	D6	11	ACTA2	0.071372	-0.000226236
42	D6	12	ACTA2	0.0759239	0.00145456
42	D6	13	ACTA2	0.0854883	0.00814792
42	D6	14	ACTA2	0.101484	0.0212721
42	D6	15	ACTA2	0.132019	0.0489368
42	D6	16	ACTA2	0.195513	0.109559
42	D6	17	ACTA2	0.311328	0.222503
42	D6	18	ACTA2	0.513167	0.421471
42	D6	19	ACTA2	0.847218	0.752651
42	D6	20	ACTA2	1.3317	1.23426
42	D6	21	ACTA2	1.91953	1.81922
42	D6	22	ACTA2	2.49155	2.38837
42	D6	23	ACTA2	2.92646	2.82041
42	D6	24	ACTA2	3.20749	3.09857
42	D6	25	ACTA2	3.382	3.27021
42	D6	26	ACTA2	3.48809	3.37343
42	D6	27	ACTA2	3.54808	3.43055
42	D6	28	ACTA2	3.58918	3.46877
42	D6	29	ACTA2	3.61531	3.49204
42	D6	30	ACTA2	3.62774	3.50159
42	D6	31	ACTA2	3.63419	3.50517
42	D6	32	ACTA2	3.63865	3.50676
42	D6	33	ACTA2	3.63526	3.5005
42	D6	34	ACTA2	3.6312	3.49356
42	D6	35	ACTA2	3.63085	3.49034
42	D6	36	ACTA2	3.63438	3.49101
42	D6	37	ACTA2	3.62586	3.47961
42	D6	38	ACTA2	3.62171	3.47259
42	D6	39	ACTA2	3.61618	3.46419
43	D7	1
43	D7	2
43	D7	3
43	D7	4
43	D7	5
43	D7	6
43	D7	7
43	D7	8
43	D7	9
43	D7	10
43	D7	11
43	D7	12
43	D7	13
43	D7	14
43	D7	15
43	D7	16
43	D7	17
43	D7	18
43	D7	19
43	D7	20
43	D7	21
43	D7	22
43	D7	23
43	D7	24
43	D7	25
43	D7	26
43	D7	27
43	D7	28
43	D7	29
43	D7	30
43	D7	31
43	D7	32
43	D7	33
43	D7	34
43	D7	35
43	D7	36
43	D7	37
43	D7	38
43	D7	39
44	D8	1
44	D8	2
44	D8	3
44	D8	4
44	D8	5
44	D8	6
44	D8	7
44	D8	8
44	D8	9
44	D8	10
44	D8	11
44	D8	12
44	D8	13
44	D8	14
44	D8	15
44	D8	16
44	D8	17
44	D8	18
44	D8	19
44	D8	20
44	D8	21
44	D8	22
44	D8	23
44	D8	24
44	D8	25
44	D8	26
44	D8	27
44	D8	28
44	D8	29
44	D8	30
44	D8	31
44	D8	32
44	D8	33
44	D8	34
44	D8	35
44	D8	36
44	D8	37
44	D8	38
44	D8	39
45	D9	1
45	D9	2
45	D9	3
45	D9	4
45	D9	5
45	D9	6
45	D9	7
45	D9	8
45	D9	9
45	D9	10
45	D9	11
45	D9	12
45	D9	13
45	D9	14
45	D9	15
45	D9	16
45	D9	17
45	D9	18
45	D9	19
45	D9	20
45	D9	21
45	D9	22
45	D9	23
45	D9	24
45	D9	25
45	D9	26
45	D9	27
45	D9	28
45	D9	29
45	D9	30
45	D9	31
45	D9	32
45	D9	33
45	D9	34
45	D9	35
45	D9	36
45	D9	37
45	D9	38
45	D9	39
46	D10	1
46	D10	2
46	D10	3
46	D10	4
46	D10	5
46	D10	6
46	D10	7
46	D10	8
46	D10	9
46	D10	10
46	D10	11
46	D10	12
46	D10	13
46	D10	14
46	D10	15
46	D10	16
46	D10	17
46	D10	18
46	D10	19
46	D10	20
46	D10	21
46	D10	22
46	D10	23
46	D10	24
46	D10	25
46	D10	26
46	D10	27
46	D10	28
46	D10	29
46	D10	30
46	D10	31
46	D10	32
46	D10	33
46	D10	34
46	D10	35
46	D10	36
46	D10	37
46	D10	38
46	D10	39
47	D11	1
47	D11	2
47	D11	3
47	D11	4
47	D11	5
47	D11	6
47	D11	7
47	D11	8
47	D11	9
47	D11	10
47	D11	11
47	D11	12
47	D11	13
47	D11	14
47	D11	15
47	D11	16
47	D11	17
47	D11	18
47	D11	19
47	D11	20
47	D11	21
47	D11	22
47	D11	23
47	D11	24
47	D11	25
47	D11	26
47	D11	27
47	D11	28
47	D11	29
47	D11	30
47	D11	31
47	D11	32
47	D11	33
47	D11	34
47	D11	35
47	D11	36
47	D11	37
47	D11	38
47	D11	39
48	D12	1
48	D12	2
48	D12	3
48	D12	4
48	D12	5
48	D12	6
48	D12	7
48	D12	8
48	D12	9
48	D12	10
48	D12	11
48	D12	12
48	D12	13
48	D12	14
48	D12	15
48	D12	16
48	D12	17
48	D12	18
48	D12	19
48	D12	20
48	D12	21
48	D12	22
48	D12	23
48	D12	24
48	D12	25
48	D12	26
48	D12	27
48	D12	28
48	D12	29
48	D12	30
48	D12	31
48	D12	32
48	D12	33
48	D12	34
48	D12	35
48	D12	36
48	D12	37
48	D12	38
48	D12	39
49	E1	1	GAPDH	-0.00107942	0.00341894
49	E1	2	GAPDH	0.000325125	0.00250079
49	E1	3	GAPDH	0.00104578	0.000898759
49	E1	4	GAPDH	0.00275377	0.000284058
49	E1	5	GAPDH	0.00415444	-0.000637966
49	E1	6	GAPDH	0.007364	0.000248901
49	E1	7	GAPDH	0.00810325	-0.00133454
49	E1	8	GAPDH	0.0108865	-0.00087402
49	E1	9	GAPDH	0.0140334	-4.97561e-05
49	E1	10	GAPDH	0.0178704	0.00146457
49	E1	11	GAPDH	0.0232786	0.00455001
49	E1	12	GAPDH	0.0352918	0.0142405
49	E1	13	GAPDH	0.0565792	0.0332053
49	E1	14	GAPDH	0.100492	0.0747953
49	E1	15	GAPDH	0.178143	0.150123
49	E1	16	GAPDH	0.319041	0.288699
49	E1	17	GAPDH	0.564981	0.532316
49	E1	18	GAPDH	0.939147	0.90416
49	E1	19	GAPDH	1.43309	1.39578
49	E1	20	GAPDH	1.96317	1.92354
49	E1	21	GAPDH	2.4168	2.37484
49	E1	22	GAPDH	2.73922	2.69494
49	E1	23	GAPDH	2.94575	2.89915
49	E1	24	GAPDH	3.07889	3.02997
49	E1	25	GAPDH	3.17965	3.1284
49	E1	26	GAPDH	3.25123	3.19766
49	E1	27	GAPDH	3.29798	3.24209
49	E1	28	GAPDH	3.3404	3.28218
49	E1	29	GAPDH	3.37787	3.31734
49	E1	30	GAPDH	3.3986	3.33574
49	E1	31	GAPDH	3.4094	3.34422
49	E1	32	GAPDH	3.41873	3.35122
49	E1	33	GAPDH	3.41838	3.34855
49	E1	34	GAPDH	3.42232	3.35017
49	E1	35	GAPDH	3.4288	3.35433
49	E1	36	GAPDH	3.42206	3.34527
49	E1	37	GAPDH	3.42263	3.34351
49	E1	38	GAPDH	3.41617	3.33473
49	E1	39	GAPDH	3.41208	3.32831
50	E2	1	GAPDH	0.0532951	-0.0016104
50	E2	2	GAPDH	0.0538173	-0.0033612
50	E2	3	GAPDH	0.059156	-0.000295532
50	E2	4	GAPDH	0.0630793	0.00135479
50	E2	5	GAPDH	0.0658121	0.00181459
50	E2	6	GAPDH	0.0670319	0.000761438
50	E2	7	GAPDH	0.0670131	-0.00153039
50	E2	8	GAPDH	0.0676329	-0.0031836
50	E2	9	GAPDH	0.0703096	-0.00277988
50	E2	10	GAPDH	0.0747806	-0.000581856
50	E2	11	GAPDH	0.0820759	0.00444045
50	E2	12	GAPDH	0.0900111	0.0101027
50	E2	13	GAPDH	0.116251	0.0340698
50	E2	14	GAPDH	0.162896	0.0784412
50	E2	15	GAPDH	0.24548	0.158753
50	E2	16	GAPDH	0.397967	0.308967
50	E2	17	GAPDH	0.654466	0.563193
50	E2	18	GAPDH	1.04258	0.949033
50	E2	19	GAPDH	1.55327	1.45745
50	E2	20	GAPDH	2.09787	1.99978
50	E2	21	GAPDH	2.55109	2.45072
50	E2	22	GAPDH	2.87764	2.775
50	E2	23	GAPDH	3.09233	2.98742
50	E2	24	GAPDH	3.23305	3.12586
50	E2	25	GAPDH	3.33299	3.22354
50	E2	26	GAPDH	3.39836	3.28663
50	E2	27	GAPDH	3.45173	3.33773
50	E2	28	GAPDH	3.49237	3.37609
50	E2	29	GAPDH	3.52334	3.40479
50	E2	30	GAPDH	3.54532	3.4245
50	E2	31	GAPDH	3.56035	3.43726
50	E2	32	GAPDH	3.57312	3.44775
50	E2	33	GAPDH	3.57708	3.44944
50	E2	34	GAPDH	3.5798	3.44988
50	E2	35	GAPDH	3.58672	3.45453
50	E2	36	GAPDH	3.58348	3.44902
50	E2	37	GAPDH	3.57802	3.44128
50	E2	38	GAPDH	3.5741	3.43509
50	E2	39	GAPDH	3.57229	3.43101
51	E3	1	GAPDH	0.0335352	-0.00189705
51	E3	2	GAPDH	0.0339646	-0.00368308
51	E3	3	GAPDH	0.0387981	-0.00106496
51	E3	4	GAPDH	0.0421032	2.46959e-05
51	E3	5	GAPDH	0.0466471	0.00235321
[truncated: 1,789 more rows]

## Sheet: Results
Block Type	96-Well 0.2-mL Block
Calibration Background is expired	No
Calibration Background performed on	12-13-2022
Calibration Pure Dye ABY is expired	No
Calibration Pure Dye ABY performed on	12-13-2022
Calibration Pure Dye CY5 is expired	No
Calibration Pure Dye CY5 performed on	12-13-2022
Calibration Pure Dye FAM is expired	No
Calibration Pure Dye FAM performed on	12-13-2022
Calibration Pure Dye JUN is expired	No
Calibration Pure Dye JUN performed on	12-13-2022
Calibration Pure Dye MUSTANG PURPLE is expired	No
Calibration Pure Dye MUSTANG PURPLE performed on	12-13-2022
Calibration Pure Dye NED is expired	No
Calibration Pure Dye NED performed on	12-13-2022
Calibration Pure Dye ROX is expired	No
Calibration Pure Dye ROX performed on	12-13-2022
Calibration Pure Dye SYBR is expired	No
Calibration Pure Dye SYBR performed on	12-13-2022
Calibration Pure Dye TAMRA is expired	No
Calibration Pure Dye TAMRA performed on	12-13-2022
Calibration Pure Dye VIC is expired	No
Calibration Pure Dye VIC performed on	12-13-2022
Calibration ROI is expired	No
Calibration ROI performed on	12-13-2022
Calibration Uniformity is expired	No
Calibration Uniformity performed on	12-13-2022
Chemistry	SYBR_GREEN
Date Created	2023-06-23 18:36:08 PM CST
Experiment Barcode
Experiment File Name	D:\WSF\2023-06-23_wsf2.eds
Experiment Name	2023-06-23_wsf2
Experiment Run End Time	2023-06-23 18:29:57 PM CST
Experiment Type	Standard Curve
Instrument Name	272529144
Instrument Serial Number	272529144
Instrument Type	QuantStudio™ 5 System
Passive Reference	ROX
Post-read Stage/Step
Pre-read Stage/Step
Quantification Cycle Method	Ct
Signal Smoothing On	true
Stage where Melt Analysis is performed	Stage3
Stage/ Cycle where Ct Analysis is performed	Stage2, Step2
Well	Well Position	Omit	Sample Name	Target Name	Task	Reporter	Quencher	CT	Ct Mean	Ct SD	Quantity	Quantity Mean	Quantity SD	Y-Intercept	R(superscript 2)	Slope	Efficiency	Automatic Ct Threshold	Ct Threshold	Automatic Baseline	Baseline Start	Baseline End	Amp Status	Comments	Cq Conf	Tm1	Tm2	Tm3	Tm4
1	A1	false	siNC	GAPDH	UNKNOWN	SYBR	None	16.376	16.2296	0.126842								true	0.333784	true	3	11	Amp		0.976574	87.5474
2	A2	false	siNC	GAPDH	UNKNOWN	SYBR	None	16.1561	16.2296	0.126842								true	0.333784	true	3	11	Amp		0.973897	87.5474
3	A3	false	siNC	GAPDH	UNKNOWN	SYBR	None	16.1565	16.2296	0.126842								true	0.333784	true	3	10	Amp		0.970686	87.5645
4	A4	false	siNC	ACTA2	UNKNOWN	SYBR	None	17.6924	17.8479	0.134752								true	0.379329	true	3	11	Amp		0.984271	85.5009
5	A5	false	siNC	ACTA2	UNKNOWN	SYBR	None	17.9306	17.8479	0.134752								true	0.379329	true	3	12	Amp		0.981773	85.5037
6	A6	false	siNC	ACTA2	UNKNOWN	SYBR	None	17.9206	17.8479	0.134752								true	0.379329	true	3	12	Amp		0.99049	85.5037
13	B1	false	siNC-T	GAPDH	UNKNOWN	SYBR	None	16.1482	16.0848	0.0766036								true	0.333784	true	3	10	Amp		0.983528	87.5474
14	B2	false	siNC-T	GAPDH	UNKNOWN	SYBR	None	16.1065	16.0848	0.0766036								true	0.333784	true	3	11	Amp		0.984539	87.4001
15	B3	false	siNC-T	GAPDH	UNKNOWN	SYBR	None	15.9997	16.0848	0.0766036								true	0.333784	true	3	10	Amp		0.980159	87.5645
16	B4	false	siNC-T	ACTA2	UNKNOWN	SYBR	None	16.2691	16.2845	0.0780892								true	0.379329	true	3	10	Amp		0.983085	85.5009
17	B5	false	siNC-T	ACTA2	UNKNOWN	SYBR	None	16.2153	16.2845	0.0780892								true	0.379329	true	3	10	Amp		0.979032	85.5037
18	B6	false	siNC-T	ACTA2	UNKNOWN	SYBR	None	16.3692	16.2845	0.0780892								true	0.379329	true	3	11	Amp		0.984879	85.3563
25	C1	false	siCALD	GAPDH	UNKNOWN	SYBR	None	16.307	16.1281	0.156672								true	0.333784	true	3	10	Amp		0.968761	87.4001
26	C2	false	siCALD	GAPDH	UNKNOWN	SYBR	None	16.0153	16.1281	0.156672								true	0.333784	true	3	11	Amp		0.981878	87.4001
27	C3	false	siCALD	GAPDH	UNKNOWN	SYBR	None	16.0621	16.1281	0.156672								true	0.333784	true	3	11	Amp		0.981508	87.4171
28	C4	false	siCALD	ACTA2	UNKNOWN	SYBR	None	17.8072	17.8419	0.062249								true	0.379329	true	3	12	Amp		0.983912	85.5009
29	C5	false	siCALD	ACTA2	UNKNOWN	SYBR	None	17.9137	17.8419	0.062249								true	0.379329	true	3	12	Amp		0.987983	85.3563
30	C6	false	siCALD	ACTA2	UNKNOWN	SYBR	None	17.8047	17.8419	0.062249								true	0.379329	true	3	12	Amp		0.981975	85.3563
37	D1	false	siCALD-T	GAPDH	UNKNOWN	SYBR	None	16.1634	16.099	0.109963								true	0.333784	true	3	10	Amp		0.979922	87.4001
38	D2	false	siCALD-T	GAPDH	UNKNOWN	SYBR	None	15.972	16.099	0.109963								true	0.333784	true	3	10	Amp		0.989229	87.2528
39	D3	false	siCALD-T	GAPDH	UNKNOWN	SYBR	None	16.1616	16.099	0.109963								true	0.333784	true	3	10	Amp		0.976191	87.4171
40	D4	false	siCALD-T	ACTA2	UNKNOWN	SYBR	None	17.8808	17.8412	0.0344315								true	0.379329	true	3	12	Amp		0.987113	85.3535
41	D5	false	siCALD-T	ACTA2	UNKNOWN	SYBR	None	17.8242	17.8412	0.0344315								true	0.379329	true	3	12	Amp		0.979066	85.2088
42	D6	false	siCALD-T	ACTA2	UNKNOWN	SYBR	None	17.8185	17.8412	0.0344315								true	0.379329	true	3	12	Amp		0.985178	85.2088
49	E1	false	siCDH2	GAPDH	UNKNOWN	SYBR	None	16.1952	16.1207	0.0657801								true	0.333784	true	3	10	Amp		0.976561	87.4001
50	E2	false	siCDH2	GAPDH	UNKNOWN	SYBR	None	16.0966	16.1207	0.0657801								true	0.333784	true	3	11	Amp		0.974966	87.2528
51	E3	false	siCDH2	GAPDH	UNKNOWN	SYBR	None	16.0705	16.1207	0.0657801								true	0.333784	true	3	10	Amp		0.987223	87.4171
52	E4	false	siCDH2	ACTA2	UNKNOWN	SYBR	None	17.9753	17.9288	0.0677759								true	0.379329	true	3	12	Amp		0.986551	85.3535
53	E5	false	siCDH2	ACTA2	UNKNOWN	SYBR	None	17.851	17.9288	0.0677759								true	0.379329	true	3	12	Amp		0.982577	85.2088
54	E6	false	siCDH2	ACTA2	UNKNOWN	SYBR	None	17.9601	17.9288	0.0677759								true	0.379329	true	3	12	Amp		0.983022	85.2088
61	F1	false	siCDH2-T	GAPDH	UNKNOWN	SYBR	None	16.1148	16.0587	0.0707694								true	0.333784	true	3	10	Amp		0.977608	87.2528
62	F2	false	siCDH2-T	GAPDH	UNKNOWN	SYBR	None	16.0821	16.0587	0.0707694								true	0.333784	true	3	10	Amp		0.978493	87.2528
63	F3	false	siCDH2-T	GAPDH	UNKNOWN	SYBR	None	15.9792	16.0587	0.0707694								true	0.333784	true	3	10	Amp		0.985178	87.4171
64	F4	false	siCDH2-T	ACTA2	UNKNOWN	SYBR	None	17.9759	17.9618	0.0935792								true	0.379329	true	3	11	Amp		0.978367	85.2061
65	F5	false	siCDH2-T	ACTA2	UNKNOWN	SYBR	None	17.8621	17.9618	0.0935792								true	0.379329	true	3	11	Amp		0.983269	85.2088
66	F6	false	siCDH2-T	ACTA2	UNKNOWN	SYBR	None	18.0476	17.9618	0.0935792								true	0.379329	true	3	12	Amp		0.981827	85.2088
73	G1	false	siPOSTN	GAPDH	UNKNOWN	SYBR	None	16.0866	16.1048	0.0221185								true	0.333784	true	3	10	Amp		0.974698	87.2528
74	G2	false	siPOSTN	GAPDH	UNKNOWN	SYBR	None	16.0984	16.1048	0.0221185								true	0.333784	true	3	10	Amp		0.975199	87.2528
75	G3	false	siPOSTN	GAPDH	UNKNOWN	SYBR	None	16.1294	16.1048	0.0221185								true	0.333784	true	3	10	Amp		0.980441	87.4171
76	G4	false	siPOSTN	ACTA2	UNKNOWN	SYBR	None	17.953	17.9099	0.0551955								true	0.379329	true	3	12	Amp		0.981851	85.3535
77	G5	false	siPOSTN	ACTA2	UNKNOWN	SYBR	None	17.8477	17.9099	0.0551955								true	0.379329	true	3	12	Amp		0.980101	85.2088
78	G6	false	siPOSTN	ACTA2	UNKNOWN	SYBR	None	17.929	17.9099	0.0551955								true	0.379329	true	3	12	Amp		0.988649	85.3563
85	H1	false	siPOSTN-T	GAPDH	UNKNOWN	SYBR	None	16.024	16.1136	0.0783846								true	0.333784	true	3	8	Amp		0.976612	87.2528
86	H2	false	siPOSTN-T	GAPDH	UNKNOWN	SYBR	None	16.1698	16.1136	0.0783846								true	0.333784	true	3	10	Amp		0.986691	87.2528
87	H3	false	siPOSTN-T	GAPDH	UNKNOWN	SYBR	None	16.1468	16.1136	0.0783846								true	0.333784	true	3	10	Amp		0.980403	87.4171
88	H4	false	siPOSTN-T	ACTA2	UNKNOWN	SYBR	None	18.0141	17.9505	0.0604508								true	0.379329	true	3	12	Amp		0.98091	85.3535
89	H5	false	siPOSTN-T	ACTA2	UNKNOWN	SYBR	None	17.9436	17.9505	0.0604508								true	0.379329	true	3	12	Amp		0.989294	85.3563
90	H6	false	siPOSTN-T	ACTA2	UNKNOWN	SYBR	None	17.8938	17.9505	0.0604508								true	0.379329	true	3	11	Amp		0.984848	85.3563

## Sheet: Melt Curve Raw Data
Block Type	96-Well 0.2-mL Block
Calibration Background is expired	No
Calibration Background performed on	12-13-2022
Calibration Pure Dye ABY is expired	No
Calibration Pure Dye ABY performed on	12-13-2022
Calibration Pure Dye CY5 is expired	No
Calibration Pure Dye CY5 performed on	12-13-2022
Calibration Pure Dye FAM is expired	No
Calibration Pure Dye FAM performed on	12-13-2022
Calibration Pure Dye JUN is expired	No
Calibration Pure Dye JUN performed on	12-13-2022
Calibration Pure Dye MUSTANG PURPLE is expired	No
Calibration Pure Dye MUSTANG PURPLE performed on	12-13-2022
Calibration Pure Dye NED is expired	No
Calibration Pure Dye NED performed on	12-13-2022
Calibration Pure Dye ROX is expired	No
Calibration Pure Dye ROX performed on	12-13-2022
Calibration Pure Dye SYBR is expired	No
Calibration Pure Dye SYBR performed on	12-13-2022
Calibration Pure Dye TAMRA is expired	No
Calibration Pure Dye TAMRA performed on	12-13-2022
Calibration Pure Dye VIC is expired	No
Calibration Pure Dye VIC performed on	12-13-2022
Calibration ROI is expired	No
Calibration ROI performed on	12-13-2022
Calibration Uniformity is expired	No
Calibration Uniformity performed on	12-13-2022
Chemistry	SYBR_GREEN
Date Created	2023-06-23 18:36:08 PM CST
Experiment Barcode
Experiment File Name	D:\WSF\2023-06-23_wsf2.eds
Experiment Name	2023-06-23_wsf2
Experiment Run End Time	2023-06-23 18:29:57 PM CST
Experiment Type	Standard Curve
Instrument Name	272529144
Instrument Serial Number	272529144
Instrument Type	QuantStudio™ 5 System
Passive Reference	ROX
Post-read Stage/Step
Pre-read Stage/Step
Quantification Cycle Method	Ct
Signal Smoothing On	true
Stage where Melt Analysis is performed	Stage3
Stage/ Cycle where Ct Analysis is performed	Stage2, Step2
Well	Well Position	Reading	Temperature	Fluorescence	Derivative	Target Name
1	A1	1	60.0012	568923	12877	GAPDH
1	A1	2	60.2958	566714	13013.7	GAPDH
1	A1	3	60.5904	563291	13170.7	GAPDH
1	A1	4	60.885	560114	13335.7	GAPDH
1	A1	5	61.1796	556545	13496.1	GAPDH
1	A1	6	61.4743	552240	13644.1	GAPDH
1	A1	7	61.7689	546783	13777.5	GAPDH
1	A1	8	62.0635	544573	13896.8	GAPDH
1	A1	9	62.3581	540306	14000.7	GAPDH
1	A1	10	62.6527	535129	14086.4	GAPDH
1	A1	11	62.9473	530634	14151.1	GAPDH
1	A1	12	63.2419	526954	14194.2	GAPDH
1	A1	13	63.5365	522228	14216.9	GAPDH
1	A1	14	63.8312	517907	14219.9	GAPDH
1	A1	15	64.1258	513313	14201.9	GAPDH
1	A1	16	64.4204	509353	14160.3	GAPDH
1	A1	17	64.715	504802	14095.4	GAPDH
1	A1	18	65.0096	499732	14012	GAPDH
1	A1	19	65.3042	495956	13919.7	GAPDH
1	A1	20	65.5988	492272	13830	GAPDH
1	A1	21	65.8934	487210	13752.8	GAPDH
1	A1	22	66.188	483192	13693.1	GAPDH
1	A1	23	66.4827	479445	13650.2	GAPDH
1	A1	24	66.7773	475105	13618.1	GAPDH
1	A1	25	67.0719	471177	13588.4	GAPDH
1	A1	26	67.3665	467089	13553.8	GAPDH
1	A1	27	67.6611	461682	13511.5	GAPDH
1	A1	28	67.9557	459130	13463.1	GAPDH
1	A1	29	68.2503	455225	13412.5	GAPDH
1	A1	30	68.5449	449998	13363.7	GAPDH
1	A1	31	68.8396	446602	13318.9	GAPDH
1	A1	32	69.1342	442536	13279	GAPDH
1	A1	33	69.4288	438864	13244.1	GAPDH
1	A1	34	69.7234	434539	13213.3	GAPDH
1	A1	35	70.018	430421	13184.9	GAPDH
1	A1	36	70.3126	426557	13154.6	GAPDH
1	A1	37	70.6072	423036	13116.7	GAPDH
1	A1	38	70.9018	418787	13062.3	GAPDH
1	A1	39	71.1964	414517	12982.2	GAPDH
1	A1	40	71.4911	410892	12870.7	GAPDH
1	A1	41	71.7857	407821	12731.4	GAPDH
1	A1	42	72.0803	402374	12561.8	GAPDH
1	A1	43	72.3749	399325	12397.4	GAPDH
1	A1	44	72.6695	397281	12283.5	GAPDH
1	A1	45	72.9641	393091	12239	GAPDH
1	A1	46	73.2587	389246	12259.5	GAPDH
1	A1	47	73.5533	385833	12319.8	GAPDH
1	A1	48	73.848	382018	12385.6	GAPDH
1	A1	49	74.1426	377005	12425.8	GAPDH
1	A1	50	74.4372	374980	12420.2	GAPDH
1	A1	51	74.7318	371302	12359.2	GAPDH
1	A1	52	75.0264	366484	12242.7	GAPDH
1	A1	53	75.321	362948	12081.6	GAPDH
1	A1	54	75.6156	359550	11899.5	GAPDH
1	A1	55	75.9102	357161	11728.6	GAPDH
1	A1	56	76.2048	353632	11598.9	GAPDH
1	A1	57	76.4995	350084	11526.3	GAPDH
1	A1	58	76.7941	347307	11507.4	GAPDH
1	A1	59	77.0887	343391	11524.2	GAPDH
1	A1	60	77.3833	340074	11554	GAPDH
1	A1	61	77.6779	337079	11578.9	GAPDH
1	A1	62	77.9725	332632	11590.2	GAPDH
1	A1	63	78.2671	330261	11586.4	GAPDH
1	A1	64	78.5617	326412	11570.2	GAPDH
1	A1	65	78.8564	322736	11544.6	GAPDH
1	A1	66	79.151	319549	11511.8	GAPDH
1	A1	67	79.4456	316327	11474.1	GAPDH
1	A1	68	79.7402	312708	11435.2	GAPDH
1	A1	69	80.0348	309513	11400.1	GAPDH
1	A1	70	80.3294	306135	11374.9	GAPDH
1	A1	71	80.624	303053	11364.7	GAPDH
1	A1	72	80.9186	299509	11372	GAPDH
1	A1	73	81.2132	296725	11397	GAPDH
1	A1	74	81.5079	292281	11439.5	GAPDH
1	A1	75	81.8025	290072	11502.2	GAPDH
1	A1	76	82.0971	285821	11591.6	GAPDH
1	A1	77	82.3917	282660	11715.9	GAPDH
1	A1	78	82.6863	279628	11879.8	GAPDH
1	A1	79	82.9809	275994	12078.9	GAPDH
1	A1	80	83.2755	272012	12301.4	GAPDH
1	A1	81	83.5701	268098	12535	GAPDH
1	A1	82	83.8648	264319	12763	GAPDH
1	A1	83	84.1594	259804	13005.8	GAPDH
1	A1	84	84.454	257530	13355.6	GAPDH
1	A1	85	84.7486	252840	13947	GAPDH
1	A1	86	85.0432	248587	15012.6	GAPDH
1	A1	87	85.3378	243546	16905.7	GAPDH
1	A1	88	85.6324	240014	20074.7	GAPDH
1	A1	89	85.927	233929	24946	GAPDH
1	A1	90	86.2216	225194	31704.6	GAPDH
1	A1	91	86.5163	210936	40032.5	GAPDH
1	A1	92	86.8109	187369	48938.6	GAPDH
1	A1	93	87.1055	150443	56834.8	GAPDH
1	A1	94	87.4001	106405	61926.5	GAPDH
1	A1	95	87.6947	71353.2	62818.1	GAPDH
1	A1	96	87.9893	59672.9	59064.6	GAPDH
1	A1	97	88.2839	56230.4	51379.1	GAPDH
1	A1	98	88.5785	55512.7	41367.5	GAPDH
1	A1	99	88.8732	52509.5	30929.8	GAPDH
1	A1	100	89.1678	53293.2	21637.7	GAPDH
1	A1	101	89.4624	52729.4	14370.6	GAPDH
1	A1	102	89.757	52674.9	8600.37	GAPDH
1	A1	103	90.0516	52898.5	4748.26	GAPDH
1	A1	104	90.3462	51997.6	2545.12	GAPDH
1	A1	105	90.6408	52766.9	1386.76	GAPDH
1	A1	106	90.9354	51326.8	810.642	GAPDH
1	A1	107	91.23	51647.3	518.647	GAPDH
1	A1	108	91.5247	51712	348.769	GAPDH
1	A1	109	91.8193	52149.6	232.001	GAPDH
1	A1	110	92.1139	51300.6	151.308	GAPDH
1	A1	111	92.4085	51917.2	109.409	GAPDH
1	A1	112	92.7031	51764.5	108.061	GAPDH
1	A1	113	92.9977	51432.9	139.359	GAPDH
1	A1	114	93.2923	51178.4	186.742	GAPDH
1	A1	115	93.5869	50910.5	231.486	GAPDH
1	A1	116	93.8816	50958.1	259.673	GAPDH
1	A1	117	94.1762	51433.9	265.983	GAPDH
1	A1	118	94.4708	50741.1	252.936	GAPDH
1	A1	119	94.7654	50209.9	227.258	GAPDH
2	A2	1	60.0012	524063	12260.8	GAPDH
2	A2	2	60.2958	521369	12404.8	GAPDH
2	A2	3	60.5904	517870	12522.7	GAPDH
2	A2	4	60.885	515303	12643.6	GAPDH
2	A2	5	61.1796	510103	12767.1	GAPDH
2	A2	6	61.4743	507821	12890.9	GAPDH
2	A2	7	61.7689	503735	13007.8	GAPDH
2	A2	8	62.0635	499504	13105.5	GAPDH
2	A2	9	62.3581	495671	13172.8	GAPDH
2	A2	10	62.6527	490380	13206.8	GAPDH
2	A2	11	62.9473	487195	13216.2	GAPDH
2	A2	12	63.2419	482670	13218.1	GAPDH
2	A2	13	63.5365	478416	13229.2	GAPDH
2	A2	14	63.8312	475200	13257.3	GAPDH
2	A2	15	64.1258	470151	13297.8	GAPDH
2	A2	16	64.4204	466704	13335.8	GAPDH
2	A2	17	64.715	462491	13355.4	GAPDH
2	A2	18	65.0096	457297	13347.3	GAPDH
2	A2	19	65.3042	452748	13313.1	GAPDH
2	A2	20	65.5988	449916	13262.1	GAPDH
2	A2	21	65.8934	445128	13203.5	GAPDH
2	A2	22	66.188	440654	13141	GAPDH
2	A2	23	66.4827	437506	13072.7	GAPDH
2	A2	24	66.7773	432508	12996.7	GAPDH
2	A2	25	67.0719	428521	12916.6	GAPDH
2	A2	26	67.3665	424458	12842.9	GAPDH
2	A2	27	67.6611	421269	12788.1	GAPDH
2	A2	28	67.9557	417518	12759.8	GAPDH
2	A2	29	68.2503	412934	12756.3	GAPDH
2	A2	30	68.5449	409811	12768.5	GAPDH
2	A2	31	68.8396	405095	12785.3	GAPDH
2	A2	32	69.1342	401017	12798.5	GAPDH
2	A2	33	69.4288	397747	12803.2	GAPDH
2	A2	34	69.7234	393560	12797.6	GAPDH
2	A2	35	70.018	389764	12780.8	GAPDH
2	A2	36	70.3126	384865	12753.9	GAPDH
2	A2	37	70.6072	381679	12720.1	GAPDH
2	A2	38	70.9018	377680	12683.5	GAPDH
2	A2	39	71.1964	374436	12645.2	GAPDH
2	A2	40	71.4911	370202	12601.1	GAPDH
2	A2	41	71.7857	365702	12544.2	GAPDH
2	A2	42	72.0803	362836	12469.9	GAPDH
2	A2	43	72.3749	358144	12372.5	GAPDH
2	A2	44	72.6695	355408	12251.8	GAPDH
2	A2	45	72.9641	350677	12146.2	GAPDH
2	A2	46	73.2587	348644	12068.4	GAPDH
2	A2	47	73.5533	344736	12019.6	GAPDH
2	A2	48	73.848	339830	11990	GAPDH
2	A2	49	74.1426	336774	11965.9	GAPDH
2	A2	50	74.4372	333491	11935.6	GAPDH
2	A2	51	74.7318	330132	11892.3	GAPDH
2	A2	52	75.0264	326132	11833.1	GAPDH
2	A2	53	75.321	322100	11759.7	GAPDH
2	A2	54	75.6156	319524	11678.8	GAPDH
2	A2	55	75.9102	315381	11601.2	GAPDH
2	A2	56	76.2048	312713	11538.1	GAPDH
2	A2	57	76.4995	309507	11494.9	GAPDH
2	A2	58	76.7941	305426	11468.9	GAPDH
2	A2	59	77.0887	302625	11452.4	GAPDH
2	A2	60	77.3833	298201	11438.1	GAPDH
2	A2	61	77.6779	296024	11423.3	GAPDH
2	A2	62	77.9725	292011	11408.3	GAPDH
2	A2	63	78.2671	288369	11392.2	GAPDH
2	A2	64	78.5617	285632	11369.3	GAPDH
2	A2	65	78.8564	281597	11331.3	GAPDH
2	A2	66	79.151	278158	11273.4	GAPDH
2	A2	67	79.4456	274682	11201.1	GAPDH
2	A2	68	79.7402	270955	11130.9	GAPDH
2	A2	69	80.0348	269223	11084.4	GAPDH
2	A2	70	80.3294	265555	11077.3	GAPDH
2	A2	71	80.624	261800	11113.3	GAPDH
2	A2	72	80.9186	258249	11184.2	GAPDH
2	A2	73	81.2132	255173	11276.3	GAPDH
2	A2	74	81.5079	252324	11377.1	GAPDH
2	A2	75	81.8025	248228	11478.2	GAPDH
2	A2	76	82.0971	244686	11576	GAPDH
2	A2	77	82.3917	241122	11672.6	GAPDH
2	A2	78	82.6863	237721	11774.9	GAPDH
2	A2	79	82.9809	234523	11893.4	GAPDH
2	A2	80	83.2755	230186	12038.6	GAPDH
2	A2	81	83.5701	227409	12220.9	GAPDH
2	A2	82	83.8648	223115	12444.1	GAPDH
2	A2	83	84.1594	218699	12686.7	GAPDH
2	A2	84	84.454	215542	13053.3	GAPDH
2	A2	85	84.7486	212238	13662.8	GAPDH
2	A2	86	85.0432	206554	14724.5	GAPDH
2	A2	87	85.3378	203535	16556.5	GAPDH
2	A2	88	85.6324	197766	19557.7	GAPDH
2	A2	89	85.927	191438	24097.3	GAPDH
2	A2	90	86.2216	182860	30313.3	GAPDH
2	A2	91	86.5163	168470	37874.3	GAPDH
2	A2	92	86.8109	142402	45833.3	GAPDH
2	A2	93	87.1055	103859	52715.7	GAPDH
2	A2	94	87.4001	57382.1	56902.5	GAPDH
2	A2	95	87.6947	25426.7	57197.1	GAPDH
2	A2	96	87.9893	15702.6	53315.4	GAPDH
2	A2	97	88.2839	12844.6	46030.3	GAPDH
2	A2	98	88.5785	12160.8	36877.4	GAPDH
2	A2	99	88.8732	11418.1	27579.1	GAPDH
2	A2	100	89.1678	9611.87	19486.2	GAPDH
2	A2	101	89.4624	9578.42	13287	GAPDH
2	A2	102	89.757	9876.07	7954.83	GAPDH
2	A2	103	90.0516	9586.59	4466.35	GAPDH
2	A2	104	90.3462	9226.11	2477.43	GAPDH
2	A2	105	90.6408	9589.79	1423.99	GAPDH
2	A2	106	90.9354	8526.97	898.217	GAPDH
2	A2	107	91.23	9193.16	644.789	GAPDH
2	A2	108	91.5247	9091.85	517.635	GAPDH
2	A2	109	91.8193	8870.77	435.972	GAPDH
2	A2	110	92.1139	7931.45	355.859	GAPDH
2	A2	111	92.4085	7933.96	258.206	GAPDH
2	A2	112	92.7031	9134.32	145.271	GAPDH
2	A2	113	92.9977	9341.1	35.2393	GAPDH
2	A2	114	93.2923	8700.8	-49.958	GAPDH
2	A2	115	93.5869	8762.82	-98.7412	GAPDH
2	A2	116	93.8816	8813.41	-116.672	GAPDH
2	A2	117	94.1762	9083.25	-121.681	GAPDH
2	A2	118	94.4708	8687.32	-132.639	GAPDH
2	A2	119	94.7654	8869.92	-160.183	GAPDH
3	A3	1	60.0006	477855	11742.2	GAPDH
3	A3	2	60.2954	475507	11846.5	GAPDH
3	A3	3	60.5902	473084	11967.4	GAPDH
3	A3	4	60.885	468827	12090.8	GAPDH
3	A3	5	61.1798	466453	12203.8	GAPDH
3	A3	6	61.4746	462291	12297.9	GAPDH
3	A3	7	61.7694	458469	12369.3	GAPDH
3	A3	8	62.0642	454899	12418.8	GAPDH
3	A3	9	62.359	450920	12451	GAPDH
3	A3	10	62.6538	447088	12473.6	GAPDH
3	A3	11	62.9486	443707	12495.7	GAPDH
3	A3	12	63.2434	438252	12523.2	GAPDH
3	A3	13	63.5382	436276	12555.1	GAPDH
3	A3	14	63.833	432072	12583.1	GAPDH
3	A3	15	64.1278	427324	12595.6	GAPDH
3	A3	16	64.4226	423913	12585.5	GAPDH
3	A3	17	64.7174	419145	12554.5	GAPDH
3	A3	18	65.0122	415332	12511.2	GAPDH
3	A3	19	65.307	412483	12463.7	GAPDH
3	A3	20	65.6018	408242	12414.2	GAPDH
3	A3	21	65.8966	404132	12360.5	GAPDH
3	A3	22	66.1914	399621	12300.5	GAPDH
3	A3	23	66.4862	396224	12237.1	GAPDH
3	A3	24	66.781	393027	12177.2	GAPDH
3	A3	25	67.0758	389186	12126.8	GAPDH
3	A3	26	67.3706	385500	12088.2	GAPDH
3	A3	27	67.6654	380506	12059.3	GAPDH
3	A3	28	67.9602	378784	12036.3	GAPDH
3	A3	29	68.255	374161	12015.1	GAPDH
3	A3	30	68.5498	370798	11993.4	GAPDH
3	A3	31	68.8446	365947	11971.2	GAPDH
3	A3	32	69.1394	363660	11950.6	GAPDH
3	A3	33	69.4342	359803	11933.6	GAPDH
3	A3	34	69.729	356118	11919.7	GAPDH
3	A3	35	70.0238	351823	11905.3	GAPDH
3	A3	36	70.3186	348865	11885.2	GAPDH
3	A3	37	70.6134	344929	11854.5	GAPDH
3	A3	38	70.9082	341122	11809.1	GAPDH
3	A3	39	71.203	338283	11745.3	GAPDH
3	A3	40	71.4978	334143	11661.1	GAPDH
3	A3	41	71.7926	330614	11559.6	GAPDH
3	A3	42	72.0874	327031	11445.9	GAPDH
3	A3	43	72.3822	323766	11324.1	GAPDH
3	A3	44	72.677	321310	11241.4	GAPDH
3	A3	45	72.9718	317614	11209.8	GAPDH
3	A3	46	73.2666	314298	11222.4	GAPDH
3	A3	47	73.5614	310807	11253.7	GAPDH
3	A3	48	73.8562	307046	11270.8	GAPDH
3	A3	49	74.151	303801	11245.7	GAPDH
3	A3	50	74.4458	300115	11166.7	GAPDH
3	A3	51	74.7406	296928	11040.7	GAPDH
3	A3	52	75.0354	293994	10889.7	GAPDH
3	A3	53	75.3302	290196	10742	GAPDH
3	A3	54	75.625	288374	10622.5	GAPDH
3	A3	55	75.9198	284588	10543.6	GAPDH
3	A3	56	76.2146	281956	10503.5	GAPDH
3	A3	57	76.5094	278468	10489.1	GAPDH
3	A3	58	76.8042	275320	10485.3	GAPDH
3	A3	59	77.0991	272449	10483.4	GAPDH
3	A3	60	77.3939	269008	10484.2	GAPDH
3	A3	61	77.6887	266271	10494.2	GAPDH
3	A3	62	77.9835	263673	10517.7	GAPDH
3	A3	63	78.2783	259291	10549.7	GAPDH
3	A3	64	78.5731	257367	10574.9	GAPDH
3	A3	65	78.8679	253131	10574.2	GAPDH
3	A3	66	79.1627	250281	10535.4	GAPDH
3	A3	67	79.4575	246223	10461.7	GAPDH
3	A3	68	79.7523	244524	10373.5	GAPDH
3	A3	69	80.0471	241321	10300.9	GAPDH
3	A3	70	80.3419	238016	10270.7	GAPDH
3	A3	71	80.6367	235204	10295.8	GAPDH
3	A3	72	80.9315	232690	10371.1	GAPDH
3	A3	73	81.2263	228654	10477.7	GAPDH
3	A3	74	81.5211	225578	10591.6	GAPDH
3	A3	75	81.8159	222677	10692.9	GAPDH
3	A3	76	82.1107	219169	10771.2	GAPDH
3	A3	77	82.4055	216322	10829.1	GAPDH
3	A3	78	82.7003	212202	10881.9	GAPDH
3	A3	79	82.9951	209057	10954	GAPDH
3	A3	80	83.2899	207142	11072.8	GAPDH
3	A3	81	83.5847	203139	11259.9	GAPDH
3	A3	82	83.8795	199473	11516.8	GAPDH
3	A3	83	84.1743	196078	11804	GAPDH
3	A3	84	84.4691	191917	12202.3	GAPDH
3	A3	85	84.7639	188549	12806.4	GAPDH
3	A3	86	85.0587	184136	13808.8	GAPDH
3	A3	87	85.3535	180938	15520.4	GAPDH
3	A3	88	85.6483	175739	18343.3	GAPDH
3	A3	89	85.9431	170028	22662.6	GAPDH
3	A3	90	86.2379	160996	28650.2	GAPDH
3	A3	91	86.5327	145049	36031.4	GAPDH
3	A3	92	86.8275	118572	43927.5	GAPDH
3	A3	93	87.1223	79061.6	50916.5	GAPDH
3	A3	94	87.4171	37137.9	55383.8	GAPDH
3	A3	95	87.7119	12932.8	56074.7	GAPDH
3	A3	96	88.0067	7183.86	52603.8	GAPDH
3	A3	97	88.3015	6017.74	45643.3	GAPDH
3	A3	98	88.5963	5301.81	36671.4	GAPDH
3	A3	99	88.8911	3251.83	27410.4	GAPDH
3	A3	100	89.1859	3020.02	19253.5	GAPDH
3	A3	101	89.4807	2709.14	12942.7	GAPDH
3	A3	102	89.7755	2857.92	7790.7	GAPDH
3	A3	103	90.0703	2277.08	4302	GAPDH
3	A3	104	90.3651	2596.48	2275.45	GAPDH
3	A3	105	90.6599	2335.9	1163.14	GAPDH
3	A3	106	90.9547	1492.33	570.712	GAPDH
3	A3	107	91.2495	2806.31	259.803	GAPDH
3	A3	108	91.5443	2690.56	105.456	GAPDH
3	A3	109	91.8391	2159.35	46.3125	GAPDH
3	A3	110	92.1339	2218.96	46.1572	GAPDH
3	A3	111	92.4287	1378.69	73.5996	GAPDH
3	A3	112	92.7235	2051.27	98.7686	GAPDH
3	A3	113	93.0183	1702.89	99.4014	GAPDH
3	A3	114	93.3131	1671.01	66.6543	GAPDH
3	A3	115	93.6079	1435.94	5.11914	GAPDH
3	A3	116	93.9027	1653.77	-72.1406	GAPDH
3	A3	117	94.1975	2128.47	-149.755	GAPDH
3	A3	118	94.4923	2084.73	-214.937	GAPDH
3	A3	119	94.7871	1764.38	-260.706	GAPDH
4	A4	1	60.0006	472505	12379.2	ACTA2
4	A4	2	60.2954	470065	12534.3	ACTA2
4	A4	3	60.5902	466467	12697.4	ACTA2
4	A4	4	60.885	463439	12843.6	ACTA2
4	A4	5	61.1798	459185	12955.5	ACTA2
4	A4	6	61.4746	456288	13028.9	ACTA2
4	A4	7	61.7694	451627	13073.1	ACTA2
4	A4	8	62.0642	447462	13103.8	ACTA2
4	A4	9	62.359	443593	13135.4	ACTA2
4	A4	10	62.6538	440889	13174	ACTA2
4	A4	11	62.9486	436147	13217.6	ACTA2
4	A4	12	63.2434	431546	13260.9	ACTA2
4	A4	13	63.5382	427539	13301.2	ACTA2
4	A4	14	63.833	424181	13339.3	ACTA2
4	A4	15	64.1278	419399	13375.2	ACTA2
4	A4	16	64.4226	415759	13404.3	ACTA2
4	A4	17	64.7174	411810	13416.4	ACTA2
4	A4	18	65.0122	406919	13399.1	ACTA2
4	A4	19	65.307	402933	13343.1	ACTA2
4	A4	20	65.6018	398956	13246.3	ACTA2
4	A4	21	65.8966	394875	13114	ACTA2
4	A4	22	66.1914	390479	12958.6	ACTA2
4	A4	23	66.4862	386618	12797.6	ACTA2
4	A4	24	66.781	383112	12650.2	ACTA2
4	A4	25	67.0758	379137	12533	ACTA2
4	A4	26	67.3706	375352	12454.8	ACTA2
4	A4	27	67.6654	372037	12413.2	ACTA2
4	A4	28	67.9602	368289	12397.2	ACTA2
4	A4	29	68.255	364350	12393	ACTA2
4	A4	30	68.5498	359948	12390.9	ACTA2
4	A4	31	68.8446	356427	12387.2	ACTA2
4	A4	32	69.1394	353404	12380.4	ACTA2
4	A4	33	69.4342	349626	12365.6	ACTA2
4	A4	34	69.729	345509	12333.7	ACTA2
4	A4	35	70.0238	340958	12277.7	ACTA2
4	A4	36	70.3186	337211	12198.6	ACTA2
4	A4	37	70.6134	335106	12107	ACTA2
4	A4	38	70.9082	330297	12015.2	ACTA2
4	A4	39	71.203	327302	11929.7	ACTA2
4	A4	40	71.4978	323410	11848.8	ACTA2
4	A4	41	71.7926	320015	11768.8	ACTA2
4	A4	42	72.0874	316210	11688.9	ACTA2
4	A4	43	72.3822	312685	11619.7	ACTA2
4	A4	44	72.677	309905	11577.5	ACTA2
4	A4	45	72.9718	306694	11568.2	ACTA2
4	A4	46	73.2666	302652	11582.2	ACTA2
4	A4	47	73.5614	299261	11596.3	ACTA2
4	A4	48	73.8562	295493	11583.9	ACTA2
4	A4	49	74.151	291819	11528.7	ACTA2
4	A4	50	74.4458	288252	11432.8	ACTA2
4	A4	51	74.7406	285463	11315.2	ACTA2
4	A4	52	75.0354	282099	11201.7	ACTA2
4	A4	53	75.3302	278725	11113.8	ACTA2
4	A4	54	75.625	276107	11061.6	ACTA2
4	A4	55	75.9198	272172	11044.2	ACTA2
4	A4	56	76.2146	268948	11055.8	ACTA2
4	A4	57	76.5094	265759	11090.7	ACTA2
4	A4	58	76.8042	263336	11144.3	ACTA2
4	A4	59	77.0991	259120	11211.1	ACTA2
4	A4	60	77.3939	256319	11281.5	ACTA2
4	A4	61	77.6887	251979	11340.9	ACTA2
4	A4	62	77.9835	249557	11371.2	ACTA2
4	A4	63	78.2783	245982	11352.7	ACTA2
4	A4	64	78.5731	241784	11268.3	ACTA2
4	A4	65	78.8679	238383	11109.9	ACTA2
4	A4	66	79.1627	235705	10884	ACTA2
4	A4	67	79.4575	231698	10614.7	ACTA2
4	A4	68	79.7523	229592	10339.3	ACTA2
4	A4	69	80.0471	226624	10098.3	ACTA2
4	A4	70	80.3419	224260	9923.9	ACTA2
4	A4	71	80.6367	220350	9833.48	ACTA2
4	A4	72	80.9315	218251	9829.49	ACTA2
4	A4	73	81.2263	215724	9905.88	ACTA2
4	A4	74	81.5211	212420	10059.8	ACTA2
4	A4	75	81.8159	208352	10307.1	ACTA2
4	A4	76	82.1107	206481	10700.5	ACTA2
4	A4	77	82.4055	202712	11346.3	ACTA2
4	A4	78	82.7003	200250	12375.3	ACTA2
4	A4	79	82.9951	196401	14001.1	ACTA2
4	A4	80	83.2899	192687	16504.2	ACTA2
4	A4	81	83.5847	188001	20123.4	ACTA2
4	A4	82	83.8795	182088	24975.8	ACTA2
4	A4	83	84.1743	174453	30926	ACTA2
4	A4	84	84.4691	162954	37482.1	ACTA2
4	A4	85	84.7639	144989	43804.9	ACTA2
4	A4	86	85.0587	116528	48889	ACTA2
4	A4	87	85.3535	85510.9	51878.3	ACTA2
4	A4	88	85.6483	67416.4	52366.1	ACTA2
4	A4	89	85.9431	59192.4	50503.5	ACTA2
4	A4	90	86.2379	48045.6	46844.1	ACTA2
4	A4	91	86.5327	30926.5	42036.9	ACTA2
4	A4	92	86.8275	17249.8	36578.9	ACTA2
4	A4	93	87.1223	12780.7	30769.3	ACTA2
4	A4	94	87.4171	12378.7	24833.1	ACTA2
4	A4	95	87.7119	12062.9	19057.6	ACTA2
4	A4	96	88.0067	12103.3	13809.6	ACTA2
4	A4	97	88.3015	11805.3	9288.48	ACTA2
4	A4	98	88.5963	11628.8	5762.13	ACTA2
4	A4	99	88.8911	11099.3	3339.32	ACTA2
4	A4	100	89.1859	11490	1824.46	ACTA2
4	A4	101	89.4807	10740.7	948.608	ACTA2
4	A4	102	89.7755	11067.7	463.555	ACTA2
4	A4	103	90.0703	11176.7	191.527	ACTA2
4	A4	104	90.3651	10978.6	30.3037	ACTA2
4	A4	105	90.6599	10978	-66.5068	ACTA2
4	A4	106	90.9547	11237.9	-114.516	ACTA2
4	A4	107	91.2495	11006.7	-118.585	ACTA2
4	A4	108	91.5443	11508.3	-85.457	ACTA2
4	A4	109	91.8391	10394.3	-29.5801	ACTA2
4	A4	110	92.1339	10701.3	27.3789	ACTA2
4	A4	111	92.4287	10348.4	62.5205	ACTA2
4	A4	112	92.7235	10364.3	60.208	ACTA2
4	A4	113	93.0183	10434.3	18.3818	ACTA2
4	A4	114	93.3131	10433.2	-50.9902	ACTA2
4	A4	115	93.6079	10622.1	-127.572	ACTA2
4	A4	116	93.9027	10564.7	-191.275	ACTA2
4	A4	117	94.1975	10825.5	-229.639	ACTA2
4	A4	118	94.4923	10602.6	-241.011	ACTA2
4	A4	119	94.7871	10384	-232.896	ACTA2
5	A5	1	60.0012	531821	13907.4	ACTA2
5	A5	2	60.296	528213	14037.6	ACTA2
5	A5	3	60.5909	525317	14186.9	ACTA2
5	A5	4	60.8857	522125	14350.8	ACTA2
5	A5	5	61.1805	516502	14527	ACTA2
5	A5	6	61.4753	513805	14710.7	ACTA2
5	A5	7	61.7702	508828	14888.6	ACTA2
5	A5	8	62.065	505317	15037.8	ACTA2
5	A5	9	62.3598	499772	15134.7	ACTA2
5	A5	10	62.6546	494783	15166.6	ACTA2
5	A5	11	62.9495	490507	15139.8	ACTA2
5	A5	12	63.2443	485367	15078.6	ACTA2
5	A5	13	63.5391	480871	15015.3	ACTA2
5	A5	14	63.8339	477087	14977.5	ACTA2
5	A5	15	64.1288	471709	14977.9	ACTA2
5	A5	16	64.4236	467354	15010.5	ACTA2
5	A5	17	64.7184	463551	15053.8	ACTA2
5	A5	18	65.0132	458118	15080.3	ACTA2
5	A5	19	65.3081	453375	15068.4	ACTA2
5	A5	20	65.6029	448295	15011.2	ACTA2
5	A5	21	65.8977	443969	14918.6	ACTA2
5	A5	22	66.1926	439363	14809.5	ACTA2
5	A5	23	66.4874	434938	14700.6	ACTA2
5	A5	24	66.7822	430893	14598.5	ACTA2
5	A5	25	67.077	426477	14500.9	ACTA2
5	A5	26	67.3719	420996	14404.2	ACTA2
5	A5	27	67.6667	417151	14309.9	ACTA2
5	A5	28	67.9615	413375	14226.7	ACTA2
5	A5	29	68.2563	408645	14164.2	ACTA2
5	A5	30	68.5512	404955	14126	ACTA2
5	A5	31	68.846	400007	14106.4	ACTA2
5	A5	32	69.1408	396091	14092.9	ACTA2
5	A5	33	69.4356	391741	14071.9	ACTA2
5	A5	34	69.7305	387047	14033.7	ACTA2
5	A5	35	70.0253	382957	13975.6	ACTA2
5	A5	36	70.3201	378973	13902.5	ACTA2
5	A5	37	70.6149	374630	13825.1	ACTA2
5	A5	38	70.9098	369732	13756.7	ACTA2
5	A5	39	71.2046	366551	13707.3	ACTA2
5	A5	40	71.4994	363136	13678	ACTA2
5	A5	41	71.7943	358208	13659.5	ACTA2
5	A5	42	72.0891	353825	13637.1	ACTA2
5	A5	43	72.3839	349546	13599	ACTA2
5	A5	44	72.6787	345906	13544.9	ACTA2
5	A5	45	72.9736	341961	13484.1	ACTA2
5	A5	46	73.2684	337921	13424.4	ACTA2
5	A5	47	73.5632	334140	13364.2	ACTA2
5	A5	48	73.858	329397	13292.1	ACTA2
5	A5	49	74.1529	325526	13193.4	ACTA2
5	A5	50	74.4477	321623	13060.9	ACTA2
5	A5	51	74.7425	317791	12900.8	ACTA2
5	A5	52	75.0373	314415	12733.2	ACTA2
5	A5	53	75.3322	310127	12587.1	ACTA2
5	A5	54	75.627	306630	12493.3	ACTA2
5	A5	55	75.9218	303662	12475.3	ACTA2
5	A5	56	76.2166	300550	12541.4	ACTA2
5	A5	57	76.5115	295846	12679.9	ACTA2
5	A5	58	76.8063	292374	12861.9	ACTA2
5	A5	59	77.1011	288161	13049.5	ACTA2
5	A5	60	77.3959	284411	13205.8	ACTA2
5	A5	61	77.6908	279995	13301.4	ACTA2
5	A5	62	77.9856	276155	13317.1	ACTA2
5	A5	63	78.2804	271910	13243.7	ACTA2
5	A5	64	78.5752	267680	13082.9	ACTA2
5	A5	65	78.8701	263701	12848.3	ACTA2
5	A5	66	79.1649	260441	12564.6	ACTA2
5	A5	67	79.4597	257240	12263.3	ACTA2
5	A5	68	79.7546	252844	11977.1	ACTA2
5	A5	69	80.0494	250338	11735.2	ACTA2
5	A5	70	80.3442	246226	11560.1	ACTA2
5	A5	71	80.639	243883	11466.6	ACTA2
5	A5	72	80.9339	240411	11462.5	ACTA2
5	A5	73	81.2287	236611	11552.9	ACTA2
5	A5	74	81.5235	232481	11750.6	ACTA2
5	A5	75	81.8183	230783	12090.4	ACTA2
5	A5	76	82.1132	225634	12646.5	ACTA2
5	A5	77	82.408	222610	13549.6	ACTA2
5	A5	78	82.7028	218744	14936	ACTA2
5	A5	79	82.9976	214134	17094.3	ACTA2
5	A5	80	83.2925	209610	20312.5	ACTA2
5	A5	81	83.5873	204101	24824.6	ACTA2
5	A5	82	83.8821	196436	30683.9	ACTA2
5	A5	83	84.1769	185383	37618.3	ACTA2
5	A5	84	84.4718	169756	44949.6	ACTA2
5	A5	85	84.7666	145871	51662.2	ACTA2
5	A5	86	85.0614	112928	56656.8	ACTA2
5	A5	87	85.3563	82345.2	59109.1	ACTA2
5	A5	88	85.6511	67001.5	58755.1	ACTA2
5	A5	89	85.9459	56117.4	55930.1	ACTA2
5	A5	90	86.2407	41687.9	51333	ACTA2
5	A5	91	86.5356	23447.8	45676.2	ACTA2
5	A5	92	86.8304	10575.4	39452	ACTA2
5	A5	93	87.1252	8950.03	32936.2	ACTA2
5	A5	94	87.42	7409.29	26352.1	ACTA2
5	A5	95	87.7149	7155.02	20012.7	ACTA2
5	A5	96	88.0097	7089.1	14314.9	ACTA2
5	A5	97	88.3045	6559.81	9418.19	ACTA2
5	A5	98	88.5993	7332.97	5713.99	ACTA2
5	A5	99	88.8942	6020.6	3188.73	ACTA2
5	A5	100	89.189	7291.65	1625.52	ACTA2
5	A5	101	89.4838	6241.27	743.924	ACTA2
5	A5	102	89.7786	6784.54	289.188	ACTA2
5	A5	103	90.0735	6323.04	74.6289	ACTA2
5	A5	104	90.3683	6743.83	-17.2061	ACTA2
5	A5	105	90.6631	6928.6	-53.666	ACTA2
5	A5	106	90.9579	5602.54	-72.2646	ACTA2
5	A5	107	91.2528	6015.72	-92.6602	ACTA2
5	A5	108	91.5476	6701.09	-121.03	ACTA2
5	A5	109	91.8424	6847.85	-153.078	ACTA2
5	A5	110	92.1373	6181.83	-180.181	ACTA2
5	A5	111	92.4321	5757.48	-196.857	ACTA2
5	A5	112	92.7269	6611.62	-203.885	ACTA2
5	A5	113	93.0217	6236.08	-204.972	ACTA2
5	A5	114	93.3166	6630.25	-201.577	ACTA2
5	A5	115	93.6114	6455.99	-192.125	ACTA2
5	A5	116	93.9062	5784.54	-176.285	ACTA2
5	A5	117	94.201	6236.15	-158.985	ACTA2
5	A5	118	94.4959	5992.4	-149.095	ACTA2
5	A5	119	94.7907	6116.76	-153.716	ACTA2
6	A6	1	60.0012	559858	14178.3	ACTA2
6	A6	2	60.296	557040	14312.4	ACTA2
6	A6	3	60.5909	553197	14452.2	ACTA2
6	A6	4	60.8857	549010	14591	ACTA2
6	A6	5	61.1805	544948	14730.6	ACTA2
6	A6	6	61.4753	541493	14875	ACTA2
6	A6	7	61.7702	536066	15023.8	ACTA2
6	A6	8	62.065	532583	15166.6	ACTA2
6	A6	9	62.3598	527266	15285.5	ACTA2
6	A6	10	62.6546	522458	15363.2	ACTA2
6	A6	11	62.9495	518212	15391.6	ACTA2
6	A6	12	63.2443	512585	15376.8	ACTA2
6	A6	13	63.5391	507772	15335.7	ACTA2
6	A6	14	63.8339	503102	15286.4	ACTA2
6	A6	15	64.1288	499369	15238.8	ACTA2
6	A6	16	64.4236	493791	15190.5	ACTA2
6	A6	17	64.7184	489632	15132	ACTA2
6	A6	18	65.0132	483846	15057	ACTA2
6	A6	19	65.3081	479859	14969.6	ACTA2
6	A6	20	65.6029	474847	14881.6	ACTA2
6	A6	21	65.8977	470475	14804.2	ACTA2
6	A6	22	66.1926	466589	14739.2	ACTA2
6	A6	23	66.4874	461906	14679.8	ACTA2
6	A6	24	66.7822	456564	14617.8	ACTA2
6	A6	25	67.077	451506	14552.6	ACTA2
6	A6	26	67.3719	448511	14492.2	ACTA2
6	A6	27	67.6667	443974	14446.7	ACTA2
6	A6	28	67.9615	439632	14419.4	ACTA2
6	A6	29	68.2563	434521	14404.7	ACTA2
6	A6	30	68.5512	429927	14391.1	ACTA2
6	A6	31	68.846	426943	14367.1	ACTA2
6	A6	32	69.1408	421183	14325.1	ACTA2
6	A6	33	69.4356	417160	14264.4	ACTA2
6	A6	34	69.7305	412456	14190.8	ACTA2
6	A6	35	70.0253	408538	14115	ACTA2
6	A6	36	70.3201	403937	14046.3	ACTA2
6	A6	37	70.6149	400177	13985.5	ACTA2
6	A6	38	70.9098	396480	13922.6	ACTA2
6	A6	39	71.2046	391054	13843.2	ACTA2
6	A6	40	71.4994	386049	13739.2	ACTA2
6	A6	41	71.7943	383395	13617.6	ACTA2
6	A6	42	72.0891	379511	13494.5	ACTA2
6	A6	43	72.3839	375011	13392	ACTA2
6	A6	44	72.6787	371037	13325.9	ACTA2
6	A6	45	72.9736	367436	13292.2	ACTA2
6	A6	46	73.2684	363220	13274.5	ACTA2
6	A6	47	73.5632	358732	13252.2	ACTA2
6	A6	48	73.858	354775	13210.7	ACTA2
6	A6	49	74.1529	351331	13146.7	ACTA2
6	A6	50	74.4477	346113	13068.9	ACTA2
6	A6	51	74.7425	343610	12992	ACTA2
6	A6	52	75.0373	339493	12928	ACTA2
6	A6	53	75.3322	335522	12879.5	ACTA2
6	A6	54	75.627	331973	12840.2	ACTA2
6	A6	55	75.9218	327491	12801.6	ACTA2
6	A6	56	76.2166	323647	12763.7	ACTA2
6	A6	57	76.5115	320130	12738.2	ACTA2
6	A6	58	76.8063	317214	12743	ACTA2
6	A6	59	77.1011	313052	12788.7	ACTA2
6	A6	60	77.3959	309310	12866.7	ACTA2
6	A6	61	77.6908	304890	12947.6	ACTA2
6	A6	62	77.9856	301296	12989.9	ACTA2
6	A6	63	78.2804	296459	12956.9	ACTA2
6	A6	64	78.5752	293155	12831.4	ACTA2
6	A6	65	78.8701	288392	12623.6	ACTA2
6	A6	66	79.1649	284924	12367.1	ACTA2
6	A6	67	79.4597	282973	12106.5	ACTA2
6	A6	68	79.7546	278812	11881.4	ACTA2
6	A6	69	80.0494	274714	11715.6	ACTA2
6	A6	70	80.3442	271614	11616.5	ACTA2
6	A6	71	80.639	268885	11581.5	ACTA2
6	A6	72	80.9339	264442	11607.1	ACTA2
6	A6	73	81.2287	261801	11696.2	ACTA2
6	A6	74	81.5235	257974	11864.7	ACTA2
6	A6	75	81.8183	254497	12152	ACTA2
6	A6	76	82.1132	250144	12635.4	ACTA2
6	A6	77	82.408	247383	13447.8	ACTA2
6	A6	78	82.7028	243710	14723.7	ACTA2
6	A6	79	82.9976	238867	16749.8	ACTA2
6	A6	80	83.2925	234361	19820	ACTA2
6	A6	81	83.5873	228875	24181.9	ACTA2
6	A6	82	83.8821	221017	29915.7	ACTA2
6	A6	83	84.1769	211678	36785.6	ACTA2
6	A6	84	84.4718	196547	44143.1	ACTA2
6	A6	85	84.7666	171713	50978.4	ACTA2
6	A6	86	85.0614	137563	56166.9	ACTA2
6	A6	87	85.3563	107569	58837.3	ACTA2
6	A6	88	85.6511	90099.1	58677.5	ACTA2
6	A6	89	85.9459	80084.4	55993.2	ACTA2
6	A6	90	86.2407	64929.1	51479.9	ACTA2
6	A6	91	86.5356	47015.2	45864.1	ACTA2
6	A6	92	86.8304	34052	39655.3	ACTA2
6	A6	93	87.1252	30818.8	33138.9	ACTA2
6	A6	94	87.42	29552.2	26541.1	ACTA2
6	A6	95	87.7149	30354.9	20179	ACTA2
6	A6	96	88.0097	30554	14461.1	ACTA2
6	A6	97	88.3045	29535.2	9538.75	ACTA2
6	A6	98	88.5993	29567.5	5828.54	ACTA2
6	A6	99	88.8942	29508.3	3330.34	ACTA2
6	A6	100	89.189	28748.3	1810.16	ACTA2
6	A6	101	89.4838	29940.6	969.85	ACTA2
6	A6	102	89.7786	28804.4	544.997	ACTA2
6	A6	103	90.0735	29259.6	347.984	ACTA2
6	A6	104	90.3683	28568.1	265.242	ACTA2
6	A6	105	90.6631	28903.4	235.043	ACTA2
6	A6	106	90.9579	28631.7	226.408	ACTA2
6	A6	107	91.2528	28385	225.351	ACTA2
6	A6	108	91.5476	28567.5	226.349	ACTA2
6	A6	109	91.8424	28519.8	226.388	ACTA2
6	A6	110	92.1373	27615	221.878	ACTA2
6	A6	111	92.4321	27684.5	209.257	ACTA2
6	A6	112	92.7269	28499.6	188.089	ACTA2
6	A6	113	93.0217	27813	162.738	ACTA2
6	A6	114	93.3166	27949.4	139.963	ACTA2
6	A6	115	93.6114	27452.5	123.948	ACTA2
6	A6	116	93.9062	26883.9	113.494	ACTA2
6	A6	117	94.201	28627	104.002	ACTA2
6	A6	118	94.4959	27443.4	92.1406	ACTA2
6	A6	119	94.7907	27335.7	78.5039	ACTA2
13	B1	1	60.0012	508512	12353.9	GAPDH
13	B1	2	60.2958	504880	12444.6	GAPDH
13	B1	3	60.5904	503077	12542.6	GAPDH
13	B1	4	60.885	498357	12631.6	GAPDH
13	B1	5	61.1796	495359	12698	GAPDH
13	B1	6	61.4743	491016	12735.9	GAPDH
13	B1	7	61.7689	487612	12749.2	GAPDH
13	B1	8	62.0635	483009	12750.6	GAPDH
13	B1	9	62.3581	478566	12757	GAPDH
13	B1	10	62.6527	475903	12781.4	GAPDH
13	B1	11	62.9473	472169	12825.8	GAPDH
13	B1	12	63.2419	466770	12878.9	GAPDH
13	B1	13	63.5365	463677	12921	GAPDH
13	B1	14	63.8312	459891	12933.9	GAPDH
13	B1	15	64.1258	454839	12910.9	GAPDH
13	B1	16	64.4204	449455	12861.4	GAPDH
13	B1	17	64.715	447502	12806.2	GAPDH
13	B1	18	65.0096	443242	12766.8	GAPDH
13	B1	19	65.3042	438481	12756	GAPDH
13	B1	20	65.5988	435471	12774.1	GAPDH
13	B1	21	65.8934	430703	12812.4	GAPDH
13	B1	22	66.188	426936	12859.2	GAPDH
13	B1	23	66.4827	422066	12903	GAPDH
13	B1	24	66.7773	419620	12934.2	GAPDH
13	B1	25	67.0719	414281	12943.4	GAPDH
13	B1	26	67.3665	410113	12923	GAPDH
13	B1	27	67.6611	406354	12867.9	GAPDH
13	B1	28	67.9557	402514	12778.9	GAPDH
13	B1	29	68.2503	398034	12664.4	GAPDH
13	B1	30	68.5449	394298	12540	GAPDH
13	B1	31	68.8396	389891	12425.7	GAPDH
13	B1	32	69.1342	387058	12338.8	GAPDH
13	B1	33	69.4288	383759	12287.1	GAPDH
13	B1	34	69.7234	379130	12265.8	GAPDH
13	B1	35	70.018	375389	12260.3	GAPDH
13	B1	36	70.3126	371353	12252.6	GAPDH
13	B1	37	70.6072	368302	12228.7	GAPDH
13	B1	38	70.9018	363706	12181.5	GAPDH
13	B1	39	71.1964	360766	12112.4	GAPDH
13	B1	40	71.4911	355420	12030	GAPDH
13	B1	41	71.7857	353412	11946.1	GAPDH
13	B1	42	72.0803	350145	11850.6	GAPDH
13	B1	43	72.3749	345462	11770	GAPDH
13	B1	44	72.6695	342768	11704	GAPDH
13	B1	45	72.9641	338324	11645.9	GAPDH
13	B1	46	73.2587	335306	11589.8	GAPDH
13	B1	47	73.5533	332028	11532.2	GAPDH
13	B1	48	73.848	328278	11470.9	GAPDH
13	B1	49	74.1426	324416	11403.6	GAPDH
13	B1	50	74.4372	321471	11329.4	GAPDH
13	B1	51	74.7318	317793	11250.1	GAPDH
13	B1	52	75.0264	314251	11171.2	GAPDH
13	B1	53	75.321	311299	11097.6	GAPDH
13	B1	54	75.6156	308253	11030.6	GAPDH
13	B1	55	75.9102	304747	10965.7	GAPDH
13	B1	56	76.2048	301394	10896.4	GAPDH
13	B1	57	76.4995	297180	10821.4	GAPDH
13	B1	58	76.7941	295486	10748.1	GAPDH
13	B1	59	77.0887	292022	10691.5	GAPDH
13	B1	60	77.3833	288228	10666.8	GAPDH
13	B1	61	77.6779	285880	10680.5	GAPDH
13	B1	62	77.9725	282437	10726.9	GAPDH
13	B1	63	78.2671	278926	10788.1	GAPDH
13	B1	64	78.5617	275334	10839.7	GAPDH
13	B1	65	78.8564	272368	10858.9	GAPDH
13	B1	66	79.151	268974	10832.3	GAPDH
13	B1	67	79.4456	265060	10763	GAPDH
13	B1	68	79.7402	261612	10671.5	GAPDH
13	B1	69	80.0348	259531	10589.4	GAPDH
13	B1	70	80.3294	256335	10545.2	GAPDH
13	B1	71	80.624	253333	10551.6	GAPDH
13	B1	72	80.9186	250284	10600.8	GAPDH
13	B1	73	81.2132	246150	10673.6	GAPDH
13	B1	74	81.5079	242582	10754.7	GAPDH
13	B1	75	81.8025	240335	10843.6	GAPDH
13	B1	76	82.0971	236853	10953	GAPDH
13	B1	77	82.3917	233562	11096.8	GAPDH
13	B1	78	82.6863	229951	11278.2	GAPDH
13	B1	79	82.9809	227042	11485.6	GAPDH
13	B1	80	83.2755	222337	11700.3	GAPDH
13	B1	81	83.5701	219141	11911.4	GAPDH
13	B1	82	83.8648	215373	12089.8	GAPDH
13	B1	83	84.1594	211176	12315	GAPDH
13	B1	84	84.454	207936	12684.4	GAPDH
13	B1	85	84.7486	204696	13354.8	GAPDH
13	B1	86	85.0432	200612	14570.5	GAPDH
13	B1	87	85.3378	195944	16672.1	GAPDH
13	B1	88	85.6324	190523	20054.2	GAPDH
13	B1	89	85.927	184752	25039.2	GAPDH
13	B1	90	86.2216	174775	31664.2	GAPDH
13	B1	91	86.5163	158293	39455.2	GAPDH
13	B1	92	86.8109	129987	47324.9	GAPDH
13	B1	93	87.1055	91064.7	53727.4	GAPDH
13	B1	94	87.4001	48851.7	57094.1	GAPDH
13	B1	95	87.6947	21396.3	56403.6	GAPDH
13	B1	96	87.9893	13619.3	51610.9	GAPDH
13	B1	97	88.2839	13220.5	43697.4	GAPDH
13	B1	98	88.5785	12328.1	34298.7	GAPDH
13	B1	99	88.8732	11468.3	25107	GAPDH
13	B1	100	89.1678	10495.4	17351	GAPDH
13	B1	101	89.4624	9547.35	11462.9	GAPDH
13	B1	102	89.757	10274.6	6464.52	GAPDH
13	B1	103	90.0516	9824.59	3432.89	GAPDH
13	B1	104	90.3462	10276.4	1746.26	GAPDH
13	B1	105	90.6408	10206.3	876.507	GAPDH
13	B1	106	90.9354	9050.38	451.324	GAPDH
13	B1	107	91.23	9133.16	238.081	GAPDH
13	B1	108	91.5247	9447.68	107.51	GAPDH
13	B1	109	91.8193	9040.47	2.74707	GAPDH
13	B1	110	92.1139	9331.79	-85.7695	GAPDH
13	B1	111	92.4085	9813.73	-144.729	GAPDH
13	B1	112	92.7031	9618.85	-160.732	GAPDH
13	B1	113	92.9977	8907.82	-135.176	GAPDH
13	B1	114	93.2923	9181.4	-86.1719	GAPDH
13	B1	115	93.5869	8368.56	-38.9951	GAPDH
13	B1	116	93.8816	9141.99	-12.8193	GAPDH
13	B1	117	94.1762	8932.63	-12.7637	GAPDH
13	B1	118	94.4708	8493.57	-31.2725	GAPDH
13	B1	119	94.7654	8762.96	-55.9336	GAPDH
14	B2	1	60.0012	519286	13884.7	GAPDH
14	B2	2	60.2958	516872	13909.1	GAPDH
14	B2	3	60.5904	512474	13935.6	GAPDH
14	B2	4	60.885	508257	13950.8	GAPDH
14	B2	5	61.1796	504417	13947.9	GAPDH
14	B2	6	61.4743	500937	13928	GAPDH
14	B2	7	61.7689	495719	13896.4	GAPDH
14	B2	8	62.0635	491324	13859.7	GAPDH
14	B2	9	62.3581	487398	13822.1	GAPDH
14	B2	10	62.6527	483115	13783	GAPDH
14	B2	11	62.9473	478906	13737.7	GAPDH
14	B2	12	63.2419	474020	13679.7	GAPDH
14	B2	13	63.5365	470205	13606	GAPDH
14	B2	14	63.8312	465432	13521.6	GAPDH
14	B2	15	64.1258	460740	13438.9	GAPDH
14	B2	16	64.4204	457257	13372.6	GAPDH
14	B2	17	64.715	453487	13331.9	GAPDH
14	B2	18	65.0096	448530	13314.3	GAPDH
14	B2	19	65.3042	444550	13306.1	GAPDH
14	B2	20	65.5988	441036	13287.8	GAPDH
14	B2	21	65.8934	435894	13242.5	GAPDH
14	B2	22	66.188	431033	13162.5	GAPDH
14	B2	23	66.4827	427647	13050.7	GAPDH
14	B2	24	66.7773	424091	12917.5	GAPDH
14	B2	25	67.0719	419382	12776.4	GAPDH
14	B2	26	67.3665	415358	12640.5	GAPDH
14	B2	27	67.6611	411750	12522	GAPDH
14	B2	28	67.9557	408191	12429.6	GAPDH
14	B2	29	68.2503	403921	12365.5	GAPDH
14	B2	30	68.5449	401101	12323	GAPDH
14	B2	31	68.8396	396641	12288.9	GAPDH
14	B2	32	69.1342	392787	12249.9	GAPDH
14	B2	33	69.4288	388398	12200.2	GAPDH
14	B2	34	69.7234	385352	12143.8	GAPDH
14	B2	35	70.018	381539	12089.8	GAPDH
14	B2	36	70.3126	377663	12043.7	GAPDH
14	B2	37	70.6072	375361	12002.4	GAPDH
14	B2	38	70.9018	369420	11953.7	GAPDH
14	B2	39	71.1964	366525	11875.1	GAPDH
14	B2	40	71.4911	363470	11765.8	GAPDH
14	B2	41	71.7857	359623	11625.3	GAPDH
14	B2	42	72.0803	356265	11461.2	GAPDH
14	B2	43	72.3749	351840	11288	GAPDH
14	B2	44	72.6695	349429	11126.4	GAPDH
14	B2	45	72.9641	346188	10998.7	GAPDH
14	B2	46	73.2587	342681	10922	GAPDH
14	B2	47	73.5533	339601	10899.8	GAPDH
14	B2	48	73.848	336527	10918.7	GAPDH
14	B2	49	74.1426	332900	10953.8	GAPDH
14	B2	50	74.4372	329189	10979	GAPDH
14	B2	51	74.7318	325185	10978.1	GAPDH
14	B2	52	75.0264	323108	10948.6	GAPDH
14	B2	53	75.321	319551	10898.9	GAPDH
14	B2	54	75.6156	315857	10840.2	GAPDH
14	B2	55	75.9102	312848	10781.3	GAPDH
14	B2	56	76.2048	309874	10728.3	GAPDH
14	B2	57	76.4995	306569	10687.4	GAPDH
14	B2	58	76.7941	302611	10667.1	GAPDH
14	B2	59	77.0887	300803	10675	GAPDH
14	B2	60	77.3833	297344	10713	GAPDH
14	B2	61	77.6779	293423	10771.6	GAPDH
14	B2	62	77.9725	291179	10832.3	GAPDH
14	B2	63	78.2671	286753	10876.1	GAPDH
14	B2	64	78.5617	283109	10894.6	GAPDH
14	B2	65	78.8564	279787	10895.3	GAPDH
14	B2	66	79.151	277888	10897.2	GAPDH
14	B2	67	79.4456	273925	10918.9	GAPDH
14	B2	68	79.7402	270247	10968.7	GAPDH
14	B2	69	80.0348	267551	11042.2	GAPDH
14	B2	70	80.3294	263543	11129.4	GAPDH
14	B2	71	80.624	260316	11222.3	GAPDH
14	B2	72	80.9186	257056	11319.7	GAPDH
14	B2	73	81.2132	253446	11424.4	GAPDH
14	B2	74	81.5079	250411	11537.6	GAPDH
14	B2	75	81.8025	246811	11656.1	GAPDH
14	B2	76	82.0971	242333	11773.8	GAPDH
14	B2	77	82.3917	239434	11886.9	GAPDH
14	B2	78	82.6863	235255	11992	GAPDH
14	B2	79	82.9809	232301	12091.1	GAPDH
14	B2	80	83.2755	228328	12208.4	GAPDH
14	B2	81	83.5701	224114	12360.6	GAPDH
14	B2	82	83.8648	220609	12572.8	GAPDH
14	B2	83	84.1594	216424	12889.4	GAPDH
14	B2	84	84.454	213426	13393	GAPDH
14	B2	85	84.7486	209007	14234.3	GAPDH
14	B2	86	85.0432	203705	15668.3	GAPDH
14	B2	87	85.3378	199584	18070	GAPDH
14	B2	88	85.6324	194620	21884.6	GAPDH
14	B2	89	85.927	187196	27471.2	GAPDH
14	B2	90	86.2216	177811	34850	GAPDH
14	B2	91	86.5163	159508	43447.2	GAPDH
14	B2	92	86.8109	128766	52001.5	GAPDH
14	B2	93	87.1055	88146.9	58773.2	GAPDH
14	B2	94	87.4001	44848.6	62062.3	GAPDH
14	B2	95	87.6947	20635	60841.6	GAPDH
14	B2	96	87.9893	13999.8	55191.9	GAPDH
14	B2	97	88.2839	13271.6	46294.4	GAPDH
14	B2	98	88.5785	11438.7	35972.9	GAPDH
14	B2	99	88.8732	10042.6	26034	GAPDH
14	B2	100	89.1678	9192.11	17734.5	GAPDH
14	B2	101	89.4624	8988.2	11511.5	GAPDH
14	B2	102	89.757	9427	6594.51	GAPDH
14	B2	103	90.0516	8309.49	3599.16	GAPDH
14	B2	104	90.3462	9169.1	1915.61	GAPDH
14	B2	105	90.6408	8543.57	1034.79	GAPDH
14	B2	106	90.9354	8463.85	602.103	GAPDH
14	B2	107	91.23	8063.39	398.495	GAPDH
14	B2	108	91.5247	7664.86	301.481	GAPDH
14	B2	109	91.8193	8127.95	251.169	GAPDH
14	B2	110	92.1139	7671.51	224.497	GAPDH
14	B2	111	92.4085	8440.97	214.547	GAPDH
14	B2	112	92.7031	6975.58	215.43	GAPDH
14	B2	113	92.9977	6726.82	216.444	GAPDH
14	B2	114	93.2923	7360.44	206.086	GAPDH
14	B2	115	93.5869	6921.42	180.082	GAPDH
14	B2	116	93.8816	7051.92	144.969	GAPDH
14	B2	117	94.1762	7116	113.477	GAPDH
14	B2	118	94.4708	6744.21	95.6836	GAPDH
14	B2	119	94.7654	6591.06	93.1475	GAPDH
15	B3	1	60.0006	507933	11676.8	GAPDH
15	B3	2	60.2954	505245	11814.3	GAPDH
15	B3	3	60.5902	501928	11949.3	GAPDH
15	B3	4	60.885	498494	12059.2	GAPDH
15	B3	5	61.1798	495516	12131.5	GAPDH
15	B3	6	61.4746	490846	12169.3	GAPDH
15	B3	7	61.7694	487265	12189.2	GAPDH
15	B3	8	62.0642	483811	12214	GAPDH
15	B3	9	62.359	479484	12261.1	GAPDH
15	B3	10	62.6538	476830	12335.2	GAPDH
15	B3	11	62.9486	472314	12425.7	GAPDH
15	B3	12	63.2434	468484	12512.2	GAPDH
15	B3	13	63.5382	463983	12573.3	GAPDH
15	B3	14	63.833	460614	12596.6	GAPDH
15	B3	15	64.1278	455116	12582	GAPDH
15	B3	16	64.4226	451640	12539	GAPDH
15	B3	17	64.7174	448299	12480.6	GAPDH
15	B3	18	65.0122	443835	12417.1	GAPDH
15	B3	19	65.307	439873	12354.7	GAPDH
15	B3	20	65.6018	435358	12297.3	GAPDH
15	B3	21	65.8966	432494	12248.6	GAPDH
15	B3	22	66.1914	427658	12212.2	GAPDH
15	B3	23	66.4862	424310	12190	GAPDH
15	B3	24	66.781	421006	12181.5	GAPDH
15	B3	25	67.0758	415890	12183.3	GAPDH
15	B3	26	67.3706	412467	12190	GAPDH
15	B3	27	67.6654	409552	12194.2	GAPDH
15	B3	28	67.9602	404834	12186.2	GAPDH
15	B3	29	68.255	400534	12155.4	GAPDH
15	B3	30	68.5498	397537	12093	GAPDH
15	B3	31	68.8446	393141	11997.3	GAPDH
15	B3	32	69.1394	389443	11877.3	GAPDH
15	B3	33	69.4342	385442	11754.2	GAPDH
15	B3	34	69.729	382021	11656.5	GAPDH
15	B3	35	70.0238	378685	11608.6	GAPDH
15	B3	36	70.3186	376074	11618.4	GAPDH
15	B3	37	70.6134	372249	11669.7	GAPDH
15	B3	38	70.9082	367909	11728.1	GAPDH
15	B3	39	71.203	363748	11756	GAPDH
15	B3	40	71.4978	360021	11731.4	GAPDH
15	B3	41	71.7926	356408	11655.8	GAPDH
15	B3	42	72.0874	353478	11540.2	GAPDH
15	B3	43	72.3822	349698	11402.2	GAPDH
15	B3	44	72.677	346509	11289.1	GAPDH
15	B3	45	72.9718	343074	11211.6	GAPDH
15	B3	46	73.2666	339638	11167.5	GAPDH
15	B3	47	73.5614	335325	11149.1	GAPDH
15	B3	48	73.8562	333062	11148.8	GAPDH
15	B3	49	74.151	328954	11159.6	GAPDH
15	B3	50	74.4458	326365	11171.3	GAPDH
15	B3	51	74.7406	322031	11170.4	GAPDH
15	B3	52	75.0354	318294	11144	GAPDH
15	B3	53	75.3302	315318	11086.8	GAPDH
15	B3	54	75.625	312151	11004.1	GAPDH
15	B3	55	75.9198	308533	10909.5	GAPDH
15	B3	56	76.2146	305815	10816.5	GAPDH
15	B3	57	76.5094	302185	10731.7	GAPDH
15	B3	58	76.8042	299262	10654	GAPDH
15	B3	59	77.0991	295991	10578.4	GAPDH
15	B3	60	77.3939	292384	10504	GAPDH
15	B3	61	77.6887	289210	10438.3	GAPDH
15	B3	62	77.9835	286414	10395.2	GAPDH
15	B3	63	78.2783	283737	10386.7	GAPDH
15	B3	64	78.5731	280186	10412.4	GAPDH
15	B3	65	78.8679	276982	10456.3	GAPDH
15	B3	66	79.1627	273516	10494	GAPDH
15	B3	67	79.4575	269598	10505.4	GAPDH
15	B3	68	79.7523	267129	10486.6	GAPDH
15	B3	69	80.0471	263543	10451.8	GAPDH
15	B3	70	80.3419	261018	10424.4	GAPDH
15	B3	71	80.6367	257745	10423.4	GAPDH
15	B3	72	80.9315	254596	10454.4	GAPDH
15	B3	73	81.2263	251093	10509.6	GAPDH
15	B3	74	81.5211	247738	10576.1	GAPDH
15	B3	75	81.8159	244588	10645.8	GAPDH
15	B3	76	82.1107	241345	10721.1	GAPDH
15	B3	77	82.4055	238134	10813.8	GAPDH
15	B3	78	82.7003	234833	10937.6	GAPDH
15	B3	79	82.9951	231323	11101.5	GAPDH
15	B3	80	83.2899	228031	11305.8	GAPDH
15	B3	81	83.5847	224323	11545.3	GAPDH
15	B3	82	83.8795	220382	11768.2	GAPDH
15	B3	83	84.1743	216427	12029.4	GAPDH
15	B3	84	84.4691	212794	12399.3	GAPDH
15	B3	85	84.7639	209394	13006.3	GAPDH
15	B3	86	85.0587	204768	14072.4	GAPDH
15	B3	87	85.3535	201157	15920.3	GAPDH
15	B3	88	85.6483	196327	18933.1	GAPDH
15	B3	89	85.9431	189366	23438.2	GAPDH
15	B3	90	86.2379	178465	29514.4	GAPDH
15	B3	91	86.5327	160982	36781.1	GAPDH
15	B3	92	86.8275	130103	44285.7	GAPDH
15	B3	93	87.1223	90295.7	50612.9	GAPDH
15	B3	94	87.4171	50176.9	54260.4	GAPDH
15	B3	95	87.7119	28101.8	54166.9	GAPDH
15	B3	96	88.0067	23748.2	50149.5	GAPDH
15	B3	97	88.3015	23248.7	43008.5	GAPDH
15	B3	98	88.5963	21277.1	34227.6	GAPDH
15	B3	99	88.8911	20172.1	25424.1	GAPDH
15	B3	100	89.1859	19820.3	17835.3	GAPDH
15	B3	101	89.4807	19079.1	12064.8	GAPDH
15	B3	102	89.7755	19849.4	7125.36	GAPDH
15	B3	103	90.0703	19112.7	3975.62	GAPDH
15	B3	104	90.3651	19067.5	2170.84	GAPDH
15	B3	105	90.6599	18826.7	1193.94	GAPDH
15	B3	106	90.9547	18993.5	674.808	GAPDH
15	B3	107	91.2495	18432	386.062	GAPDH
15	B3	108	91.5443	18865.1	206.477	GAPDH
15	B3	109	91.8391	18879.1	82.6914	GAPDH
15	B3	110	92.1339	18935.6	-1.07129	GAPDH
15	B3	111	92.4287	18982.7	-45.3945	GAPDH
15	B3	112	92.7235	19132.7	-51.1768	GAPDH
15	B3	113	93.0183	18651.9	-27.8057	GAPDH
15	B3	114	93.3131	18342.6	6.55469	GAPDH
15	B3	115	93.6079	18708.5	31.1875	GAPDH
15	B3	116	93.9027	18473.2	31.2891	GAPDH
15	B3	117	94.1975	18360.7	3.56543	GAPDH
15	B3	118	94.4923	18581.5	-44.1846	GAPDH
15	B3	119	94.7871	18933.6	-98.6777	GAPDH
16	B4	1	60.0006	490276	12425.3	ACTA2
16	B4	2	60.2954	487560	12556.8	ACTA2
16	B4	3	60.5902	483981	12698.9	ACTA2
16	B4	4	60.885	481181	12843.4	ACTA2
16	B4	5	61.1798	476870	12987.2	ACTA2
16	B4	6	61.4746	473552	13129.8	ACTA2
16	B4	7	61.7694	469834	13269.3	ACTA2
16	B4	8	62.0642	465432	13400.6	ACTA2
16	B4	9	62.359	461526	13515.7	ACTA2
16	B4	10	62.6538	456772	13607.7	ACTA2
16	B4	11	62.9486	453461	13671.9	ACTA2
16	B4	12	63.2434	448356	13707.7	ACTA2
16	B4	13	63.5382	444080	13716.5	ACTA2
16	B4	14	63.833	440303	13700.7	ACTA2
16	B4	15	64.1278	435936	13664.2	ACTA2
16	B4	16	64.4226	430881	13611.7	ACTA2
16	B4	17	64.7174	427772	13549.5	ACTA2
16	B4	18	65.0122	422670	13483.5	ACTA2
16	B4	19	65.307	418780	13417	ACTA2
16	B4	20	65.6018	414740	13349.8	ACTA2
16	B4	21	65.8966	411344	13280.8	ACTA2
16	B4	22	66.1914	405565	13211.4	ACTA2
16	B4	23	66.4862	401479	13146.1	ACTA2
16	B4	24	66.781	399345	13089.5	ACTA2
16	B4	25	67.0758	394227	13040.6	ACTA2
16	B4	26	67.3706	390691	12991.4	ACTA2
16	B4	27	67.6654	385710	12932.6	ACTA2
16	B4	28	67.9602	382025	12861	ACTA2
16	B4	29	68.255	378343	12783.5	ACTA2
16	B4	30	68.5498	374913	12713.1	ACTA2
16	B4	31	68.8446	370186	12661.6	ACTA2
16	B4	32	69.1394	367128	12633.9	ACTA2
16	B4	33	69.4342	363036	12626.9	ACTA2
16	B4	34	69.729	359141	12632	ACTA2
16	B4	35	70.0238	354829	12638.4	ACTA2
16	B4	36	70.3186	351621	12636.6	ACTA2
16	B4	37	70.6134	347482	12619.8	ACTA2
16	B4	38	70.9082	343083	12584.6	ACTA2
16	B4	39	71.203	339744	12531	ACTA2
16	B4	40	71.4978	335823	12460.8	ACTA2
16	B4	41	71.7926	332572	12376.5	ACTA2
16	B4	42	72.0874	328256	12276.5	ACTA2
16	B4	43	72.3822	324541	12165.1	ACTA2
16	B4	44	72.677	320788	12058	ACTA2
16	B4	45	72.9718	317904	11967.1	ACTA2
16	B4	46	73.2666	314163	11901.2	ACTA2
16	B4	47	73.5614	310417	11860.9	ACTA2
16	B4	48	73.8562	306560	11838.4	ACTA2
16	B4	49	74.151	303383	11820.6	ACTA2
16	B4	50	74.4458	299359	11794.4	ACTA2
16	B4	51	74.7406	296029	11749	ACTA2
16	B4	52	75.0354	293045	11678.1	ACTA2
16	B4	53	75.3302	288353	11581.7	ACTA2
16	B4	54	75.625	285598	11469.5	ACTA2
16	B4	55	75.9198	282011	11363	ACTA2
16	B4	56	76.2146	279301	11292	ACTA2
16	B4	57	76.5094	275630	11284	ACTA2
16	B4	58	76.8042	273027	11352.3	ACTA2
16	B4	59	77.0991	269369	11486.5	ACTA2
16	B4	60	77.3939	266190	11652.8	ACTA2
16	B4	61	77.6887	261484	11803.8	ACTA2
16	B4	62	77.9835	258040	11893.2	ACTA2
16	B4	63	78.2783	254388	11888.1	ACTA2
16	B4	64	78.5731	251109	11776.7	ACTA2
16	B4	65	78.8679	246815	11569.8	ACTA2
16	B4	66	79.1627	242994	11296.8	ACTA2
16	B4	67	79.4575	241101	11000.6	ACTA2
16	B4	68	79.7523	237701	10727	ACTA2
16	B4	69	80.0471	234387	10512.9	ACTA2
16	B4	70	80.3419	231861	10377.5	ACTA2
16	B4	71	80.6367	228582	10319.5	ACTA2
16	B4	72	80.9315	225693	10325.1	ACTA2
16	B4	73	81.2263	222314	10383.4	ACTA2
16	B4	74	81.5211	218661	10504.7	ACTA2
16	B4	75	81.8159	215583	10734.3	ACTA2
16	B4	76	82.1107	213804	11158.7	ACTA2
16	B4	77	82.4055	209971	11906.6	ACTA2
16	B4	78	82.7003	206750	13068.1	ACTA2
16	B4	79	82.9951	202602	14830	ACTA2
16	B4	80	83.2899	197721	17460.2	ACTA2
16	B4	81	83.5847	193260	21169.9	ACTA2
16	B4	82	83.8795	186922	26052.6	ACTA2
16	B4	83	84.1743	178807	31947.2	ACTA2
16	B4	84	84.4691	166473	38333.1	ACTA2
16	B4	85	84.7639	146345	44354.3	ACTA2
16	B4	86	85.0587	114325	49024.7	ACTA2
16	B4	87	85.3535	84565.5	51554.9	ACTA2
16	B4	88	85.6483	69820.1	51633.9	ACTA2
16	B4	89	85.9431	60124.9	49494.5	ACTA2
16	B4	90	86.2379	48061.7	45719.7	ACTA2
16	B4	91	86.5327	29885.7	40931	ACTA2
16	B4	92	86.8275	16580.5	35571	ACTA2
16	B4	93	87.1223	13672.3	29896.3	ACTA2
16	B4	94	87.4171	13130.8	24118	ACTA2
16	B4	95	87.7119	12729	18525.9	ACTA2
16	B4	96	88.0067	11553	13483.7	ACTA2
16	B4	97	88.3015	12896.6	8985.71	ACTA2
16	B4	98	88.5963	12207.4	5510.88	ACTA2
16	B4	99	88.8911	11733	3142.7	ACTA2
16	B4	100	89.1859	11203.4	1670.51	ACTA2
16	B4	101	89.4807	11563.3	821.938	ACTA2
16	B4	102	89.7755	12027.9	354.755	ACTA2
16	B4	103	90.0703	11284.4	101.624	ACTA2
16	B4	104	90.3651	11619.2	-30.8506	ACTA2
16	B4	105	90.6599	11874.2	-87.2412	ACTA2
16	B4	106	90.9547	11475.9	-90.7393	ACTA2
16	B4	107	91.2495	11386	-60.5713	ACTA2
16	B4	108	91.5443	10858.2	-17.5996	ACTA2
16	B4	109	91.8391	11310	17.7061	ACTA2
16	B4	110	92.1339	11062.1	29.7539	ACTA2
16	B4	111	92.4287	10639.7	11.5625	ACTA2
16	B4	112	92.7235	10372.6	-33.3574	ACTA2
16	B4	113	93.0183	11374	-91.3359	ACTA2
16	B4	114	93.3131	10975.9	-142.206	ACTA2
16	B4	115	93.6079	11214.7	-166.844	ACTA2
16	B4	116	93.9027	10793.2	-156.058	ACTA2
16	B4	117	94.1975	10145.2	-115.368	ACTA2
16	B4	118	94.4923	10964.7	-61.7236	ACTA2
16	B4	119	94.7871	10459.8	-13.8574	ACTA2
17	B5	1	60.0012	485931	12368.4	ACTA2
17	B5	2	60.296	482284	12474.3	ACTA2
17	B5	3	60.5909	480424	12600.8	ACTA2
17	B5	4	60.8857	476300	12740.7	ACTA2
17	B5	5	61.1805	473021	12886.1	ACTA2
17	B5	6	61.4753	469187	13028	ACTA2
17	B5	7	61.7702	465117	13155.9	ACTA2
17	B5	8	62.065	461577	13258.8	ACTA2
17	B5	9	62.3598	456758	13328.2	ACTA2
17	B5	10	62.6546	452380	13359.6	ACTA2
17	B5	11	62.9495	449279	13354.7	ACTA2
17	B5	12	63.2443	444339	13320.8	ACTA2
17	B5	13	63.5391	439974	13271	ACTA2
17	B5	14	63.8339	435998	13221.7	ACTA2
17	B5	15	64.1288	432070	13187.8	ACTA2
17	B5	16	64.4236	427681	13176.3	ACTA2
17	B5	17	64.7184	424424	13183.6	ACTA2
17	B5	18	65.0132	419799	13197.7	ACTA2
17	B5	19	65.3081	415102	13205.6	ACTA2
17	B5	20	65.6029	411402	13198.9	ACTA2
17	B5	21	65.8977	407293	13176	ACTA2
17	B5	22	66.1926	402724	13137	ACTA2
17	B5	23	66.4874	399207	13079.6	ACTA2
17	B5	24	66.7822	395254	12997.9	ACTA2
17	B5	25	67.077	390687	12888.6	ACTA2
17	B5	26	67.3719	386086	12757.4	ACTA2
17	B5	27	67.6667	382899	12621.6	ACTA2
17	B5	28	67.9615	379405	12502.7	ACTA2
17	B5	29	68.2563	374997	12415.9	ACTA2
17	B5	30	68.5512	372134	12362	ACTA2
17	B5	31	68.846	367645	12327.1	ACTA2
17	B5	32	69.1408	363801	12292.9	ACTA2
17	B5	33	69.4356	359692	12248	ACTA2
17	B5	34	69.7305	356116	12194.6	ACTA2
17	B5	35	70.0253	352323	12145.5	ACTA2
17	B5	36	70.3201	348785	12114.9	ACTA2
17	B5	37	70.6149	345286	12106.3	ACTA2
17	B5	38	70.9098	341313	12109.1	ACTA2
17	B5	39	71.2046	337840	12102.4	ACTA2
17	B5	40	71.4994	333354	12066.9	ACTA2
17	B5	41	71.7943	329256	11995.6	ACTA2
17	B5	42	72.0891	326703	11897.5	ACTA2
17	B5	43	72.3839	323097	11792.2	ACTA2
17	B5	44	72.6787	319009	11700.4	ACTA2
17	B5	45	72.9736	315521	11636.7	ACTA2
17	B5	46	73.2684	312408	11606.3	ACTA2
17	B5	47	73.5632	308426	11603.7	ACTA2
17	B5	48	73.858	305281	11614.5	ACTA2
17	B5	49	74.1529	301862	11618	ACTA2
17	B5	50	74.4477	297143	11594.8	ACTA2
17	B5	51	74.7425	293803	11534.8	ACTA2
17	B5	52	75.0373	290878	11443.1	ACTA2
17	B5	53	75.3322	287200	11337.3	ACTA2
17	B5	54	75.627	284270	11239.8	ACTA2
17	B5	55	75.9218	280311	11167.8	ACTA2
17	B5	56	76.2166	277926	11129	ACTA2
17	B5	57	76.5115	273618	11122.8	ACTA2
17	B5	58	76.8063	270891	11144.4	ACTA2
17	B5	59	77.1011	267147	11187	ACTA2
17	B5	60	77.3959	264305	11242.3	ACTA2
17	B5	61	77.6908	260355	11297.3	ACTA2
17	B5	62	77.9856	257093	11334.1	ACTA2
17	B5	63	78.2804	252984	11331	ACTA2
17	B5	64	78.5752	249823	11268.2	ACTA2
17	B5	65	78.8701	246519	11134.6	ACTA2
17	B5	66	79.1649	242596	10933.3	ACTA2
17	B5	67	79.4597	238999	10685.2	ACTA2
17	B5	68	79.7546	236701	10425.9	ACTA2
17	B5	69	80.0494	234342	10196	ACTA2
17	B5	70	80.3442	230427	10028.7	ACTA2
17	B5	71	80.639	228247	9940.42	ACTA2
17	B5	72	80.9339	225047	9930.54	ACTA2
17	B5	73	81.2287	221489	9991.22	ACTA2
17	B5	74	81.5235	219099	10124.1	ACTA2
17	B5	75	81.8183	215636	10359.3	ACTA2
17	B5	76	82.1132	212405	10772	ACTA2
17	B5	77	82.408	209399	11495.9	ACTA2
17	B5	78	82.7028	206601	12729.2	ACTA2
17	B5	79	82.9976	202834	14723.4	ACTA2
17	B5	80	83.2925	198654	17746.2	ACTA2
17	B5	81	83.5873	193737	22006.9	ACTA2
17	B5	82	83.8821	186531	27538.2	ACTA2
17	B5	83	84.1769	176518	34067.9	ACTA2
17	B5	84	84.4718	163990	40947	ACTA2
17	B5	85	84.7666	141546	47218.6	ACTA2
17	B5	86	85.0614	109379	51860.9	ACTA2
17	B5	87	85.3563	83164.8	54127.6	ACTA2
17	B5	88	85.6511	70626.3	53808.4	ACTA2
17	B5	89	85.9459	62020.8	51244.5	ACTA2
17	B5	90	86.2407	46519.6	47085.5	ACTA2
17	B5	91	86.5356	29242	41955.3	ACTA2
17	B5	92	86.8304	18283.4	36255.3	ACTA2
17	B5	93	87.1252	16890.7	30202.7	ACTA2
17	B5	94	87.42	16173.1	24008.3	ACTA2
17	B5	95	87.7149	15597.3	18003.1	ACTA2
17	B5	96	88.0097	15632.4	12607.2	ACTA2
17	B5	97	88.3045	16022.8	8188.27	ACTA2
17	B5	98	88.5993	15195.2	4911.47	ACTA2
17	B5	99	88.8942	15384.4	2720.75	ACTA2
17	B5	100	89.189	15500.7	1402.37	ACTA2
17	B5	101	89.4838	15404.2	689.711	ACTA2
17	B5	102	89.7786	15081.3	346.468	ACTA2
17	B5	103	90.0735	14801.2	203.327	ACTA2
17	B5	104	90.3683	15425.1	156.896	ACTA2
17	B5	105	90.6631	14852.8	151.3	ACTA2
17	B5	106	90.9579	14252.5	158.497	ACTA2
17	B5	107	91.2528	14948.5	164.531	ACTA2
17	B5	108	91.5476	14474.3	162.56	ACTA2
17	B5	109	91.8424	14239.6	150.415	ACTA2
17	B5	110	92.1373	14104	129.964	ACTA2
17	B5	111	92.4321	14520.6	105.893	ACTA2
17	B5	112	92.7269	14496.9	83.0869	ACTA2
17	B5	113	93.0217	13627.2	63.3467	ACTA2
17	B5	114	93.3166	13927.1	43.7129	ACTA2
17	B5	115	93.6114	14204.3	18.1816	ACTA2
17	B5	116	93.9062	13374.9	-17.8789	ACTA2
17	B5	117	94.201	14217.4	-63.791	ACTA2
17	B5	118	94.4959	14065.3	-113.383	ACTA2
17	B5	119	94.7907	14152.5	-158.64	ACTA2
18	B6	1	60.0012	516292	13594.8	ACTA2
18	B6	2	60.296	513978	13738.7	ACTA2
18	B6	3	60.5909	510781	13893.8	ACTA2
18	B6	4	60.8857	507074	14038.9	ACTA2
18	B6	5	61.1805	502054	14160.3	ACTA2
18	B6	6	61.4753	498441	14256.2	ACTA2
18	B6	7	61.7702	494672	14333.9	ACTA2
18	B6	8	62.065	489840	14403.5	ACTA2
18	B6	9	62.3598	485339	14471.4	ACTA2
18	B6	10	62.6546	481189	14536.4	ACTA2
18	B6	11	62.9495	477518	14590.6	ACTA2
18	B6	12	63.2443	471489	14622.8	ACTA2
18	B6	13	63.5391	468044	14625.2	ACTA2
18	B6	14	63.8339	462993	14597	ACTA2
18	B6	15	64.1288	458068	14545.2	ACTA2
18	B6	16	64.4236	453711	14479.4	ACTA2
18	B6	17	64.7184	450271	14407.2	ACTA2
18	B6	18	65.0132	444918	14331.9	ACTA2
18	B6	19	65.3081	440327	14255.9	ACTA2
18	B6	20	65.6029	436217	14185	ACTA2
18	B6	21	65.8977	432061	14128.8	ACTA2
18	B6	22	66.1926	426858	14095.7	ACTA2
18	B6	23	66.4874	423733	14085.3	ACTA2
18	B6	24	66.7822	419756	14085.2	ACTA2
18	B6	25	67.077	414330	14075.7	ACTA2
18	B6	26	67.3719	409891	14041.1	ACTA2
18	B6	27	67.6667	405711	13979.1	ACTA2
18	B6	28	67.9615	401861	13901.7	ACTA2
18	B6	29	68.2563	397193	13827.1	ACTA2
18	B6	30	68.5512	393965	13768.8	ACTA2
18	B6	31	68.846	388889	13728.4	ACTA2
18	B6	32	69.1408	385129	13696.9	ACTA2
18	B6	33	69.4356	380997	13660.8	ACTA2
18	B6	34	69.7305	376082	13609.9	ACTA2
18	B6	35	70.0253	372561	13542.3	ACTA2
18	B6	36	70.3201	368199	13464.6	ACTA2
18	B6	37	70.6149	364083	13388.3	ACTA2
18	B6	38	70.9098	360519	13325	ACTA2
18	B6	39	71.2046	355916	13281.3	ACTA2
18	B6	40	71.4994	352671	13257.1	ACTA2
18	B6	41	71.7943	348402	13245	ACTA2
18	B6	42	72.0891	344176	13233.2	ACTA2
18	B6	43	72.3839	340396	13207.2	ACTA2
18	B6	44	72.6787	336308	13157.6	ACTA2
18	B6	45	72.9736	332095	13082.4	ACTA2
18	B6	46	73.2684	328660	12988.3	ACTA2
18	B6	47	73.5632	323900	12888.9	ACTA2
18	B6	48	73.858	320748	12799.8	ACTA2
18	B6	49	74.1529	317388	12731.1	ACTA2
18	B6	50	74.4477	313081	12682.5	ACTA2
18	B6	51	74.7425	309218	12642.4	ACTA2
18	B6	52	75.0373	305555	12594	ACTA2
18	B6	53	75.3322	301412	12524.9	ACTA2
18	B6	54	75.627	298030	12434	ACTA2
18	B6	55	75.9218	294539	12335.2	ACTA2
18	B6	56	76.2166	290648	12254	ACTA2
18	B6	57	76.5115	286961	12219.3	ACTA2
18	B6	58	76.8063	284301	12252	ACTA2
18	B6	59	77.1011	280801	12354.4	ACTA2
18	B6	60	77.3959	277122	12504.4	ACTA2
18	B6	61	77.6908	271654	12660.7	ACTA2
18	B6	62	77.9856	268861	12774.6	ACTA2
18	B6	63	78.2804	264810	12805	ACTA2
18	B6	64	78.5752	260526	12730	ACTA2
18	B6	65	78.8701	256005	12552.2	ACTA2
18	B6	66	79.1649	253255	12296.3	ACTA2
18	B6	67	79.4597	249278	12003	ACTA2
18	B6	68	79.7546	246560	11716.4	ACTA2
18	B6	69	80.0494	243603	11473.1	ACTA2
18	B6	70	80.3442	239101	11295.8	ACTA2
18	B6	71	80.639	236294	11195	ACTA2
18	B6	72	80.9339	233651	11176.5	ACTA2
18	B6	73	81.2287	230141	11250	ACTA2
18	B6	74	81.5235	226152	11438.1	ACTA2
18	B6	75	81.8183	223330	11783.6	ACTA2
18	B6	76	82.1132	219974	12360.7	ACTA2
18	B6	77	82.408	216506	13285	ACTA2
18	B6	78	82.7028	211745	14637	ACTA2
18	B6	79	82.9976	207972	16706.2	ACTA2
18	B6	80	83.2925	203199	19749	ACTA2
18	B6	81	83.5873	197403	23978	ACTA2
18	B6	82	83.8821	190305	29435.6	ACTA2
18	B6	83	84.1769	179898	35853.2	ACTA2
18	B6	84	84.4718	164653	42575.7	ACTA2
18	B6	85	84.7666	140271	48636.1	ACTA2
18	B6	86	85.0614	107774	53009.8	ACTA2
18	B6	87	85.3563	80588	54961.4	ACTA2
18	B6	88	85.6511	67053.8	54303.5	ACTA2
18	B6	89	85.9459	57354.4	51407.7	ACTA2
18	B6	90	86.2407	42974.1	46958.2	ACTA2
18	B6	91	86.5356	25782.8	41614.9	ACTA2
18	B6	92	86.8304	14795.5	35807.4	ACTA2
18	B6	93	87.1252	12594	29761.6	ACTA2
18	B6	94	87.42	12333.3	23669.8	ACTA2
18	B6	95	87.7149	12464.5	17823.9	ACTA2
18	B6	96	88.0097	12234.5	12549.5	ACTA2
18	B6	97	88.3045	12790.3	7933.83	ACTA2
18	B6	98	88.5993	12257.2	4509.77	ACTA2
18	B6	99	88.8942	12613.2	2211.42	ACTA2
18	B6	100	89.189	12770.4	808.975	ACTA2
18	B6	101	89.4838	12303.9	19.7236	ACTA2
18	B6	102	89.7786	13322.3	-401.266	ACTA2
18	B6	103	90.0735	12885.8	-620.722	ACTA2
18	B6	104	90.3683	13667.8	-730.704	ACTA2
18	B6	105	90.6631	13680.7	-774.288	ACTA2
18	B6	106	90.9579	13553.4	-772.992	ACTA2
18	B6	107	91.2528	14015.7	-744.204	ACTA2
18	B6	108	91.5476	13299.8	-705.655	ACTA2
18	B6	109	91.8424	14142.5	-670.538	ACTA2
18	B6	110	92.1373	13770	-640.484	ACTA2
18	B6	111	92.4321	14636.3	-603.625	ACTA2
18	B6	112	92.7269	14684.4	-540.969	ACTA2
18	B6	113	93.0217	14187.9	-438.361	ACTA2
18	B6	114	93.3166	14079.6	-296.679	ACTA2
18	B6	115	93.6114	13699	-133.335	ACTA2
18	B6	116	93.9062	13524.8	26.084	ACTA2
18	B6	117	94.201	13763.6	160.61	ACTA2
18	B6	118	94.4959	13449.6	262.925	ACTA2
18	B6	119	94.7907	13376.7	339.836	ACTA2
25	C1	1	60.0012	550875	13352.9	GAPDH
25	C1	2	60.2958	548770	13495.2	GAPDH
25	C1	3	60.5904	546022	13644.6	GAPDH
25	C1	4	60.885	541249	13774.1	GAPDH
25	C1	5	61.1796	536220	13864.8	GAPDH
25	C1	6	61.4743	532033	13912.4	GAPDH
25	C1	7	61.7689	528938	13925.6	GAPDH
25	C1	8	62.0635	523794	13920.1	GAPDH
25	C1	9	62.3581	518715	13912.2	GAPDH
25	C1	10	62.6527	515504	13914	GAPDH
25	C1	11	62.9473	510775	13933	GAPDH
25	C1	12	63.2419	506427	13970.8	GAPDH
25	C1	13	63.5365	501364	14022.4	GAPDH
25	C1	14	63.8312	497643	14075.8	GAPDH
25	C1	15	64.1258	493245	14114.4	GAPDH
25	C1	16	64.4204	488445	14122.1	GAPDH
25	C1	17	64.715	482764	14091.6	GAPDH
25	C1	18	65.0096	479400	14029.3	GAPDH
25	C1	19	65.3042	473656	13953.9	GAPDH
25	C1	20	65.5988	470020	13887.3	GAPDH
25	C1	21	65.8934	466006	13843.5	GAPDH
25	C1	22	66.188	461534	13821.3	GAPDH
25	C1	23	66.4827	457194	13806.2	GAPDH
25	C1	24	66.7773	452127	13780.1	GAPDH
25	C1	25	67.0719	447818	13731.9	GAPDH
25	C1	26	67.3665	443553	13663.5	GAPDH
25	C1	27	67.6611	439619	13587.7	GAPDH
25	C1	28	67.9557	434739	13520.1	GAPDH
25	C1	29	68.2503	431135	13469.9	GAPDH
25	C1	30	68.5449	427491	13434.7	GAPDH
25	C1	31	68.8396	423075	13403.2	GAPDH
25	C1	32	69.1342	417878	13363.6	GAPDH
25	C1	33	69.4288	413834	13312.8	GAPDH
25	C1	34	69.7234	409737	13258.7	GAPDH
25	C1	35	70.018	406585	13214.7	GAPDH
25	C1	36	70.3126	402163	13189.8	GAPDH
25	C1	37	70.6072	398071	13183.2	GAPDH
25	C1	38	70.9018	393982	13185.5	GAPDH
25	C1	39	71.1964	388741	13185.2	GAPDH
25	C1	40	71.4911	386048	13169	GAPDH
25	C1	41	71.7857	382366	13126.7	GAPDH
25	C1	42	72.0803	377198	13056.5	GAPDH
25	C1	43	72.3749	373008	12961.9	GAPDH
25	C1	44	72.6695	369593	12854.8	GAPDH
25	C1	45	72.9641	365310	12753.2	GAPDH
25	C1	46	73.2587	362652	12673.2	GAPDH
25	C1	47	73.5533	357929	12620.7	GAPDH
25	C1	48	73.848	354041	12588.8	GAPDH
25	C1	49	74.1426	350086	12563.1	GAPDH
25	C1	50	74.4372	345747	12530.6	GAPDH
25	C1	51	74.7318	343115	12484.6	GAPDH
25	C1	52	75.0264	338719	12425.9	GAPDH
25	C1	53	75.321	334488	12359.7	GAPDH
25	C1	54	75.6156	330860	12293.5	GAPDH
25	C1	55	75.9102	327886	12232.8	GAPDH
25	C1	56	76.2048	324467	12178.9	GAPDH
25	C1	57	76.4995	319493	12126.3	GAPDH
25	C1	58	76.7941	316629	12065.7	GAPDH
25	C1	59	77.0887	313384	11989.1	GAPDH
25	C1	60	77.3833	308909	11896.8	GAPDH
25	C1	61	77.6779	304939	11799.8	GAPDH
25	C1	62	77.9725	302716	11717.3	GAPDH
25	C1	63	78.2671	298679	11668.5	GAPDH
25	C1	64	78.5617	294866	11664.4	GAPDH
25	C1	65	78.8564	291722	11702.3	GAPDH
25	C1	66	79.151	287975	11768.1	GAPDH
25	C1	67	79.4456	284341	11842.1	GAPDH
25	C1	68	79.7402	279953	11908.4	GAPDH
25	C1	69	80.0348	277373	11961.8	GAPDH
25	C1	70	80.3294	272665	12010.8	GAPDH
25	C1	71	80.624	269621	12075.8	GAPDH
25	C1	72	80.9186	265874	12182.6	GAPDH
25	C1	73	81.2132	262786	12353.6	GAPDH
25	C1	74	81.5079	258221	12598	GAPDH
25	C1	75	81.8025	254485	12903.1	GAPDH
25	C1	76	82.0971	251412	13215.6	GAPDH
25	C1	77	82.3917	246144	13417.2	GAPDH
25	C1	78	82.6863	241996	13538.7	GAPDH
25	C1	79	82.9809	236491	13545.4	GAPDH
25	C1	80	83.2755	230856	13439.6	GAPDH
25	C1	81	83.5701	229073	13270.4	GAPDH
25	C1	82	83.8648	224636	13108.1	GAPDH
25	C1	83	84.1594	221618	13116.1	GAPDH
25	C1	84	84.454	218605	13425.3	GAPDH
25	C1	85	84.7486	214367	14170.6	GAPDH
25	C1	86	85.0432	209455	15605	GAPDH
25	C1	87	85.3378	204817	18041.8	GAPDH
25	C1	88	85.6324	199604	21823.2	GAPDH
25	C1	89	85.927	192116	27170.9	GAPDH
25	C1	90	86.2216	179809	33959.4	GAPDH
25	C1	91	86.5163	158162	41517.5	GAPDH
25	C1	92	86.8109	122987	48608.1	GAPDH
25	C1	93	87.1055	79335.9	53688.9	GAPDH
25	C1	94	87.4001	39237.6	55411.2	GAPDH
25	C1	95	87.6947	20670.9	53147.2	GAPDH
25	C1	96	87.9893	17066.6	47271.1	GAPDH
25	C1	97	88.2839	16219.4	39030.7	GAPDH
25	C1	98	88.5785	14621.2	30072.3	GAPDH
25	C1	99	88.8732	14783.9	21868.8	GAPDH
25	C1	100	89.1678	13952.1	15324.5	GAPDH
25	C1	101	89.4624	13236.7	9677.48	GAPDH
25	C1	102	89.757	12551.1	5513.48	GAPDH
25	C1	103	90.0516	12240.7	3065.47	GAPDH
25	C1	104	90.3462	12163.4	1704.03	GAPDH
25	C1	105	90.6408	12451.5	964.378	GAPDH
25	C1	106	90.9354	12772.8	565.225	GAPDH
25	C1	107	91.23	12053.4	355.762	GAPDH
25	C1	108	91.5247	11684.6	254.072	GAPDH
25	C1	109	91.8193	11513.8	209.497	GAPDH
25	C1	110	92.1139	11466	190.533	GAPDH
25	C1	111	92.4085	11719.7	183.312	GAPDH
25	C1	112	92.7031	11747.4	186.891	GAPDH
25	C1	113	92.9977	11272.7	202.865	GAPDH
25	C1	114	93.2923	10333.5	226.28	GAPDH
25	C1	115	93.5869	11077.5	244.83	GAPDH
25	C1	116	93.8816	10385.1	245.893	GAPDH
25	C1	117	94.1762	10389.9	224.514	GAPDH
25	C1	118	94.4708	11336.2	185.808	GAPDH
25	C1	119	94.7654	9786.04	140.857	GAPDH
26	C2	1	60.0012	560715	13714	GAPDH
26	C2	2	60.2958	556842	13835.6	GAPDH
26	C2	3	60.5904	553614	13957	GAPDH
26	C2	4	60.885	549458	14067.1	GAPDH
26	C2	5	61.1796	545782	14160.6	GAPDH
26	C2	6	61.4743	541646	14238.3	GAPDH
26	C2	7	61.7689	537278	14304.5	GAPDH
26	C2	8	62.0635	532759	14365.1	GAPDH
26	C2	9	62.3581	528134	14424.5	GAPDH
26	C2	10	62.6527	524137	14482.8	GAPDH
26	C2	11	62.9473	519743	14534	GAPDH
26	C2	12	63.2419	515565	14568.2	GAPDH
26	C2	13	63.5365	510128	14577.7	GAPDH
26	C2	14	63.8312	505327	14561.3	GAPDH
26	C2	15	64.1258	501387	14525.4	GAPDH
26	C2	16	64.4204	496511	14478.9	GAPDH
26	C2	17	64.715	492749	14427.3	GAPDH
26	C2	18	65.0096	487694	14371.3	GAPDH
26	C2	19	65.3042	483687	14310.1	GAPDH
26	C2	20	65.5988	477788	14246.2	GAPDH
26	C2	21	65.8934	474667	14186.8	GAPDH
26	C2	22	66.188	470453	14140.5	GAPDH
26	C2	23	66.4827	465828	14112.5	GAPDH
26	C2	24	66.7773	461123	14101.4	GAPDH
26	C2	25	67.0719	457363	14100.1	GAPDH
26	C2	26	67.3665	452976	14098.7	GAPDH
26	C2	27	67.6611	448596	14088.3	GAPDH
26	C2	28	67.9557	444150	14064.7	GAPDH
26	C2	29	68.2503	439196	14029	GAPDH
26	C2	30	68.5449	436146	13986.3	GAPDH
26	C2	31	68.8396	431088	13942	GAPDH
26	C2	32	69.1342	427436	13898.1	GAPDH
26	C2	33	69.4288	422924	13852.6	GAPDH
26	C2	34	69.7234	418097	13801.4	GAPDH
26	C2	35	70.018	414675	13740.7	GAPDH
26	C2	36	70.3126	410415	13668.4	GAPDH
26	C2	37	70.6072	406091	13585.4	GAPDH
26	C2	38	70.9018	401816	13496	GAPDH
26	C2	39	71.1964	398180	13409.5	GAPDH
26	C2	40	71.4911	393493	13323.7	GAPDH
26	C2	41	71.7857	390969	13265.8	GAPDH
26	C2	42	72.0803	386460	13250.3	GAPDH
26	C2	43	72.3749	382571	13272.7	GAPDH
26	C2	44	72.6695	378402	13318.1	GAPDH
26	C2	45	72.9641	374350	13367	GAPDH
26	C2	46	73.2587	371006	13397.8	GAPDH
26	C2	47	73.5533	365964	13403.1	GAPDH
26	C2	48	73.848	361982	13382.1	GAPDH
26	C2	49	74.1426	358612	13322.4	GAPDH
26	C2	50	74.4372	354004	13233.1	GAPDH
26	C2	51	74.7318	350641	13119.3	GAPDH
26	C2	52	75.0264	346332	12986.4	GAPDH
26	C2	53	75.321	342986	12842.1	GAPDH
26	C2	54	75.6156	338592	12698	GAPDH
26	C2	55	75.9102	335468	12570.1	GAPDH
26	C2	56	76.2048	332052	12474.7	GAPDH
26	C2	57	76.4995	328297	12421.9	GAPDH
26	C2	58	76.7941	324856	12409	GAPDH
26	C2	59	77.0887	321438	12419.4	GAPDH
26	C2	60	77.3833	317680	12428.6	GAPDH
26	C2	61	77.6779	313061	12413.5	GAPDH
26	C2	62	77.9725	309654	12361.8	GAPDH
26	C2	63	78.2671	306584	12275.5	GAPDH
26	C2	64	78.5617	302558	12167.9	GAPDH
26	C2	65	78.8564	298669	12058.7	GAPDH
26	C2	66	79.151	295734	11968.1	GAPDH
26	C2	67	79.4456	291674	11913.3	GAPDH
26	C2	68	79.7402	288974	11904.6	GAPDH
26	C2	69	80.0348	285264	11943.6	GAPDH
26	C2	70	80.3294	282081	12023.1	GAPDH
26	C2	71	80.624	277316	12131.6	GAPDH
26	C2	72	80.9186	274453	12258.8	GAPDH
26	C2	73	81.2132	271053	12396.9	GAPDH
26	C2	74	81.5079	266607	12537.8	GAPDH
26	C2	75	81.8025	263976	12668.3	GAPDH
26	C2	76	82.0971	259581	12771.3	GAPDH
26	C2	77	82.3917	254399	12836	GAPDH
26	C2	78	82.6863	251477	12871.1	GAPDH
26	C2	79	82.9809	247399	12910.5	GAPDH
26	C2	80	83.2755	244089	13006.3	GAPDH
26	C2	81	83.5701	240654	13211.1	GAPDH
26	C2	82	83.8648	236783	13523.8	GAPDH
26	C2	83	84.1594	232449	13940	GAPDH
26	C2	84	84.454	227404	14559.5	GAPDH
26	C2	85	84.7486	223288	15519.5	GAPDH
26	C2	86	85.0432	218187	17084	GAPDH
26	C2	87	85.3378	213829	19655.9	GAPDH
26	C2	88	85.6324	207769	23705.2	GAPDH
26	C2	89	85.927	200518	29585.3	GAPDH
26	C2	90	86.2216	188991	37262.6	GAPDH
26	C2	91	86.5163	167213	46067.1	GAPDH
26	C2	92	86.8109	132785	54630.5	GAPDH
26	C2	93	87.1055	86440.1	61145.2	GAPDH
26	C2	94	87.4001	40338.1	63922.9	GAPDH
26	C2	95	87.6947	16138.6	62037.9	GAPDH
26	C2	96	87.9893	12055.5	55728.9	GAPDH
26	C2	97	88.2839	10888.9	46329.8	GAPDH
26	C2	98	88.5785	9278.34	35756.4	GAPDH
26	C2	99	88.8732	9098.98	25822.5	GAPDH
26	C2	100	89.1678	7875.07	17723.9	GAPDH
26	C2	101	89.4624	7683.09	11416.2	GAPDH
26	C2	102	89.757	7895.47	6467.27	GAPDH
26	C2	103	90.0516	7804.62	3552.54	GAPDH
26	C2	104	90.3462	6780.61	1960.2	GAPDH
26	C2	105	90.6408	6615.44	1123.7	GAPDH
26	C2	106	90.9354	6970.48	674.473	GAPDH
26	C2	107	91.23	7125.39	411.207	GAPDH
26	C2	108	91.5247	6703.71	242.236	GAPDH
26	C2	109	91.8193	6829.97	133.121	GAPDH
26	C2	110	92.1139	6888.25	71.0654	GAPDH
26	C2	111	92.4085	6842.22	46.5176	GAPDH
26	C2	112	92.7031	6592.92	46.8506	GAPDH
26	C2	113	92.9977	6787.17	56.2207	GAPDH
26	C2	114	93.2923	6330.32	57.9971	GAPDH
26	C2	115	93.5869	6299.66	38.5898	GAPDH
26	C2	116	93.8816	6297.24	-8.2959	GAPDH
26	C2	117	94.1762	6280.92	-79.0742	GAPDH
26	C2	118	94.4708	7147.31	-161.721	GAPDH
26	C2	119	94.7654	6545.78	-241.369	GAPDH
27	C3	1	60.0006	523719	12697.9	GAPDH
27	C3	2	60.2954	520570	12845.4	GAPDH
27	C3	3	60.5902	517043	12992.2	GAPDH
27	C3	4	60.885	514067	13134.7	GAPDH
27	C3	5	61.1798	509999	13258.7	GAPDH
27	C3	6	61.4746	506203	13355.9	GAPDH
27	C3	7	61.7694	501563	13424.6	GAPDH
27	C3	8	62.0642	497568	13469.7	GAPDH
27	C3	9	62.359	493409	13500.8	GAPDH
27	C3	10	62.6538	488947	13528.1	GAPDH
27	C3	11	62.9486	485024	13560.7	GAPDH
27	C3	12	63.2434	480602	13602.3	GAPDH
27	C3	13	63.5382	476337	13651.8	GAPDH
27	C3	14	63.833	471968	13702.8	GAPDH
27	C3	15	64.1278	467498	13745.9	GAPDH
27	C3	16	64.4226	463344	13771.2	GAPDH
27	C3	17	64.7174	458692	13771.4	GAPDH
27	C3	18	65.0122	453967	13744.2	GAPDH
27	C3	19	65.307	449674	13692.8	GAPDH
27	C3	20	65.6018	445124	13623.7	GAPDH
27	C3	21	65.8966	441222	13543.3	GAPDH
27	C3	22	66.1914	436748	13455.7	GAPDH
27	C3	23	66.4862	432391	13363.6	GAPDH
27	C3	24	66.781	428048	13272.3	GAPDH
27	C3	25	67.0758	424254	13191.6	GAPDH
27	C3	26	67.3706	419416	13135.6	GAPDH
27	C3	27	67.6654	416531	13116.7	GAPDH
27	C3	28	67.9602	412265	13139.5	GAPDH
27	C3	29	68.255	407811	13196.7	GAPDH
27	C3	30	68.5498	404610	13270.1	GAPDH
27	C3	31	68.8446	398913	13337.2	GAPDH
27	C3	32	69.1394	395668	13378.2	GAPDH
27	C3	33	69.4342	390905	13382.6	GAPDH
27	C3	34	69.729	386698	13351.3	GAPDH
27	C3	35	70.0238	382031	13294.2	GAPDH
27	C3	36	70.3186	378673	13224.7	GAPDH
27	C3	37	70.6134	374461	13153.5	GAPDH
27	C3	38	70.9082	370495	13085.1	GAPDH
27	C3	39	71.203	366019	13018.8	GAPDH
27	C3	40	71.4978	362248	12952.7	GAPDH
27	C3	41	71.7926	358120	12888	GAPDH
27	C3	42	72.0874	354486	12829.5	GAPDH
27	C3	43	72.3822	350947	12784.1	GAPDH
27	C3	44	72.677	346662	12756.6	GAPDH
27	C3	45	72.9718	342384	12747.7	GAPDH
27	C3	46	73.2666	339185	12752.3	GAPDH
27	C3	47	73.5614	335526	12759.9	GAPDH
27	C3	48	73.8562	330836	12756.5	GAPDH
27	C3	49	74.151	326508	12720.7	GAPDH
27	C3	50	74.4458	323309	12633.9	GAPDH
27	C3	51	74.7406	319267	12497	GAPDH
27	C3	52	75.0354	315117	12317.8	GAPDH
27	C3	53	75.3302	312181	12110.3	GAPDH
27	C3	54	75.625	308263	11890	GAPDH
27	C3	55	75.9198	305036	11670.7	GAPDH
27	C3	56	76.2146	301026	11464.7	GAPDH
27	C3	57	76.5094	298659	11282.3	GAPDH
27	C3	58	76.8042	294639	11130.7	GAPDH
27	C3	59	77.0991	292222	11012.6	GAPDH
27	C3	60	77.3939	288189	10924.7	GAPDH
27	C3	61	77.6887	285245	10860.1	GAPDH
27	C3	62	77.9835	281808	10810.9	GAPDH
27	C3	63	78.2783	278598	10771.5	GAPDH
27	C3	64	78.5731	275066	10738.6	GAPDH
27	C3	65	78.8679	272335	10707.9	GAPDH
27	C3	66	79.1627	268928	10672.5	GAPDH
27	C3	67	79.4575	265581	10622.9	GAPDH
27	C3	68	79.7523	261665	10552.5	GAPDH
27	C3	69	80.0471	259100	10463.5	GAPDH
27	C3	70	80.3419	256251	10369.6	GAPDH
27	C3	71	80.6367	252481	10292.6	GAPDH
27	C3	72	80.9315	250315	10254.5	GAPDH
27	C3	73	81.2263	246837	10269.2	GAPDH
27	C3	74	81.5211	244103	10338.1	GAPDH
27	C3	75	81.8159	240523	10450	GAPDH
27	C3	76	82.1107	237308	10585.7	GAPDH
27	C3	77	82.4055	234240	10724.7	GAPDH
27	C3	78	82.7003	230462	10851.4	GAPDH
27	C3	79	82.9951	227219	10961	GAPDH
27	C3	80	83.2899	223442	11064.3	GAPDH
27	C3	81	83.5847	220590	11191.5	GAPDH
27	C3	82	83.8795	216852	11396.1	GAPDH
27	C3	83	84.1743	213778	11763.4	GAPDH
27	C3	84	84.4691	210146	12428.3	GAPDH
27	C3	85	84.7639	206800	13381.6	GAPDH
27	C3	86	85.0587	202348	14872	GAPDH
27	C3	87	85.3535	197989	17305.9	GAPDH
27	C3	88	85.6483	192525	21027.9	GAPDH
27	C3	89	85.9431	184892	26257.1	GAPDH
27	C3	90	86.2379	170843	32876.7	GAPDH
27	C3	91	86.5327	145861	40251.7	GAPDH
27	C3	92	86.8275	110401	47206.3	GAPDH
27	C3	93	87.1223	67216.5	52261.9	GAPDH
27	C3	94	87.4171	33511.2	54102.7	GAPDH
27	C3	95	87.7119	22453.7	52082.6	GAPDH
27	C3	96	88.0067	20098.7	46513.5	GAPDH
27	C3	97	88.3015	19771.5	38565.7	GAPDH
27	C3	98	88.5963	17867.5	29824.3	GAPDH
27	C3	99	88.8911	16671.1	21737.1	GAPDH
27	C3	100	89.1859	16928.2	15219.5	GAPDH
27	C3	101	89.4807	16570.8	9783.52	GAPDH
27	C3	102	89.7755	15833.7	5725.46	GAPDH
27	C3	103	90.0703	15868.7	3352.35	GAPDH
27	C3	104	90.3651	15472.8	2074.17	GAPDH
27	C3	105	90.6599	14765.5	1428.73	GAPDH
27	C3	106	90.9547	14782.8	1115.17	GAPDH
27	C3	107	91.2495	14766.3	964.159	GAPDH
27	C3	108	91.5443	14230.8	890.993	GAPDH
27	C3	109	91.8391	14020	855.619	GAPDH
27	C3	110	92.1339	13282.1	837.415	GAPDH
27	C3	111	92.4287	13399.5	823.791	GAPDH
27	C3	112	92.7235	12983.7	807.574	GAPDH
27	C3	113	93.0183	13001.8	786.939	GAPDH
27	C3	114	93.3131	12381.2	763.944	GAPDH
27	C3	115	93.6079	11903	741.55	GAPDH
27	C3	116	93.9027	12467.3	721.231	GAPDH
27	C3	117	94.1975	11986.7	702.538	GAPDH
27	C3	118	94.4923	11981.5	683.951	GAPDH
27	C3	119	94.7871	11032	663.913	GAPDH
28	C4	1	60.0006	505721	13636.4	ACTA2
28	C4	2	60.2954	501754	13744.5	ACTA2
28	C4	3	60.5902	497938	13869	ACTA2
28	C4	4	60.885	494440	13992.9	ACTA2
28	C4	5	61.1798	491449	14099.4	ACTA2
28	C4	6	61.4746	487021	14175.2	ACTA2
28	C4	7	61.7694	481838	14213.2	ACTA2
28	C4	8	62.0642	477412	14214.3	ACTA2
28	C4	9	62.359	473383	14187.4	ACTA2
28	C4	10	62.6538	469690	14146	ACTA2
28	C4	11	62.9486	464509	14104.9	ACTA2
28	C4	12	63.2434	459844	14077.5	ACTA2
28	C4	13	63.5382	456315	14072.1	ACTA2
28	C4	14	63.833	451534	14087.7	ACTA2
28	C4	15	64.1278	447612	14111.5	ACTA2
28	C4	16	64.4226	442976	14121.3	ACTA2
28	C4	17	64.7174	438816	14095.2	ACTA2
28	C4	18	65.0122	433534	14022.1	ACTA2
28	C4	19	65.307	428914	13907.3	ACTA2
28	C4	20	65.6018	425507	13770	ACTA2
28	C4	21	65.8966	420754	13633.3	ACTA2
28	C4	22	66.1914	416659	13514.3	ACTA2
28	C4	23	66.4862	413023	13420.6	ACTA2
28	C4	24	66.781	407899	13353.4	ACTA2
28	C4	25	67.0758	405019	13313.3	ACTA2
28	C4	26	67.3706	399162	13302.5	ACTA2
28	C4	27	67.6654	396671	13321.9	ACTA2
28	C4	28	67.9602	392876	13365.3	ACTA2
28	C4	29	68.255	387378	13417.1	ACTA2
28	C4	30	68.5498	384078	13454.3	ACTA2
28	C4	31	68.8446	379223	13454.7	ACTA2
28	C4	32	69.1394	375686	13405	ACTA2
28	C4	33	69.4342	370705	13306.5	ACTA2
28	C4	34	69.729	366736	13175.3	ACTA2
28	C4	35	70.0238	363040	13037.5	ACTA2
28	C4	36	70.3186	358799	12918.7	ACTA2
28	C4	37	70.6134	355431	12833.3	ACTA2
28	C4	38	70.9082	351948	12778.3	ACTA2
28	C4	39	71.203	347179	12737.4	ACTA2
28	C4	40	71.4978	342885	12691.5	ACTA2
28	C4	41	71.7926	339580	12630	ACTA2
28	C4	42	72.0874	335787	12554.9	ACTA2
28	C4	43	72.3822	331613	12475.4	ACTA2
28	C4	44	72.677	329051	12399.4	ACTA2
28	C4	45	72.9718	323916	12327.7	ACTA2
28	C4	46	73.2666	320498	12255.4	ACTA2
28	C4	47	73.5614	316541	12178.6	ACTA2
28	C4	48	73.8562	313726	12098.7	ACTA2
28	C4	49	74.151	308848	12022.5	ACTA2
28	C4	50	74.4458	306104	11958.7	ACTA2
28	C4	51	74.7406	302360	11913.9	ACTA2
28	C4	52	75.0354	298725	11890.2	ACTA2
28	C4	53	75.3302	294981	11884.8	ACTA2
28	C4	54	75.625	291823	11892.9	ACTA2
28	C4	55	75.9198	287944	11909.8	ACTA2
28	C4	56	76.2146	284244	11934.1	ACTA2
28	C4	57	76.5094	280627	11967.3	ACTA2
28	C4	58	76.8042	277823	12010.5	ACTA2
28	C4	59	77.0991	273427	12060.6	ACTA2
28	C4	60	77.3939	270249	12106	ACTA2
28	C4	61	77.6887	266179	12128.1	ACTA2
28	C4	62	77.9835	262328	12106.3	ACTA2
28	C4	63	78.2783	258593	12025.5	ACTA2
28	C4	64	78.5731	254681	11881.9	ACTA2
28	C4	65	78.8679	251445	11684.7	ACTA2
28	C4	66	79.1627	247926	11453.1	ACTA2
28	C4	67	79.4575	244453	11211.3	ACTA2
28	C4	68	79.7523	241252	10982.6	ACTA2
28	C4	69	80.0471	238698	10786	ACTA2
28	C4	70	80.3419	234697	10635.1	ACTA2
28	C4	71	80.6367	231897	10539.7	ACTA2
28	C4	72	80.9315	229033	10510.1	ACTA2
28	C4	73	81.2263	225706	10561.2	ACTA2
28	C4	74	81.5211	222505	10718.5	ACTA2
28	C4	75	81.8159	219472	11025.6	ACTA2
28	C4	76	82.1107	216342	11556.3	ACTA2
28	C4	77	82.4055	212747	12432.2	ACTA2
28	C4	78	82.7003	208644	13828.9	ACTA2
28	C4	79	82.9951	204883	16003.9	ACTA2
28	C4	80	83.2899	201221	19246.8	ACTA2
28	C4	81	83.5847	195386	23795.4	ACTA2
28	C4	82	83.8795	188082	29697.4	ACTA2
28	C4	83	84.1743	178763	36659.1	ACTA2
28	C4	84	84.4691	164155	43967.9	ACTA2
28	C4	85	84.7639	139928	50580.1	ACTA2
28	C4	86	85.0587	106207	55397.6	ACTA2
28	C4	87	85.3535	77869.5	57638.5	ACTA2
28	C4	88	85.6483	64325.9	57103.8	ACTA2
28	C4	89	85.9431	54733	54177	ACTA2
28	C4	90	86.2379	39780.2	49557.2	ACTA2
28	C4	91	86.5327	20718.2	43915	ACTA2
28	C4	92	86.8275	9793.77	37697.6	ACTA2
28	C4	93	87.1223	7138.53	31171.9	ACTA2
28	C4	94	87.4171	7184.57	24595.3	ACTA2
28	C4	95	87.7119	6643.98	18327.1	ACTA2
28	C4	96	88.0067	6465.3	12787.5	ACTA2
28	C4	97	88.3015	6559.75	8276.94	ACTA2
28	C4	98	88.5963	6327.16	4972.4	ACTA2
28	C4	99	88.8911	5915.17	2783.18	ACTA2
28	C4	100	89.1859	6253.62	1467.38	ACTA2
28	C4	101	89.4807	5723.47	741.764	ACTA2
28	C4	102	89.7755	5905.17	363.713	ACTA2
28	C4	103	90.0703	5926.14	165.426	ACTA2
28	C4	104	90.3651	5474.13	50.6738	ACTA2
28	C4	105	90.6599	5977.29	-25.2236	ACTA2
28	C4	106	90.9547	5659.09	-76.8672	ACTA2
28	C4	107	91.2495	6097.58	-105.545	ACTA2
28	C4	108	91.5443	5836.29	-110.609	ACTA2
28	C4	109	91.8391	5627.89	-95.6318	ACTA2
28	C4	110	92.1339	5511.41	-69.292	ACTA2
28	C4	111	92.4287	5518.4	-42.04	ACTA2
28	C4	112	92.7235	5707.25	-21.5254	ACTA2
28	C4	113	93.0183	5443.61	-10.0908	ACTA2
28	C4	114	93.3131	5260.84	-5.47168	ACTA2
28	C4	115	93.6079	5048.01	-3.19434	ACTA2
28	C4	116	93.9027	5992.81	1.17871	ACTA2
28	C4	117	94.1975	5239.14	10.6113	ACTA2
28	C4	118	94.4923	5184.82	25.6309	ACTA2
28	C4	119	94.7871	4762.56	44.0742	ACTA2
29	C5	1	60.0012	530132	13780.2	ACTA2
29	C5	2	60.296	527323	13877.1	ACTA2
29	C5	3	60.5909	523823	14000.1	ACTA2
29	C5	4	60.8857	521064	14131.2	ACTA2
29	C5	5	61.1805	516475	14252.2	ACTA2
29	C5	6	61.4753	512002	14350.7	ACTA2
29	C5	7	61.7702	507237	14422.3	ACTA2
29	C5	8	62.065	503752	14467.1	ACTA2
29	C5	9	62.3598	499029	14486.2	ACTA2
29	C5	10	62.6546	494735	14480.2	ACTA2
29	C5	11	62.9495	489933	14450.7	ACTA2
29	C5	12	63.2443	485281	14404	ACTA2
29	C5	13	63.5391	480798	14349.7	ACTA2
29	C5	14	63.8339	477022	14298	ACTA2
29	C5	15	64.1288	472069	14254.6	ACTA2
29	C5	16	64.4236	467795	14219	ACTA2
29	C5	17	64.7184	463594	14186.6	ACTA2
29	C5	18	65.0132	458880	14151.9	ACTA2
29	C5	19	65.3081	454544	14111.8	ACTA2
29	C5	20	65.6029	450167	14066.5	ACTA2
29	C5	21	65.8977	445846	14018	ACTA2
29	C5	22	66.1926	441613	13967.9	ACTA2
29	C5	23	66.4874	436960	13915.1	ACTA2
29	C5	24	66.7822	433444	13857	ACTA2
29	C5	25	67.077	428583	13792.1	ACTA2
29	C5	26	67.3719	424111	13723.6	ACTA2
29	C5	27	67.6667	420281	13658.7	ACTA2
29	C5	28	67.9615	416535	13606.6	ACTA2
29	C5	29	68.2563	411897	13573.2	ACTA2
29	C5	30	68.5512	408601	13558.4	ACTA2
29	C5	31	68.846	403545	13558.4	ACTA2
29	C5	32	69.1408	399416	13567.9	ACTA2
29	C5	33	69.4356	395864	13581.4	ACTA2
29	C5	34	69.7305	391339	13592.1	ACTA2
29	C5	35	70.0253	387699	13590.3	ACTA2
29	C5	36	70.3201	382758	13565.7	ACTA2
29	C5	37	70.6149	378519	13512.5	ACTA2
29	C5	38	70.9098	374236	13432.8	ACTA2
29	C5	39	71.2046	371179	13335.7	ACTA2
29	C5	40	71.4994	366946	13232.1	ACTA2
29	C5	41	71.7943	362841	13130.8	ACTA2
29	C5	42	72.0891	358257	13037.4	ACTA2
29	C5	43	72.3839	355157	12954.5	ACTA2
29	C5	44	72.6787	351839	12883.2	ACTA2
29	C5	45	72.9736	346958	12837.6	ACTA2
29	C5	46	73.2684	343594	12818.6	ACTA2
29	C5	47	73.5632	339824	12821.6	ACTA2
29	C5	48	73.858	335780	12836.7	ACTA2
29	C5	49	74.1529	331873	12850.9	ACTA2
29	C5	50	74.4477	328371	12852.1	ACTA2
29	C5	51	74.7425	323729	12832.3	ACTA2
[truncated: 3,757 more rows]

## Sheet: Melt Curve Result
Block Type	96-Well 0.2-mL Block
Calibration Background is expired	No
Calibration Background performed on	12-13-2022
Calibration Pure Dye ABY is expired	No
Calibration Pure Dye ABY performed on	12-13-2022
Calibration Pure Dye CY5 is expired	No
Calibration Pure Dye CY5 performed on	12-13-2022
Calibration Pure Dye FAM is expired	No
Calibration Pure Dye FAM performed on	12-13-2022
Calibration Pure Dye JUN is expired	No
Calibration Pure Dye JUN performed on	12-13-2022
Calibration Pure Dye MUSTANG PURPLE is expired	No
Calibration Pure Dye MUSTANG PURPLE performed on	12-13-2022
Calibration Pure Dye NED is expired	No
Calibration Pure Dye NED performed on	12-13-2022
Calibration Pure Dye ROX is expired	No
Calibration Pure Dye ROX performed on	12-13-2022
Calibration Pure Dye SYBR is expired	No
Calibration Pure Dye SYBR performed on	12-13-2022
Calibration Pure Dye TAMRA is expired	No
Calibration Pure Dye TAMRA performed on	12-13-2022
Calibration Pure Dye VIC is expired	No
Calibration Pure Dye VIC performed on	12-13-2022
Calibration ROI is expired	No
Calibration ROI performed on	12-13-2022
Calibration Uniformity is expired	No
Calibration Uniformity performed on	12-13-2022
Chemistry	SYBR_GREEN
Date Created	2023-06-23 18:36:09 PM CST
Experiment Barcode
Experiment File Name	D:\WSF\2023-06-23_wsf2.eds
Experiment Name	2023-06-23_wsf2
Experiment Run End Time	2023-06-23 18:29:57 PM CST
Experiment Type	Standard Curve
Instrument Name	272529144
Instrument Serial Number	272529144
Instrument Type	QuantStudio™ 5 System
Passive Reference	ROX
Post-read Stage/Step
Pre-read Stage/Step
Quantification Cycle Method	Ct
Signal Smoothing On	true
Stage where Melt Analysis is performed	Stage3
Stage/ Cycle where Ct Analysis is performed	Stage2, Step2
Well	Well Position	Sample	Target Name	Tm	Melt Peak Height
1	A1	siNC	GAPDH	87.5474	62952.1
2	A2	siNC	GAPDH	87.5474	57579.3
3	A3	siNC	GAPDH	87.5645	56250.1
4	A4	siNC	ACTA2	85.5009	52437.9
5	A5	siNC	ACTA2	85.5037	59274.3
6	A6	siNC	ACTA2	85.5037	59105.1
13	B1	siNC-T	GAPDH	87.5474	57284.5
14	B2	siNC-T	GAPDH	87.4001	62062.3
15	B3	siNC-T	GAPDH	87.5645	54716.6
16	B4	siNC-T	ACTA2	85.5009	51897.8
17	B5	siNC-T	ACTA2	85.5037	54281
18	B6	siNC-T	ACTA2	85.3563	54961.4
25	C1	siCALD	GAPDH	87.4001	55411.2
26	C2	siCALD	GAPDH	87.4001	63922.9
27	C3	siCALD	GAPDH	87.4171	54102.7
28	C4	siCALD	ACTA2	85.5009	57705.6
29	C5	siCALD	ACTA2	85.3563	49274.3
30	C6	siCALD	ACTA2	85.3563	51997.4
37	D1	siCALD-T	GAPDH	87.4001	53382.5
38	D2	siCALD-T	GAPDH	87.2528	72655.9
39	D3	siCALD-T	GAPDH	87.4171	58159.6
40	D4	siCALD-T	ACTA2	85.3535	55151.1
41	D5	siCALD-T	ACTA2	85.2088	51274.7
42	D6	siCALD-T	ACTA2	85.2088	51354.1
49	E1	siCDH2	GAPDH	87.4001	61303.8
50	E2	siCDH2	GAPDH	87.2528	61597.4
51	E3	siCDH2	GAPDH	87.4171	62354.2
52	E4	siCDH2	ACTA2	85.3535	61331.9
53	E5	siCDH2	ACTA2	85.2088	50930.2
54	E6	siCDH2	ACTA2	85.2088	55226.2
61	F1	siCDH2-T	GAPDH	87.2528	66276.2
62	F2	siCDH2-T	GAPDH	87.2528	57864.2
63	F3	siCDH2-T	GAPDH	87.4171	60678.9
64	F4	siCDH2-T	ACTA2	85.2061	57475.8
65	F5	siCDH2-T	ACTA2	85.2088	55758.3
66	F6	siCDH2-T	ACTA2	85.2088	53119.2
73	G1	siPOSTN	GAPDH	87.2528	62047
74	G2	siPOSTN	GAPDH	87.2528	60295.3
75	G3	siPOSTN	GAPDH	87.4171	59468.1
76	G4	siPOSTN	ACTA2	85.3535	61834.8
77	G5	siPOSTN	ACTA2	85.2088	59518.8
78	G6	siPOSTN	ACTA2	85.3563	57359.7
85	H1	siPOSTN-T	GAPDH	87.2528	61384.5
86	H2	siPOSTN-T	GAPDH	87.2528	65440
87	H3	siPOSTN-T	GAPDH	87.4171	65193.1
88	H4	siPOSTN-T	ACTA2	85.3535	58555.1
89	H5	siPOSTN-T	ACTA2	85.3563	61309.7
90	H6	siPOSTN-T	ACTA2	85.3563	55506.4
