# Supplementary material for: The gene expression of CALD1, CDH2, and POSTN in fibroblast are related to idiopathic pulmonary fibrosis
Source: Front Immunol. 2024 Feb 2;15:1275064. doi: 10.3389/fimmu.2024.1275064 (PMC10869495; doi:10.3389/fimmu.2024.1275064)
Supplement: Supplementary file 6 [file DataSheet_2.zip › 2023-06-23-COL1A1.xlsx]

## Sheet: Sample Setup
Block Type	96-Well 0.2-mL Block
Calibration Background is expired	No
Calibration Background performed on	12-13-2022
Calibration Pure Dye ABY is expired	No
Calibration Pure Dye ABY performed on	12-13-2022
Calibration Pure Dye CY5 is expired	No
Calibration Pure Dye CY5 performed on	12-13-2022
Calibration Pure Dye FAM is expired	No
Calibration Pure Dye FAM performed on	12-13-2022
Calibration Pure Dye JUN is expired	No
Calibration Pure Dye JUN performed on	12-13-2022
Calibration Pure Dye MUSTANG PURPLE is expired	No
Calibration Pure Dye MUSTANG PURPLE performed on	12-13-2022
Calibration Pure Dye NED is expired	No
Calibration Pure Dye NED performed on	12-13-2022
Calibration Pure Dye ROX is expired	No
Calibration Pure Dye ROX performed on	12-13-2022
Calibration Pure Dye SYBR is expired	No
Calibration Pure Dye SYBR performed on	12-13-2022
Calibration Pure Dye TAMRA is expired	No
Calibration Pure Dye TAMRA performed on	12-13-2022
Calibration Pure Dye VIC is expired	No
Calibration Pure Dye VIC performed on	12-13-2022
Calibration ROI is expired	No
Calibration ROI performed on	12-13-2022
Calibration Uniformity is expired	No
Calibration Uniformity performed on	12-13-2022
Chemistry	SYBR_GREEN
Date Created	2023-06-23 16:49:05 PM CST
Experiment Barcode
Experiment File Name	D:\WSF\2023-06-23_wsf.eds
Experiment Name	2023-06-23_wsf
Experiment Run End Time	2023-06-23 16:47:57 PM CST
Experiment Type	Standard Curve
Instrument Name	272529144
Instrument Serial Number	272529144
Instrument Type	QuantStudio™ 5 System
Passive Reference	ROX
Post-read Stage/Step
Pre-read Stage/Step
Quantification Cycle Method	Ct
Signal Smoothing On	true
Stage where Melt Analysis is performed	Stage3
Stage/ Cycle where Ct Analysis is performed	Stage2, Step2
Well	Well Position	Sample Name	Sample Color	Biogroup Name	Biogroup Color	Target Name	Target Color	Task	Reporter	Quencher	Quantity	Comments
1	A1
2	A2
3	A3
4	A4
5	A5
6	A6
7	A7	siNC	RGB(0,0,255)			GAPDH	RGB(0,0,255)	UNKNOWN	SYBR	None
8	A8	siNC	RGB(0,0,255)			GAPDH	RGB(0,0,255)	UNKNOWN	SYBR	None
9	A9	siNC	RGB(0,0,255)			GAPDH	RGB(0,0,255)	UNKNOWN	SYBR	None
10	A10	siNC	RGB(0,0,255)			COL1A1	RGB(176,23,31)	UNKNOWN	SYBR	None
11	A11	siNC	RGB(0,0,255)			COL1A1	RGB(176,23,31)	UNKNOWN	SYBR	None
12	A12	siNC	RGB(0,0,255)			COL1A1	RGB(176,23,31)	UNKNOWN	SYBR	None
13	B1
14	B2
15	B3
16	B4
17	B5
18	B6
19	B7	siNC-T	RGB(0,139,69)			GAPDH	RGB(0,0,255)	UNKNOWN	SYBR	None
20	B8	siNC-T	RGB(0,139,69)			GAPDH	RGB(0,0,255)	UNKNOWN	SYBR	None
21	B9	siNC-T	RGB(0,139,69)			GAPDH	RGB(0,0,255)	UNKNOWN	SYBR	None
22	B10	siNC-T	RGB(0,139,69)			COL1A1	RGB(176,23,31)	UNKNOWN	SYBR	None
23	B11	siNC-T	RGB(0,139,69)			COL1A1	RGB(176,23,31)	UNKNOWN	SYBR	None
24	B12	siNC-T	RGB(0,139,69)			COL1A1	RGB(176,23,31)	UNKNOWN	SYBR	None
25	C1
26	C2
27	C3
28	C4
29	C5
30	C6
31	C7	siCALD	RGB(255,127,0)			GAPDH	RGB(0,0,255)	UNKNOWN	SYBR	None
32	C8	siCALD	RGB(255,127,0)			GAPDH	RGB(0,0,255)	UNKNOWN	SYBR	None
33	C9	siCALD	RGB(255,127,0)			GAPDH	RGB(0,0,255)	UNKNOWN	SYBR	None
34	C10	siCALD	RGB(255,127,0)			COL1A1	RGB(176,23,31)	UNKNOWN	SYBR	None
35	C11	siCALD	RGB(255,127,0)			COL1A1	RGB(176,23,31)	UNKNOWN	SYBR	None
36	C12	siCALD	RGB(255,127,0)			COL1A1	RGB(176,23,31)	UNKNOWN	SYBR	None
37	D1
38	D2
39	D3
40	D4
41	D5
42	D6
43	D7	siCALD-T	RGB(139,137,112)			GAPDH	RGB(0,0,255)	UNKNOWN	SYBR	None
44	D8	siCALD-T	RGB(139,137,112)			GAPDH	RGB(0,0,255)	UNKNOWN	SYBR	None
45	D9	siCALD-T	RGB(139,137,112)			GAPDH	RGB(0,0,255)	UNKNOWN	SYBR	None
46	D10	siCALD-T	RGB(139,137,112)			COL1A1	RGB(176,23,31)	UNKNOWN	SYBR	None
47	D11	siCALD-T	RGB(139,137,112)			COL1A1	RGB(176,23,31)	UNKNOWN	SYBR	None
48	D12	siCALD-T	RGB(139,137,112)			COL1A1	RGB(176,23,31)	UNKNOWN	SYBR	None
49	E1
50	E2
51	E3
52	E4
53	E5
54	E6
55	E7	siCDH2	RGB(238,121,66)			GAPDH	RGB(0,0,255)	UNKNOWN	SYBR	None
56	E8	siCDH2	RGB(238,121,66)			GAPDH	RGB(0,0,255)	UNKNOWN	SYBR	None
57	E9	siCDH2	RGB(238,121,66)			GAPDH	RGB(0,0,255)	UNKNOWN	SYBR	None
58	E10	siCDH2	RGB(238,121,66)			COL1A1	RGB(176,23,31)	UNKNOWN	SYBR	None
59	E11	siCDH2	RGB(238,121,66)			COL1A1	RGB(176,23,31)	UNKNOWN	SYBR	None
60	E12	siCDH2	RGB(238,121,66)			COL1A1	RGB(176,23,31)	UNKNOWN	SYBR	None
61	F1
62	F2
63	F3
64	F4
65	F5
66	F6
67	F7	siCDH2-T	RGB(142,56,142)			GAPDH	RGB(0,0,255)	UNKNOWN	SYBR	None
68	F8	siCDH2-T	RGB(142,56,142)			GAPDH	RGB(0,0,255)	UNKNOWN	SYBR	None
69	F9	siCDH2-T	RGB(142,56,142)			GAPDH	RGB(0,0,255)	UNKNOWN	SYBR	None
70	F10	siCDH2-T	RGB(142,56,142)			COL1A1	RGB(176,23,31)	UNKNOWN	SYBR	None
71	F11	siCDH2-T	RGB(142,56,142)			COL1A1	RGB(176,23,31)	UNKNOWN	SYBR	None
72	F12	siCDH2-T	RGB(142,56,142)			COL1A1	RGB(176,23,31)	UNKNOWN	SYBR	None
73	G1
74	G2
75	G3
76	G4
77	G5
78	G6
79	G7	siPOSTN	RGB(198,113,113)			GAPDH	RGB(0,0,255)	UNKNOWN	SYBR	None
80	G8	siPOSTN	RGB(198,113,113)			GAPDH	RGB(0,0,255)	UNKNOWN	SYBR	None
81	G9	siPOSTN	RGB(198,113,113)			GAPDH	RGB(0,0,255)	UNKNOWN	SYBR	None
82	G10	siPOSTN	RGB(198,113,113)			COL1A1	RGB(176,23,31)	UNKNOWN	SYBR	None
83	G11	siPOSTN	RGB(198,113,113)			COL1A1	RGB(176,23,31)	UNKNOWN	SYBR	None
84	G12	siPOSTN	RGB(198,113,113)			COL1A1	RGB(176,23,31)	UNKNOWN	SYBR	None
85	H1
86	H2
87	H3
88	H4
89	H5
90	H6
91	H7	siPOSTN-T	RGB(0,245,255)			GAPDH	RGB(0,0,255)	UNKNOWN	SYBR	None
92	H8	siPOSTN-T	RGB(0,245,255)			GAPDH	RGB(0,0,255)	UNKNOWN	SYBR	None
93	H9	siPOSTN-T	RGB(0,245,255)			GAPDH	RGB(0,0,255)	UNKNOWN	SYBR	None
94	H10	siPOSTN-T	RGB(0,245,255)			COL1A1	RGB(176,23,31)	UNKNOWN	SYBR	None
95	H11	siPOSTN-T	RGB(0,245,255)			COL1A1	RGB(176,23,31)	UNKNOWN	SYBR	None
96	H12	siPOSTN-T	RGB(0,245,255)			COL1A1	RGB(176,23,31)	UNKNOWN	SYBR	None

## Sheet: Amplification Data
Block Type	96-Well 0.2-mL Block
Calibration Background is expired	No
Calibration Background performed on	12-13-2022
Calibration Pure Dye ABY is expired	No
Calibration Pure Dye ABY performed on	12-13-2022
Calibration Pure Dye CY5 is expired	No
Calibration Pure Dye CY5 performed on	12-13-2022
Calibration Pure Dye FAM is expired	No
Calibration Pure Dye FAM performed on	12-13-2022
Calibration Pure Dye JUN is expired	No
Calibration Pure Dye JUN performed on	12-13-2022
Calibration Pure Dye MUSTANG PURPLE is expired	No
Calibration Pure Dye MUSTANG PURPLE performed on	12-13-2022
Calibration Pure Dye NED is expired	No
Calibration Pure Dye NED performed on	12-13-2022
Calibration Pure Dye ROX is expired	No
Calibration Pure Dye ROX performed on	12-13-2022
Calibration Pure Dye SYBR is expired	No
Calibration Pure Dye SYBR performed on	12-13-2022
Calibration Pure Dye TAMRA is expired	No
Calibration Pure Dye TAMRA performed on	12-13-2022
Calibration Pure Dye VIC is expired	No
Calibration Pure Dye VIC performed on	12-13-2022
Calibration ROI is expired	No
Calibration ROI performed on	12-13-2022
Calibration Uniformity is expired	No
Calibration Uniformity performed on	12-13-2022
Chemistry	SYBR_GREEN
Date Created	2023-06-23 16:49:06 PM CST
Experiment Barcode
Experiment File Name	D:\WSF\2023-06-23_wsf.eds
Experiment Name	2023-06-23_wsf
Experiment Run End Time	2023-06-23 16:47:57 PM CST
Experiment Type	Standard Curve
Instrument Name	272529144
Instrument Serial Number	272529144
Instrument Type	QuantStudio™ 5 System
Passive Reference	ROX
Post-read Stage/Step
Pre-read Stage/Step
Quantification Cycle Method	Ct
Signal Smoothing On	true
Stage where Melt Analysis is performed	Stage3
Stage/ Cycle where Ct Analysis is performed	Stage2, Step2
Well	Well Position	Cycle	Target Name	Rn	Delta Rn
1	A1	1
1	A1	2
1	A1	3
1	A1	4
1	A1	5
1	A1	6
1	A1	7
1	A1	8
1	A1	9
1	A1	10
1	A1	11
1	A1	12
1	A1	13
1	A1	14
1	A1	15
1	A1	16
1	A1	17
1	A1	18
1	A1	19
1	A1	20
1	A1	21
1	A1	22
1	A1	23
1	A1	24
1	A1	25
1	A1	26
1	A1	27
1	A1	28
1	A1	29
1	A1	30
1	A1	31
1	A1	32
1	A1	33
1	A1	34
1	A1	35
1	A1	36
1	A1	37
1	A1	38
1	A1	39
2	A2	1
2	A2	2
2	A2	3
2	A2	4
2	A2	5
2	A2	6
2	A2	7
2	A2	8
2	A2	9
2	A2	10
2	A2	11
2	A2	12
2	A2	13
2	A2	14
2	A2	15
2	A2	16
2	A2	17
2	A2	18
2	A2	19
2	A2	20
2	A2	21
2	A2	22
2	A2	23
2	A2	24
2	A2	25
2	A2	26
2	A2	27
2	A2	28
2	A2	29
2	A2	30
2	A2	31
2	A2	32
2	A2	33
2	A2	34
2	A2	35
2	A2	36
2	A2	37
2	A2	38
2	A2	39
3	A3	1
3	A3	2
3	A3	3
3	A3	4
3	A3	5
3	A3	6
3	A3	7
3	A3	8
3	A3	9
3	A3	10
3	A3	11
3	A3	12
3	A3	13
3	A3	14
3	A3	15
3	A3	16
3	A3	17
3	A3	18
3	A3	19
3	A3	20
3	A3	21
3	A3	22
3	A3	23
3	A3	24
3	A3	25
3	A3	26
3	A3	27
3	A3	28
3	A3	29
3	A3	30
3	A3	31
3	A3	32
3	A3	33
3	A3	34
3	A3	35
3	A3	36
3	A3	37
3	A3	38
3	A3	39
4	A4	1
4	A4	2
4	A4	3
4	A4	4
4	A4	5
4	A4	6
4	A4	7
4	A4	8
4	A4	9
4	A4	10
4	A4	11
4	A4	12
4	A4	13
4	A4	14
4	A4	15
4	A4	16
4	A4	17
4	A4	18
4	A4	19
4	A4	20
4	A4	21
4	A4	22
4	A4	23
4	A4	24
4	A4	25
4	A4	26
4	A4	27
4	A4	28
4	A4	29
4	A4	30
4	A4	31
4	A4	32
4	A4	33
4	A4	34
4	A4	35
4	A4	36
4	A4	37
4	A4	38
4	A4	39
5	A5	1
5	A5	2
5	A5	3
5	A5	4
5	A5	5
5	A5	6
5	A5	7
5	A5	8
5	A5	9
5	A5	10
5	A5	11
5	A5	12
5	A5	13
5	A5	14
5	A5	15
5	A5	16
5	A5	17
5	A5	18
5	A5	19
5	A5	20
5	A5	21
5	A5	22
5	A5	23
5	A5	24
5	A5	25
5	A5	26
5	A5	27
5	A5	28
5	A5	29
5	A5	30
5	A5	31
5	A5	32
5	A5	33
5	A5	34
5	A5	35
5	A5	36
5	A5	37
5	A5	38
5	A5	39
6	A6	1
6	A6	2
6	A6	3
6	A6	4
6	A6	5
6	A6	6
6	A6	7
6	A6	8
6	A6	9
6	A6	10
6	A6	11
6	A6	12
6	A6	13
6	A6	14
6	A6	15
6	A6	16
6	A6	17
6	A6	18
6	A6	19
6	A6	20
6	A6	21
6	A6	22
6	A6	23
6	A6	24
6	A6	25
6	A6	26
6	A6	27
6	A6	28
6	A6	29
6	A6	30
6	A6	31
6	A6	32
6	A6	33
6	A6	34
6	A6	35
6	A6	36
6	A6	37
6	A6	38
6	A6	39
7	A7	1	GAPDH	0.0444583	-0.00549814
7	A7	2	GAPDH	0.0498409	-0.00311542
7	A7	3	GAPDH	0.056554	0.000597758
7	A7	4	GAPDH	0.0588839	-7.2288e-05
7	A7	5	GAPDH	0.0612248	-0.000731322
7	A7	6	GAPDH	0.0639312	-0.0010248
7	A7	7	GAPDH	0.0694175	0.00146156
7	A7	8	GAPDH	0.0714701	0.0005143
7	A7	9	GAPDH	0.0725477	-0.00140805
7	A7	10	GAPDH	0.0776185	0.000662842
7	A7	11	GAPDH	0.0815902	0.0016346
7	A7	12	GAPDH	0.0993317	0.0163762
7	A7	13	GAPDH	0.119119	0.0331634
7	A7	14	GAPDH	0.160723	0.0717676
7	A7	15	GAPDH	0.242657	0.150702
7	A7	16	GAPDH	0.393397	0.298442
7	A7	17	GAPDH	0.642977	0.545022
7	A7	18	GAPDH	1.02134	0.920382
7	A7	19	GAPDH	1.51113	1.40718
7	A7	20	GAPDH	2.01951	1.91256
7	A7	21	GAPDH	2.44594	2.33599
7	A7	22	GAPDH	2.7546	2.64165
7	A7	23	GAPDH	2.95896	2.84301
7	A7	24	GAPDH	3.10145	2.9825
7	A7	25	GAPDH	3.20196	3.08001
7	A7	26	GAPDH	3.26224	3.13728
7	A7	27	GAPDH	3.31396	3.18601
7	A7	28	GAPDH	3.3478	3.21685
7	A7	29	GAPDH	3.3733	3.23935
7	A7	30	GAPDH	3.39613	3.25918
7	A7	31	GAPDH	3.41089	3.27094
7	A7	32	GAPDH	3.42335	3.2804
7	A7	33	GAPDH	3.42762	3.28166
7	A7	34	GAPDH	3.42898	3.28002
7	A7	35	GAPDH	3.43275	3.28079
7	A7	36	GAPDH	3.43509	3.28014
7	A7	37	GAPDH	3.43355	3.2756
7	A7	38	GAPDH	3.43091	3.26996
7	A7	39	GAPDH	3.42881	3.26486
8	A8	1	GAPDH	0.0998625	-0.00532751
8	A8	2	GAPDH	0.102974	-0.00500862
8	A8	3	GAPDH	0.111465	0.000689742
8	A8	4	GAPDH	0.115002	0.00143452
8	A8	5	GAPDH	0.11508	-0.00128089
8	A8	6	GAPDH	0.117624	-0.00152905
8	A8	7	GAPDH	0.122059	0.000113422
8	A8	8	GAPDH	0.124609	-0.000128835
8	A8	9	GAPDH	0.126534	-0.000997305
8	A8	10	GAPDH	0.132022	0.00169839
8	A8	11	GAPDH	0.137607	0.00449137
8	A8	12	GAPDH	0.152145	0.0162359
8	A8	13	GAPDH	0.178114	0.0394129
8	A8	14	GAPDH	0.220861	0.0793673
8	A8	15	GAPDH	0.303151	0.158865
8	A8	16	GAPDH	0.449797	0.302718
8	A8	17	GAPDH	0.701761	0.551889
8	A8	18	GAPDH	1.07635	0.923689
8	A8	19	GAPDH	1.55798	1.40252
8	A8	20	GAPDH	2.05222	1.89397
8	A8	21	GAPDH	2.46131	2.30027
8	A8	22	GAPDH	2.75547	2.59164
8	A8	23	GAPDH	2.94568	2.77905
8	A8	24	GAPDH	3.07767	2.90825
8	A8	25	GAPDH	3.17665	3.00444
8	A8	26	GAPDH	3.24134	3.06634
8	A8	27	GAPDH	3.28996	3.11216
8	A8	28	GAPDH	3.32566	3.14507
8	A8	29	GAPDH	3.34906	3.16568
8	A8	30	GAPDH	3.36882	3.18265
8	A8	31	GAPDH	3.39225	3.20328
8	A8	32	GAPDH	3.40303	3.21127
8	A8	33	GAPDH	3.39917	3.20462
8	A8	34	GAPDH	3.402	3.20466
8	A8	35	GAPDH	3.40281	3.20267
8	A8	36	GAPDH	3.40048	3.19755
8	A8	37	GAPDH	3.40482	3.1991
8	A8	38	GAPDH	3.40775	3.19923
8	A8	39	GAPDH	3.39953	3.18823
9	A9	1	GAPDH	0.0914154	-0.00281556
9	A9	2	GAPDH	0.0948179	-0.00226585
9	A9	3	GAPDH	0.100878	0.000941264
9	A9	4	GAPDH	0.105204	0.00241472
9	A9	5	GAPDH	0.104976	-0.000665791
9	A9	6	GAPDH	0.105423	-0.00307221
9	A9	7	GAPDH	0.108762	-0.00258555
9	A9	8	GAPDH	0.115477	0.00127659
9	A9	9	GAPDH	0.116797	-0.000255847
9	A9	10	GAPDH	0.121853	0.00194684
9	A9	11	GAPDH	0.133465	0.0107064
9	A9	12	GAPDH	0.152405	0.0267932
9	A9	13	GAPDH	0.18926	0.0607956
9	A9	14	GAPDH	0.251459	0.120142
9	A9	15	GAPDH	0.363394	0.229224
9	A9	16	GAPDH	0.563589	0.426566
9	A9	17	GAPDH	0.886613	0.746737
9	A9	18	GAPDH	1.32777	1.18504
9	A9	19	GAPDH	1.82762	1.68203
9	A9	20	GAPDH	2.27502	2.12659
9	A9	21	GAPDH	2.60694	2.45565
9	A9	22	GAPDH	2.83123	2.67709
9	A9	23	GAPDH	2.97807	2.82108
9	A9	24	GAPDH	3.08021	2.92037
9	A9	25	GAPDH	3.15725	2.99456
9	A9	26	GAPDH	3.21217	3.04662
9	A9	27	GAPDH	3.2523	3.0839
9	A9	28	GAPDH	3.28126	3.11
9	A9	29	GAPDH	3.30685	3.13274
9	A9	30	GAPDH	3.32662	3.14966
9	A9	31	GAPDH	3.33436	3.15455
9	A9	32	GAPDH	3.32808	3.14542
9	A9	33	GAPDH	3.33891	3.15339
9	A9	34	GAPDH	3.35556	3.16719
9	A9	35	GAPDH	3.3525	3.16127
9	A9	36	GAPDH	3.3431	3.14902
9	A9	37	GAPDH	3.34222	3.14529
9	A9	38	GAPDH	3.34218	3.1424
9	A9	39	GAPDH	3.34121	3.13857
10	A10	1	COL1A1	0.0261849	-0.00918728
10	A10	2	COL1A1	0.0290353	-0.008006
10	A10	3	COL1A1	0.032835	-0.00587542
10	A10	4	COL1A1	0.0372485	-0.00313094
10	A10	5	COL1A1	0.0417385	-0.000310084
10	A10	6	COL1A1	0.044027	0.000309292
10	A10	7	COL1A1	0.0452191	-0.000167632
10	A10	8	COL1A1	0.0493876	0.00233175
10	A10	9	COL1A1	0.0533271	0.00460217
10	A10	10	COL1A1	0.0543084	0.0039144
10	A10	11	COL1A1	0.0541644	0.00210133
10	A10	12	COL1A1	0.057597	0.00386485
10	A10	13	COL1A1	0.058613	0.0032117
10	A10	14	COL1A1	0.0574383	0.000367889
10	A10	15	COL1A1	0.0566707	-0.00206877
10	A10	16	COL1A1	0.0568636	-0.0035449
10	A10	17	COL1A1	0.0619929	-8.47084e-05
10	A10	18	COL1A1	0.0617774	-0.00196936
10	A10	19	COL1A1	0.0611735	-0.00424227
10	A10	20	COL1A1	0.065428	-0.00165688
10	A10	21	COL1A1	0.0686428	-0.000111161
10	A10	22	COL1A1	0.0708553	0.000432231
10	A10	23	COL1A1	0.0741187	0.0020265
10	A10	24	COL1A1	0.0807214	0.00696015
10	A10	25	COL1A1	0.0909873	0.0155569
10	A10	26	COL1A1	0.114506	0.0374064
10	A10	27	COL1A1	0.159428	0.080659
10	A10	28	COL1A1	0.242065	0.161627
10	A10	29	COL1A1	0.394759	0.312653
10	A10	30	COL1A1	0.638166	0.55439
10	A10	31	COL1A1	0.990742	0.905297
10	A10	32	COL1A1	1.39598	1.30887
10	A10	33	COL1A1	1.77049	1.6817
10	A10	34	COL1A1	2.06527	1.97482
10	A10	35	COL1A1	2.28116	2.18904
10	A10	36	COL1A1	2.45477	2.36098
10	A10	37	COL1A1	2.59396	2.4985
10	A10	38	COL1A1	2.70153	2.6044
10	A10	39	COL1A1	2.77158	2.67278
11	A11	1	COL1A1	0.0944981	-0.0155094
11	A11	2	COL1A1	0.0995013	-0.01216
11	A11	3	COL1A1	0.107002	-0.00631323
11	A11	4	COL1A1	0.108914	-0.00605548
11	A11	5	COL1A1	0.114914	-0.00170855
11	A11	6	COL1A1	0.118339	6.22541e-05
11	A11	7	COL1A1	0.120475	0.000543859
11	A11	8	COL1A1	0.124586	0.00300125
11	A11	9	COL1A1	0.126183	0.00294407
11	A11	10	COL1A1	0.127792	0.00289952
11	A11	11	COL1A1	0.129661	0.00311512
11	A11	12	COL1A1	0.1335	0.00529984
11	A11	13	COL1A1	0.134908	0.00505402
11	A11	14	COL1A1	0.134398	0.00289049
11	A11	15	COL1A1	0.134117	0.000955146
11	A11	16	COL1A1	0.134752	-6.36851e-05
11	A11	17	COL1A1	0.135466	-0.00100415
11	A11	18	COL1A1	0.135377	-0.00274606
11	A11	19	COL1A1	0.13892	-0.000857212
11	A11	20	COL1A1	0.138659	-0.00277276
11	A11	21	COL1A1	0.139358	-0.00372721
11	A11	22	COL1A1	0.142649	-0.00208968
11	A11	23	COL1A1	0.146965	0.000572461
11	A11	24	COL1A1	0.152105	0.00405766
11	A11	25	COL1A1	0.171159	0.0214582
11	A11	26	COL1A1	0.201387	0.0500327
11	A11	27	COL1A1	0.262817	0.109808
11	A11	28	COL1A1	0.373473	0.21881
11	A11	29	COL1A1	0.564731	0.408415
11	A11	30	COL1A1	0.851976	0.694006
11	A11	31	COL1A1	1.23141	1.07178
11	A11	32	COL1A1	1.62519	1.46391
11	A11	33	COL1A1	1.95184	1.78891
11	A11	34	COL1A1	2.20181	2.03722
11	A11	35	COL1A1	2.38661	2.22037
11	A11	36	COL1A1	2.53253	2.36464
11	A11	37	COL1A1	2.65097	2.48142
11	A11	38	COL1A1	2.73907	2.56787
11	A11	39	COL1A1	2.79613	2.62328
12	A12	1	COL1A1	0.105138	-0.00781718
12	A12	2	COL1A1	0.107	-0.00756897
12	A12	3	COL1A1	0.11197	-0.00421241
12	A12	4	COL1A1	0.11485	-0.00294522
12	A12	5	COL1A1	0.119472	6.30993e-05
12	A12	6	COL1A1	0.123599	0.00257629
12	A12	7	COL1A1	0.124543	0.00190691
12	A12	8	COL1A1	0.125453	0.00120394
12	A12	9	COL1A1	0.130679	0.00481667
12	A12	10	COL1A1	0.126815	-0.000661322
12	A12	11	COL1A1	0.126245	-0.00284482
12	A12	12	COL1A1	0.132579	0.00187602
12	A12	13	COL1A1	0.133966	0.00164985
12	A12	14	COL1A1	0.133102	-0.000828091
12	A12	15	COL1A1	0.133154	-0.00238958
12	A12	16	COL1A1	0.137849	0.000692381
12	A12	17	COL1A1	0.140035	0.00126466
12	A12	18	COL1A1	0.142533	0.00214891
12	A12	19	COL1A1	0.142625	0.000628041
12	A12	20	COL1A1	0.142428	-0.00118255
12	A12	21	COL1A1	0.141465	-0.00375898
12	A12	22	COL1A1	0.143653	-0.0031846
12	A12	23	COL1A1	0.151632	0.00318078
12	A12	24	COL1A1	0.155545	0.00548094
12	A12	25	COL1A1	0.171787	0.0201093
12	A12	26	COL1A1	0.195905	0.042614
12	A12	27	COL1A1	0.249386	0.0944809
12	A12	28	COL1A1	0.341057	0.184539
12	A12	29	COL1A1	0.516884	0.358752
12	A12	30	COL1A1	0.775874	0.616129
12	A12	31	COL1A1	1.1235	0.962137
12	A12	32	COL1A1	1.50093	1.33796
12	A12	33	COL1A1	1.82981	1.66523
12	A12	34	COL1A1	2.06717	1.90097
12	A12	35	COL1A1	2.24996	2.08215
12	A12	36	COL1A1	2.40341	2.23398
12	A12	37	COL1A1	2.5189	2.34786
12	A12	38	COL1A1	2.60197	2.42932
12	A12	39	COL1A1	2.66526	2.491
13	B1	1
13	B1	2
13	B1	3
13	B1	4
13	B1	5
13	B1	6
13	B1	7
13	B1	8
13	B1	9
13	B1	10
13	B1	11
13	B1	12
13	B1	13
13	B1	14
13	B1	15
13	B1	16
13	B1	17
13	B1	18
13	B1	19
13	B1	20
13	B1	21
13	B1	22
13	B1	23
13	B1	24
13	B1	25
13	B1	26
13	B1	27
13	B1	28
13	B1	29
13	B1	30
13	B1	31
13	B1	32
13	B1	33
13	B1	34
13	B1	35
13	B1	36
13	B1	37
13	B1	38
13	B1	39
14	B2	1
14	B2	2
14	B2	3
14	B2	4
14	B2	5
14	B2	6
14	B2	7
14	B2	8
14	B2	9
14	B2	10
14	B2	11
14	B2	12
14	B2	13
14	B2	14
14	B2	15
14	B2	16
14	B2	17
14	B2	18
14	B2	19
14	B2	20
14	B2	21
14	B2	22
14	B2	23
14	B2	24
14	B2	25
14	B2	26
14	B2	27
14	B2	28
14	B2	29
14	B2	30
14	B2	31
14	B2	32
14	B2	33
14	B2	34
14	B2	35
14	B2	36
14	B2	37
14	B2	38
14	B2	39
15	B3	1
15	B3	2
15	B3	3
15	B3	4
15	B3	5
15	B3	6
15	B3	7
15	B3	8
15	B3	9
15	B3	10
15	B3	11
15	B3	12
15	B3	13
15	B3	14
15	B3	15
15	B3	16
15	B3	17
15	B3	18
15	B3	19
15	B3	20
15	B3	21
15	B3	22
15	B3	23
15	B3	24
15	B3	25
15	B3	26
15	B3	27
15	B3	28
15	B3	29
15	B3	30
15	B3	31
15	B3	32
15	B3	33
15	B3	34
15	B3	35
15	B3	36
15	B3	37
15	B3	38
15	B3	39
16	B4	1
16	B4	2
16	B4	3
16	B4	4
16	B4	5
16	B4	6
16	B4	7
16	B4	8
16	B4	9
16	B4	10
16	B4	11
16	B4	12
16	B4	13
16	B4	14
16	B4	15
16	B4	16
16	B4	17
16	B4	18
16	B4	19
16	B4	20
16	B4	21
16	B4	22
16	B4	23
16	B4	24
16	B4	25
16	B4	26
16	B4	27
16	B4	28
16	B4	29
16	B4	30
16	B4	31
16	B4	32
16	B4	33
16	B4	34
16	B4	35
16	B4	36
16	B4	37
16	B4	38
16	B4	39
17	B5	1
17	B5	2
17	B5	3
17	B5	4
17	B5	5
17	B5	6
17	B5	7
17	B5	8
17	B5	9
17	B5	10
17	B5	11
17	B5	12
17	B5	13
17	B5	14
17	B5	15
17	B5	16
17	B5	17
17	B5	18
17	B5	19
17	B5	20
17	B5	21
17	B5	22
17	B5	23
17	B5	24
17	B5	25
17	B5	26
17	B5	27
17	B5	28
17	B5	29
17	B5	30
17	B5	31
17	B5	32
17	B5	33
17	B5	34
17	B5	35
17	B5	36
17	B5	37
17	B5	38
17	B5	39
18	B6	1
18	B6	2
18	B6	3
18	B6	4
18	B6	5
18	B6	6
18	B6	7
18	B6	8
18	B6	9
18	B6	10
18	B6	11
18	B6	12
18	B6	13
18	B6	14
18	B6	15
18	B6	16
18	B6	17
18	B6	18
18	B6	19
18	B6	20
18	B6	21
18	B6	22
18	B6	23
18	B6	24
18	B6	25
18	B6	26
18	B6	27
18	B6	28
18	B6	29
18	B6	30
18	B6	31
18	B6	32
18	B6	33
18	B6	34
18	B6	35
18	B6	36
18	B6	37
18	B6	38
18	B6	39
19	B7	1	GAPDH	0.124991	0.00293787
19	B7	2	GAPDH	0.129054	0.00312472
19	B7	3	GAPDH	0.129113	-0.000692319
19	B7	4	GAPDH	0.134757	0.0010751
19	B7	5	GAPDH	0.139131	0.00157375
19	B7	6	GAPDH	0.141826	0.000392517
19	B7	7	GAPDH	0.142632	-0.00267796
19	B7	8	GAPDH	0.148088	-0.00109798
19	B7	9	GAPDH	0.152249	-0.000813372
19	B7	10	GAPDH	0.159179	0.00224026
19	B7	11	GAPDH	0.170014	0.00919995
19	B7	12	GAPDH	0.184702	0.0200118
19	B7	13	GAPDH	0.218585	0.0500184
19	B7	14	GAPDH	0.277824	0.105382
19	B7	15	GAPDH	0.385987	0.209668
19	B7	16	GAPDH	0.574901	0.394706
19	B7	17	GAPDH	0.883808	0.699736
19	B7	18	GAPDH	1.3194	1.13145
19	B7	19	GAPDH	1.82168	1.62986
19	B7	20	GAPDH	2.28963	2.09393
19	B7	21	GAPDH	2.64822	2.44864
19	B7	22	GAPDH	2.88816	2.6847
19	B7	23	GAPDH	3.04688	2.83955
19	B7	24	GAPDH	3.15925	2.94805
19	B7	25	GAPDH	3.24249	3.02741
19	B7	26	GAPDH	3.3005	3.08155
19	B7	27	GAPDH	3.34373	3.1209
19	B7	28	GAPDH	3.37486	3.14816
19	B7	29	GAPDH	3.39111	3.16053
19	B7	30	GAPDH	3.41157	3.17711
19	B7	31	GAPDH	3.42613	3.1878
19	B7	32	GAPDH	3.4326	3.19039
19	B7	33	GAPDH	3.43559	3.1895
19	B7	34	GAPDH	3.43908	3.18912
19	B7	35	GAPDH	3.44091	3.18707
19	B7	36	GAPDH	3.44428	3.18656
19	B7	37	GAPDH	3.43682	3.17523
19	B7	38	GAPDH	3.43412	3.16866
19	B7	39	GAPDH	3.42749	3.15815
20	B8	1	GAPDH	0.109316	0.00457964
20	B8	2	GAPDH	0.108654	-0.000251295
20	B8	3	GAPDH	0.113726	0.000652588
20	B8	4	GAPDH	0.118378	0.0011353
20	B8	5	GAPDH	0.121062	-0.00034894
20	B8	6	GAPDH	0.124535	-0.00104509
20	B8	7	GAPDH	0.127117	-0.00263252
20	B8	8	GAPDH	0.134491	0.000573273
20	B8	9	GAPDH	0.139383	0.00129617
20	B8	10	GAPDH	0.142625	0.000369218
20	B8	11	GAPDH	0.151148	0.00472365
20	B8	12	GAPDH	0.165861	0.0152681
20	B8	13	GAPDH	0.192264	0.0375015
20	B8	14	GAPDH	0.241605	0.0826744
20	B8	15	GAPDH	0.336577	0.173478
20	B8	16	GAPDH	0.50399	0.336722
20	B8	17	GAPDH	0.781464	0.610026
20	B8	18	GAPDH	1.18969	1.01409
20	B8	19	GAPDH	1.68589	1.50612
20	B8	20	GAPDH	2.1747	1.99076
20	B8	21	GAPDH	2.56783	2.37971
20	B8	22	GAPDH	2.84596	2.65368
20	B8	23	GAPDH	3.03262	2.83617
20	B8	24	GAPDH	3.15661	2.95599
20	B8	25	GAPDH	3.24452	3.03973
20	B8	26	GAPDH	3.30501	3.09605
20	B8	27	GAPDH	3.34673	3.1336
20	B8	28	GAPDH	3.3803	3.16301
20	B8	29	GAPDH	3.40608	3.18462
20	B8	30	GAPDH	3.42917	3.20353
20	B8	31	GAPDH	3.45046	3.22066
20	B8	32	GAPDH	3.46332	3.22935
20	B8	33	GAPDH	3.46457	3.22643
20	B8	34	GAPDH	3.46592	3.22361
20	B8	35	GAPDH	3.46628	3.21981
20	B8	36	GAPDH	3.46918	3.21853
20	B8	37	GAPDH	3.47305	3.21824
20	B8	38	GAPDH	3.47128	3.21229
20	B8	39	GAPDH	3.46817	3.20502
21	B9	1	GAPDH	0.100515	-0.0101508
21	B9	2	GAPDH	0.10491	-0.00772535
21	B9	3	GAPDH	0.109763	-0.0048428
21	B9	4	GAPDH	0.115747	-0.000828442
21	B9	5	GAPDH	0.122427	0.00388065
21	B9	6	GAPDH	0.126505	0.00598911
21	B9	7	GAPDH	0.123954	0.0014678
21	B9	8	GAPDH	0.121229	-0.00322653
21	B9	9	GAPDH	0.123986	-0.00243979
21	B9	10	GAPDH	0.131988	0.00359148
21	B9	11	GAPDH	0.144911	0.0145447
21	B9	12	GAPDH	0.162768	0.030432
21	B9	13	GAPDH	0.193753	0.0594473
21	B9	14	GAPDH	0.250911	0.114635
21	B9	15	GAPDH	0.357576	0.21933
21	B9	16	GAPDH	0.540968	0.400752
21	B9	17	GAPDH	0.845804	0.703618
21	B9	18	GAPDH	1.27402	1.12986
21	B9	19	GAPDH	1.78021	1.63409
21	B9	20	GAPDH	2.25613	2.10803
21	B9	21	GAPDH	2.62588	2.47581
21	B9	22	GAPDH	2.87643	2.7244
21	B9	23	GAPDH	3.04686	2.89286
21	B9	24	GAPDH	3.16337	3.00739
21	B9	25	GAPDH	3.24622	3.08827
21	B9	26	GAPDH	3.3026	3.14269
21	B9	27	GAPDH	3.34483	3.18294
21	B9	28	GAPDH	3.37546	3.2116
21	B9	29	GAPDH	3.40731	3.24148
21	B9	30	GAPDH	3.42587	3.25807
21	B9	31	GAPDH	3.43696	3.26719
21	B9	32	GAPDH	3.44162	3.26988
21	B9	33	GAPDH	3.4532	3.27949
21	B9	34	GAPDH	3.45908	3.2834
21	B9	35	GAPDH	3.45415	3.2765
21	B9	36	GAPDH	3.45626	3.27664
21	B9	37	GAPDH	3.45415	3.27256
21	B9	38	GAPDH	3.45556	3.272
21	B9	39	GAPDH	3.45029	3.26476
22	B10	1	COL1A1	0.103356	-0.00829303
22	B10	2	COL1A1	0.104727	-0.00885795
22	B10	3	COL1A1	0.109556	-0.00596447
22	B10	4	COL1A1	0.114849	-0.00260721
22	B10	5	COL1A1	0.118965	-0.000426438
22	B10	6	COL1A1	0.122978	0.00165047
22	B10	7	COL1A1	0.124952	0.00168912
22	B10	8	COL1A1	0.130613	0.00541442
22	B10	9	COL1A1	0.131296	0.00416176
22	B10	10	COL1A1	0.130306	0.0012365
22	B10	11	COL1A1	0.130856	-0.000149152
22	B10	12	COL1A1	0.132859	-8.13015e-05
22	B10	13	COL1A1	0.136417	0.00154037
22	B10	14	COL1A1	0.136744	-6.77745e-05
22	B10	15	COL1A1	0.136246	-0.00250199
22	B10	16	COL1A1	0.138571	-0.0021124
22	B10	17	COL1A1	0.140854	-0.00176512
22	B10	18	COL1A1	0.143768	-0.000786017
22	B10	19	COL1A1	0.147259	0.000769238
22	B10	20	COL1A1	0.150674	0.00224815
22	B10	21	COL1A1	0.163712	0.0133506
22	B10	22	COL1A1	0.193274	0.0409776
22	B10	23	COL1A1	0.243738	0.0895062
22	B10	24	COL1A1	0.338716	0.182548
22	B10	25	COL1A1	0.502244	0.34414
22	B10	26	COL1A1	0.768629	0.60859
22	B10	27	COL1A1	1.13534	0.973369
22	B10	28	COL1A1	1.54838	1.38447
22	B10	29	COL1A1	1.91844	1.75259
22	B10	30	COL1A1	2.19437	2.02659
22	B10	31	COL1A1	2.3899	2.22018
22	B10	32	COL1A1	2.55016	2.37851
22	B10	33	COL1A1	2.68586	2.51227
22	B10	34	COL1A1	2.79032	2.6148
22	B10	35	COL1A1	2.8763	2.69884
22	B10	36	COL1A1	2.93695	2.75755
22	B10	37	COL1A1	2.97764	2.79631
22	B10	38	COL1A1	3.01253	2.82926
22	B10	39	COL1A1	3.04258	2.85738
23	B11	1	COL1A1	0.153085	-0.000625682
23	B11	2	COL1A1	0.153838	-0.00110646
23	B11	3	COL1A1	0.156515	0.000336524
23	B11	4	COL1A1	0.157557	0.000144906
23	B11	5	COL1A1	0.158173	-0.000473511
23	B11	6	COL1A1	0.16048	0.000599474
23	B11	7	COL1A1	0.160582	-0.000532363
23	B11	8	COL1A1	0.160581	-0.00176837
23	B11	9	COL1A1	0.162388	-0.00119496
23	B11	10	COL1A1	0.163673	-0.00114375
23	B11	11	COL1A1	0.169182	0.00313112
23	B11	12	COL1A1	0.171926	0.00464072
23	B11	13	COL1A1	0.171269	0.00274943
23	B11	14	COL1A1	0.167553	-0.00220025
23	B11	15	COL1A1	0.166979	-0.00400879
23	B11	16	COL1A1	0.170479	-0.0017425
23	B11	17	COL1A1	0.171763	-0.00169266
23	B11	18	COL1A1	0.17567	0.000980542
23	B11	19	COL1A1	0.178098	0.00217445
23	B11	20	COL1A1	0.181515	0.00435726
23	B11	21	COL1A1	0.193726	0.0153342
23	B11	22	COL1A1	0.215651	0.0360245
23	B11	23	COL1A1	0.257124	0.0762639
23	B11	24	COL1A1	0.332267	0.150173
23	B11	25	COL1A1	0.472261	0.288932
23	B11	26	COL1A1	0.70361	0.519047
23	B11	27	COL1A1	1.03539	0.849597
23	B11	28	COL1A1	1.42385	1.23681
23	B11	29	COL1A1	1.78331	1.59504
23	B11	30	COL1A1	2.06351	1.87401
23	B11	31	COL1A1	2.27523	2.08449
23	B11	32	COL1A1	2.44615	2.25418
23	B11	33	COL1A1	2.58127	2.38807
23	B11	34	COL1A1	2.68255	2.48812
23	B11	35	COL1A1	2.7617	2.56603
23	B11	36	COL1A1	2.82565	2.62874
23	B11	37	COL1A1	2.86965	2.67152
23	B11	38	COL1A1	2.90503	2.70566
23	B11	39	COL1A1	2.9272	2.72659
24	B12	1	COL1A1	0.140452	-0.00277696
24	B12	2	COL1A1	0.141329	-0.00441972
24	B12	3	COL1A1	0.143266	-0.00500316
24	B12	4	COL1A1	0.149732	-0.00105722
24	B12	5	COL1A1	0.152791	-0.000518184
24	B12	6	COL1A1	0.156647	0.000817992
24	B12	7	COL1A1	0.16019	0.00184121
24	B12	8	COL1A1	0.161919	0.0010498
24	B12	9	COL1A1	0.168884	0.005495
24	B12	10	COL1A1	0.169481	0.00357182
24	B12	11	COL1A1	0.168423	-6.26287e-06
24	B12	12	COL1A1	0.169075	-0.00187433
24	B12	13	COL1A1	0.175559	0.00208953
24	B12	14	COL1A1	0.176196	0.000206551
24	B12	15	COL1A1	0.174977	-0.00353234
24	B12	16	COL1A1	0.176133	-0.00489667
24	B12	17	COL1A1	0.18285	-0.00069922
24	B12	18	COL1A1	0.187678	0.00160905
24	B12	19	COL1A1	0.189496	0.000906432
24	B12	20	COL1A1	0.193583	0.00247337
24	B12	21	COL1A1	0.21002	0.0163905
24	B12	22	COL1A1	0.229855	0.0337059
24	B12	23	COL1A1	0.272847	0.0741774
24	B12	24	COL1A1	0.356395	0.155206
24	B12	25	COL1A1	0.507627	0.303917
24	B12	26	COL1A1	0.749008	0.542779
24	B12	27	COL1A1	1.08422	0.87547
24	B12	28	COL1A1	1.46391	1.25264
24	B12	29	COL1A1	1.80877	1.59498
24	B12	30	COL1A1	2.07127	1.85496
24	B12	31	COL1A1	2.26583	2.047
24	B12	32	COL1A1	2.41803	2.19668
24	B12	33	COL1A1	2.54254	2.31867
24	B12	34	COL1A1	2.63901	2.41262
24	B12	35	COL1A1	2.71561	2.48671
24	B12	36	COL1A1	2.77618	2.54475
24	B12	37	COL1A1	2.81506	2.58111
24	B12	38	COL1A1	2.84227	2.6058
24	B12	39	COL1A1	2.86872	2.62973
25	C1	1
25	C1	2
25	C1	3
25	C1	4
25	C1	5
25	C1	6
25	C1	7
25	C1	8
25	C1	9
25	C1	10
25	C1	11
25	C1	12
25	C1	13
25	C1	14
25	C1	15
25	C1	16
25	C1	17
25	C1	18
25	C1	19
25	C1	20
25	C1	21
25	C1	22
25	C1	23
25	C1	24
25	C1	25
25	C1	26
25	C1	27
25	C1	28
25	C1	29
25	C1	30
25	C1	31
25	C1	32
25	C1	33
25	C1	34
25	C1	35
25	C1	36
25	C1	37
25	C1	38
25	C1	39
26	C2	1
26	C2	2
26	C2	3
26	C2	4
26	C2	5
26	C2	6
26	C2	7
26	C2	8
26	C2	9
26	C2	10
26	C2	11
26	C2	12
26	C2	13
26	C2	14
26	C2	15
26	C2	16
26	C2	17
26	C2	18
26	C2	19
26	C2	20
26	C2	21
26	C2	22
26	C2	23
26	C2	24
26	C2	25
26	C2	26
26	C2	27
26	C2	28
26	C2	29
26	C2	30
26	C2	31
26	C2	32
26	C2	33
26	C2	34
26	C2	35
26	C2	36
26	C2	37
26	C2	38
26	C2	39
27	C3	1
27	C3	2
27	C3	3
27	C3	4
27	C3	5
27	C3	6
27	C3	7
27	C3	8
27	C3	9
27	C3	10
27	C3	11
27	C3	12
27	C3	13
27	C3	14
27	C3	15
27	C3	16
27	C3	17
27	C3	18
27	C3	19
27	C3	20
27	C3	21
27	C3	22
27	C3	23
27	C3	24
27	C3	25
27	C3	26
27	C3	27
27	C3	28
27	C3	29
27	C3	30
27	C3	31
27	C3	32
27	C3	33
27	C3	34
27	C3	35
27	C3	36
27	C3	37
27	C3	38
27	C3	39
28	C4	1
28	C4	2
28	C4	3
28	C4	4
28	C4	5
28	C4	6
28	C4	7
28	C4	8
28	C4	9
28	C4	10
28	C4	11
28	C4	12
28	C4	13
28	C4	14
28	C4	15
28	C4	16
28	C4	17
28	C4	18
28	C4	19
28	C4	20
28	C4	21
28	C4	22
28	C4	23
28	C4	24
28	C4	25
28	C4	26
28	C4	27
28	C4	28
28	C4	29
28	C4	30
28	C4	31
28	C4	32
28	C4	33
28	C4	34
28	C4	35
28	C4	36
28	C4	37
28	C4	38
28	C4	39
29	C5	1
29	C5	2
29	C5	3
29	C5	4
29	C5	5
29	C5	6
29	C5	7
29	C5	8
29	C5	9
29	C5	10
29	C5	11
29	C5	12
29	C5	13
29	C5	14
29	C5	15
29	C5	16
29	C5	17
29	C5	18
29	C5	19
29	C5	20
29	C5	21
29	C5	22
29	C5	23
29	C5	24
29	C5	25
29	C5	26
29	C5	27
29	C5	28
29	C5	29
29	C5	30
29	C5	31
29	C5	32
29	C5	33
29	C5	34
29	C5	35
29	C5	36
29	C5	37
29	C5	38
29	C5	39
30	C6	1
30	C6	2
30	C6	3
30	C6	4
30	C6	5
30	C6	6
30	C6	7
30	C6	8
30	C6	9
30	C6	10
30	C6	11
30	C6	12
30	C6	13
30	C6	14
30	C6	15
30	C6	16
30	C6	17
30	C6	18
30	C6	19
30	C6	20
30	C6	21
30	C6	22
30	C6	23
30	C6	24
30	C6	25
30	C6	26
30	C6	27
30	C6	28
30	C6	29
30	C6	30
30	C6	31
30	C6	32
30	C6	33
30	C6	34
30	C6	35
30	C6	36
30	C6	37
30	C6	38
30	C6	39
31	C7	1	GAPDH	0.103499	0.00692862
31	C7	2	GAPDH	0.105091	0.00379483
31	C7	3	GAPDH	0.108635	0.00261211
31	C7	4	GAPDH	0.109841	-0.000907209
31	C7	5	GAPDH	0.114066	-0.00140858
31	C7	6	GAPDH	0.120941	0.000740195
31	C7	7	GAPDH	0.123731	-0.00119586
31	C7	8	GAPDH	0.128249	-0.0014039
31	C7	9	GAPDH	0.13392	-0.000458474
31	C7	10	GAPDH	0.139221	0.000116103
31	C7	11	GAPDH	0.145736	0.0019056
31	C7	12	GAPDH	0.157623	0.00906648
31	C7	13	GAPDH	0.185055	0.0317725
31	C7	14	GAPDH	0.234287	0.0762777
31	C7	15	GAPDH	0.322324	0.159589
31	C7	16	GAPDH	0.483895	0.316434
31	C7	17	GAPDH	0.753614	0.581427
31	C7	18	GAPDH	1.15953	0.982614
31	C7	19	GAPDH	1.6831	1.50146
31	C7	20	GAPDH	2.19706	2.0107
31	C7	21	GAPDH	2.6123	2.4212
31	C7	22	GAPDH	2.90362	2.7078
31	C7	23	GAPDH	3.0993	2.89876
31	C7	24	GAPDH	3.23359	3.02832
31	C7	25	GAPDH	3.32148	3.11149
31	C7	26	GAPDH	3.3842	3.16947
31	C7	27	GAPDH	3.43262	3.21317
31	C7	28	GAPDH	3.46969	3.24552
31	C7	29	GAPDH	3.49787	3.26897
31	C7	30	GAPDH	3.51537	3.28174
31	C7	31	GAPDH	3.53536	3.29701
31	C7	32	GAPDH	3.54787	3.30479
31	C7	33	GAPDH	3.55468	3.30688
31	C7	34	GAPDH	3.55617	3.30364
31	C7	35	GAPDH	3.55515	3.29789
31	C7	36	GAPDH	3.55508	3.2931
31	C7	37	GAPDH	3.55022	3.28351
31	C7	38	GAPDH	3.54669	3.27526
31	C7	39	GAPDH	3.54254	3.26638
32	C8	1	GAPDH	0.131546	-0.00462698
32	C8	2	GAPDH	0.143367	-0.000201725
32	C8	3	GAPDH	0.151634	0.000670262
32	C8	4	GAPDH	0.156941	-0.00141896
32	C8	5	GAPDH	0.165158	-0.000597766
32	C8	6	GAPDH	0.172704	-0.00044646
32	C8	7	GAPDH	0.18299	0.00244353
32	C8	8	GAPDH	0.189239	0.00129649
32	C8	9	GAPDH	0.194011	-0.001327
32	C8	10	GAPDH	0.202113	-0.000620101
32	C8	11	GAPDH	0.214007	0.00387841
32	C8	12	GAPDH	0.230807	0.0132824
32	C8	13	GAPDH	0.257856	0.0329362
32	C8	14	GAPDH	0.310198	0.0778822
32	C8	15	GAPDH	0.409715	0.170003
32	C8	16	GAPDH	0.587568	0.340461
32	C8	17	GAPDH	0.880159	0.625657
32	C8	18	GAPDH	1.30633	1.04443
32	C8	19	GAPDH	1.82246	1.55317
32	C8	20	GAPDH	2.33031	2.05362
32	C8	21	GAPDH	2.72773	2.44365
32	C8	22	GAPDH	3.00316	2.71168
32	C8	23	GAPDH	3.1891	2.89022
32	C8	24	GAPDH	3.30675	3.00048
32	C8	25	GAPDH	3.38765	3.07399
32	C8	26	GAPDH	3.45797	3.13691
32	C8	27	GAPDH	3.51069	3.18223
32	C8	28	GAPDH	3.54692	3.21107
32	C8	29	GAPDH	3.57298	3.22973
32	C8	30	GAPDH	3.58689	3.23625
32	C8	31	GAPDH	3.59422	3.23618
32	C8	32	GAPDH	3.60506	3.23962
32	C8	33	GAPDH	3.6108	3.23797
32	C8	34	GAPDH	3.61144	3.23122
32	C8	35	GAPDH	3.61727	3.22965
32	C8	36	GAPDH	3.62302	3.228
32	C8	37	GAPDH	3.61254	3.21013
32	C8	38	GAPDH	3.61775	3.20794
32	C8	39	GAPDH	3.61348	3.19627
33	C9	1	GAPDH	0.0946489	-0.00514141
33	C9	2	GAPDH	0.0965352	-0.00678565
33	C9	3	GAPDH	0.104268	-0.00258287
33	C9	4	GAPDH	0.111397	0.00101484
33	C9	5	GAPDH	0.114958	0.00104547
33	C9	6	GAPDH	0.119448	0.00200524
33	C9	7	GAPDH	0.121993	0.00101915
33	C9	8	GAPDH	0.123518	-0.000985953
33	C9	9	GAPDH	0.125692	-0.00234281
33	C9	10	GAPDH	0.132392	0.000826929
33	C9	11	GAPDH	0.143264	0.00816876
33	C9	12	GAPDH	0.155511	0.0168854
33	C9	13	GAPDH	0.185583	0.0434265
33	C9	14	GAPDH	0.2337	0.0880134
33	C9	15	GAPDH	0.327787	0.178569
33	C9	16	GAPDH	0.489	0.336252
33	C9	17	GAPDH	0.762537	0.606259
33	C9	18	GAPDH	1.16975	1.00994
33	C9	19	GAPDH	1.67962	1.51628
33	C9	20	GAPDH	2.18567	2.0188
33	C9	21	GAPDH	2.58748	2.41708
33	C9	22	GAPDH	2.86715	2.69321
33	C9	23	GAPDH	3.05985	2.88239
33	C9	24	GAPDH	3.18748	3.00649
33	C9	25	GAPDH	3.27605	3.09153
33	C9	26	GAPDH	3.34157	3.15352
33	C9	27	GAPDH	3.38734	3.19576
33	C9	28	GAPDH	3.41402	3.21891
33	C9	29	GAPDH	3.44306	3.24442
33	C9	30	GAPDH	3.46546	3.26328
33	C9	31	GAPDH	3.47692	3.27121
33	C9	32	GAPDH	3.49094	3.28171
33	C9	33	GAPDH	3.49499	3.28222
33	C9	34	GAPDH	3.49737	3.28107
33	C9	35	GAPDH	3.50471	3.28488
33	C9	36	GAPDH	3.50936	3.286
33	C9	37	GAPDH	3.49949	3.2726
33	C9	38	GAPDH	3.49509	3.26467
33	C9	39	GAPDH	3.49145	3.2575
34	C10	1	COL1A1	1.25958	0.00990268
34	C10	2	COL1A1	1.255	0.00413577
34	C10	3	COL1A1	1.24987	-0.00218451
34	C10	4	COL1A1	1.25009	-0.00314872
34	C10	5	COL1A1	1.25193	-0.00249192
34	C10	6	COL1A1	1.25396	-0.00165953
34	C10	7	COL1A1	1.25725	0.000450074
34	C10	8	COL1A1	1.25907	0.00107695
34	C10	9	COL1A1	1.26126	0.00208303
34	C10	10	COL1A1	1.26408	0.00371747
34	C10	11	COL1A1	1.26732	0.00576234
34	C10	12	COL1A1	1.26617	0.0034252
34	C10	13	COL1A1	1.26416	0.000230703
34	C10	14	COL1A1	1.2658	0.00068282
34	C10	15	COL1A1	1.2682	0.00189859
34	C10	16	COL1A1	1.26882	0.00132682
34	C10	17	COL1A1	1.26703	-0.00165596
34	C10	18	COL1A1	1.26636	-0.00351281
34	C10	19	COL1A1	1.26743	-0.00362646
34	C10	20	COL1A1	1.26865	-0.00359515
34	C10	21	COL1A1	1.27006	-0.0033737
34	C10	22	COL1A1	1.27398	-0.000637657
34	C10	23	COL1A1	1.2772	0.00139196
34	C10	24	COL1A1	1.28084	0.00384047
34	C10	25	COL1A1	1.28984	0.0116577
34	C10	26	COL1A1	1.30816	0.0287824
34	C10	27	COL1A1	1.33918	0.0586186
34	C10	28	COL1A1	1.40243	0.120684
34	C10	29	COL1A1	1.51369	0.230751
34	C10	30	COL1A1	1.69236	0.408234
34	C10	31	COL1A1	1.94376	0.658442
34	C10	32	COL1A1	2.23139	0.944888
34	C10	33	COL1A1	2.4853	1.19761
34	C10	34	COL1A1	2.68426	1.39538
34	C10	35	COL1A1	2.83741	1.54735
34	C10	36	COL1A1	2.95823	1.66698
34	C10	37	COL1A1	3.05564	1.7632
34	C10	38	COL1A1	3.12862	1.83499
34	C10	39	COL1A1	3.17517	1.88035
35	C11	1	COL1A1	0.0521732	-0.00781257
35	C11	2	COL1A1	0.0536336	-0.00792859
35	C11	3	COL1A1	0.0582802	-0.00485834
35	C11	4	COL1A1	0.0624595	-0.00225546
35	C11	5	COL1A1	0.0655098	-0.000781604
35	C11	6	COL1A1	0.0712605	0.00339275
35	C11	7	COL1A1	0.0723593	0.00291514
35	C11	8	COL1A1	0.074474	0.00345346
35	C11	9	COL1A1	0.0746039	0.00200693
35	C11	10	COL1A1	0.0743052	0.000131821
35	C11	11	COL1A1	0.0767934	0.00104364
35	C11	12	COL1A1	0.0762494	-0.00107674
35	C11	13	COL1A1	0.0762868	-0.00261577
35	C11	14	COL1A1	0.0805761	9.72004e-05
35	C11	15	COL1A1	0.0850274	0.00297211
35	C11	16	COL1A1	0.0847366	0.00110487
35	C11	17	COL1A1	0.0840035	-0.00120458
35	C11	18	COL1A1	0.0852386	-0.0015459
35	C11	19	COL1A1	0.0861756	-0.00218532
35	C11	20	COL1A1	0.0863733	-0.00356405
35	C11	21	COL1A1	0.0901926	-0.00132114
35	C11	22	COL1A1	0.0935974	0.000507337
35	C11	23	COL1A1	0.0962257	0.00155922
35	C11	24	COL1A1	0.0984673	0.00222443
35	C11	25	COL1A1	0.108207	0.0103877
35	C11	26	COL1A1	0.129556	0.0301604
35	C11	27	COL1A1	0.173135	0.0721634
35	C11	28	COL1A1	0.244725	0.142177
35	C11	29	COL1A1	0.38131	0.277185
35	C11	30	COL1A1	0.608662	0.50296
35	C11	31	COL1A1	0.9438	0.836522
35	C11	32	COL1A1	1.35661	1.24775
35	C11	33	COL1A1	1.75393	1.6435
35	C11	34	COL1A1	2.07165	1.95964
35	C11	35	COL1A1	2.30276	2.18918
35	C11	36	COL1A1	2.48469	2.36953
35	C11	37	COL1A1	2.62668	2.50994
35	C11	38	COL1A1	2.74162	2.62331
35	C11	39	COL1A1	2.82051	2.70062
36	C12	1	COL1A1	0.0276202	-0.00924237
36	C12	2	COL1A1	0.0287306	-0.00948304
36	C12	3	COL1A1	0.0338898	-0.00567498
36	C12	4	COL1A1	0.0391291	-0.00178679
36	C12	5	COL1A1	0.0423003	3.32664e-05
36	C12	6	COL1A1	0.0451178	0.00149964
36	C12	7	COL1A1	0.0456328	0.000663559
36	C12	8	COL1A1	0.0461153	-0.000205048
36	C12	9	COL1A1	0.048235	0.00056355
36	C12	10	COL1A1	0.0504839	0.00146141
36	C12	11	COL1A1	0.0543483	0.00397467
36	C12	12	COL1A1	0.0551762	0.00345141
36	C12	13	COL1A1	0.0561493	0.00307348
36	C12	14	COL1A1	0.0560074	0.00158044
36	C12	15	COL1A1	0.0568111	0.00103299
36	C12	16	COL1A1	0.0557674	-0.00136181
36	C12	17	COL1A1	0.0552666	-0.00321365
36	C12	18	COL1A1	0.0571899	-0.00264147
36	C12	19	COL1A1	0.0597711	-0.00141141
36	C12	20	COL1A1	0.0613934	-0.00114023
36	C12	21	COL1A1	0.0635114	-0.000373279
36	C12	22	COL1A1	0.0651129	-0.000122936
36	C12	23	COL1A1	0.0671841	0.000597174
36	C12	24	COL1A1	0.0693564	0.00141833
36	C12	25	COL1A1	0.0809929	0.0117038
36	C12	26	COL1A1	0.105166	0.034526
36	C12	27	COL1A1	0.148714	0.0767222
36	C12	28	COL1A1	0.227888	0.154545
36	C12	29	COL1A1	0.368029	0.293335
36	C12	30	COL1A1	0.607333	0.531288
36	C12	31	COL1A1	0.946979	0.869583
36	C12	32	COL1A1	1.3534	1.27465
36	C12	33	COL1A1	1.73072	1.65062
36	C12	34	COL1A1	2.02316	1.94171
36	C12	35	COL1A1	2.23705	2.15425
36	C12	36	COL1A1	2.41356	2.32941
36	C12	37	COL1A1	2.55214	2.46663
36	C12	38	COL1A1	2.65281	2.56596
36	C12	39	COL1A1	2.72023	2.63202
37	D1	1
37	D1	2
37	D1	3
37	D1	4
37	D1	5
37	D1	6
37	D1	7
37	D1	8
37	D1	9
37	D1	10
37	D1	11
37	D1	12
37	D1	13
37	D1	14
37	D1	15
37	D1	16
37	D1	17
37	D1	18
37	D1	19
37	D1	20
37	D1	21
37	D1	22
37	D1	23
37	D1	24
37	D1	25
37	D1	26
37	D1	27
37	D1	28
37	D1	29
37	D1	30
37	D1	31
37	D1	32
37	D1	33
37	D1	34
37	D1	35
37	D1	36
37	D1	37
37	D1	38
37	D1	39
38	D2	1
38	D2	2
38	D2	3
38	D2	4
38	D2	5
38	D2	6
38	D2	7
38	D2	8
38	D2	9
38	D2	10
38	D2	11
38	D2	12
38	D2	13
38	D2	14
38	D2	15
38	D2	16
38	D2	17
38	D2	18
38	D2	19
38	D2	20
38	D2	21
38	D2	22
38	D2	23
38	D2	24
38	D2	25
38	D2	26
38	D2	27
38	D2	28
38	D2	29
38	D2	30
38	D2	31
38	D2	32
38	D2	33
38	D2	34
38	D2	35
38	D2	36
38	D2	37
38	D2	38
38	D2	39
39	D3	1
39	D3	2
39	D3	3
39	D3	4
39	D3	5
39	D3	6
39	D3	7
39	D3	8
39	D3	9
39	D3	10
39	D3	11
39	D3	12
39	D3	13
39	D3	14
39	D3	15
39	D3	16
39	D3	17
39	D3	18
39	D3	19
39	D3	20
39	D3	21
39	D3	22
39	D3	23
39	D3	24
39	D3	25
39	D3	26
39	D3	27
39	D3	28
39	D3	29
39	D3	30
39	D3	31
39	D3	32
39	D3	33
39	D3	34
39	D3	35
39	D3	36
39	D3	37
39	D3	38
39	D3	39
40	D4	1
40	D4	2
40	D4	3
40	D4	4
40	D4	5
40	D4	6
40	D4	7
40	D4	8
40	D4	9
40	D4	10
40	D4	11
40	D4	12
40	D4	13
40	D4	14
40	D4	15
40	D4	16
40	D4	17
40	D4	18
40	D4	19
40	D4	20
40	D4	21
40	D4	22
40	D4	23
40	D4	24
40	D4	25
40	D4	26
40	D4	27
40	D4	28
40	D4	29
40	D4	30
40	D4	31
40	D4	32
40	D4	33
40	D4	34
40	D4	35
40	D4	36
40	D4	37
40	D4	38
40	D4	39
41	D5	1
41	D5	2
41	D5	3
41	D5	4
41	D5	5
41	D5	6
41	D5	7
41	D5	8
41	D5	9
41	D5	10
41	D5	11
41	D5	12
41	D5	13
41	D5	14
41	D5	15
41	D5	16
41	D5	17
41	D5	18
41	D5	19
41	D5	20
41	D5	21
41	D5	22
41	D5	23
41	D5	24
41	D5	25
41	D5	26
41	D5	27
41	D5	28
41	D5	29
41	D5	30
41	D5	31
41	D5	32
41	D5	33
41	D5	34
41	D5	35
41	D5	36
41	D5	37
41	D5	38
41	D5	39
42	D6	1
42	D6	2
42	D6	3
42	D6	4
42	D6	5
42	D6	6
42	D6	7
42	D6	8
42	D6	9
42	D6	10
42	D6	11
42	D6	12
42	D6	13
42	D6	14
42	D6	15
42	D6	16
42	D6	17
42	D6	18
42	D6	19
42	D6	20
42	D6	21
42	D6	22
42	D6	23
42	D6	24
42	D6	25
42	D6	26
42	D6	27
42	D6	28
42	D6	29
42	D6	30
42	D6	31
42	D6	32
42	D6	33
42	D6	34
42	D6	35
42	D6	36
42	D6	37
42	D6	38
42	D6	39
43	D7	1	GAPDH	0.122307	0.00509783
43	D7	2	GAPDH	0.124587	0.00198304
43	D7	3	GAPDH	0.128901	0.0009014
43	D7	4	GAPDH	0.134745	0.0013503
43	D7	5	GAPDH	0.138423	-0.000366842
43	D7	6	GAPDH	0.141941	-0.00224386
43	D7	7	GAPDH	0.147586	-0.00199401
43	D7	8	GAPDH	0.155381	0.000405443
43	D7	9	GAPDH	0.16194	0.00156917
43	D7	10	GAPDH	0.166144	0.000378394
43	D7	11	GAPDH	0.172818	0.00165677
43	D7	12	GAPDH	0.188678	0.0121216
43	D7	13	GAPDH	0.210853	0.0289015
43	D7	14	GAPDH	0.250835	0.0634883
43	D7	15	GAPDH	0.328558	0.135816
43	D7	16	GAPDH	0.473573	0.275437
43	D7	17	GAPDH	0.720929	0.517397
43	D7	18	GAPDH	1.09974	0.890813
43	D7	19	GAPDH	1.59354	1.37922
43	D7	20	GAPDH	2.11697	1.89725
43	D7	21	GAPDH	2.5652	2.34009
43	D7	22	GAPDH	2.88502	2.65451
43	D7	23	GAPDH	3.09716	2.86126
43	D7	24	GAPDH	3.24338	3.00208
43	D7	25	GAPDH	3.34723	3.10053
43	D7	26	GAPDH	3.41453	3.16244
43	D7	27	GAPDH	3.46732	3.20984
43	D7	28	GAPDH	3.51045	3.24758
43	D7	29	GAPDH	3.54277	3.2745
43	D7	30	GAPDH	3.56053	3.28687
43	D7	31	GAPDH	3.5742	3.29514
43	D7	32	GAPDH	3.58577	3.30131
43	D7	33	GAPDH	3.59304	3.30319
43	D7	34	GAPDH	3.59779	3.30254
43	D7	35	GAPDH	3.60258	3.30193
43	D7	36	GAPDH	3.60563	3.29959
43	D7	37	GAPDH	3.60295	3.29151
43	D7	38	GAPDH	3.59638	3.27955
43	D7	39	GAPDH	3.59573	3.2735
44	D8	1	GAPDH	0.0718159	-0.00430912
44	D8	2	GAPDH	0.0769898	-0.00294324
44	D8	3	GAPDH	0.0842133	0.000472182
44	D8	4	GAPDH	0.0884293	0.000880154
44	D8	5	GAPDH	0.0914752	0.000118035
44	D8	6	GAPDH	0.0948877	-0.000277501
44	D8	7	GAPDH	0.0986446	-0.000328694
44	D8	8	GAPDH	0.100636	-0.00214564
44	D8	9	GAPDH	0.105189	-0.00140073
44	D8	10	GAPDH	0.111691	0.00129392
44	D8	11	GAPDH	0.115594	0.00138827
44	D8	12	GAPDH	0.126129	0.00811566
44	D8	13	GAPDH	0.152564	0.0307424
44	D8	14	GAPDH	0.198442	0.0728129
44	D8	15	GAPDH	0.285579	0.156141
44	D8	16	GAPDH	0.437361	0.304115
44	D8	17	GAPDH	0.698756	0.561702
44	D8	18	GAPDH	1.08818	0.947322
44	D8	19	GAPDH	1.5906	1.44593
44	D8	20	GAPDH	2.11996	1.97148
44	D8	21	GAPDH	2.55371	2.40143
44	D8	22	GAPDH	2.85954	2.70344
44	D8	23	GAPDH	3.06376	2.90386
44	D8	24	GAPDH	3.20695	3.04324
44	D8	25	GAPDH	3.30133	3.13382
44	D8	26	GAPDH	3.36798	3.19665
44	D8	27	GAPDH	3.41869	3.24356
44	D8	28	GAPDH	3.45545	3.27651
44	D8	29	GAPDH	3.48295	3.3002
44	D8	30	GAPDH	3.50379	3.31724
44	D8	31	GAPDH	3.51773	3.32736
44	D8	32	GAPDH	3.52738	3.33321
44	D8	33	GAPDH	3.53351	3.33553
44	D8	34	GAPDH	3.53874	3.33695
44	D8	35	GAPDH	3.54301	3.33741
44	D8	36	GAPDH	3.54443	3.33502
44	D8	37	GAPDH	3.54161	3.32839
44	D8	38	GAPDH	3.54528	3.32826
44	D8	39	GAPDH	3.54352	3.32269
45	D9	1	GAPDH	0.0815449	0.000994113
45	D9	2	GAPDH	0.0842709	-0.000548573
45	D9	3	GAPDH	0.0881093	-0.000978948
45	D9	4	GAPDH	0.094771	0.00141405
45	D9	5	GAPDH	0.0991616	0.00153593
45	D9	6	GAPDH	0.10284	0.000946122
45	D9	7	GAPDH	0.103353	-0.00281048
45	D9	8	GAPDH	0.107822	-0.00260975
45	D9	9	GAPDH	0.116246	0.00154594
45	D9	10	GAPDH	0.118935	-3.37135e-05
45	D9	11	GAPDH	0.124229	0.000990839
45	D9	12	GAPDH	0.134822	0.0073155
45	D9	13	GAPDH	0.157766	0.0259905
45	D9	14	GAPDH	0.198506	0.0624622
45	D9	15	GAPDH	0.274294	0.133982
45	D9	16	GAPDH	0.419439	0.274858
45	D9	17	GAPDH	0.665415	0.516565
45	D9	18	GAPDH	1.04081	0.887692
45	D9	19	GAPDH	1.53054	1.37315
45	D9	20	GAPDH	2.05261	1.89095
45	D9	21	GAPDH	2.49506	2.32913
45	D9	22	GAPDH	2.80903	2.63884
45	D9	23	GAPDH	3.02461	2.85014
45	D9	24	GAPDH	3.16774	2.98901
45	D9	25	GAPDH	3.27053	3.08753
45	D9	26	GAPDH	3.34118	3.15391
45	D9	27	GAPDH	3.39917	3.20763
45	D9	28	GAPDH	3.4422	3.24639
45	D9	29	GAPDH	3.47185	3.27178
45	D9	30	GAPDH	3.49229	3.28795
45	D9	31	GAPDH	3.50316	3.29455
45	D9	32	GAPDH	3.51033	3.29745
45	D9	33	GAPDH	3.525	3.30785
45	D9	34	GAPDH	3.52514	3.30372
45	D9	35	GAPDH	3.52789	3.3022
45	D9	36	GAPDH	3.52391	3.29396
45	D9	37	GAPDH	3.52098	3.28676
45	D9	38	GAPDH	3.5176	3.27911
45	D9	39	GAPDH	3.51945	3.27669
46	D10	1	COL1A1	0.0923375	-0.0209332
46	D10	2	COL1A1	0.0975006	-0.0174625
46	D10	3	COL1A1	0.10807	-0.00858531
46	D10	4	COL1A1	0.117558	-0.000790176
46	D10	5	COL1A1	0.121842	0.00180157
46	D10	6	COL1A1	0.125648	0.00391559
46	D10	7	COL1A1	0.126045	0.00262038
46	D10	8	COL1A1	0.126737	0.00161944
46	D10	9	COL1A1	0.13029	0.00348087
46	D10	10	COL1A1	0.132865	0.00436353
46	D10	11	COL1A1	0.133674	0.00347957
46	D10	12	COL1A1	0.132701	0.000814869
46	D10	13	COL1A1	0.131882	-0.00169669
46	D10	14	COL1A1	0.131089	-0.00418245
46	D10	15	COL1A1	0.130993	-0.00597065
46	D10	16	COL1A1	0.13606	-0.00259572
46	D10	17	COL1A1	0.140114	-0.000234214
46	D10	18	COL1A1	0.141598	-0.000442818
46	D10	19	COL1A1	0.140813	-0.00292018
46	D10	20	COL1A1	0.14358	-0.00184514
46	D10	21	COL1A1	0.149582	0.00246478
46	D10	22	COL1A1	0.150592	0.00178229
46	D10	23	COL1A1	0.153422	0.00292047
46	D10	24	COL1A1	0.160879	0.00868477
46	D10	25	COL1A1	0.172145	0.018258
46	D10	26	COL1A1	0.195259	0.0396805
46	D10	27	COL1A1	0.240473	0.0832016
46	D10	28	COL1A1	0.325746	0.166783
46	D10	29	COL1A1	0.480223	0.319567
46	D10	30	COL1A1	0.731716	0.569368
46	D10	31	COL1A1	1.08769	0.92365
46	D10	32	COL1A1	1.49708	1.33135
46	D10	33	COL1A1	1.87127	1.70384
46	D10	34	COL1A1	2.16331	1.99419
46	D10	35	COL1A1	2.39351	2.2227
46	D10	36	COL1A1	2.58246	2.40996
46	D10	37	COL1A1	2.72485	2.55065
46	D10	38	COL1A1	2.82417	2.64828
46	D10	39	COL1A1	2.88665	2.70908
47	D11	1	COL1A1	0.0657141	-0.0094147
47	D11	2	COL1A1	0.0683395	-0.00841868
47	D11	3	COL1A1	0.0740342	-0.00435339
47	D11	4	COL1A1	0.0796641	-0.000352906
47	D11	5	COL1A1	0.0808107	-0.00083571
47	D11	6	COL1A1	0.0841454	0.000869595
47	D11	7	COL1A1	0.0841109	-0.000794402
47	D11	8	COL1A1	0.0851431	-0.00139159
47	D11	9	COL1A1	0.0892536	0.00108948
47	D11	10	COL1A1	0.0918444	0.00205095
47	D11	11	COL1A1	0.0942745	0.00285164
47	D11	12	COL1A1	0.0941977	0.00114535
47	D11	13	COL1A1	0.0963224	0.00164067
47	D11	14	COL1A1	0.0979837	0.00167254
47	D11	15	COL1A1	0.098913	0.000972405
47	D11	16	COL1A1	0.09967	0.000100002
47	D11	17	COL1A1	0.101593	0.000393273
47	D11	18	COL1A1	0.104248	0.00141888
47	D11	19	COL1A1	0.105054	0.000595416
47	D11	20	COL1A1	0.104261	-0.00182627
47	D11	21	COL1A1	0.105551	-0.00216642
47	D11	22	COL1A1	0.106267	-0.00307952
47	D11	23	COL1A1	0.111207	0.000230765
47	D11	24	COL1A1	0.122452	0.00984663
47	D11	25	COL1A1	0.138077	0.0238419
47	D11	26	COL1A1	0.16668	0.0508158
47	D11	27	COL1A1	0.222594	0.1051
47	D11	28	COL1A1	0.324855	0.205732
47	D11	29	COL1A1	0.501467	0.380715
47	D11	30	COL1A1	0.78478	0.662398
47	D11	31	COL1A1	1.16177	1.03776
47	D11	32	COL1A1	1.56445	1.43881
47	D11	33	COL1A1	1.90935	1.78208
47	D11	34	COL1A1	2.17185	2.04295
47	D11	35	COL1A1	2.37652	2.24599
47	D11	36	COL1A1	2.5423	2.41015
47	D11	37	COL1A1	2.67164	2.53785
47	D11	38	COL1A1	2.77371	2.6383
47	D11	39	COL1A1	2.84042	2.70338
48	D12	1	COL1A1	0.0556471	-0.0102455
48	D12	2	COL1A1	0.0584633	-0.00958643
48	D12	3	COL1A1	0.0645937	-0.00561316
48	D12	4	COL1A1	0.0690138	-0.00335015
48	D12	5	COL1A1	0.0707077	-0.00381335
48	D12	6	COL1A1	0.0774957	0.000817602
48	D12	7	COL1A1	0.0813454	0.00251018
48	D12	8	COL1A1	0.0821297	0.00113742
48	D12	9	COL1A1	0.0868046	0.00365517
48	D12	10	COL1A1	0.0872288	0.00192231
48	D12	11	COL1A1	0.0891179	0.00165435
48	D12	12	COL1A1	0.0931058	0.0034851
48	D12	13	COL1A1	0.094385	0.00260719
48	D12	14	COL1A1	0.0959229	0.00198807
48	D12	15	COL1A1	0.0962664	0.00017447
48	D12	16	COL1A1	0.0982258	-2.32365e-05
48	D12	17	COL1A1	0.100845	0.000439328
48	D12	18	COL1A1	0.10219	-0.000373215
48	D12	19	COL1A1	0.106207	0.0014865
48	D12	20	COL1A1	0.105839	-0.00103808
48	D12	21	COL1A1	0.105701	-0.00333355
48	D12	22	COL1A1	0.108141	-0.00305025
48	D12	23	COL1A1	0.112066	-0.00128272
48	D12	24	COL1A1	0.117636	0.00212968
48	D12	25	COL1A1	0.132883	0.0152205
48	D12	26	COL1A1	0.155962	0.0361417
48	D12	27	COL1A1	0.198339	0.0763617
48	D12	28	COL1A1	0.280155	0.156021
48	D12	29	COL1A1	0.42485	0.298559
48	D12	30	COL1A1	0.664986	0.536538
48	D12	31	COL1A1	1.00085	0.870244
48	D12	32	COL1A1	1.39343	1.26067
48	D12	33	COL1A1	1.75128	1.61636
48	D12	34	COL1A1	2.02821	1.89114
48	D12	35	COL1A1	2.23913	2.0999
48	D12	36	COL1A1	2.40582	2.26443
48	D12	37	COL1A1	2.53495	2.3914
48	D12	38	COL1A1	2.63881	2.4931
48	D12	39	COL1A1	2.70857	2.56071
49	E1	1
49	E1	2
49	E1	3
49	E1	4
49	E1	5
49	E1	6
49	E1	7
49	E1	8
49	E1	9
49	E1	10
49	E1	11
49	E1	12
49	E1	13
49	E1	14
49	E1	15
49	E1	16
49	E1	17
49	E1	18
49	E1	19
49	E1	20
49	E1	21
49	E1	22
49	E1	23
49	E1	24
49	E1	25
49	E1	26
49	E1	27
49	E1	28
49	E1	29
49	E1	30
49	E1	31
49	E1	32
49	E1	33
49	E1	34
49	E1	35
49	E1	36
49	E1	37
49	E1	38
49	E1	39
50	E2	1
50	E2	2
50	E2	3
50	E2	4
50	E2	5
50	E2	6
50	E2	7
50	E2	8
50	E2	9
50	E2	10
50	E2	11
50	E2	12
50	E2	13
50	E2	14
50	E2	15
50	E2	16
50	E2	17
50	E2	18
50	E2	19
50	E2	20
50	E2	21
50	E2	22
50	E2	23
50	E2	24
50	E2	25
50	E2	26
50	E2	27
50	E2	28
50	E2	29
50	E2	30
50	E2	31
50	E2	32
50	E2	33
50	E2	34
50	E2	35
50	E2	36
50	E2	37
50	E2	38
50	E2	39
51	E3	1
51	E3	2
51	E3	3
51	E3	4
51	E3	5
[truncated: 1,789 more rows]

## Sheet: Results
Block Type	96-Well 0.2-mL Block
Calibration Background is expired	No
Calibration Background performed on	12-13-2022
Calibration Pure Dye ABY is expired	No
Calibration Pure Dye ABY performed on	12-13-2022
Calibration Pure Dye CY5 is expired	No
Calibration Pure Dye CY5 performed on	12-13-2022
Calibration Pure Dye FAM is expired	No
Calibration Pure Dye FAM performed on	12-13-2022
Calibration Pure Dye JUN is expired	No
Calibration Pure Dye JUN performed on	12-13-2022
Calibration Pure Dye MUSTANG PURPLE is expired	No
Calibration Pure Dye MUSTANG PURPLE performed on	12-13-2022
Calibration Pure Dye NED is expired	No
Calibration Pure Dye NED performed on	12-13-2022
Calibration Pure Dye ROX is expired	No
Calibration Pure Dye ROX performed on	12-13-2022
Calibration Pure Dye SYBR is expired	No
Calibration Pure Dye SYBR performed on	12-13-2022
Calibration Pure Dye TAMRA is expired	No
Calibration Pure Dye TAMRA performed on	12-13-2022
Calibration Pure Dye VIC is expired	No
Calibration Pure Dye VIC performed on	12-13-2022
Calibration ROI is expired	No
Calibration ROI performed on	12-13-2022
Calibration Uniformity is expired	No
Calibration Uniformity performed on	12-13-2022
Chemistry	SYBR_GREEN
Date Created	2023-06-23 16:49:06 PM CST
Experiment Barcode
Experiment File Name	D:\WSF\2023-06-23_wsf.eds
Experiment Name	2023-06-23_wsf
Experiment Run End Time	2023-06-23 16:47:57 PM CST
Experiment Type	Standard Curve
Instrument Name	272529144
Instrument Serial Number	272529144
Instrument Type	QuantStudio™ 5 System
Passive Reference	ROX
Post-read Stage/Step
Pre-read Stage/Step
Quantification Cycle Method	Ct
Signal Smoothing On	true
Stage where Melt Analysis is performed	Stage3
Stage/ Cycle where Ct Analysis is performed	Stage2, Step2
Well	Well Position	Omit	Sample Name	Target Name	Task	Reporter	Quencher	CT	Ct Mean	Ct SD	Quantity	Quantity Mean	Quantity SD	Y-Intercept	R(superscript 2)	Slope	Efficiency	Automatic Ct Threshold	Ct Threshold	Automatic Baseline	Baseline Start	Baseline End	Amp Status	Comments	Cq Conf	Tm1	Tm2	Tm3	Tm4
7	A7	false	siNC	GAPDH	UNKNOWN	SYBR	None	16.1424	15.9374	0.326031								true	0.331737	true	3	10	Amp		0.97751	87.5058
8	A8	false	siNC	GAPDH	UNKNOWN	SYBR	None	16.1084	15.9374	0.326031								true	0.331737	true	3	10	Amp		0.974558	87.6529
9	A9	false	siNC	GAPDH	UNKNOWN	SYBR	None	15.5615	15.9374	0.326031								true	0.331737	true	3	10	Amp		0.959957	87.5296
10	A10	false	siNC	COL1A1	UNKNOWN	SYBR	None	28.3073	28.081	0.221797								true	0.201113	true	3	23	Amp		0.964775	87.5296
11	A11	false	siNC	COL1A1	UNKNOWN	SYBR	None	27.8641	28.081	0.221797								true	0.201113	true	3	23	Amp		0.959699	87.8385
12	A12	false	siNC	COL1A1	UNKNOWN	SYBR	None	28.0715	28.081	0.221797								true	0.201113	true	3	23	Amp		0.963658	87.8385
19	B7	false	siNC-T	GAPDH	UNKNOWN	SYBR	None	15.7016	15.7781	0.165918								true	0.331737	true	3	10	Amp		0.97581	87.3587
20	B8	false	siNC-T	GAPDH	UNKNOWN	SYBR	None	15.9685	15.7781	0.165918								true	0.331737	true	3	10	Amp		0.979245	87.5058
21	B9	false	siNC-T	GAPDH	UNKNOWN	SYBR	None	15.6642	15.7781	0.165918								true	0.331737	true	3	9	Amp		0.970895	87.3824
22	B10	false	siNC-T	COL1A1	UNKNOWN	SYBR	None	24.1345	24.3022	0.149305								true	0.201113	true	3	19	Amp		0.964207	87.5296
23	B11	false	siNC-T	COL1A1	UNKNOWN	SYBR	None	24.4206	24.3022	0.149305								true	0.201113	true	3	19	Amp		0.979291	87.6912
24	B12	false	siNC-T	COL1A1	UNKNOWN	SYBR	None	24.3516	24.3022	0.149305								true	0.201113	true	3	19	Amp		0.958912	87.6912
31	C7	false	siCALD	GAPDH	UNKNOWN	SYBR	None	16.0438	15.9879	0.0491229								true	0.331737	true	3	11	Amp		0.982088	87.3587
32	C8	false	siCALD	GAPDH	UNKNOWN	SYBR	None	15.9517	15.9879	0.0491229								true	0.331737	true	3	10	Amp		0.969777	87.3587
33	C9	false	siCALD	GAPDH	UNKNOWN	SYBR	None	15.9682	15.9879	0.0491229								true	0.331737	true	3	10	Amp		0.968659	87.3824
34	C10	false	siCALD	COL1A1	UNKNOWN	SYBR	None	28.7665	28.5518	0.193473								true	0.201113	true	3	24	Amp		0.974143	87.3824
35	C11	false	siCALD	COL1A1	UNKNOWN	SYBR	None	28.4979	28.5518	0.193473								true	0.201113	true	3	24	Amp		0.96884	87.5439
36	C12	false	siCALD	COL1A1	UNKNOWN	SYBR	None	28.391	28.5518	0.193473								true	0.201113	true	3	23	Amp		0.969631	87.5439
43	D7	false	siCALD-T	GAPDH	UNKNOWN	SYBR	None	16.2527	16.2021	0.0906252								true	0.331737	true	3	10	Amp		0.971897	87.3587
44	D8	false	siCALD-T	GAPDH	UNKNOWN	SYBR	None	16.0974	16.2021	0.0906252								true	0.331737	true	3	11	Amp		0.974848	87.3587
45	D9	false	siCALD-T	GAPDH	UNKNOWN	SYBR	None	16.2561	16.2021	0.0906252								true	0.331737	true	3	11	Amp		0.971734	87.2352
46	D10	false	siCALD-T	COL1A1	UNKNOWN	SYBR	None	28.2643	28.1994	0.206549								true	0.201113	true	3	23	Amp		0.953571	87.2352
47	D11	false	siCALD-T	COL1A1	UNKNOWN	SYBR	None	27.9682	28.1994	0.206549								true	0.201113	true	3	22	Amp		0.966401	87.3966
48	D12	false	siCALD-T	COL1A1	UNKNOWN	SYBR	None	28.3657	28.1994	0.206549								true	0.201113	true	3	23	Amp		0.95568	87.3966
55	E7	false	siCDH2	GAPDH	UNKNOWN	SYBR	None	15.8051	15.8229	0.0286021								true	0.331737	true	3	10	Amp		0.967501	87.3587
56	E8	false	siCDH2	GAPDH	UNKNOWN	SYBR	None	15.8559	15.8229	0.0286021								true	0.331737	true	3	10	Amp		0.974638	87.5058
57	E9	false	siCDH2	GAPDH	UNKNOWN	SYBR	None	15.8076	15.8229	0.0286021								true	0.331737	true	3	10	Amp		0.988778	87.2352
58	E10	false	siCDH2	COL1A1	UNKNOWN	SYBR	None	27.6987	27.7055	0.225858								true	0.201113	true	3	23	Amp		0.954443	87.3824
59	E11	false	siCDH2	COL1A1	UNKNOWN	SYBR	None	27.4831	27.7055	0.225858								true	0.201113	true	3	22	Amp		0.962995	87.2493
60	E12	false	siCDH2	COL1A1	UNKNOWN	SYBR	None	27.9347	27.7055	0.225858								true	0.201113	true	3	23	Amp		0.965387	87.3966
67	F7	false	siCDH2-T	GAPDH	UNKNOWN	SYBR	None	16.0758	16.0747	0.111424								true	0.331737	true	3	10	Amp		0.96497	87.5058
68	F8	false	siCDH2-T	GAPDH	UNKNOWN	SYBR	None	16.1856	16.0747	0.111424								true	0.331737	true	3	11	Amp		0.975042	87.5058
69	F9	false	siCDH2-T	GAPDH	UNKNOWN	SYBR	None	15.9627	16.0747	0.111424								true	0.331737	true	3	10	Amp		0.984888	87.2352
70	F10	false	siCDH2-T	COL1A1	UNKNOWN	SYBR	None	27.7594	27.6864	0.12697								true	0.201113	true	3	22	Amp		0.968251	87.2352
71	F11	false	siCDH2-T	COL1A1	UNKNOWN	SYBR	None	27.76	27.6864	0.12697								true	0.201113	true	3	23	Amp		0.967767	87.2493
72	F12	false	siCDH2-T	COL1A1	UNKNOWN	SYBR	None	27.5398	27.6864	0.12697								true	0.201113	true	3	22	Amp		0.972007	87.2493
79	G7	false	siPOSTN	GAPDH	UNKNOWN	SYBR	None	16.1443	16.2145	0.0614667								true	0.331737	true	3	10	Amp		0.966292	87.6529
80	G8	false	siPOSTN	GAPDH	UNKNOWN	SYBR	None	16.2585	16.2145	0.0614667								true	0.331737	true	3	11	Amp		0.972925	87.6529
81	G9	false	siPOSTN	GAPDH	UNKNOWN	SYBR	None	16.2407	16.2145	0.0614667								true	0.331737	true	3	11	Amp		0.96184	87.3824
82	G10	false	siPOSTN	COL1A1	UNKNOWN	SYBR	None	28.161	28.1064	0.134379								true	0.201113	true	3	23	Amp		0.974908	87.3824
83	G11	false	siPOSTN	COL1A1	UNKNOWN	SYBR	None	27.9533	28.1064	0.134379								true	0.201113	true	3	23	Amp		0.982148	87.2493
84	G12	false	siPOSTN	COL1A1	UNKNOWN	SYBR	None	28.2049	28.1064	0.134379								true	0.201113	true	3	23	Amp		0.963932	87.2493
91	H7	false	siPOSTN-T	GAPDH	UNKNOWN	SYBR	None	16.4193	16.5711	0.346967								true	0.331737	true	3	11	Amp		0.973674	87.6529
92	H8	false	siPOSTN-T	GAPDH	UNKNOWN	SYBR	None	16.3258	16.5711	0.346967								true	0.331737	true	3	11	Amp		0.959954	87.6529
93	H9	false	siPOSTN-T	GAPDH	UNKNOWN	SYBR	None	16.968	16.5711	0.346967								true	0.331737	true	3	12	Amp		0.961008	87.3824
94	H10	false	siPOSTN-T	COL1A1	UNKNOWN	SYBR	None	27.9595	28.3941	0.377653								true	0.201113	true	3	23	Amp		0.962461	87.3824
95	H11	false	siPOSTN-T	COL1A1	UNKNOWN	SYBR	None	28.6422	28.3941	0.377653								true	0.201113	true	3	23	Amp		0.96782	87.2493
96	H12	false	siPOSTN-T	COL1A1	UNKNOWN	SYBR	None	28.5807	28.3941	0.377653								true	0.201113	true	3	22	Amp		0.970084	87.2493

## Sheet: Melt Curve Raw Data
Block Type	96-Well 0.2-mL Block
Calibration Background is expired	No
Calibration Background performed on	12-13-2022
Calibration Pure Dye ABY is expired	No
Calibration Pure Dye ABY performed on	12-13-2022
Calibration Pure Dye CY5 is expired	No
Calibration Pure Dye CY5 performed on	12-13-2022
Calibration Pure Dye FAM is expired	No
Calibration Pure Dye FAM performed on	12-13-2022
Calibration Pure Dye JUN is expired	No
Calibration Pure Dye JUN performed on	12-13-2022
Calibration Pure Dye MUSTANG PURPLE is expired	No
Calibration Pure Dye MUSTANG PURPLE performed on	12-13-2022
Calibration Pure Dye NED is expired	No
Calibration Pure Dye NED performed on	12-13-2022
Calibration Pure Dye ROX is expired	No
Calibration Pure Dye ROX performed on	12-13-2022
Calibration Pure Dye SYBR is expired	No
Calibration Pure Dye SYBR performed on	12-13-2022
Calibration Pure Dye TAMRA is expired	No
Calibration Pure Dye TAMRA performed on	12-13-2022
Calibration Pure Dye VIC is expired	No
Calibration Pure Dye VIC performed on	12-13-2022
Calibration ROI is expired	No
Calibration ROI performed on	12-13-2022
Calibration Uniformity is expired	No
Calibration Uniformity performed on	12-13-2022
Chemistry	SYBR_GREEN
Date Created	2023-06-23 16:49:06 PM CST
Experiment Barcode
Experiment File Name	D:\WSF\2023-06-23_wsf.eds
Experiment Name	2023-06-23_wsf
Experiment Run End Time	2023-06-23 16:47:57 PM CST
Experiment Type	Standard Curve
Instrument Name	272529144
Instrument Serial Number	272529144
Instrument Type	QuantStudio™ 5 System
Passive Reference	ROX
Post-read Stage/Step
Pre-read Stage/Step
Quantification Cycle Method	Ct
Signal Smoothing On	true
Stage where Melt Analysis is performed	Stage3
Stage/ Cycle where Ct Analysis is performed	Stage2, Step2
Well	Well Position	Reading	Temperature	Fluorescence	Derivative	Target Name
7	A7	1	60.0003	467959	11096.5	GAPDH
7	A7	2	60.2945	464975	11206.7	GAPDH
7	A7	3	60.5887	462045	11332.4	GAPDH
7	A7	4	60.8828	460524	11450.6	GAPDH
7	A7	5	61.177	456328	11550.7	GAPDH
7	A7	6	61.4712	453527	11638.5	GAPDH
7	A7	7	61.7654	450259	11709.8	GAPDH
7	A7	8	62.0595	446118	11766.2	GAPDH
7	A7	9	62.3537	442289	11812.8	GAPDH
7	A7	10	62.6479	439566	11854	GAPDH
7	A7	11	62.9421	435620	11889.5	GAPDH
7	A7	12	63.2362	432397	11914.1	GAPDH
7	A7	13	63.5304	428406	11923.7	GAPDH
7	A7	14	63.8246	423962	11921.1	GAPDH
7	A7	15	64.1188	421485	11918.2	GAPDH
7	A7	16	64.4129	416563	11931.9	GAPDH
7	A7	17	64.7071	414558	11974.6	GAPDH
7	A7	18	65.0013	410158	12045.8	GAPDH
7	A7	19	65.2955	406983	12130	GAPDH
7	A7	20	65.5896	403038	12200.8	GAPDH
7	A7	21	65.8838	399461	12230.8	GAPDH
7	A7	22	66.178	395172	12203.4	GAPDH
7	A7	23	66.4722	391287	12120	GAPDH
7	A7	24	66.7664	387263	11999.9	GAPDH
7	A7	25	67.0605	383733	11872	GAPDH
7	A7	26	67.3547	381522	11763.4	GAPDH
7	A7	27	67.6489	376776	11689.7	GAPDH
7	A7	28	67.9431	374427	11653.4	GAPDH
7	A7	29	68.2372	370084	11647.8	GAPDH
7	A7	30	68.5314	367088	11662	GAPDH
7	A7	31	68.8256	363264	11684	GAPDH
7	A7	32	69.1198	360255	11701.1	GAPDH
7	A7	33	69.4139	356541	11701.2	GAPDH
7	A7	34	69.7081	352846	11675.5	GAPDH
7	A7	35	70.0023	348780	11622.9	GAPDH
7	A7	36	70.2965	345838	11552.6	GAPDH
7	A7	37	70.5906	341832	11480.2	GAPDH
7	A7	38	70.8848	338831	11419.9	GAPDH
7	A7	39	71.179	336127	11372	GAPDH
7	A7	40	71.4732	332017	11334.7	GAPDH
7	A7	41	71.7673	329164	11299.1	GAPDH
7	A7	42	72.0615	324805	11254.6	GAPDH
7	A7	43	72.3557	321999	11201.7	GAPDH
7	A7	44	72.6499	318544	11152.2	GAPDH
7	A7	45	72.9441	315648	11120.5	GAPDH
7	A7	46	73.2382	312341	11113.6	GAPDH
7	A7	47	73.5324	308970	11126.6	GAPDH
7	A7	48	73.8266	306013	11145	GAPDH
7	A7	49	74.1208	302048	11153.3	GAPDH
7	A7	50	74.4149	298674	11142.9	GAPDH
7	A7	51	74.7091	295517	11115.4	GAPDH
7	A7	52	75.0033	292436	11077.9	GAPDH
7	A7	53	75.2975	288990	11037.2	GAPDH
7	A7	54	75.5916	285513	10993.9	GAPDH
7	A7	55	75.8858	282762	10942.6	GAPDH
7	A7	56	76.18	279269	10877.4	GAPDH
7	A7	57	76.4742	275126	10798.5	GAPDH
7	A7	58	76.7683	272781	10714.1	GAPDH
7	A7	59	77.0625	269589	10636.8	GAPDH
7	A7	60	77.3567	267056	10577.1	GAPDH
7	A7	61	77.6509	263403	10538.1	GAPDH
7	A7	62	77.9451	260373	10516.3	GAPDH
7	A7	63	78.2392	257169	10506.7	GAPDH
7	A7	64	78.5334	254541	10508.2	GAPDH
7	A7	65	78.8276	251433	10524.6	GAPDH
7	A7	66	79.1218	247568	10561.6	GAPDH
7	A7	67	79.4159	245089	10620.5	GAPDH
7	A7	68	79.7101	242579	10692.8	GAPDH
7	A7	69	80.0043	239088	10761.3	GAPDH
7	A7	70	80.2985	234684	10809.8	GAPDH
7	A7	71	80.5926	231900	10835.1	GAPDH
7	A7	72	80.8868	228010	10853.6	GAPDH
7	A7	73	81.181	225316	10896.1	GAPDH
7	A7	74	81.4752	222915	10993	GAPDH
7	A7	75	81.7693	219373	11161.3	GAPDH
7	A7	76	82.0635	215763	11399.6	GAPDH
7	A7	77	82.3577	211832	11633.5	GAPDH
7	A7	78	82.6519	209161	11892.5	GAPDH
7	A7	79	82.9461	205820	12151.8	GAPDH
7	A7	80	83.2402	202198	12381	GAPDH
7	A7	81	83.5344	197104	12549.5	GAPDH
7	A7	82	83.8286	193242	12640.9	GAPDH
7	A7	83	84.1228	189219	12674.1	GAPDH
7	A7	84	84.4169	185292	12725.9	GAPDH
7	A7	85	84.7111	181907	12952.6	GAPDH
7	A7	86	85.0053	178918	13607.5	GAPDH
7	A7	87	85.2995	174574	15040.8	GAPDH
7	A7	88	85.5936	171010	17657	GAPDH
7	A7	89	85.8878	166992	21801.8	GAPDH
7	A7	90	86.182	160108	27577.5	GAPDH
7	A7	91	86.4762	149641	34640.8	GAPDH
7	A7	92	86.7703	133086	42088	GAPDH
7	A7	93	87.0645	105668	48547.7	GAPDH
7	A7	94	87.3587	68403.3	52527.6	GAPDH
7	A7	95	87.6529	33814	52919.7	GAPDH
7	A7	96	87.9471	14988.2	49440.7	GAPDH
7	A7	97	88.2412	9389.06	42769.7	GAPDH
7	A7	98	88.5354	9274.9	34296.5	GAPDH
7	A7	99	88.8296	7319.77	25608.1	GAPDH
7	A7	100	89.1238	6630.41	17978.1	GAPDH
7	A7	101	89.4179	6020.5	12084.7	GAPDH
7	A7	102	89.7121	6512.88	7158.61	GAPDH
7	A7	103	90.0063	6304.96	3982.28	GAPDH
7	A7	104	90.3005	5529.01	2180.25	GAPDH
7	A7	105	90.5946	5670.05	1238.57	GAPDH
7	A7	106	90.8888	5880.47	775.18	GAPDH
7	A7	107	91.183	5077.18	547.13	GAPDH
7	A7	108	91.4772	5241.02	418.394	GAPDH
7	A7	109	91.7713	4780.4	322.902	GAPDH
7	A7	110	92.0655	5054.67	236.565	GAPDH
7	A7	111	92.3597	5012.34	158.581	GAPDH
7	A7	112	92.6539	4796.95	98.2188	GAPDH
7	A7	113	92.948	5158.77	64.5654	GAPDH
7	A7	114	93.2422	4893.74	59.3672	GAPDH
7	A7	115	93.5364	5021.25	74.3457	GAPDH
7	A7	116	93.8306	4518.4	93.749	GAPDH
7	A7	117	94.1248	4158.02	100.963	GAPDH
7	A7	118	94.4189	5243.48	85.7441	GAPDH
7	A7	119	94.7131	3970.06	47.998	GAPDH
8	A8	1	60.0003	475219	10938.9	GAPDH
8	A8	2	60.2945	472868	11097.8	GAPDH
8	A8	3	60.5887	470205	11232	GAPDH
8	A8	4	60.8828	467294	11341.9	GAPDH
8	A8	5	61.177	463911	11414.4	GAPDH
8	A8	6	61.4712	459690	11450.3	GAPDH
8	A8	7	61.7654	457489	11460.4	GAPDH
8	A8	8	62.0595	453572	11460.2	GAPDH
8	A8	9	62.3537	449320	11462.5	GAPDH
8	A8	10	62.6479	447376	11475.4	GAPDH
8	A8	11	62.9421	442791	11502.7	GAPDH
8	A8	12	63.2362	439560	11545.7	GAPDH
8	A8	13	63.5304	435493	11604.2	GAPDH
8	A8	14	63.8246	432772	11674.2	GAPDH
8	A8	15	64.1188	429278	11747.5	GAPDH
8	A8	16	64.4129	424506	11810.9	GAPDH
8	A8	17	64.7071	421584	11849.8	GAPDH
8	A8	18	65.0013	418618	11852.6	GAPDH
8	A8	19	65.2955	413151	11815.7	GAPDH
8	A8	20	65.5896	410238	11746.7	GAPDH
8	A8	21	65.8838	406741	11664.3	GAPDH
8	A8	22	66.178	403255	11594.2	GAPDH
8	A8	23	66.4722	398848	11560.2	GAPDH
8	A8	24	66.7664	396319	11574.6	GAPDH
8	A8	25	67.0605	393363	11631.1	GAPDH
8	A8	26	67.3547	389574	11704.9	GAPDH
8	A8	27	67.6489	385878	11762.8	GAPDH
8	A8	28	67.9431	381587	11777.5	GAPDH
8	A8	29	68.2372	378044	11738.5	GAPDH
8	A8	30	68.5314	374069	11654.2	GAPDH
8	A8	31	68.8256	371020	11544.1	GAPDH
8	A8	32	69.1198	367931	11428.2	GAPDH
8	A8	33	69.4139	363880	11321	GAPDH
8	A8	34	69.7081	360525	11230.3	GAPDH
8	A8	35	70.0023	357252	11160.8	GAPDH
8	A8	36	70.2965	353624	11116.2	GAPDH
8	A8	37	70.5906	351109	11098.2	GAPDH
8	A8	38	70.8848	346863	11104.2	GAPDH
8	A8	39	71.179	343838	11124.6	GAPDH
8	A8	40	71.4732	341060	11143.1	GAPDH
8	A8	41	71.7673	337389	11142	GAPDH
8	A8	42	72.0615	333036	11109.8	GAPDH
8	A8	43	72.3557	329917	11043.2	GAPDH
8	A8	44	72.6499	327255	10947.7	GAPDH
8	A8	45	72.9441	323074	10859.4	GAPDH
8	A8	46	73.2382	320988	10801.2	GAPDH
8	A8	47	73.5324	317253	10781.9	GAPDH
8	A8	48	73.8266	314182	10792.3	GAPDH
8	A8	49	74.1208	311657	10811.4	GAPDH
8	A8	50	74.4149	306824	10818.5	GAPDH
8	A8	51	74.7091	304181	10804.1	GAPDH
8	A8	52	75.0033	300760	10773	GAPDH
8	A8	53	75.2975	297442	10738.1	GAPDH
8	A8	54	75.5916	295123	10709.1	GAPDH
8	A8	55	75.8858	291151	10684.8	GAPDH
8	A8	56	76.18	288102	10653.6	GAPDH
8	A8	57	76.4742	284644	10602.4	GAPDH
8	A8	58	76.7683	281257	10524.8	GAPDH
8	A8	59	77.0625	278505	10425.3	GAPDH
8	A8	60	77.3567	274921	10314.4	GAPDH
8	A8	61	77.6509	273003	10202.2	GAPDH
8	A8	62	77.9451	269603	10094.5	GAPDH
8	A8	63	78.2392	265829	9993.77	GAPDH
8	A8	64	78.5334	263409	9904.47	GAPDH
8	A8	65	78.8276	260740	9834.98	GAPDH
8	A8	66	79.1218	257495	9795.52	GAPDH
8	A8	67	79.4159	255523	9793.44	GAPDH
8	A8	68	79.7101	251445	9830.06	GAPDH
8	A8	69	80.0043	249450	9899.85	GAPDH
8	A8	70	80.2985	245420	9992.36	GAPDH
8	A8	71	80.5926	243228	10093.8	GAPDH
8	A8	72	80.8868	239912	10189.8	GAPDH
8	A8	73	81.181	236064	10269	GAPDH
8	A8	74	81.4752	232540	10327.8	GAPDH
8	A8	75	81.7693	230699	10371.3	GAPDH
8	A8	76	82.0635	226930	10411.6	GAPDH
8	A8	77	82.3577	224250	10462.9	GAPDH
8	A8	78	82.6519	220838	10538.1	GAPDH
8	A8	79	82.9461	217520	10647.6	GAPDH
8	A8	80	83.2402	214893	10798.6	GAPDH
8	A8	81	83.5344	212123	10995.4	GAPDH
8	A8	82	83.8286	207305	11209.3	GAPDH
8	A8	83	84.1228	205341	11460.3	GAPDH
8	A8	84	84.4169	200952	11796.3	GAPDH
8	A8	85	84.7111	197659	12311.5	GAPDH
8	A8	86	85.0053	193845	13196.1	GAPDH
8	A8	87	85.2995	189569	14761.1	GAPDH
8	A8	88	85.5936	185491	17413.5	GAPDH
8	A8	89	85.8878	181741	21551.9	GAPDH
8	A8	90	86.182	174735	27375	GAPDH
8	A8	91	86.4762	165556	34650.8	GAPDH
8	A8	92	86.7703	149653	42556.9	GAPDH
8	A8	93	87.0645	122340	49723.4	GAPDH
8	A8	94	87.3587	85635.7	54551.5	GAPDH
8	A8	95	87.6529	45522.3	55739.3	GAPDH
8	A8	96	87.9471	21546.8	52792.2	GAPDH
8	A8	97	88.2412	15982.3	46249.9	GAPDH
8	A8	98	88.5354	14551.4	37492.8	GAPDH
8	A8	99	88.8296	12851.6	28222.4	GAPDH
8	A8	100	89.1238	12057.9	19888.5	GAPDH
8	A8	101	89.4179	11962.1	13330.8	GAPDH
8	A8	102	89.7121	11821.8	8228.82	GAPDH
8	A8	103	90.0063	11002.2	4695.23	GAPDH
8	A8	104	90.3005	11043.8	2660.72	GAPDH
8	A8	105	90.5946	11446.4	1577.5	GAPDH
8	A8	106	90.8888	10660.5	1031.27	GAPDH
8	A8	107	91.183	10622.9	756.975	GAPDH
8	A8	108	91.4772	10335	605.639	GAPDH
8	A8	109	91.7713	10340.6	503.007	GAPDH
8	A8	110	92.0655	10795.1	417.562	GAPDH
8	A8	111	92.3597	9676.69	340.182	GAPDH
8	A8	112	92.6539	10266.4	272.136	GAPDH
8	A8	113	92.948	10209.7	217.429	GAPDH
8	A8	114	93.2422	10895.9	177.081	GAPDH
8	A8	115	93.5364	9683.93	145.594	GAPDH
8	A8	116	93.8306	10358.2	111.715	GAPDH
8	A8	117	94.1248	9366.15	64.0459	GAPDH
8	A8	118	94.4189	10694.2	-2.05762	GAPDH
8	A8	119	94.7131	10310.5	-81.7539	GAPDH
9	A9	1	60.0003	473268	10646	GAPDH
9	A9	2	60.2947	470938	10873.4	GAPDH
9	A9	3	60.5892	467703	11082.9	GAPDH
9	A9	4	60.8836	464861	11277.2	GAPDH
9	A9	5	61.178	461682	11449.9	GAPDH
9	A9	6	61.4725	458377	11602.8	GAPDH
9	A9	7	61.7669	454332	11743	GAPDH
9	A9	8	62.0613	451319	11879.2	GAPDH
9	A9	9	62.3558	446824	12017.5	GAPDH
9	A9	10	62.6502	443814	12160.2	GAPDH
9	A9	11	62.9446	439612	12305.7	GAPDH
9	A9	12	63.239	435432	12451.1	GAPDH
9	A9	13	63.5335	431603	12594.8	GAPDH
9	A9	14	63.8279	427513	12738.9	GAPDH
9	A9	15	64.1223	423162	12887.6	GAPDH
9	A9	16	64.4168	419149	13041.8	GAPDH
9	A9	17	64.7112	414497	13191.2	GAPDH
9	A9	18	65.0056	411816	13308.2	GAPDH
9	A9	19	65.3001	406217	13349.3	GAPDH
9	A9	20	65.5945	401756	13268.6	GAPDH
9	A9	21	65.8889	396977	13038.1	GAPDH
9	A9	22	66.1834	392483	12666.5	GAPDH
9	A9	23	66.4778	386953	12204.1	GAPDH
9	A9	24	66.7722	383450	11728.4	GAPDH
9	A9	25	67.0667	381725	11315.6	GAPDH
9	A9	26	67.3611	378903	11013.1	GAPDH
9	A9	27	67.6555	375797	10828.9	GAPDH
9	A9	28	67.9499	371779	10740.1	GAPDH
9	A9	29	68.2444	368043	10711.9	GAPDH
9	A9	30	68.5388	365657	10713.4	GAPDH
9	A9	31	68.8332	362756	10723.5	GAPDH
9	A9	32	69.1277	359153	10730.2	GAPDH
9	A9	33	69.4221	355227	10728.1	GAPDH
9	A9	34	69.7165	351785	10717.9	GAPDH
9	A9	35	70.011	349999	10704.4	GAPDH
9	A9	36	70.3054	345145	10697.3	GAPDH
9	A9	37	70.5998	342586	10709.5	GAPDH
9	A9	38	70.8943	339340	10734.6	GAPDH
9	A9	39	71.1887	335839	10768.1	GAPDH
9	A9	40	71.4831	333823	10795.7	GAPDH
9	A9	41	71.7775	328756	10802.3	GAPDH
9	A9	42	72.072	325519	10780.6	GAPDH
9	A9	43	72.3664	322562	10735.6	GAPDH
9	A9	44	72.6608	319447	10673.4	GAPDH
9	A9	45	72.9553	316241	10614.7	GAPDH
9	A9	46	73.2497	313423	10583.6	GAPDH
9	A9	47	73.5441	309758	10582.1	GAPDH
9	A9	48	73.8386	307261	10602	GAPDH
9	A9	49	74.133	303010	10631.8	GAPDH
9	A9	50	74.4274	299843	10661.5	GAPDH
9	A9	51	74.7219	297593	10683.2	GAPDH
9	A9	52	75.0163	294013	10689.3	GAPDH
9	A9	53	75.3107	289677	10673.3	GAPDH
9	A9	54	75.6052	287376	10631.6	GAPDH
9	A9	55	75.8996	283379	10566.7	GAPDH
9	A9	56	76.194	280774	10485.3	GAPDH
9	A9	57	76.4884	277622	10396	GAPDH
9	A9	58	76.7829	274622	10305.9	GAPDH
9	A9	59	77.0773	270759	10221.1	GAPDH
9	A9	60	77.3717	268246	10147.5	GAPDH
9	A9	61	77.6662	265440	10089.8	GAPDH
9	A9	62	77.9606	262987	10049.7	GAPDH
9	A9	63	78.255	258817	10025.4	GAPDH
9	A9	64	78.5495	256407	10013.3	GAPDH
9	A9	65	78.8439	253316	10011.2	GAPDH
9	A9	66	79.1383	250091	10018.9	GAPDH
9	A9	67	79.4328	248121	10036.2	GAPDH
9	A9	68	79.7272	243751	10061.4	GAPDH
9	A9	69	80.0216	241615	10091	GAPDH
9	A9	70	80.3161	237410	10121.8	GAPDH
9	A9	71	80.6105	235087	10151.1	GAPDH
9	A9	72	80.9049	231952	10176.2	GAPDH
9	A9	73	81.1993	228381	10193	GAPDH
9	A9	74	81.4938	224952	10198.2	GAPDH
9	A9	75	81.7882	222520	10193.9	GAPDH
9	A9	76	82.0826	218696	10191	GAPDH
9	A9	77	82.3771	216726	10208	GAPDH
9	A9	78	82.6715	212886	10264.2	GAPDH
9	A9	79	82.9659	210433	10371.5	GAPDH
9	A9	80	83.2604	207601	10529.9	GAPDH
9	A9	81	83.5548	204104	10725.3	GAPDH
9	A9	82	83.8492	200142	10903.8	GAPDH
9	A9	83	84.1437	196903	11130.5	GAPDH
9	A9	84	84.4381	193856	11465.2	GAPDH
9	A9	85	84.7325	190754	12033.4	GAPDH
9	A9	86	85.027	186712	13049.2	GAPDH
9	A9	87	85.3214	183234	14821	GAPDH
9	A9	88	85.6158	178630	17712	GAPDH
9	A9	89	85.9102	173829	22026	GAPDH
9	A9	90	86.2047	166010	27820.8	GAPDH
9	A9	91	86.4991	154078	34707.8	GAPDH
9	A9	92	86.7935	133682	41753.5	GAPDH
9	A9	93	87.088	101866	47601.6	GAPDH
9	A9	94	87.3824	61769.3	50845.1	GAPDH
9	A9	95	87.6768	30481.1	50530	GAPDH
9	A9	96	87.9713	16315.2	46552.6	GAPDH
9	A9	97	88.2657	14813.9	39727.5	GAPDH
9	A9	98	88.5601	13617	31477.2	GAPDH
9	A9	99	88.8546	12241.4	23307.1	GAPDH
9	A9	100	89.149	11154.9	16336.1	GAPDH
9	A9	101	89.4434	11184.6	11082.1	GAPDH
9	A9	102	89.7379	10244.6	6414.67	GAPDH
9	A9	103	90.0323	11141	3459.11	GAPDH
9	A9	104	90.3267	10640.9	1777.46	GAPDH
9	A9	105	90.6212	10607.4	876.304	GAPDH
9	A9	106	90.9156	10305	406.625	GAPDH
9	A9	107	91.21	9680	157.072	GAPDH
9	A9	108	91.5044	10380.9	19.6211	GAPDH
9	A9	109	91.7989	10222.4	-48.2949	GAPDH
9	A9	110	92.0933	10704.2	-58.9023	GAPDH
9	A9	111	92.3877	10754	-22.4736	GAPDH
9	A9	112	92.6822	9311.08	38.0791	GAPDH
9	A9	113	92.9766	9332.15	90.4834	GAPDH
9	A9	114	93.271	9392.51	108.526	GAPDH
9	A9	115	93.5655	9525.86	85.9521	GAPDH
9	A9	116	93.8599	9558.63	37.6826	GAPDH
9	A9	117	94.1543	9395.04	-11.8418	GAPDH
9	A9	118	94.4488	9475.45	-43.6641	GAPDH
9	A9	119	94.7432	9169.42	-52.4434	GAPDH
10	A10	1	60.0003	455374	11323.7	COL1A1
10	A10	2	60.2947	452775	11553.3	COL1A1
10	A10	3	60.5892	449993	11784.7	COL1A1
10	A10	4	60.8836	446974	11986.4	COL1A1
10	A10	5	61.178	444256	12131.3	COL1A1
10	A10	6	61.4725	438857	12230.1	COL1A1
10	A10	7	61.7669	436117	12301.7	COL1A1
10	A10	8	62.0613	432155	12370.7	COL1A1
10	A10	9	62.3558	428787	12454.7	COL1A1
10	A10	10	62.6502	426091	12558.6	COL1A1
10	A10	11	62.9446	420947	12678	COL1A1
10	A10	12	63.239	416641	12807.5	COL1A1
10	A10	13	63.5335	413361	12943.4	COL1A1
10	A10	14	63.8279	409505	13080.3	COL1A1
10	A10	15	64.1223	406227	13208.1	COL1A1
10	A10	16	64.4168	400756	13313.5	COL1A1
10	A10	17	64.7112	397340	13385.8	COL1A1
10	A10	18	65.0056	392881	13421.8	COL1A1
10	A10	19	65.3001	388633	13425.3	COL1A1
10	A10	20	65.5945	385527	13400.8	COL1A1
10	A10	21	65.8889	380194	13350.2	COL1A1
10	A10	22	66.1834	377059	13274.3	COL1A1
10	A10	23	66.4778	372656	13178.8	COL1A1
10	A10	24	66.7722	367736	13077.3	COL1A1
10	A10	25	67.0667	364869	12989.2	COL1A1
10	A10	26	67.3611	360662	12929.4	COL1A1
10	A10	27	67.6555	358046	12900.8	COL1A1
10	A10	28	67.9499	352808	12892.4	COL1A1
10	A10	29	68.2444	349341	12885.5	COL1A1
10	A10	30	68.5388	345675	12863.8	COL1A1
10	A10	31	68.8332	340541	12818.3	COL1A1
10	A10	32	69.1277	338559	12747.8	COL1A1
10	A10	33	69.4221	333142	12655.1	COL1A1
10	A10	34	69.7165	330075	12543.8	COL1A1
10	A10	35	70.011	325952	12419.3	COL1A1
10	A10	36	70.3054	322258	12289.4	COL1A1
10	A10	37	70.5998	318211	12165	COL1A1
10	A10	38	70.8943	315166	12058.2	COL1A1
10	A10	39	71.1887	311583	11979.2	COL1A1
10	A10	40	71.4831	307749	11932.5	COL1A1
10	A10	41	71.7775	303895	11922.1	COL1A1
10	A10	42	72.072	301280	11941.9	COL1A1
10	A10	43	72.3664	297104	11980.2	COL1A1
10	A10	44	72.6608	293677	12019.7	COL1A1
10	A10	45	72.9553	289586	12047.5	COL1A1
10	A10	46	73.2497	286657	12052	COL1A1
10	A10	47	73.5441	281929	12025	COL1A1
10	A10	48	73.8386	279477	11961	COL1A1
10	A10	49	74.133	275204	11857	COL1A1
10	A10	50	74.4274	271866	11722.6	COL1A1
10	A10	51	74.7219	267285	11574.2	COL1A1
10	A10	52	75.0163	264989	11434.2	COL1A1
10	A10	53	75.3107	261338	11321.2	COL1A1
10	A10	54	75.6052	258978	11240.9	COL1A1
10	A10	55	75.8996	254617	11184.6	COL1A1
10	A10	56	76.194	250967	11136.5	COL1A1
10	A10	57	76.4884	247520	11086	COL1A1
10	A10	58	76.7829	245017	11031.3	COL1A1
10	A10	59	77.0773	241369	10975	COL1A1
10	A10	60	77.3717	238649	10915.4	COL1A1
10	A10	61	77.6662	235459	10843.7	COL1A1
10	A10	62	77.9606	230944	10751	COL1A1
10	A10	63	78.255	228333	10638.5	COL1A1
10	A10	64	78.5495	225551	10520.7	COL1A1
10	A10	65	78.8439	222350	10418.6	COL1A1
10	A10	66	79.1383	219635	10347	COL1A1
10	A10	67	79.4328	216733	10305.4	COL1A1
10	A10	68	79.7272	213644	10280.1	COL1A1
10	A10	69	80.0216	209321	10256.1	COL1A1
10	A10	70	80.3161	207012	10229	COL1A1
10	A10	71	80.6105	203518	10209.4	COL1A1
10	A10	72	80.9049	201158	10216.8	COL1A1
10	A10	73	81.1993	197751	10269.6	COL1A1
10	A10	74	81.4938	194452	10377	COL1A1
10	A10	75	81.7882	191514	10538.1	COL1A1
10	A10	76	82.0826	188364	10745.6	COL1A1
10	A10	77	82.3771	185409	10990.3	COL1A1
10	A10	78	82.6715	181840	11263.9	COL1A1
10	A10	79	82.9659	178111	11560.2	COL1A1
10	A10	80	83.2604	175088	11876.6	COL1A1
10	A10	81	83.5548	171235	12205	COL1A1
10	A10	82	83.8492	167536	12562.9	COL1A1
10	A10	83	84.1437	163421	12986.4	COL1A1
10	A10	84	84.4381	159722	13536.4	COL1A1
10	A10	85	84.7325	155703	14320.9	COL1A1
10	A10	86	85.027	151553	15506.7	COL1A1
10	A10	87	85.3214	147087	17315.3	COL1A1
10	A10	88	85.6158	141933	19984.3	COL1A1
10	A10	89	85.9102	135067	23685.1	COL1A1
10	A10	90	86.2047	126013	28406.3	COL1A1
10	A10	91	86.4991	114873	33839.7	COL1A1
10	A10	92	86.7935	99722.6	39324.4	COL1A1
10	A10	93	87.088	81434.3	43908.6	COL1A1
10	A10	94	87.3824	57457	46556.8	COL1A1
10	A10	95	87.6768	33540.5	46462	COL1A1
10	A10	96	87.9713	16526.1	43350.4	COL1A1
10	A10	97	88.2657	10637.1	37628.4	COL1A1
10	A10	98	88.5601	10200.6	30279.6	COL1A1
10	A10	99	88.8546	8898.59	22543.2	COL1A1
10	A10	100	89.149	8566.94	15525.3	COL1A1
10	A10	101	89.4434	9516.72	9813.48	COL1A1
10	A10	102	89.7379	8681.13	5625.23	COL1A1
10	A10	103	90.0323	9585.57	2967.94	COL1A1
10	A10	104	90.3267	8674.52	1464.56	COL1A1
10	A10	105	90.6212	8635.37	713.213	COL1A1
10	A10	106	90.9156	8887.39	389.276	COL1A1
10	A10	107	91.21	8554.89	274.334	COL1A1
10	A10	108	91.5044	8825.05	240.49	COL1A1
10	A10	109	91.7989	7640.98	220.752	COL1A1
10	A10	110	92.0933	8355.17	184.512	COL1A1
10	A10	111	92.3877	7972.27	123.155	COL1A1
10	A10	112	92.6822	7980.54	42.1699	COL1A1
10	A10	113	92.9766	8618.09	-45.1494	COL1A1
10	A10	114	93.271	7791.11	-123.914	COL1A1
10	A10	115	93.5655	8114.32	-182.632	COL1A1
10	A10	116	93.8599	8779.52	-215.987	COL1A1
10	A10	117	94.1543	8393.87	-225.747	COL1A1
10	A10	118	94.4488	8109.96	-220.114	COL1A1
10	A10	119	94.7432	8153.25	-211.076	COL1A1
11	A11	1	60.0004	494974	11897	COL1A1
11	A11	2	60.295	492104	12101.6	COL1A1
11	A11	3	60.5896	490306	12335.9	COL1A1
11	A11	4	60.8841	486448	12573.1	COL1A1
11	A11	5	61.1787	483514	12792.5	COL1A1
11	A11	6	61.4733	478269	12997.6	COL1A1
11	A11	7	61.7679	475953	13180.2	COL1A1
11	A11	8	62.0625	471128	13336.8	COL1A1
11	A11	9	62.3571	467360	13469.8	COL1A1
11	A11	10	62.6516	462443	13584.5	COL1A1
11	A11	11	62.9462	458626	13685.8	COL1A1
11	A11	12	63.2408	454791	13772.8	COL1A1
11	A11	13	63.5354	450355	13837.6	COL1A1
11	A11	14	63.83	445847	13868.1	COL1A1
11	A11	15	64.1246	441395	13855.8	COL1A1
11	A11	16	64.4191	436352	13800.9	COL1A1
11	A11	17	64.7137	433420	13714	COL1A1
11	A11	18	65.0083	428576	13613.4	COL1A1
11	A11	19	65.3029	424163	13520	COL1A1
11	A11	20	65.5975	420629	13451.6	COL1A1
11	A11	21	65.8921	416023	13418.4	COL1A1
11	A11	22	66.1866	412820	13420.3	COL1A1
11	A11	23	66.4812	408719	13449.4	COL1A1
11	A11	24	66.7758	403681	13492.9	COL1A1
11	A11	25	67.0704	399815	13539.2	COL1A1
11	A11	26	67.365	395960	13578.6	COL1A1
11	A11	27	67.6596	392379	13603	COL1A1
11	A11	28	67.9541	387452	13607.7	COL1A1
11	A11	29	68.2487	383078	13592.1	COL1A1
11	A11	30	68.5433	378736	13560.2	COL1A1
11	A11	31	68.8379	375431	13517.1	COL1A1
11	A11	32	69.1325	371823	13463.3	COL1A1
11	A11	33	69.4271	366043	13392.8	COL1A1
11	A11	34	69.7216	363401	13296.6	COL1A1
11	A11	35	70.0162	358275	13171.4	COL1A1
11	A11	36	70.3108	354512	13024.8	COL1A1
11	A11	37	70.6054	350163	12875	COL1A1
11	A11	38	70.9	346867	12742.6	COL1A1
11	A11	39	71.1946	343485	12641.6	COL1A1
11	A11	40	71.4891	339564	12574.1	COL1A1
11	A11	41	71.7837	335469	12532.7	COL1A1
11	A11	42	72.0783	331044	12507.9	COL1A1
11	A11	43	72.3729	328605	12493.8	COL1A1
11	A11	44	72.6675	323899	12488	COL1A1
11	A11	45	72.9621	320551	12487.5	COL1A1
11	A11	46	73.2566	317038	12484.7	COL1A1
11	A11	47	73.5512	312578	12464.8	COL1A1
11	A11	48	73.8458	309487	12411.3	COL1A1
11	A11	49	74.1404	305187	12318.4	COL1A1
11	A11	50	74.435	301012	12194.3	COL1A1
11	A11	51	74.7296	297932	12061.5	COL1A1
11	A11	52	75.0241	294306	11947.8	COL1A1
11	A11	53	75.3187	291136	11873.7	COL1A1
11	A11	54	75.6133	287839	11841.2	COL1A1
11	A11	55	75.9079	283013	11832.8	COL1A1
11	A11	56	76.2025	280885	11819.8	COL1A1
11	A11	57	76.4971	276082	11777.3	COL1A1
11	A11	58	76.7916	272511	11694.8	COL1A1
11	A11	59	77.0862	269032	11580.4	COL1A1
11	A11	60	77.3808	266345	11454.8	COL1A1
11	A11	61	77.6754	263384	11341.3	COL1A1
11	A11	62	77.97	258608	11256.6	COL1A1
11	A11	63	78.2646	256336	11207.9	COL1A1
11	A11	64	78.5591	252859	11193.1	COL1A1
11	A11	65	78.8537	249863	11202.8	COL1A1
11	A11	66	79.1483	245728	11222.2	COL1A1
11	A11	67	79.4429	242752	11233.6	COL1A1
11	A11	68	79.7375	239691	11221.5	COL1A1
11	A11	69	80.0321	235383	11178.6	COL1A1
11	A11	70	80.3266	231980	11110.7	COL1A1
11	A11	71	80.6212	228764	11036.6	COL1A1
11	A11	72	80.9158	225879	10982	COL1A1
11	A11	73	81.2104	221969	10971.4	COL1A1
11	A11	74	81.505	219287	11019.7	COL1A1
11	A11	75	81.7996	215637	11128.9	COL1A1
11	A11	76	82.0941	212254	11289.5	COL1A1
11	A11	77	82.3887	209236	11484.1	COL1A1
11	A11	78	82.6833	205667	11693.3	COL1A1
11	A11	79	82.9779	201453	11902.1	COL1A1
11	A11	80	83.2725	198460	12106.9	COL1A1
11	A11	81	83.567	194307	12321.9	COL1A1
11	A11	82	83.8616	190192	12568	COL1A1
11	A11	83	84.1562	187638	12875.8	COL1A1
11	A11	84	84.4508	183248	13312.1	COL1A1
11	A11	85	84.7454	179318	13935.2	COL1A1
11	A11	86	85.04	175801	14829.5	COL1A1
11	A11	87	85.3345	169516	16130.2	COL1A1
11	A11	88	85.6291	163821	18035.6	COL1A1
11	A11	89	85.9237	158350	20779.4	COL1A1
11	A11	90	86.2183	151102	24543.9	COL1A1
11	A11	91	86.5129	141091	29329.8	COL1A1
11	A11	92	86.8075	128720	34827.1	COL1A1
11	A11	93	87.1021	110734	40355.5	COL1A1
11	A11	94	87.3966	89186	44935.7	COL1A1
11	A11	95	87.6912	63094.1	47513	COL1A1
11	A11	96	87.9858	37937.4	47285	COL1A1
11	A11	97	88.2804	24551.8	44009.2	COL1A1
11	A11	98	88.575	20767.7	38138.2	COL1A1
11	A11	99	88.8695	19852.4	30696.5	COL1A1
11	A11	100	89.1641	19471.6	22941.8	COL1A1
11	A11	101	89.4587	19937.5	15971.6	COL1A1
11	A11	102	89.7533	18807.9	10191.1	COL1A1
11	A11	103	90.0479	19162.5	5799.5	COL1A1
11	A11	104	90.3425	19642.2	3033.49	COL1A1
11	A11	105	90.637	19505.6	1476.67	COL1A1
11	A11	106	90.9316	18722.1	696.082	COL1A1
11	A11	107	91.2262	18349.7	346.552	COL1A1
11	A11	108	91.5208	18525.4	200.948	COL1A1
11	A11	109	91.8154	18780.6	135.82	COL1A1
11	A11	110	92.11	18653.2	98.8389	COL1A1
11	A11	111	92.4045	18138.7	75.3877	COL1A1
11	A11	112	92.6991	17852.4	64.167	COL1A1
11	A11	113	92.9937	18471.1	64.9902	COL1A1
11	A11	114	93.2883	18104.5	75.6318	COL1A1
11	A11	115	93.5829	17708.3	92.0898	COL1A1
11	A11	116	93.8775	17623.7	109.188	COL1A1
11	A11	117	94.172	17308.2	121.732	COL1A1
11	A11	118	94.4666	17602.3	126.646	COL1A1
11	A11	119	94.7612	17586.2	124.614	COL1A1
12	A12	1	60.0004	478103	11639.3	COL1A1
12	A12	2	60.295	475430	11772.9	COL1A1
12	A12	3	60.5896	472928	11919.6	COL1A1
12	A12	4	60.8841	469582	12072.5	COL1A1
12	A12	5	61.1787	466400	12225.7	COL1A1
12	A12	6	61.4733	462688	12382.3	COL1A1
12	A12	7	61.7679	458808	12550.1	COL1A1
12	A12	8	62.0625	455467	12722.6	COL1A1
12	A12	9	62.3571	452110	12881.9	COL1A1
12	A12	10	62.6516	447574	13002.9	COL1A1
12	A12	11	62.9462	443255	13064.2	COL1A1
12	A12	12	63.2408	439304	13059.5	COL1A1
12	A12	13	63.5354	435068	13002.9	COL1A1
12	A12	14	63.83	430470	12926.5	COL1A1
12	A12	15	64.1246	427684	12868.4	COL1A1
12	A12	16	64.4191	422553	12858	COL1A1
12	A12	17	64.7137	420358	12903.9	COL1A1
12	A12	18	65.0083	416218	12991.3	COL1A1
12	A12	19	65.3029	412425	13090.2	COL1A1
12	A12	20	65.5975	407068	13169.2	COL1A1
12	A12	21	65.8921	403422	13208.2	COL1A1
12	A12	22	66.1866	400570	13203.4	COL1A1
12	A12	23	66.4812	394746	13164.8	COL1A1
12	A12	24	66.7758	391414	13109.8	COL1A1
12	A12	25	67.0704	387605	13055	COL1A1
12	A12	26	67.365	383933	13011.1	COL1A1
12	A12	27	67.6596	380371	12980.6	COL1A1
12	A12	28	67.9541	375105	12958.9	COL1A1
12	A12	29	68.2487	372163	12937.2	COL1A1
12	A12	30	68.5433	368328	12904.9	COL1A1
12	A12	31	68.8379	364716	12852.9	COL1A1
12	A12	32	69.1325	359803	12776.4	COL1A1
12	A12	33	69.4271	355841	12677.8	COL1A1
12	A12	34	69.7216	352854	12566.1	COL1A1
12	A12	35	70.0162	349236	12454.2	COL1A1
12	A12	36	70.3108	344566	12355.8	COL1A1
12	A12	37	70.6054	341022	12281.4	COL1A1
12	A12	38	70.9	337647	12235.3	COL1A1
12	A12	39	71.1946	334938	12214	COL1A1
12	A12	40	71.4891	330325	12206.5	COL1A1
12	A12	41	71.7837	326308	12199.1	COL1A1
12	A12	42	72.0783	322568	12180.4	COL1A1
12	A12	43	72.3729	319907	12144.2	COL1A1
12	A12	44	72.6675	315735	12088.1	COL1A1
12	A12	45	72.9621	311513	12019.3	COL1A1
12	A12	46	73.2566	308899	11946.6	COL1A1
12	A12	47	73.5512	303889	11880.5	COL1A1
12	A12	48	73.8458	302341	11829.2	COL1A1
12	A12	49	74.1404	298084	11794.2	COL1A1
12	A12	50	74.435	293954	11769.6	COL1A1
12	A12	51	74.7296	290926	11745.4	COL1A1
12	A12	52	75.0241	287298	11712.3	COL1A1
12	A12	53	75.3187	283434	11665	COL1A1
12	A12	54	75.6133	280495	11601.3	COL1A1
12	A12	55	75.9079	276661	11522.2	COL1A1
12	A12	56	76.2025	273088	11432.3	COL1A1
12	A12	57	76.4971	269221	11341	COL1A1
12	A12	58	76.7916	267273	11263.2	COL1A1
12	A12	59	77.0862	262828	11215.5	COL1A1
12	A12	60	77.3808	260300	11212.1	COL1A1
12	A12	61	77.6754	256921	11261.3	COL1A1
12	A12	62	77.97	253667	11364.2	COL1A1
12	A12	63	78.2646	249970	11516.1	COL1A1
12	A12	64	78.5591	246585	11704.7	COL1A1
12	A12	65	78.8537	243684	11907.3	COL1A1
12	A12	66	79.1483	239519	12087.7	COL1A1
12	A12	67	79.4429	236009	12197.5	COL1A1
12	A12	68	79.7375	231915	12201.2	COL1A1
12	A12	69	80.0321	227793	12081	COL1A1
12	A12	70	80.3266	222345	11847.8	COL1A1
12	A12	71	80.6212	221445	11557	COL1A1
12	A12	72	80.9158	217484	11274.5	COL1A1
12	A12	73	81.2104	214339	11053.9	COL1A1
12	A12	74	81.505	211041	10918.1	COL1A1
12	A12	75	81.7996	208412	10860.5	COL1A1
12	A12	76	82.0941	204209	10861.5	COL1A1
12	A12	77	82.3887	201246	10907.2	COL1A1
12	A12	78	82.6833	197879	11000.1	COL1A1
12	A12	79	82.9779	195769	11153.9	COL1A1
12	A12	80	83.2725	192601	11382.4	COL1A1
12	A12	81	83.567	187877	11689.1	COL1A1
12	A12	82	83.8616	185303	12069.3	COL1A1
12	A12	83	84.1562	180565	12495.1	COL1A1
12	A12	84	84.4508	177207	12994.3	COL1A1
12	A12	85	84.7454	173922	13617.2	COL1A1
12	A12	86	85.04	168711	14457	COL1A1
12	A12	87	85.3345	164705	15668.7	COL1A1
12	A12	88	85.6291	158108	17466.6	COL1A1
12	A12	89	85.9237	154310	20086.7	COL1A1
12	A12	90	86.2183	145006	23703.2	COL1A1
12	A12	91	86.5129	137274	28311.1	COL1A1
12	A12	92	86.8075	125060	33610.7	COL1A1
12	A12	93	87.1021	108618	38951.7	COL1A1
12	A12	94	87.3966	87906	43394.7	COL1A1
12	A12	95	87.6912	63148.4	45918.4	COL1A1
12	A12	96	87.9858	39132.3	45733.5	COL1A1
12	A12	97	88.2804	26349.9	42587.5	COL1A1
12	A12	98	88.575	22165.2	36907.5	COL1A1
12	A12	99	88.8695	21917.6	29689	COL1A1
12	A12	100	89.1641	21982.6	22166.1	COL1A1
12	A12	101	89.4587	21761.7	15419.4	COL1A1
12	A12	102	89.7533	21141.8	9953.84	COL1A1
12	A12	103	90.0479	21423.8	5959.4	COL1A1
12	A12	104	90.3425	20275.8	3450.83	COL1A1
12	A12	105	90.637	21152.4	2024.96	COL1A1
12	A12	106	90.9316	20276.9	1277.02	COL1A1
12	A12	107	91.2262	20537.6	898.705	COL1A1
12	A12	108	91.5208	19504.8	699.046	COL1A1
12	A12	109	91.8154	20227.9	581.321	COL1A1
12	A12	110	92.11	20744	506.339	COL1A1
12	A12	111	92.4045	19915.6	459.837	COL1A1
12	A12	112	92.6991	19507.9	432.274	COL1A1
12	A12	113	92.9937	19664.6	412.977	COL1A1
12	A12	114	93.2883	19297.6	394.148	COL1A1
12	A12	115	93.5829	20491.7	375.313	COL1A1
12	A12	116	93.8775	19893.7	360.947	COL1A1
12	A12	117	94.172	18745.1	352.867	COL1A1
12	A12	118	94.4666	19450.1	345.163	COL1A1
12	A12	119	94.7612	19140.6	327.202	COL1A1
19	B7	1	60.0003	471162	11068.8	GAPDH
19	B7	2	60.2945	468669	11190.4	GAPDH
19	B7	3	60.5887	466884	11325.2	GAPDH
19	B7	4	60.8828	463395	11467	GAPDH
19	B7	5	61.177	460842	11604.9	GAPDH
19	B7	6	61.4712	457109	11722.9	GAPDH
19	B7	7	61.7654	453469	11812.2	GAPDH
19	B7	8	62.0595	449995	11874.5	GAPDH
19	B7	9	62.3537	445546	11919.4	GAPDH
19	B7	10	62.6479	442846	11958.2	GAPDH
19	B7	11	62.9421	439146	11996.1	GAPDH
19	B7	12	63.2362	435327	12029.3	GAPDH
19	B7	13	63.5304	431366	12048.4	GAPDH
19	B7	14	63.8246	428312	12045.8	GAPDH
19	B7	15	64.1188	423419	12022.2	GAPDH
19	B7	16	64.4129	420054	11987.3	GAPDH
19	B7	17	64.7071	416994	11955.2	GAPDH
19	B7	18	65.0013	412802	11937.1	GAPDH
19	B7	19	65.2955	409609	11935.1	GAPDH
19	B7	20	65.5896	406092	11942	GAPDH
19	B7	21	65.8838	402150	11944.5	GAPDH
19	B7	22	66.178	398508	11930.2	GAPDH
19	B7	23	66.4722	394507	11892.4	GAPDH
19	B7	24	66.7664	391112	11832.6	GAPDH
19	B7	25	67.0605	387801	11759.6	GAPDH
19	B7	26	67.3547	383832	11686.1	GAPDH
19	B7	27	67.6489	380061	11624.6	GAPDH
19	B7	28	67.9431	377430	11582.2	GAPDH
19	B7	29	68.2372	373777	11557.6	GAPDH
19	B7	30	68.5314	370131	11541.3	GAPDH
19	B7	31	68.8256	366959	11521.2	GAPDH
19	B7	32	69.1198	362661	11488.9	GAPDH
19	B7	33	69.4139	359896	11443.9	GAPDH
19	B7	34	69.7081	355692	11393.4	GAPDH
19	B7	35	70.0023	352982	11347.1	GAPDH
19	B7	36	70.2965	349068	11311.6	GAPDH
19	B7	37	70.5906	346393	11287.3	GAPDH
19	B7	38	70.8848	342275	11269.7	GAPDH
19	B7	39	71.179	339021	11253.3	GAPDH
19	B7	40	71.4732	335803	11235.6	GAPDH
19	B7	41	71.7673	332237	11216.2	GAPDH
19	B7	42	72.0615	328878	11202	GAPDH
19	B7	43	72.3557	325736	11199.1	GAPDH
19	B7	44	72.6499	321975	11208.4	GAPDH
19	B7	45	72.9441	319497	11224.2	GAPDH
19	B7	46	73.2382	315587	11234.9	GAPDH
19	B7	47	73.5324	311907	11230.2	GAPDH
19	B7	48	73.8266	308610	11198.7	GAPDH
19	B7	49	74.1208	305665	11137.1	GAPDH
19	B7	50	74.4149	301790	11048.2	GAPDH
19	B7	51	74.7091	298546	10938.9	GAPDH
19	B7	52	75.0033	295625	10819.5	GAPDH
19	B7	53	75.2975	291431	10700.9	GAPDH
19	B7	54	75.5916	289900	10593.4	GAPDH
19	B7	55	75.8858	285407	10504.9	GAPDH
19	B7	56	76.18	282620	10440.2	GAPDH
19	B7	57	76.4742	279424	10399.4	GAPDH
19	B7	58	76.7683	276987	10376.3	GAPDH
19	B7	59	77.0625	273860	10359.4	GAPDH
19	B7	60	77.3567	270223	10335.5	GAPDH
19	B7	61	77.6509	266765	10297.5	GAPDH
19	B7	62	77.9451	264470	10248.2	GAPDH
19	B7	63	78.2392	261122	10199.2	GAPDH
19	B7	64	78.5334	258474	10163.8	GAPDH
19	B7	65	78.8276	255542	10150	GAPDH
19	B7	66	79.1218	251930	10157.7	GAPDH
19	B7	67	79.4159	249682	10180	GAPDH
19	B7	68	79.7101	246311	10208.8	GAPDH
19	B7	69	80.0043	242966	10239.1	GAPDH
19	B7	70	80.2985	239588	10270.9	GAPDH
19	B7	71	80.5926	237241	10308.2	GAPDH
19	B7	72	80.8868	233397	10355.7	GAPDH
19	B7	73	81.181	230556	10416.4	GAPDH
19	B7	74	81.4752	226891	10490.6	GAPDH
19	B7	75	81.7693	224426	10576	GAPDH
19	B7	76	82.0635	221111	10669.4	GAPDH
19	B7	77	82.3577	217785	10768.8	GAPDH
19	B7	78	82.6519	214822	10876.1	GAPDH
19	B7	79	82.9461	210519	10997.8	GAPDH
19	B7	80	83.2402	208861	11144.7	GAPDH
19	B7	81	83.5344	205081	11315.9	GAPDH
19	B7	82	83.8286	201228	11525.4	GAPDH
19	B7	83	84.1228	197695	11821.5	GAPDH
19	B7	84	84.4169	194409	12283	GAPDH
19	B7	85	84.7111	190946	13064.3	GAPDH
19	B7	86	85.0053	187114	14423.9	GAPDH
19	B7	87	85.2995	183075	16723.9	GAPDH
19	B7	88	85.5936	178631	20366.1	GAPDH
19	B7	89	85.8878	172989	25637.8	GAPDH
19	B7	90	86.182	165139	32491.2	GAPDH
19	B7	91	86.4762	151145	40338.6	GAPDH
19	B7	92	86.7703	130277	48000	GAPDH
19	B7	93	87.0645	98160.8	53911.8	GAPDH
19	B7	94	87.3587	60441.8	56589.8	GAPDH
19	B7	95	87.6529	30364.6	55176.2	GAPDH
19	B7	96	87.9471	17845.9	49802.6	GAPDH
19	B7	97	88.2412	16520.6	41564.3	GAPDH
19	B7	98	88.5354	14596.6	32107.6	GAPDH
19	B7	99	88.8296	13641.1	23046.6	GAPDH
19	B7	100	89.1238	13044.8	15497.8	GAPDH
19	B7	101	89.4179	12340.1	9690.78	GAPDH
19	B7	102	89.7121	13183.8	5341.58	GAPDH
19	B7	103	90.0063	13330.3	2695.59	GAPDH
19	B7	104	90.3005	12299.7	1211.44	GAPDH
19	B7	105	90.5946	12695.3	438.692	GAPDH
19	B7	106	90.8888	13169.1	66.7998	GAPDH
19	B7	107	91.183	13594.8	-95.5752	GAPDH
19	B7	108	91.4772	12897.2	-162.383	GAPDH
19	B7	109	91.7713	12348.6	-202.692	GAPDH
19	B7	110	92.0655	12661.5	-255.288	GAPDH
19	B7	111	92.3597	13156.6	-332.585	GAPDH
19	B7	112	92.6539	13054.9	-425.387	GAPDH
19	B7	113	92.948	13348	-513.811	GAPDH
19	B7	114	93.2422	13730.6	-580.713	GAPDH
19	B7	115	93.5364	13275	-620.414	GAPDH
19	B7	116	93.8306	14045.1	-639.146	GAPDH
19	B7	117	94.1248	13709.7	-649.36	GAPDH
19	B7	118	94.4189	13655.2	-662.863	GAPDH
19	B7	119	94.7131	14212.4	-686.449	GAPDH
20	B8	1	60.0003	454453	10696.7	GAPDH
20	B8	2	60.2945	452277	10830.6	GAPDH
20	B8	3	60.5887	450141	10955.5	GAPDH
20	B8	4	60.8828	446407	11077.1	GAPDH
20	B8	5	61.177	443531	11203.7	GAPDH
20	B8	6	61.4712	440805	11334.7	GAPDH
20	B8	7	61.7654	437692	11463.9	GAPDH
20	B8	8	62.0595	434528	11580.5	GAPDH
20	B8	9	62.3537	430219	11675.8	GAPDH
20	B8	10	62.6479	425921	11748.2	GAPDH
20	B8	11	62.9421	423568	11802.2	GAPDH
20	B8	12	63.2362	419547	11842.1	GAPDH
20	B8	13	63.5304	416082	11866.2	GAPDH
20	B8	14	63.8246	412350	11868	GAPDH
20	B8	15	64.1188	408503	11841	GAPDH
20	B8	16	64.4129	404575	11785.7	GAPDH
20	B8	17	64.7071	401189	11711.9	GAPDH
20	B8	18	65.0013	398221	11635.8	GAPDH
20	B8	19	65.2955	393333	11573.7	GAPDH
20	B8	20	65.5896	391105	11536.4	GAPDH
20	B8	21	65.8838	387710	11525	GAPDH
20	B8	22	66.178	384185	11532.6	GAPDH
20	B8	23	66.4722	379665	11547.9	GAPDH
20	B8	24	66.7664	377223	11560.2	GAPDH
20	B8	25	67.0605	373540	11561.1	GAPDH
20	B8	26	67.3547	369737	11546.4	GAPDH
20	B8	27	67.6489	366780	11517.6	GAPDH
20	B8	28	67.9431	362559	11481.4	GAPDH
20	B8	29	68.2372	359082	11446.9	GAPDH
20	B8	30	68.5314	356286	11420.2	GAPDH
20	B8	31	68.8256	353375	11399.1	GAPDH
20	B8	32	69.1198	349090	11373	GAPDH
20	B8	33	69.4139	345939	11330.3	GAPDH
20	B8	34	69.7081	342000	11266.3	GAPDH
20	B8	35	70.0023	338868	11187.7	GAPDH
20	B8	36	70.2965	335036	11108.9	GAPDH
20	B8	37	70.5906	332904	11043	GAPDH
20	B8	38	70.8848	328940	10994.5	GAPDH
20	B8	39	71.179	326012	10957.5	GAPDH
20	B8	40	71.4732	322368	10921.8	GAPDH
20	B8	41	71.7673	318972	10879.8	GAPDH
20	B8	42	72.0615	316273	10825.6	GAPDH
20	B8	43	72.3557	312394	10776.5	GAPDH
20	B8	44	72.6499	309133	10748.1	GAPDH
20	B8	45	72.9441	307012	10747.2	GAPDH
20	B8	46	73.2382	303727	10767.1	GAPDH
20	B8	47	73.5324	300437	10791.3	GAPDH
20	B8	48	73.8266	296339	10804.8	GAPDH
20	B8	49	74.1208	293084	10803.4	GAPDH
20	B8	50	74.4149	290454	10794	GAPDH
20	B8	51	74.7091	287629	10785.7	GAPDH
20	B8	52	75.0033	283991	10778.6	GAPDH
20	B8	53	75.2975	281164	10761.1	GAPDH
20	B8	54	75.5916	277169	10716.9	GAPDH
20	B8	55	75.8858	273607	10635.7	GAPDH
20	B8	56	76.18	271519	10520	GAPDH
20	B8	57	76.4742	267814	10383.9	GAPDH
20	B8	58	76.7683	264583	10247.8	GAPDH
20	B8	59	77.0625	262241	10131.5	GAPDH
20	B8	60	77.3567	259033	10049.1	GAPDH
20	B8	61	77.6509	256219	10006.4	GAPDH
20	B8	62	77.9451	253573	9998.79	GAPDH
20	B8	63	78.2392	250486	10013.3	GAPDH
20	B8	64	78.5334	247673	10032.5	GAPDH
20	B8	65	78.8276	244473	10042.1	GAPDH
20	B8	66	79.1218	241187	10036.7	GAPDH
20	B8	67	79.4159	238380	10022	GAPDH
20	B8	68	79.7101	235883	10010.5	GAPDH
20	B8	69	80.0043	232605	10015	GAPDH
20	B8	70	80.2985	229598	10042.2	GAPDH
20	B8	71	80.5926	226698	10090.4	GAPDH
20	B8	72	80.8868	223014	10152.2	GAPDH
20	B8	73	81.181	221089	10218.4	GAPDH
20	B8	74	81.4752	216583	10284	GAPDH
20	B8	75	81.7693	214253	10350.3	GAPDH
20	B8	76	82.0635	210825	10424.3	GAPDH
20	B8	77	82.3577	208745	10514.7	GAPDH
20	B8	78	82.6519	204907	10627.6	GAPDH
20	B8	79	82.9461	202270	10764.9	GAPDH
20	B8	80	83.2402	198617	10920	GAPDH
20	B8	81	83.5344	195040	11086.5	GAPDH
20	B8	82	83.8286	192628	11297.8	GAPDH
20	B8	83	84.1228	188641	11587.1	GAPDH
20	B8	84	84.4169	185791	12020.3	GAPDH
20	B8	85	84.7111	182092	12725	GAPDH
20	B8	86	85.0053	177471	13924.3	GAPDH
20	B8	87	85.2995	173957	15946.9	GAPDH
20	B8	88	85.5936	170148	19176.1	GAPDH
20	B8	89	85.8878	164852	23910.7	GAPDH
20	B8	90	86.182	157164	30156.8	GAPDH
20	B8	91	86.4762	144971	37427.9	GAPDH
20	B8	92	86.7703	125814	44675.7	GAPDH
20	B8	93	87.0645	97040	50458.5	GAPDH
20	B8	94	87.3587	60677.7	53351.7	GAPDH
20	B8	95	87.6529	31543	52459.3	GAPDH
20	B8	96	87.9471	16846.8	47786.2	GAPDH
20	B8	97	88.2412	14813.6	40265.6	GAPDH
20	B8	98	88.5354	13271.3	31412.6	GAPDH
20	B8	99	88.8296	12749.8	22781.9	GAPDH
20	B8	100	89.1238	12366.9	15500.5	GAPDH
20	B8	101	89.4179	11924.6	9913.72	GAPDH
20	B8	102	89.7121	11774.1	5587.68	GAPDH
20	B8	103	90.0063	11200.7	2932.78	GAPDH
20	B8	104	90.3005	11572	1411.69	GAPDH
20	B8	105	90.5946	11652.5	574.844	GAPDH
20	B8	106	90.8888	11623.1	118.414	GAPDH
20	B8	107	91.183	11946.7	-135.745	GAPDH
20	B8	108	91.4772	12158.4	-284.867	GAPDH
20	B8	109	91.7713	11585.9	-381.244	GAPDH
20	B8	110	92.0655	11675.6	-450.845	GAPDH
20	B8	111	92.3597	12521.1	-501.707	GAPDH
20	B8	112	92.6539	12896.6	-531.473	GAPDH
20	B8	113	92.948	12589	-536.795	GAPDH
20	B8	114	93.2422	12467.2	-520.58	GAPDH
20	B8	115	93.5364	12456	-492.958	GAPDH
20	B8	116	93.8306	13359.4	-467.061	GAPDH
20	B8	117	94.1248	13074.5	-454.23	GAPDH
20	B8	118	94.4189	12550.8	-461.666	GAPDH
20	B8	119	94.7131	12572.4	-491.775	GAPDH
21	B9	1	60.0003	468465	11460.6	GAPDH
21	B9	2	60.2947	466500	11558	GAPDH
21	B9	3	60.5892	462552	11664.1	GAPDH
21	B9	4	60.8836	459488	11767.1	GAPDH
21	B9	5	61.178	456939	11856.4	GAPDH
21	B9	6	61.4725	452918	11924.2	GAPDH
21	B9	7	61.7669	449082	11967.2	GAPDH
21	B9	8	62.0613	445843	11989.1	GAPDH
21	B9	9	62.3558	440218	11999.5	GAPDH
21	B9	10	62.6502	438015	12010.9	GAPDH
21	B9	11	62.9446	434249	12031.5	GAPDH
21	B9	12	63.239	429915	12061.1	GAPDH
21	B9	13	63.5335	426215	12090.3	GAPDH
21	B9	14	63.8279	422376	12103.8	GAPDH
21	B9	15	64.1223	418061	12086.6	GAPDH
21	B9	16	64.4168	414852	12030	GAPDH
21	B9	17	64.7112	410516	11937.5	GAPDH
21	B9	18	65.0056	406005	11827	GAPDH
21	B9	19	65.3001	402835	11726.3	GAPDH
21	B9	20	65.5945	399306	11662.7	GAPDH
21	B9	21	65.8889	396229	11651.1	GAPDH
21	B9	22	66.1834	392731	11686.4	GAPDH
21	B9	23	66.4778	388872	11744.6	GAPDH
21	B9	24	66.7722	384878	11792.4	GAPDH
21	B9	25	67.0667	381541	11799.6	GAPDH
21	B9	26	67.3611	377045	11750.3	GAPDH
21	B9	27	67.6555	373860	11647.5	GAPDH
21	B9	28	67.9499	368928	11512.2	GAPDH
21	B9	29	68.2444	366919	11374.1	GAPDH
21	B9	30	68.5388	362747	11260.5	GAPDH
21	B9	31	68.8332	359770	11185.3	GAPDH
21	B9	32	69.1277	357248	11145	GAPDH
21	B9	33	69.4221	352439	11122.8	GAPDH
21	B9	34	69.7165	349768	11097.7	GAPDH
21	B9	35	70.011	345749	11054.3	GAPDH
21	B9	36	70.3054	342740	10989.2	GAPDH
21	B9	37	70.5998	338475	10910.7	GAPDH
21	B9	38	70.8943	335674	10819.8	GAPDH
21	B9	39	71.1887	333160	10723.9	GAPDH
21	B9	40	71.4831	329793	10648.1	GAPDH
21	B9	41	71.7775	325620	10589.2	GAPDH
21	B9	42	72.072	322726	10542	GAPDH
21	B9	43	72.3664	319951	10502.8	GAPDH
21	B9	44	72.6608	316802	10470.5	GAPDH
21	B9	45	72.9553	313324	10443.2	GAPDH
21	B9	46	73.2497	310077	10416.3	GAPDH
21	B9	47	73.5441	307722	10384.1	GAPDH
21	B9	48	73.8386	303526	10342.3	GAPDH
21	B9	49	74.133	300194	10290.2	GAPDH
21	B9	50	74.4274	298229	10229	GAPDH
21	B9	51	74.7219	294777	10159.6	GAPDH
21	B9	52	75.0163	291036	10081.5	GAPDH
21	B9	53	75.3107	288449	9994.48	GAPDH
21	B9	54	75.6052	284995	9900.55	GAPDH
21	B9	55	75.8996	282349	9803.61	GAPDH
21	B9	56	76.194	279615	9707.15	GAPDH
21	B9	57	76.4884	276652	9612.5	GAPDH
21	B9	58	76.7829	272840	9519.83	GAPDH
21	B9	59	77.0773	271092	9430.19	GAPDH
21	B9	60	77.3717	267885	9347.38	GAPDH
21	B9	61	77.6662	265169	9277.34	GAPDH
21	B9	62	77.9606	262648	9226.47	GAPDH
21	B9	63	78.255	259307	9199.87	GAPDH
21	B9	64	78.5495	257089	9200.67	GAPDH
21	B9	65	78.8439	254649	9229.33	GAPDH
21	B9	66	79.1383	251302	9283.97	GAPDH
21	B9	67	79.4328	248676	9361.71	GAPDH
21	B9	68	79.7272	245701	9460.14	GAPDH
21	B9	69	80.0216	242882	9577.71	GAPDH
21	B9	70	80.3161	240162	9712.55	GAPDH
21	B9	71	80.6105	236540	9860.76	GAPDH
21	B9	72	80.9049	233803	10016.1	GAPDH
21	B9	73	81.1993	230215	10171.9	GAPDH
21	B9	74	81.4938	227693	10323.7	GAPDH
21	B9	75	81.7882	223483	10471	GAPDH
21	B9	76	82.0826	221138	10617.4	GAPDH
21	B9	77	82.3771	217634	10767.7	GAPDH
21	B9	78	82.6715	215104	10908.1	GAPDH
21	B9	79	82.9659	210754	11030.7	GAPDH
21	B9	80	83.2604	207435	11168	GAPDH
21	B9	81	83.5548	204888	11331.4	GAPDH
21	B9	82	83.8492	200380	11541.9	GAPDH
21	B9	83	84.1437	197626	11837.2	GAPDH
21	B9	84	84.4381	193892	12287.3	GAPDH
21	B9	85	84.7325	189902	13021.4	GAPDH
21	B9	86	85.027	185746	14256.8	GAPDH
21	B9	87	85.3214	181267	16303.2	GAPDH
21	B9	88	85.6158	176802	19504.8	GAPDH
21	B9	89	85.9102	170928	24096.6	GAPDH
21	B9	90	86.2047	162407	30000.7	GAPDH
21	B9	91	86.4991	146197	36650.1	GAPDH
21	B9	92	86.7935	120867	42967.9	GAPDH
21	B9	93	87.088	85897.3	47591.2	GAPDH
21	B9	94	87.3824	46502.9	49303.5	GAPDH
21	B9	95	87.6768	23634.3	47501.8	GAPDH
21	B9	96	87.9713	15916.7	42458.8	GAPDH
21	B9	97	88.2657	13849.7	35230.6	GAPDH
21	B9	98	88.5601	12589.3	27254.2	GAPDH
21	B9	99	88.8546	12086	19848.3	GAPDH
21	B9	100	89.149	11403.3	13855	GAPDH
21	B9	101	89.4434	11479.2	9020.2	GAPDH
21	B9	102	89.7379	10617.2	5115.47	GAPDH
21	B9	103	90.0323	10442.7	2810.82	GAPDH
21	B9	104	90.3267	10455.5	1551.33	GAPDH
21	B9	105	90.6212	10460.4	902.076	GAPDH
21	B9	106	90.9156	10277	578.947	GAPDH
21	B9	107	91.21	9884.46	417.045	GAPDH
21	B9	108	91.5044	10161.4	326.689	GAPDH
21	B9	109	91.7989	8781.18	262.5	GAPDH
21	B9	110	92.0933	9501.45	207.305	GAPDH
21	B9	111	92.3877	10191.3	161.42	GAPDH
21	B9	112	92.6822	9307.35	130.439	GAPDH
21	B9	113	92.9766	9644.88	113.586	GAPDH
21	B9	114	93.271	8511.45	99.6299	GAPDH
21	B9	115	93.5655	8767.6	73.2236	GAPDH
21	B9	116	93.8599	9210.96	25.791	GAPDH
21	B9	117	94.1543	8940.45	-38.6729	GAPDH
21	B9	118	94.4488	9227.96	-107.364	GAPDH
21	B9	119	94.7432	8831.13	-167.908	GAPDH
22	B10	1	60.0003	451679	11375.2	COL1A1
22	B10	2	60.2947	447942	11472.6	COL1A1
22	B10	3	60.5892	445845	11566.7	COL1A1
22	B10	4	60.8836	442107	11655.4	COL1A1
22	B10	5	61.178	438659	11746.3	COL1A1
22	B10	6	61.4725	435910	11846.6	COL1A1
22	B10	7	61.7669	432495	11953.1	COL1A1
22	B10	8	62.0613	428729	12048.7	COL1A1
22	B10	9	62.3558	425007	12110.2	COL1A1
22	B10	10	62.6502	420762	12122.8	COL1A1
22	B10	11	62.9446	416555	12090	COL1A1
22	B10	12	63.239	413384	12034.4	COL1A1
22	B10	13	63.5335	409135	11987.7	COL1A1
22	B10	14	63.8279	405730	11976.5	COL1A1
22	B10	15	64.1223	402219	12010	COL1A1
22	B10	16	64.4168	398890	12076.3	COL1A1
22	B10	17	64.7112	395066	12148.3	COL1A1
22	B10	18	65.0056	390904	12196.4	COL1A1
22	B10	19	65.3001	387027	12202.2	COL1A1
22	B10	20	65.5945	383193	12165	COL1A1
22	B10	21	65.8889	378969	12099.8	COL1A1
22	B10	22	66.1834	376187	12028.7	COL1A1
22	B10	23	66.4778	371932	11972	COL1A1
22	B10	24	66.7722	368202	11942.1	COL1A1
22	B10	25	67.0667	365419	11942.3	COL1A1
22	B10	26	67.3611	361103	11967.9	COL1A1
22	B10	27	67.6555	356940	12007	COL1A1
22	B10	28	67.9499	354898	12041.2	COL1A1
22	B10	29	68.2444	350022	12048	COL1A1
22	B10	30	68.5388	346269	12008	COL1A1
22	B10	31	68.8332	342537	11914.4	COL1A1
22	B10	32	69.1277	338889	11778.4	COL1A1
22	B10	33	69.4221	334771	11629.2	COL1A1
22	B10	34	69.7165	331471	11501.3	COL1A1
22	B10	35	70.011	328844	11420.6	COL1A1
22	B10	36	70.3054	325035	11391.6	COL1A1
22	B10	37	70.5998	321496	11395.9	COL1A1
22	B10	38	70.8943	317812	11401.7	COL1A1
22	B10	39	71.1887	314417	11379.1	COL1A1
22	B10	40	71.4831	310295	11314	COL1A1
22	B10	41	71.7775	306972	11213.3	COL1A1
22	B10	42	72.072	303073	11101.1	COL1A1
22	B10	43	72.3664	300920	11002.1	COL1A1
22	B10	44	72.6608	297325	10933.8	COL1A1
22	B10	45	72.9553	293662	10899.7	COL1A1
22	B10	46	73.2497	290622	10891.4	COL1A1
22	B10	47	73.5441	286720	10894.3	COL1A1
22	B10	48	73.8386	284359	10894.5	COL1A1
22	B10	49	74.133	280335	10882.3	COL1A1
22	B10	50	74.4274	276477	10854.1	COL1A1
22	B10	51	74.7219	273742	10810.4	COL1A1
22	B10	52	75.0163	270635	10753.9	COL1A1
22	B10	53	75.3107	266735	10686.5	COL1A1
22	B10	54	75.6052	263906	10609.2	COL1A1
22	B10	55	75.8996	260286	10523.7	COL1A1
22	B10	56	76.194	256910	10434	COL1A1
22	B10	57	76.4884	254121	10346.3	COL1A1
22	B10	58	76.7829	251065	10265.9	COL1A1
22	B10	59	77.0773	248189	10194	COL1A1
22	B10	60	77.3717	244616	10127.4	COL1A1
22	B10	61	77.6662	241573	10061.4	COL1A1
22	B10	62	77.9606	238722	9991.88	COL1A1
22	B10	63	78.255	235843	9917.8	COL1A1
22	B10	64	78.5495	232845	9840.57	COL1A1
22	B10	65	78.8439	229753	9764.74	COL1A1
22	B10	66	79.1383	226544	9698.44	COL1A1
22	B10	67	79.4328	223631	9652.33	COL1A1
22	B10	68	79.7272	221622	9635.19	COL1A1
22	B10	69	80.0216	218183	9648.49	COL1A1
22	B10	70	80.3161	214763	9684.45	COL1A1
22	B10	71	80.6105	212530	9729.74	COL1A1
22	B10	72	80.9049	208137	9773.64	COL1A1
22	B10	73	81.1993	205592	9815.05	COL1A1
22	B10	74	81.4938	202897	9863.43	COL1A1
22	B10	75	81.7882	199755	9933.41	COL1A1
22	B10	76	82.0826	196648	10037	COL1A1
22	B10	77	82.3771	194175	10178.2	COL1A1
22	B10	78	82.6715	190656	10355.1	COL1A1
22	B10	79	82.9659	187323	10566.4	COL1A1
22	B10	80	83.2604	183967	10819.6	COL1A1
22	B10	81	83.5548	180740	11135.6	COL1A1
22	B10	82	83.8492	177730	11552.8	COL1A1
22	B10	83	84.1437	174215	12113.4	COL1A1
22	B10	84	84.4381	170464	12878.8	COL1A1
22	B10	85	84.7325	166329	13949.2	COL1A1
22	B10	86	85.027	162187	15486.8	COL1A1
22	B10	87	85.3214	156985	17723.4	COL1A1
22	B10	88	85.6158	152204	20921	COL1A1
22	B10	89	85.9102	145261	25269	COL1A1
22	B10	90	86.2047	135559	30733	COL1A1
22	B10	91	86.4991	123565	36911.3	COL1A1
22	B10	92	86.7935	106970	42980.3	COL1A1
22	B10	93	87.088	85817	47802.1	COL1A1
22	B10	94	87.3824	59432.9	50210.1	COL1A1
22	B10	95	87.6768	34414.8	49395.7	COL1A1
22	B10	96	87.9713	21086.4	45234.3	COL1A1
22	B10	97	88.2657	17446.1	38382.4	COL1A1
22	B10	98	88.5601	16145	30073.9	COL1A1
22	B10	99	88.8546	15742.7	21706.1	COL1A1
22	B10	100	89.149	15427.1	14412	COL1A1
22	B10	101	89.4434	16469.8	8842.66	COL1A1
22	B10	102	89.7379	15502.7	5065.72	COL1A1
22	B10	103	90.0323	15324.4	2751.46	COL1A1
22	B10	104	90.3267	14717	1472.43	COL1A1
22	B10	105	90.6212	15462.9	825.987	COL1A1
22	B10	106	90.9156	14622.7	518.53	COL1A1
22	B10	107	91.21	14752.8	374.718	COL1A1
22	B10	108	91.5044	15091.5	306.219	COL1A1
22	B10	109	91.7989	14480.5	272.574	COL1A1
22	B10	110	92.0933	14521.2	252.856	COL1A1
22	B10	111	92.3877	14187.3	232.601	COL1A1
22	B10	112	92.6822	14146.3	201.575	COL1A1
22	B10	113	92.9766	14519.2	155.539	COL1A1
22	B10	114	93.271	13580.5	96.8184	COL1A1
22	B10	115	93.5655	14546.7	32.2305	COL1A1
22	B10	116	93.8599	14191.5	-30.5225	COL1A1
22	B10	117	94.1543	13917	-85.9971	COL1A1
22	B10	118	94.4488	14100.6	-132.382	COL1A1
22	B10	119	94.7432	14529.1	-171.052	COL1A1
23	B11	1	60.0004	459499	10618.1	COL1A1
23	B11	2	60.295	457851	10856.8	COL1A1
23	B11	3	60.5896	456023	11147.4	COL1A1
23	B11	4	60.8841	452815	11458.5	COL1A1
23	B11	5	61.1787	450160	11747.4	COL1A1
23	B11	6	61.4733	445094	11966.6	COL1A1
23	B11	7	61.7679	441975	12102.1	COL1A1
23	B11	8	62.0625	438339	12168.8	COL1A1
23	B11	9	62.3571	433181	12199.1	COL1A1
23	B11	10	62.6516	431753	12227.1	COL1A1
23	B11	11	62.9462	427126	12275.7	COL1A1
23	B11	12	63.2408	423273	12353	COL1A1
23	B11	13	63.5354	419397	12455.7	COL1A1
23	B11	14	63.83	415704	12571.3	COL1A1
23	B11	15	64.1246	411635	12678.6	COL1A1
23	B11	16	64.4191	408600	12750.7	COL1A1
23	B11	17	64.7137	404536	12763.6	COL1A1
23	B11	18	65.0083	399471	12709.8	COL1A1
23	B11	19	65.3029	395236	12605.8	COL1A1
23	B11	20	65.5975	392286	12485.8	COL1A1
23	B11	21	65.8921	388713	12384.7	COL1A1
23	B11	22	66.1866	385272	12320.1	COL1A1
23	B11	23	66.4812	381001	12287.3	COL1A1
23	B11	24	66.7758	377747	12268.4	COL1A1
23	B11	25	67.0704	373701	12249.1	COL1A1
23	B11	26	67.365	369495	12229	COL1A1
23	B11	27	67.6596	365810	12219.7	COL1A1
23	B11	28	67.9541	363410	12231.2	COL1A1
23	B11	29	68.2487	358769	12259	COL1A1
23	B11	30	68.5433	356067	12280	COL1A1
23	B11	31	68.8379	351393	12263.1	COL1A1
23	B11	32	69.1325	347341	12187	COL1A1
23	B11	33	69.4271	343610	12053.8	COL1A1
23	B11	34	69.7216	340286	11888.4	COL1A1
23	B11	35	70.0162	336053	11726	COL1A1
23	B11	36	70.3108	333638	11593.4	COL1A1
23	B11	37	70.6054	330395	11499.6	COL1A1
23	B11	38	70.9	325954	11437.8	COL1A1
23	B11	39	71.1946	322620	11396.4	COL1A1
23	B11	40	71.4891	318763	11368.4	COL1A1
23	B11	41	71.7837	316199	11353.3	COL1A1
23	B11	42	72.0783	313253	11352.5	COL1A1
23	B11	43	72.3729	308207	11364.2	COL1A1
23	B11	44	72.6675	305698	11382.2	COL1A1
23	B11	45	72.9621	302047	11397.7	COL1A1
23	B11	46	73.2566	298733	11401.7	COL1A1
23	B11	47	73.5512	295325	11385.3	COL1A1
23	B11	48	73.8458	291608	11342.1	COL1A1
23	B11	49	74.1404	287594	11271.5	COL1A1
23	B11	50	74.435	285144	11175.5	COL1A1
23	B11	51	74.7296	281233	11063.7	COL1A1
23	B11	52	75.0241	278042	10949	COL1A1
23	B11	53	75.3187	274739	10843.9	COL1A1
23	B11	54	75.6133	270946	10756	COL1A1
23	B11	55	75.9079	269031	10685	COL1A1
23	B11	56	76.2025	264900	10622.1	COL1A1
23	B11	57	76.4971	261795	10554.7	COL1A1
23	B11	58	76.7916	258295	10474	COL1A1
23	B11	59	77.0862	255109	10381.1	COL1A1
23	B11	60	77.3808	252688	10286.2	COL1A1
23	B11	61	77.6754	249279	10201.8	COL1A1
23	B11	62	77.97	246798	10134.5	COL1A1
23	B11	63	78.2646	243416	10082.4	COL1A1
23	B11	64	78.5591	240098	10039.7	COL1A1
23	B11	65	78.8537	237083	10002.8	COL1A1
23	B11	66	79.1483	234291	9973.55	COL1A1
23	B11	67	79.4429	231425	9955.85	COL1A1
23	B11	68	79.7375	229107	9950.63	COL1A1
23	B11	69	80.0321	224839	9954.72	COL1A1
23	B11	70	80.3266	222039	9964.42	COL1A1
23	B11	71	80.6212	218443	9978.86	COL1A1
23	B11	72	80.9158	216630	9999.51	COL1A1
23	B11	73	81.2104	213190	10025.7	COL1A1
23	B11	74	81.505	209434	10053.4	COL1A1
23	B11	75	81.7996	206365	10081.2	COL1A1
23	B11	76	82.0941	203065	10118.1	COL1A1
23	B11	77	82.3887	200790	10186.3	COL1A1
23	B11	78	82.6833	198526	10313.3	COL1A1
23	B11	79	82.9779	194485	10519	COL1A1
23	B11	80	83.2725	191844	10807.8	COL1A1
23	B11	81	83.567	188065	11170.4	COL1A1
23	B11	82	83.8616	184528	11604.5	COL1A1
23	B11	83	84.1562	180973	12109	COL1A1
23	B11	84	84.4508	177553	12702.1	COL1A1
23	B11	85	84.7454	172953	13457.1	COL1A1
23	B11	86	85.04	169226	14516.9	COL1A1
23	B11	87	85.3345	164450	16109	COL1A1
23	B11	88	85.6291	159694	18527.3	COL1A1
23	B11	89	85.9237	154355	22062.2	COL1A1
23	B11	90	86.2183	146001	26873.1	COL1A1
23	B11	91	86.5129	135256	32835.4	COL1A1
23	B11	92	86.8075	121805	39418.7	COL1A1
23	B11	93	87.1021	103747	45671.7	COL1A1
23	B11	94	87.3966	79658.3	50372.5	COL1A1
23	B11	95	87.6912	52417.6	52346.5	COL1A1
23	B11	96	87.9858	31938.6	50863.8	COL1A1
23	B11	97	88.2804	23355.1	45945.7	COL1A1
23	B11	98	88.575	21517.5	38412.9	COL1A1
23	B11	99	88.8695	20890.8	29624.3	COL1A1
23	B11	100	89.1641	20677.5	21021.8	COL1A1
23	B11	101	89.4587	21080	13699.9	COL1A1
23	B11	102	89.7533	19654.6	8311.66	COL1A1
23	B11	103	90.0479	19984	4740.56	COL1A1
23	B11	104	90.3425	19478.5	2560.54	COL1A1
23	B11	105	90.637	20061.9	1341.62	COL1A1
23	B11	106	90.9316	19302	708.919	COL1A1
23	B11	107	91.2262	19225.9	402.822	COL1A1
23	B11	108	91.5208	20047.1	271.264	COL1A1
23	B11	109	91.8154	18732.6	233.648	COL1A1
23	B11	110	92.11	19568	245.532	COL1A1
23	B11	111	92.4045	18661.3	276.366	COL1A1
23	B11	112	92.6991	18484.4	301.203	COL1A1
23	B11	113	92.9937	18410.3	301.951	COL1A1
23	B11	114	93.2883	18040	271.779	COL1A1
23	B11	115	93.5829	18580.1	216.884	COL1A1
23	B11	116	93.8775	17983.9	152.681	COL1A1
23	B11	117	94.172	18695.4	95.7607	COL1A1
23	B11	118	94.4666	18309.6	56.1484	COL1A1
23	B11	119	94.7612	17665.3	34.1426	COL1A1
24	B12	1	60.0004	441274	11133.1	COL1A1
24	B12	2	60.295	438420	11224.6	COL1A1
24	B12	3	60.5896	435924	11323.6	COL1A1
24	B12	4	60.8841	432368	11420.1	COL1A1
24	B12	5	61.1787	430082	11508.8	COL1A1
24	B12	6	61.4733	426158	11589.8	COL1A1
24	B12	7	61.7679	422442	11665.1	COL1A1
24	B12	8	62.0625	419384	11735.2	COL1A1
24	B12	9	62.3571	415361	11796.7	COL1A1
24	B12	10	62.6516	412435	11843.4	COL1A1
24	B12	11	62.9462	408353	11869.8	COL1A1
24	B12	12	63.2408	403804	11874.9	COL1A1
24	B12	13	63.5354	400994	11862.2	COL1A1
24	B12	14	63.83	397273	11838.6	COL1A1
24	B12	15	64.1246	393252	11810.9	COL1A1
24	B12	16	64.4191	389987	11784.5	COL1A1
24	B12	17	64.7137	385886	11762.7	COL1A1
24	B12	18	65.0083	382924	11746.5	COL1A1
24	B12	19	65.3029	379078	11734.7	COL1A1
24	B12	20	65.5975	375758	11723.7	COL1A1
24	B12	21	65.8921	371332	11708.9	COL1A1
24	B12	22	66.1866	369010	11686.6	COL1A1
24	B12	23	66.4812	364007	11655.8	COL1A1
24	B12	24	66.7758	361393	11619	COL1A1
24	B12	25	67.0704	357587	11581.2	COL1A1
24	B12	26	67.365	354049	11548.2	COL1A1
24	B12	27	67.6596	350432	11524.4	COL1A1
24	B12	28	67.9541	347255	11509.9	COL1A1
24	B12	29	68.2487	343882	11500	COL1A1
24	B12	30	68.5433	340067	11486.4	COL1A1
24	B12	31	68.8379	336780	11460.9	COL1A1
24	B12	32	69.1325	332696	11419.2	COL1A1
24	B12	33	69.4271	329934	11362.2	COL1A1
24	B12	34	69.7216	326082	11296.4	COL1A1
24	B12	35	70.0162	322588	11230.3	COL1A1
24	B12	36	70.3108	319286	11172.4	COL1A1
24	B12	37	70.6054	315711	11127.5	COL1A1
24	B12	38	70.9	312971	11095.5	COL1A1
24	B12	39	71.1946	309188	11072	COL1A1
24	B12	40	71.4891	305671	11050.9	COL1A1
24	B12	41	71.7837	302599	11027.8	COL1A1
24	B12	42	72.0783	298426	11000.5	COL1A1
24	B12	43	72.3729	296509	10965.7	COL1A1
24	B12	44	72.6675	292358	10922.6	COL1A1
24	B12	45	72.9621	289270	10867.7	COL1A1
24	B12	46	73.2566	285357	10799.7	COL1A1
24	B12	47	73.5512	282671	10722.8	COL1A1
24	B12	48	73.8458	279451	10645.5	COL1A1
24	B12	49	74.1404	276287	10575.9	COL1A1
24	B12	50	74.435	272869	10516.2	COL1A1
24	B12	51	74.7296	270011	10460.5	COL1A1
24	B12	52	75.0241	267374	10397.4	COL1A1
24	B12	53	75.3187	262524	10316.3	COL1A1
24	B12	54	75.6133	260236	10213.3	COL1A1
24	B12	55	75.9079	257754	10093.7	COL1A1
24	B12	56	76.2025	254050	9970.4	COL1A1
24	B12	57	76.4971	250685	9859.89	COL1A1
24	B12	58	76.7916	248809	9776.41	COL1A1
24	B12	59	77.0862	245504	9726.93	COL1A1
24	B12	60	77.3808	243205	9709.07	COL1A1
24	B12	61	77.6754	239988	9712.68	COL1A1
24	B12	62	77.97	236335	9725.49	COL1A1
24	B12	63	78.2646	233541	9737.84	COL1A1
24	B12	64	78.5591	232158	9744.02	COL1A1
24	B12	65	78.8537	227702	9739.8	COL1A1
24	B12	66	79.1483	225039	9720.3	COL1A1
24	B12	67	79.4429	222275	9680.59	COL1A1
24	B12	68	79.7375	219214	9618.57	COL1A1
24	B12	69	80.0321	216443	9537.86	COL1A1
24	B12	70	80.3266	213331	9448.26	COL1A1
24	B12	71	80.6212	210200	9364.21	COL1A1
24	B12	72	80.9158	208094	9301.92	COL1A1
24	B12	73	81.2104	204608	9276.1	COL1A1
24	B12	74	81.505	202155	9297.11	COL1A1
24	B12	75	81.7996	199658	9368.99	COL1A1
24	B12	76	82.0941	196670	9490.02	COL1A1
24	B12	77	82.3887	193366	9654.56	COL1A1
24	B12	78	82.6833	191080	9855.44	COL1A1
24	B12	79	82.9779	188118	10086.7	COL1A1
24	B12	80	83.2725	184708	10346.3	COL1A1
24	B12	81	83.567	181312	10640.1	COL1A1
24	B12	82	83.8616	178079	10985.4	COL1A1
24	B12	83	84.1562	174964	11383.5	COL1A1
24	B12	84	84.4508	171782	11902.8	COL1A1
24	B12	85	84.7454	167921	12616.4	COL1A1
24	B12	86	85.04	163734	13638.1	COL1A1
24	B12	87	85.3345	159629	15138.3	COL1A1
24	B12	88	85.6291	154376	17335.5	COL1A1
24	B12	89	85.9237	148553	20443.1	COL1A1
24	B12	90	86.2183	141013	24566.5	COL1A1
24	B12	91	86.5129	129825	29574.9	COL1A1
24	B12	92	86.8075	116717	35001.3	COL1A1
24	B12	93	87.1021	98472.9	40037.1	COL1A1
24	B12	94	87.3966	76517.5	43668.6	COL1A1
24	B12	95	87.6912	49756.4	44952	COL1A1
24	B12	96	87.9858	31525.9	43342.3	COL1A1
24	B12	97	88.2804	24989	38930.6	COL1A1
24	B12	98	88.575	23332.6	32460.5	COL1A1
24	B12	99	88.8695	22203.1	25089.2	COL1A1
24	B12	100	89.1641	23313.4	18004.7	COL1A1
24	B12	101	89.4587	22934.5	12077.6	COL1A1
24	B12	102	89.7533	22019.6	7433.29	COL1A1
24	B12	103	90.0479	22345.2	4313.33	COL1A1
24	B12	104	90.3425	21548.7	2459.28	COL1A1
24	B12	105	90.637	21131.5	1450.52	COL1A1
24	B12	106	90.9316	22055.7	930.946	COL1A1
24	B12	107	91.2262	21233.3	661.334	COL1A1
24	B12	108	91.5208	20815	508.022	COL1A1
24	B12	109	91.8154	21323.2	406.608	COL1A1
24	B12	110	92.11	21221	328.6	COL1A1
24	B12	111	92.4045	20879.8	261.603	COL1A1
24	B12	112	92.6991	20342.3	201.399	COL1A1
24	B12	113	92.9937	21297.2	149.622	COL1A1
24	B12	114	93.2883	21129.6	111.102	COL1A1
24	B12	115	93.5829	21102.6	88.6123	COL1A1
24	B12	116	93.8775	20636.8	77.4521	COL1A1
24	B12	117	94.172	20485.1	64.6914	COL1A1
24	B12	118	94.4666	20531.2	35.0762	COL1A1
24	B12	119	94.7612	20637	-20.2344	COL1A1
31	C7	1	60.0003	458407	10984.8	GAPDH
31	C7	2	60.2945	455749	11110.7	GAPDH
31	C7	3	60.5887	453704	11247.9	GAPDH
31	C7	4	60.8828	450483	11375.6	GAPDH
31	C7	5	61.177	447345	11476.4	GAPDH
31	C7	6	61.4712	443327	11543	GAPDH
31	C7	7	61.7654	440183	11579.8	GAPDH
31	C7	8	62.0595	436340	11597.9	GAPDH
31	C7	9	62.3537	432406	11608.6	GAPDH
31	C7	10	62.6479	430228	11618.7	GAPDH
31	C7	11	62.9421	425385	11630.1	GAPDH
31	C7	12	63.2362	421934	11644.4	GAPDH
31	C7	13	63.5304	418404	11664.9	GAPDH
31	C7	14	63.8246	414468	11695.1	GAPDH
31	C7	15	64.1188	410966	11733.5	GAPDH
31	C7	16	64.4129	407880	11770.2	GAPDH
31	C7	17	64.7071	404360	11790.5	GAPDH
31	C7	18	65.0013	399450	11783.2	GAPDH
31	C7	19	65.2955	395994	11748.4	GAPDH
31	C7	20	65.5896	392559	11697.8	GAPDH
31	C7	21	65.8838	388929	11647.9	GAPDH
31	C7	22	66.178	385267	11608.9	GAPDH
31	C7	23	66.4722	382132	11579	GAPDH
31	C7	24	66.7664	378325	11545.8	GAPDH
31	C7	25	67.0605	374706	11495.5	GAPDH
31	C7	26	67.3547	370727	11422.3	GAPDH
31	C7	27	67.6489	367192	11333.2	GAPDH
31	C7	28	67.9431	363968	11244.5	GAPDH
31	C7	29	68.2372	360667	11173.4	GAPDH
31	C7	30	68.5314	357286	11129.2	GAPDH
31	C7	31	68.8256	353929	11108.6	GAPDH
31	C7	32	69.1198	351049	11099.5	GAPDH
31	C7	33	69.4139	346664	11087.4	GAPDH
31	C7	34	69.7081	343258	11063.3	GAPDH
31	C7	35	70.0023	340438	11026.3	GAPDH
31	C7	36	70.2965	336583	10983	GAPDH
31	C7	37	70.5906	332956	10942.3	GAPDH
31	C7	38	70.8848	330178	10910.6	GAPDH
31	C7	39	71.179	327072	10888.3	GAPDH
31	C7	40	71.4732	323094	10870.8	GAPDH
31	C7	41	71.7673	319981	10850.7	GAPDH
31	C7	42	72.0615	316776	10822	GAPDH
31	C7	43	72.3557	312849	10781.4	GAPDH
31	C7	44	72.6499	310655	10726.3	GAPDH
31	C7	45	72.9441	306504	10656.3	GAPDH
31	C7	46	73.2382	303130	10580.7	GAPDH
31	C7	47	73.5324	300837	10502.7	GAPDH
31	C7	48	73.8266	296953	10422.8	GAPDH
31	C7	49	74.1208	294185	10340	GAPDH
31	C7	50	74.4149	290566	10253.5	GAPDH
31	C7	51	74.7091	287706	10165.3	GAPDH
31	C7	52	75.0033	284461	10080.7	GAPDH
31	C7	53	75.2975	281766	10005.7	GAPDH
31	C7	54	75.5916	278318	9944.19	GAPDH
31	C7	55	75.8858	275654	9895.74	GAPDH
31	C7	56	76.18	272676	9856.68	GAPDH
31	C7	57	76.4742	268980	9821.76	GAPDH
31	C7	58	76.7683	266564	9785.48	GAPDH
31	C7	59	77.0625	263690	9742.62	GAPDH
31	C7	60	77.3567	260984	9689.4	GAPDH
31	C7	61	77.6509	257254	9626.01	GAPDH
31	C7	62	77.9451	254467	9558.99	GAPDH
31	C7	63	78.2392	252023	9500.51	GAPDH
31	C7	64	78.5334	249237	9462.9	GAPDH
31	C7	65	78.8276	246737	9451.9	GAPDH
31	C7	66	79.1218	243305	9462.39	GAPDH
31	C7	67	79.4159	240555	9480.73	GAPDH
31	C7	68	79.7101	238089	9491.55	GAPDH
31	C7	69	80.0043	234586	9485.76	GAPDH
31	C7	70	80.2985	231358	9465.11	GAPDH
31	C7	71	80.5926	228573	9440.77	GAPDH
31	C7	72	80.8868	225965	9426.22	GAPDH
31	C7	73	81.181	223317	9429.56	GAPDH
31	C7	74	81.4752	220231	9450.21	GAPDH
31	C7	75	81.7693	216725	9482.9	GAPDH
31	C7	76	82.0635	214025	9524.66	GAPDH
31	C7	77	82.3577	211704	9578.11	GAPDH
31	C7	78	82.6519	208524	9648.99	GAPDH
31	C7	79	82.9461	206363	9740.78	GAPDH
31	C7	80	83.2402	202556	9852.98	GAPDH
31	C7	81	83.5344	199398	9986.55	GAPDH
31	C7	82	83.8286	196608	10155.4	GAPDH
31	C7	83	84.1228	193761	10402.9	GAPDH
31	C7	84	84.4169	190491	10815.2	GAPDH
31	C7	85	84.7111	187191	11485.9	GAPDH
31	C7	86	85.0053	183848	12722.7	GAPDH
31	C7	87	85.2995	180781	14885.7	GAPDH
31	C7	88	85.5936	176979	18373.7	GAPDH
31	C7	89	85.8878	172061	23474	GAPDH
31	C7	90	86.182	164459	30143.4	GAPDH
31	C7	91	86.4762	152232	37807.5	GAPDH
31	C7	92	86.7703	131407	45309.3	GAPDH
31	C7	93	87.0645	100091	51116.4	GAPDH
31	C7	94	87.3587	62721	53777.9	GAPDH
31	C7	95	87.6529	33635.1	52462.2	GAPDH
31	C7	96	87.9471	22940.9	47311.6	GAPDH
31	C7	97	88.2412	20648.4	39410.2	GAPDH
31	C7	98	88.5354	19546.1	30372.4	GAPDH
31	C7	99	88.8296	19779.3	21766.5	GAPDH
31	C7	100	89.1238	17357	14660.4	GAPDH
31	C7	101	89.4179	18321.1	9251.06	GAPDH
31	C7	102	89.7121	17688.7	5271.47	GAPDH
31	C7	103	90.0063	17292	2893.01	GAPDH
31	C7	104	90.3005	17411.4	1583.68	GAPDH
31	C7	105	90.5946	17192	912.934	GAPDH
31	C7	106	90.8888	17225.8	593.509	GAPDH
31	C7	107	91.183	16966.1	457.467	GAPDH
31	C7	108	91.4772	16687.6	414.352	GAPDH
31	C7	109	91.7713	16599.9	417.515	GAPDH
31	C7	110	92.0655	16318	444.164	GAPDH
31	C7	111	92.3597	16166.4	484.685	GAPDH
31	C7	112	92.6539	15902	535.542	GAPDH
31	C7	113	92.948	15803.8	593.286	GAPDH
31	C7	114	93.2422	15811.6	650.844	GAPDH
31	C7	115	93.5364	14438.3	698.324	GAPDH
31	C7	116	93.8306	14540.5	728.19	GAPDH
31	C7	117	94.1248	14592.5	740.973	GAPDH
31	C7	118	94.4189	14437.7	746.358	GAPDH
31	C7	119	94.7131	14422.3	757.977	GAPDH
32	C8	1	60.0003	489965	12001.3	GAPDH
32	C8	2	60.2945	487120	12110.2	GAPDH
32	C8	3	60.5887	484666	12225	GAPDH
32	C8	4	60.8828	480866	12337.9	GAPDH
32	C8	5	61.177	477722	12445.5	GAPDH
32	C8	6	61.4712	473941	12546.8	GAPDH
32	C8	7	61.7654	470972	12639.9	GAPDH
32	C8	8	62.0595	466579	12720.8	GAPDH
32	C8	9	62.3537	462430	12784.9	GAPDH
32	C8	10	62.6479	458767	12829.5	GAPDH
32	C8	11	62.9421	454640	12854.3	GAPDH
32	C8	12	63.2362	450743	12861.2	GAPDH
32	C8	13	63.5304	446921	12853.5	GAPDH
32	C8	14	63.8246	442661	12835.8	GAPDH
32	C8	15	64.1188	438310	12813.7	GAPDH
32	C8	16	64.4129	435080	12792.3	GAPDH
32	C8	17	64.7071	431103	12774.2	GAPDH
32	C8	18	65.0013	426978	12758	GAPDH
32	C8	19	65.2955	423245	12738.9	GAPDH
32	C8	20	65.5896	418861	12709.9	GAPDH
32	C8	21	65.8838	415706	12664	GAPDH
32	C8	22	66.178	411227	12597.7	GAPDH
32	C8	23	66.4722	407930	12514	GAPDH
32	C8	24	66.7664	402742	12423.3	GAPDH
32	C8	25	67.0605	399691	12339.2	GAPDH
32	C8	26	67.3547	397173	12272.4	GAPDH
32	C8	27	67.6489	392464	12225.6	GAPDH
32	C8	28	67.9431	388797	12194.2	GAPDH
32	C8	29	68.2372	385748	12171.8	GAPDH
32	C8	30	68.5314	381036	12154.7	GAPDH
32	C8	31	68.8256	378010	12143.3	GAPDH
32	C8	32	69.1198	374240	12137.2	GAPDH
32	C8	33	69.4139	371121	12131.5	GAPDH
32	C8	34	69.7081	366993	12117	GAPDH
32	C8	35	70.0023	362663	12084.9	GAPDH
32	C8	36	70.2965	359651	12032.2	GAPDH
32	C8	37	70.5906	355570	11963.8	GAPDH
32	C8	38	70.8848	352087	11890.3	GAPDH
32	C8	39	71.179	348574	11822.1	GAPDH
32	C8	40	71.4732	345763	11766.6	GAPDH
32	C8	41	71.7673	341022	11726.6	GAPDH
32	C8	42	72.0615	337732	11701.2	GAPDH
32	C8	43	72.3557	335240	11684.9	GAPDH
32	C8	44	72.6499	331346	11668.2	GAPDH
32	C8	45	72.9441	327239	11642.6	GAPDH
32	C8	46	73.2382	323816	11600.3	GAPDH
32	C8	47	73.5324	321219	11540.2	GAPDH
32	C8	48	73.8266	316559	11469.5	GAPDH
32	C8	49	74.1208	313630	11399.1	GAPDH
32	C8	50	74.4149	310290	11337.7	GAPDH
32	C8	51	74.7091	307574	11287.5	GAPDH
32	C8	52	75.0033	303398	11244.3	GAPDH
32	C8	53	75.2975	300254	11203.1	GAPDH
32	C8	54	75.5916	296036	11163.5	GAPDH
32	C8	55	75.8858	293836	11129.3	GAPDH
32	C8	56	76.18	290296	11103.7	GAPDH
32	C8	57	76.4742	286711	11082.2	GAPDH
32	C8	58	76.7683	283872	11052.6	GAPDH
32	C8	59	77.0625	280161	11001.1	GAPDH
32	C8	60	77.3567	276236	10922	GAPDH
32	C8	61	77.6509	273697	10823.6	GAPDH
32	C8	62	77.9451	270916	10726.3	GAPDH
32	C8	63	78.2392	266852	10654.2	GAPDH
32	C8	64	78.5334	264578	10623.1	GAPDH
32	C8	65	78.8276	261643	10633.9	GAPDH
32	C8	66	79.1218	258173	10671.5	GAPDH
32	C8	67	79.4159	255176	10712.5	GAPDH
32	C8	68	79.7101	251521	10738.1	GAPDH
32	C8	69	80.0043	247905	10743.3	GAPDH
32	C8	70	80.2985	244712	10739.5	GAPDH
32	C8	71	80.5926	242091	10745.1	GAPDH
32	C8	72	80.8868	238681	10772.7	GAPDH
32	C8	73	81.181	235347	10821.7	GAPDH
32	C8	74	81.4752	231710	10880.5	GAPDH
32	C8	75	81.7693	228768	10937.3	GAPDH
32	C8	76	82.0635	224652	10989.9	GAPDH
32	C8	77	82.3577	222378	11047.9	GAPDH
32	C8	78	82.6519	218870	11126.7	GAPDH
32	C8	79	82.9461	216392	11238.4	GAPDH
32	C8	80	83.2402	212052	11388.3	GAPDH
32	C8	81	83.5344	208619	11579.5	GAPDH
32	C8	82	83.8286	205399	11804.5	GAPDH
32	C8	83	84.1228	202258	12093.3	GAPDH
32	C8	84	84.4169	198034	12541.3	GAPDH
32	C8	85	84.7111	194574	13304.8	GAPDH
32	C8	86	85.0053	190737	14646.8	GAPDH
32	C8	87	85.2995	186495	16938.7	GAPDH
32	C8	88	85.5936	182789	20595.4	GAPDH
32	C8	89	85.8878	176555	25919.4	GAPDH
32	C8	90	86.182	168528	32872.5	GAPDH
32	C8	91	86.4762	154810	40864.5	GAPDH
32	C8	92	86.7703	134069	48695	GAPDH
32	C8	93	87.0645	101329	54763.5	GAPDH
32	C8	94	87.3587	61533.2	57542.8	GAPDH
32	C8	95	87.6529	31570.5	56143.4	GAPDH
32	C8	96	87.9471	19352.1	50691.7	GAPDH
32	C8	97	88.2412	17014	42308.9	GAPDH
32	C8	98	88.5354	15832.5	32686.3	GAPDH
32	C8	99	88.8296	14953.6	23482.9	GAPDH
32	C8	100	89.1238	14216.2	15842.3	GAPDH
32	C8	101	89.4179	13765.2	9967.82	GAPDH
32	C8	102	89.7121	13906	5607.54	GAPDH
32	C8	103	90.0063	13504.2	2968.75	GAPDH
32	C8	104	90.3005	13814.1	1484.7	GAPDH
32	C8	105	90.5946	13045	691.514	GAPDH
32	C8	106	90.8888	13591.8	279.042	GAPDH
32	C8	107	91.183	13582.7	68.0938	GAPDH
32	C8	108	91.4772	13688.4	-36.6299	GAPDH
32	C8	109	91.7713	13605.7	-87.4629	GAPDH
32	C8	110	92.0655	13105.1	-117.262	GAPDH
32	C8	111	92.3597	13226.6	-147.3	GAPDH
32	C8	112	92.6539	13543.1	-187.761	GAPDH
32	C8	113	92.948	13374.7	-238.81	GAPDH
32	C8	114	93.2422	13933.3	-295.103	GAPDH
32	C8	115	93.5364	13032.5	-351.217	GAPDH
32	C8	116	93.8306	13784.9	-404.449	GAPDH
32	C8	117	94.1248	13894.4	-454.32	GAPDH
32	C8	118	94.4189	13961.1	-501.051	GAPDH
32	C8	119	94.7131	13783.5	-545.057	GAPDH
33	C9	1	60.0003	458115	10858.8	GAPDH
33	C9	2	60.2947	455874	10986.7	GAPDH
33	C9	3	60.5892	453771	11124.4	GAPDH
33	C9	4	60.8836	450787	11247.5	GAPDH
33	C9	5	61.178	446989	11335.9	GAPDH
33	C9	6	61.4725	444037	11383.1	GAPDH
33	C9	7	61.7669	440092	11399.8	GAPDH
33	C9	8	62.0613	436474	11410.4	GAPDH
33	C9	9	62.3558	433003	11440	GAPDH
33	C9	10	62.6502	430375	11502.2	GAPDH
33	C9	11	62.9446	426846	11591.4	GAPDH
33	C9	12	63.239	422973	11685.9	GAPDH
33	C9	13	63.5335	419323	11758.6	GAPDH
33	C9	14	63.8279	415394	11790.8	GAPDH
33	C9	15	64.1223	411301	11778.9	GAPDH
33	C9	16	64.4168	407688	11735.4	GAPDH
33	C9	17	64.7112	404436	11680	GAPDH
33	C9	18	65.0056	400754	11630.7	GAPDH
33	C9	19	65.3001	397223	11596.6	GAPDH
33	C9	20	65.5945	394027	11576.7	GAPDH
33	C9	21	65.8889	390078	11563.7	GAPDH
33	C9	22	66.1834	386632	11550.2	GAPDH
33	C9	23	66.4778	382938	11533.5	GAPDH
33	C9	24	66.7722	379181	11515.6	GAPDH
33	C9	25	67.0667	376130	11498.8	GAPDH
33	C9	26	67.3611	372419	11481.3	GAPDH
33	C9	27	67.6555	369970	11456	GAPDH
33	C9	28	67.9499	365059	11415.7	GAPDH
33	C9	29	68.2444	361794	11359.8	GAPDH
33	C9	30	68.5388	358025	11297.5	GAPDH
33	C9	31	68.8332	355652	11243.2	GAPDH
33	C9	32	69.1277	351903	11208.5	GAPDH
33	C9	33	69.4221	348187	11194.3	GAPDH
33	C9	34	69.7165	345771	11190.7	GAPDH
33	C9	35	70.011	341417	11181.9	GAPDH
33	C9	36	70.3054	338150	11154.8	GAPDH
33	C9	37	70.5998	334185	11105.3	GAPDH
33	C9	38	70.8943	331601	11039	GAPDH
33	C9	39	71.1887	327730	10967.6	GAPDH
33	C9	40	71.4831	325047	10903.6	GAPDH
33	C9	41	71.7775	321424	10857	GAPDH
33	C9	42	72.072	317765	10829.6	GAPDH
33	C9	43	72.3664	315464	10822.7	GAPDH
33	C9	44	72.6608	312402	10831.1	GAPDH
33	C9	45	72.9553	308094	10839.7	GAPDH
33	C9	46	73.2497	305634	10834.4	GAPDH
33	C9	47	73.5441	301467	10806.4	GAPDH
33	C9	48	73.8386	298963	10754.7	GAPDH
33	C9	49	74.133	295716	10683.6	GAPDH
33	C9	50	74.4274	292137	10599	GAPDH
33	C9	51	74.7219	289166	10507.8	GAPDH
33	C9	52	75.0163	285953	10417.3	GAPDH
33	C9	53	75.3107	282660	10335.4	GAPDH
33	C9	54	75.6052	280070	10268.1	GAPDH
33	C9	55	75.8996	276880	10217.3	GAPDH
33	C9	56	76.194	273337	10178.4	GAPDH
33	C9	57	76.4884	271273	10142.7	GAPDH
33	C9	58	76.7829	267275	10101	GAPDH
33	C9	59	77.0773	264453	10048.1	GAPDH
33	C9	60	77.3717	261709	9983.37	GAPDH
33	C9	61	77.6662	258814	9910.72	GAPDH
33	C9	62	77.9606	255992	9836.14	GAPDH
33	C9	63	78.255	252806	9767.88	GAPDH
33	C9	64	78.5495	249657	9716.16	GAPDH
33	C9	65	78.8439	247543	9690.68	GAPDH
33	C9	66	79.1383	244354	9695.82	GAPDH
33	C9	67	79.4328	242105	9726.55	GAPDH
33	C9	68	79.7272	238641	9770.02	GAPDH
33	C9	69	80.0216	235333	9813.18	GAPDH
33	C9	70	80.3161	232363	9851.37	GAPDH
33	C9	71	80.6105	228952	9890.06	GAPDH
33	C9	72	80.9049	227173	9938.14	GAPDH
33	C9	73	81.1993	223771	9998.15	GAPDH
33	C9	74	81.4938	220136	10062.9	GAPDH
33	C9	75	81.7882	216948	10121.8	GAPDH
33	C9	76	82.0826	214246	10172	GAPDH
33	C9	77	82.3771	210858	10224.6	GAPDH
33	C9	78	82.6715	208900	10300.6	GAPDH
33	C9	79	82.9659	205080	10420.2	GAPDH
33	C9	80	83.2604	202765	10595	GAPDH
33	C9	81	83.5548	198948	10830.1	GAPDH
33	C9	82	83.8492	195605	11068.2	GAPDH
33	C9	83	84.1437	192150	11395.3	GAPDH
33	C9	84	84.4381	189472	11900.3	GAPDH
33	C9	85	84.7325	185232	12752	GAPDH
33	C9	86	85.027	181669	14221.8	GAPDH
33	C9	87	85.3214	178034	16669.8	GAPDH
33	C9	88	85.6158	173887	20460.2	GAPDH
33	C9	89	85.9102	167316	25792.5	GAPDH
33	C9	90	86.2047	157752	32481.9	GAPDH
33	C9	91	86.4991	140456	39795.2	GAPDH
33	C9	92	86.7935	113891	46474.4	GAPDH
33	C9	93	87.088	77324.5	51026.7	GAPDH
33	C9	94	87.3824	39157.4	52219.9	GAPDH
33	C9	95	87.6768	20267.8	49568.5	GAPDH
33	C9	96	87.9713	15075.5	43554.8	GAPDH
33	C9	97	88.2657	13773.3	35452.4	GAPDH
33	C9	98	88.5601	12029.9	26842.2	GAPDH
33	C9	99	88.8546	11725.6	19076.9	GAPDH
33	C9	100	89.149	11451.1	12942.5	GAPDH
33	C9	101	89.4434	10764.1	7941.6	GAPDH
33	C9	102	89.7379	10588	4338.73	GAPDH
33	C9	103	90.0323	10373	2220.52	GAPDH
33	C9	104	90.3267	11049.9	1052.72	GAPDH
33	C9	105	90.6212	10350.4	437.731	GAPDH
33	C9	106	90.9156	10592.3	125.886	GAPDH
33	C9	107	91.21	10672.3	-23.0039	GAPDH
33	C9	108	91.5044	10595.2	-83.7363	GAPDH
33	C9	109	91.7989	10105.1	-96.4932	GAPDH
33	C9	110	92.0933	10273.4	-83.9844	GAPDH
33	C9	111	92.3877	10959.4	-61.1025	GAPDH
33	C9	112	92.6822	9855.04	-40.9141	GAPDH
33	C9	113	92.9766	9947.26	-36.7607	GAPDH
33	C9	114	93.271	9924.23	-59.2637	GAPDH
33	C9	115	93.5655	9413.43	-110.389	GAPDH
33	C9	116	93.8599	10272.2	-180.052	GAPDH
33	C9	117	94.1543	10377.1	-249.692	GAPDH
33	C9	118	94.4488	9716.3	-301.653	GAPDH
33	C9	119	94.7432	10307.2	-328.083	GAPDH
34	C10	1	60.0003	680532	13661	COL1A1
34	C10	2	60.2947	677727	13822.7	COL1A1
34	C10	3	60.5892	674821	13988.9	COL1A1
34	C10	4	60.8836	670557	14121.8	COL1A1
34	C10	5	61.178	667069	14194.7	COL1A1
34	C10	6	61.4725	661701	14204	COL1A1
34	C10	7	61.7669	657927	14169	COL1A1
34	C10	8	62.0613	653660	14121.5	COL1A1
34	C10	9	62.3558	649230	14090.9	COL1A1
34	C10	10	62.6502	645986	14093.4	COL1A1
34	C10	11	62.9446	640892	14128.6	COL1A1
34	C10	12	63.239	637186	14184.8	COL1A1
34	C10	13	63.5335	631954	14244.6	COL1A1
34	C10	14	63.8279	628023	14291.5	COL1A1
34	C10	15	64.1223	624230	14312.1	COL1A1
34	C10	16	64.4168	618717	14298.7	COL1A1
34	C10	17	64.7112	615251	14252.2	COL1A1
34	C10	18	65.0056	609794	14183.8	COL1A1
34	C10	19	65.3001	606414	14111.8	COL1A1
34	C10	20	65.5945	601743	14055.5	COL1A1
34	C10	21	65.8889	597895	14026.1	COL1A1
34	C10	22	66.1834	593610	14022.4	COL1A1
34	C10	23	66.4778	589452	14030.9	COL1A1
34	C10	24	66.7722	585239	14033.8	COL1A1
34	C10	25	67.0667	580547	14016.5	COL1A1
34	C10	26	67.3611	576558	13974.3	COL1A1
34	C10	27	67.6555	572321	13913.1	COL1A1
34	C10	28	67.9499	567783	13845.3	COL1A1
34	C10	29	68.2444	564537	13782	COL1A1
34	C10	30	68.5388	559665	13728.4	COL1A1
34	C10	31	68.8332	556060	13680.8	COL1A1
34	C10	32	69.1277	551772	13630.5	COL1A1
34	C10	33	69.4221	547797	13568.6	COL1A1
34	C10	34	69.7165	543052	13491.4	COL1A1
34	C10	35	70.011	539192	13400.6	COL1A1
34	C10	36	70.3054	535449	13301.5	COL1A1
34	C10	37	70.5998	531684	13199.8	COL1A1
34	C10	38	70.8943	527083	13101.6	COL1A1
34	C10	39	71.1887	523500	13015.1	COL1A1
34	C10	40	71.4831	519260	12950.2	COL1A1
34	C10	41	71.7775	515673	12915.4	COL1A1
34	C10	42	72.072	512503	12917.5	COL1A1
34	C10	43	72.3664	508386	12943.2	COL1A1
34	C10	44	72.6608	504476	12968.3	COL1A1
34	C10	45	72.9553	500235	12971.9	COL1A1
34	C10	46	73.2497	495554	12944.5	COL1A1
34	C10	47	73.5441	492685	12887.4	COL1A1
34	C10	48	73.8386	489509	12813.4	COL1A1
34	C10	49	74.133	484769	12736.2	COL1A1
34	C10	50	74.4274	480168	12666.8	COL1A1
34	C10	51	74.7219	477702	12614.2	COL1A1
34	C10	52	75.0163	474089	12582.6	COL1A1
34	C10	53	75.3107	469441	12569.4	COL1A1
34	C10	54	75.6052	466237	12561.7	COL1A1
34	C10	55	75.8996	462602	12538.9	COL1A1
34	C10	56	76.194	457962	12479.2	COL1A1
34	C10	57	76.4884	454814	12369.8	COL1A1
34	C10	58	76.7829	450825	12214.4	COL1A1
34	C10	59	77.0773	446987	12034.3	COL1A1
34	C10	60	77.3717	443740	11861.8	COL1A1
34	C10	61	77.6662	440915	11727.4	COL1A1
34	C10	62	77.9606	437567	11648.1	COL1A1
34	C10	63	78.255	434126	11622.1	COL1A1
34	C10	64	78.5495	430499	11633.8	COL1A1
34	C10	65	78.8439	426496	11662.4	COL1A1
34	C10	66	79.1383	423494	11690.2	COL1A1
34	C10	67	79.4328	420854	11704.9	COL1A1
34	C10	68	79.7272	416293	11700.4	COL1A1
34	C10	69	80.0216	412531	11677.1	COL1A1
34	C10	70	80.3161	408945	11644	COL1A1
34	C10	71	80.6105	406377	11617.9	COL1A1
34	C10	72	80.9049	401977	11617.9	COL1A1
34	C10	73	81.1993	398797	11658.7	COL1A1
34	C10	74	81.4938	395355	11744.7	COL1A1
34	C10	75	81.7882	392032	11870.1	COL1A1
34	C10	76	82.0826	388488	12024.2	COL1A1
34	C10	77	82.3771	384130	12197.9	COL1A1
34	C10	78	82.6715	381403	12392	COL1A1
34	C10	79	82.9659	377191	12619.3	COL1A1
34	C10	80	83.2604	373587	12902.6	COL1A1
34	C10	81	83.5548	369721	13236	COL1A1
34	C10	82	83.8492	366551	13657.5	COL1A1
34	C10	83	84.1437	361925	14196.1	COL1A1
34	C10	84	84.4381	357272	14892.6	COL1A1
34	C10	85	84.7325	352623	15832.3	COL1A1
34	C10	86	85.027	347787	17166.7	COL1A1
34	C10	87	85.3214	343529	19110.4	COL1A1
34	C10	88	85.6158	337080	21889.9	COL1A1
34	C10	89	85.9102	329584	25639.8	COL1A1
34	C10	90	86.2047	320044	30270.3	COL1A1
34	C10	91	86.4991	306556	35359.6	COL1A1
34	C10	92	86.7935	290454	40141.5	COL1A1
34	C10	93	87.088	269632	43636.4	COL1A1
34	C10	94	87.3824	244776	44922.7	COL1A1
34	C10	95	87.6768	224142	43457.9	COL1A1
34	C10	96	87.9713	213665	39308.5	COL1A1
34	C10	97	88.2657	211286	33164.3	COL1A1
34	C10	98	88.5601	210143	26111	COL1A1
34	C10	99	88.8546	208957	19268.4	COL1A1
34	C10	100	89.149	207936	13466.8	COL1A1
34	C10	101	89.4434	207800	8643.65	COL1A1
34	C10	102	89.7379	207642	5338.77	COL1A1
34	C10	103	90.0323	206739	3317.64	COL1A1
34	C10	104	90.3267	206778	2200.97	COL1A1
34	C10	105	90.6212	205787	1651.88	COL1A1
34	C10	106	90.9156	205754	1428.04	COL1A1
34	C10	107	91.21	205148	1378.96	COL1A1
34	C10	108	91.5044	204850	1419.2	COL1A1
34	C10	109	91.7989	203946	1499.74	COL1A1
34	C10	110	92.0933	202914	1587.78	COL1A1
34	C10	111	92.3877	203335	1657.15	COL1A1
34	C10	112	92.6822	201340	1686	COL1A1
34	C10	113	92.9766	201822	1658.93	COL1A1
34	C10	114	93.271	200156	1571.44	COL1A1
34	C10	115	93.5655	200137	1434.47	COL1A1
34	C10	116	93.8599	199971	1275.67	COL1A1
34	C10	117	94.1543	199755	1132.96	COL1A1
34	C10	118	94.4488	200074	1040.74	COL1A1
34	C10	119	94.7432	200035	1015.21	COL1A1
35	C11	1	60.0004	442547	11254	COL1A1
35	C11	2	60.295	441488	11457.5	COL1A1
35	C11	3	60.5896	437975	11665.3	COL1A1
35	C11	4	60.8841	434745	11858.8	COL1A1
35	C11	5	61.1787	431485	12014.3	COL1A1
35	C11	6	61.4733	427664	12119.2	COL1A1
35	C11	7	61.7679	424377	12180	COL1A1
35	C11	8	62.0625	419475	12220.9	COL1A1
35	C11	9	62.3571	416278	12274.1	COL1A1
35	C11	10	62.6516	412850	12362.7	COL1A1
35	C11	11	62.9462	408987	12488.5	COL1A1
35	C11	12	63.2408	405968	12628.2	COL1A1
35	C11	13	63.5354	401592	12746.4	COL1A1
35	C11	14	63.83	396375	12814.2	COL1A1
35	C11	15	64.1246	392973	12824	COL1A1
35	C11	16	64.4191	388301	12790.1	COL1A1
35	C11	17	64.7137	384989	12736.4	COL1A1
35	C11	18	65.0083	381642	12682.1	COL1A1
35	C11	19	65.3029	377465	12634.4	COL1A1
35	C11	20	65.5975	373231	12592.9	COL1A1
35	C11	21	65.8921	369104	12557.1	COL1A1
35	C11	22	66.1866	365701	12530.6	COL1A1
35	C11	23	66.4812	361501	12518.6	COL1A1
35	C11	24	66.7758	358585	12520.4	COL1A1
35	C11	25	67.0704	354040	12526.4	COL1A1
35	C11	26	67.365	349940	12521.9	COL1A1
35	C11	27	67.6596	347394	12495.8	COL1A1
35	C11	28	67.9541	341663	12448.1	COL1A1
35	C11	29	68.2487	338128	12390.5	COL1A1
35	C11	30	68.5433	335337	12335.7	COL1A1
35	C11	31	68.8379	331458	12287.3	COL1A1
35	C11	32	69.1325	328144	12234	COL1A1
35	C11	33	69.4271	323875	12158.2	COL1A1
35	C11	34	69.7216	318883	12050.6	COL1A1
35	C11	35	70.0162	315926	11921	COL1A1
35	C11	36	70.3108	312843	11795.4	COL1A1
35	C11	37	70.6054	308671	11701.2	COL1A1
35	C11	38	70.9	305786	11651.5	COL1A1
35	C11	39	71.1946	302404	11637.6	COL1A1
35	C11	40	71.4891	298977	11635.3	COL1A1
35	C11	41	71.7837	293868	11619.9	COL1A1
35	C11	42	72.0783	291201	11578.3	COL1A1
35	C11	43	72.3729	287708	11514.4	COL1A1
35	C11	44	72.6675	284107	11439	COL1A1
35	C11	45	72.9621	280800	11371	COL1A1
35	C11	46	73.2566	277224	11321.5	COL1A1
35	C11	47	73.5512	274320	11288.9	COL1A1
35	C11	48	73.8458	270459	11263.9	COL1A1
35	C11	49	74.1404	266717	11234.1	COL1A1
35	C11	50	74.435	263542	11188.2	COL1A1
35	C11	51	74.7296	260659	11118.1	COL1A1
[truncated: 3,757 more rows]

## Sheet: Melt Curve Result
Block Type	96-Well 0.2-mL Block
Calibration Background is expired	No
Calibration Background performed on	12-13-2022
Calibration Pure Dye ABY is expired	No
Calibration Pure Dye ABY performed on	12-13-2022
Calibration Pure Dye CY5 is expired	No
Calibration Pure Dye CY5 performed on	12-13-2022
Calibration Pure Dye FAM is expired	No
Calibration Pure Dye FAM performed on	12-13-2022
Calibration Pure Dye JUN is expired	No
Calibration Pure Dye JUN performed on	12-13-2022
Calibration Pure Dye MUSTANG PURPLE is expired	No
Calibration Pure Dye MUSTANG PURPLE performed on	12-13-2022
Calibration Pure Dye NED is expired	No
Calibration Pure Dye NED performed on	12-13-2022
Calibration Pure Dye ROX is expired	No
Calibration Pure Dye ROX performed on	12-13-2022
Calibration Pure Dye SYBR is expired	No
Calibration Pure Dye SYBR performed on	12-13-2022
Calibration Pure Dye TAMRA is expired	No
Calibration Pure Dye TAMRA performed on	12-13-2022
Calibration Pure Dye VIC is expired	No
Calibration Pure Dye VIC performed on	12-13-2022
Calibration ROI is expired	No
Calibration ROI performed on	12-13-2022
Calibration Uniformity is expired	No
Calibration Uniformity performed on	12-13-2022
Chemistry	SYBR_GREEN
Date Created	2023-06-23 16:49:06 PM CST
Experiment Barcode
Experiment File Name	D:\WSF\2023-06-23_wsf.eds
Experiment Name	2023-06-23_wsf
Experiment Run End Time	2023-06-23 16:47:57 PM CST
Experiment Type	Standard Curve
Instrument Name	272529144
Instrument Serial Number	272529144
Instrument Type	QuantStudio™ 5 System
Passive Reference	ROX
Post-read Stage/Step
Pre-read Stage/Step
Quantification Cycle Method	Ct
Signal Smoothing On	true
Stage where Melt Analysis is performed	Stage3
Stage/ Cycle where Ct Analysis is performed	Stage2, Step2
Well	Well Position	Sample	Target Name	Tm	Melt Peak Height
7	A7	siNC	GAPDH	87.5058	53212.7
8	A8	siNC	GAPDH	87.6529	55739.3
9	A9	siNC	GAPDH	87.5296	51161.5
10	A10	siNC	COL1A1	87.5296	46884.7
11	A11	siNC	COL1A1	87.8385	47780.7
12	A12	siNC	COL1A1	87.8385	46195.7
19	B7	siNC-T	GAPDH	87.3587	56589.8
20	B8	siNC-T	GAPDH	87.5058	53401.8
21	B9	siNC-T	GAPDH	87.3824	49303.5
22	B10	siNC-T	COL1A1	87.5296	50232.1
23	B11	siNC-T	COL1A1	87.6912	52346.5
24	B12	siNC-T	COL1A1	87.6912	44952
31	C7	siCALD	GAPDH	87.3587	53777.9
32	C8	siCALD	GAPDH	87.3587	57542.8
33	C9	siCALD	GAPDH	87.3824	52219.9
34	C10	siCALD	COL1A1	87.3824	44922.7
35	C11	siCALD	COL1A1	87.5439	43667.4
36	C12	siCALD	COL1A1	87.5439	45309.8
43	D7	siCALD-T	GAPDH	87.3587	47851.7
44	D8	siCALD-T	GAPDH	87.3587	52925.1
45	D9	siCALD-T	GAPDH	87.2352	47351.7
46	D10	siCALD-T	COL1A1	87.2352	44806.4
47	D11	siCALD-T	COL1A1	87.3966	40871.7
48	D12	siCALD-T	COL1A1	87.3966	39843.9
55	E7	siCDH2	GAPDH	87.3587	53911.1
56	E8	siCDH2	GAPDH	87.5058	55427.1
57	E9	siCDH2	GAPDH	87.2352	49044.1
58	E10	siCDH2	COL1A1	87.3824	44548.1
59	E11	siCDH2	COL1A1	87.2493	45022.9
60	E12	siCDH2	COL1A1	87.3966	42495.4
67	F7	siCDH2-T	GAPDH	87.5058	50861.1
68	F8	siCDH2-T	GAPDH	87.5058	50023.9
69	F9	siCDH2-T	GAPDH	87.2352	47017.8
70	F10	siCDH2-T	COL1A1	87.2352	41102
71	F11	siCDH2-T	COL1A1	87.2493	43114.7
72	F12	siCDH2-T	COL1A1	87.2493	50193.4
79	G7	siPOSTN	GAPDH	87.6529	52308.6
80	G8	siPOSTN	GAPDH	87.6529	54001
81	G9	siPOSTN	GAPDH	87.3824	55094.6
82	G10	siPOSTN	COL1A1	87.3824	43337.1
83	G11	siPOSTN	COL1A1	87.2493	47125.4
84	G12	siPOSTN	COL1A1	87.2493	43638.5
91	H7	siPOSTN-T	GAPDH	87.6529	49897
92	H8	siPOSTN-T	GAPDH	87.6529	49333.2
93	H9	siPOSTN-T	GAPDH	87.3824	51480.5
94	H10	siPOSTN-T	COL1A1	87.3824	45844.9
95	H11	siPOSTN-T	COL1A1	87.2493	43533.9
96	H12	siPOSTN-T	COL1A1	87.2493	46649.5
