# Supplementary material for: The gene expression of CALD1, CDH2, and POSTN in fibroblast are related to idiopathic pulmonary fibrosis
Source: Front Immunol. 2024 Feb 2;15:1275064. doi: 10.3389/fimmu.2024.1275064 (PMC10869495; doi:10.3389/fimmu.2024.1275064)
Supplement: Supplementary file 6 [file DataSheet_2.zip › Fibroblast-tgf/2022-05-25 FT.xlsx]

## Sheet: Sample Setup
Block Type	96-Well Block (0.2mL)
Calibration Background is expired	Yes
Calibration Background performed on	02-17-2016
Calibration Normalization FAM-ROX is expired	Yes
Calibration Normalization FAM-ROX performed on	02-17-2016
Calibration Normalization VIC-ROX is expired	Yes
Calibration Normalization VIC-ROX performed on	02-17-2016
Calibration Pure Dye FAM is expired	Yes
Calibration Pure Dye FAM performed on	02-17-2016
Calibration Pure Dye NED is expired	Yes
Calibration Pure Dye NED performed on	02-17-2016
Calibration Pure Dye ROX is expired	Yes
Calibration Pure Dye ROX performed on	02-17-2016
Calibration Pure Dye SYBR is expired	Yes
Calibration Pure Dye SYBR performed on	02-17-2016
Calibration Pure Dye TAMRA is expired	Yes
Calibration Pure Dye TAMRA performed on	02-17-2016
Calibration Pure Dye VIC is expired	Yes
Calibration Pure Dye VIC performed on	02-17-2016
Calibration ROI is expired	Yes
Calibration ROI performed on	02-17-2016
Calibration Uniformity is expired	Yes
Calibration Uniformity performed on	02-17-2016
Chemistry	SYBR_GREEN
Date Created	2022-05-26 02:00:05 AM CST
Date Modified	2022-05-26 03:17:41 AM CST
Experiment File Name	C:\Applied Biosystems\QuantStudio Real-Time PCR Software\User Files\Experiments\2022-05-26 WSF-LAST.eds
Experiment Name	2022-05-26 WSF-LAST
Experiment Run Start Time	2022-05-25 22:47:10 PM CST
Experiment Run Stop Time	2022-05-26 00:02:12 AM CST
Experiment Type	Standard Curve
Instrument Name	278861160
Instrument Serial Number	278861160
Instrument Type	QuantStudio(TM) 6 Flex System
Passive Reference	ROX
Quantification Cycle Method	Ct
Signal Smoothing On	true
Stage/ Cycle where Analysis is performed	Stage 2, Step 2
Well	Well Position	Sample Name	Sample Color	Biogroup Name	Biogroup Color	Target Name	Target Color	Task	Reporter	Quencher	Quantity	Comments
1	A1	F1	RGB(176,23,31)			GAPDH	RGB(176,23,31)	UNKNOWN	SYBR	None
2	A2	F1	RGB(176,23,31)			GAPDH	RGB(176,23,31)	UNKNOWN	SYBR	None
3	A3	F2	RGB(0,0,255)			GAPDH	RGB(176,23,31)	UNKNOWN	SYBR	None
4	A4	F2	RGB(0,0,255)			GAPDH	RGB(176,23,31)	UNKNOWN	SYBR	None
5	A5	F3	RGB(0,139,69)			GAPDH	RGB(176,23,31)	UNKNOWN	SYBR	None
6	A6	F3	RGB(0,139,69)			GAPDH	RGB(176,23,31)	UNKNOWN	SYBR	None
7	A7	T1	RGB(255,127,0)			GAPDH	RGB(176,23,31)	UNKNOWN	SYBR	None
8	A8	T1	RGB(255,127,0)			GAPDH	RGB(176,23,31)	UNKNOWN	SYBR	None
9	A9	T2	RGB(139,137,112)			GAPDH	RGB(176,23,31)	UNKNOWN	SYBR	None
10	A10	T2	RGB(139,137,112)			GAPDH	RGB(176,23,31)	UNKNOWN	SYBR	None
11	A11	T3	RGB(238,121,66)			GAPDH	RGB(176,23,31)	UNKNOWN	SYBR	None
12	A12	T3	RGB(238,121,66)			GAPDH	RGB(176,23,31)	UNKNOWN	SYBR	None
13	B1	F1	RGB(176,23,31)			GAPDH	RGB(176,23,31)	UNKNOWN	SYBR	None
14	B2	F1	RGB(176,23,31)			GAPDH	RGB(176,23,31)	UNKNOWN	SYBR	None
15	B3	F2	RGB(0,0,255)			GAPDH	RGB(176,23,31)	UNKNOWN	SYBR	None
16	B4	F2	RGB(0,0,255)			GAPDH	RGB(176,23,31)	UNKNOWN	SYBR	None
17	B5	F3	RGB(0,139,69)			GAPDH	RGB(176,23,31)	UNKNOWN	SYBR	None
18	B6	F3	RGB(0,139,69)			GAPDH	RGB(176,23,31)	UNKNOWN	SYBR	None
19	B7	T1	RGB(255,127,0)			GAPDH	RGB(176,23,31)	UNKNOWN	SYBR	None
20	B8	T1	RGB(255,127,0)			GAPDH	RGB(176,23,31)	UNKNOWN	SYBR	None
21	B9	T2	RGB(139,137,112)			GAPDH	RGB(176,23,31)	UNKNOWN	SYBR	None
22	B10	T2	RGB(139,137,112)			GAPDH	RGB(176,23,31)	UNKNOWN	SYBR	None
23	B11	T3	RGB(238,121,66)			GAPDH	RGB(176,23,31)	UNKNOWN	SYBR	None
24	B12	T3	RGB(238,121,66)			GAPDH	RGB(176,23,31)	UNKNOWN	SYBR	None
25	C1	F1	RGB(176,23,31)			CALD	RGB(0,0,255)	UNKNOWN	SYBR	None
26	C2	F1	RGB(176,23,31)			CALD	RGB(0,0,255)	UNKNOWN	SYBR	None
27	C3	F2	RGB(0,0,255)			CALD	RGB(0,0,255)	UNKNOWN	SYBR	None
28	C4	F2	RGB(0,0,255)			CALD	RGB(0,0,255)	UNKNOWN	SYBR	None
29	C5	F3	RGB(0,139,69)			CALD	RGB(0,0,255)	UNKNOWN	SYBR	None
30	C6	F3	RGB(0,139,69)			CALD	RGB(0,0,255)	UNKNOWN	SYBR	None
31	C7	T1	RGB(255,127,0)			CALD	RGB(0,0,255)	UNKNOWN	SYBR	None
32	C8	T1	RGB(255,127,0)			CALD	RGB(0,0,255)	UNKNOWN	SYBR	None
33	C9	T2	RGB(139,137,112)			CALD	RGB(0,0,255)	UNKNOWN	SYBR	None
34	C10	T2	RGB(139,137,112)			CALD	RGB(0,0,255)	UNKNOWN	SYBR	None
35	C11	T3	RGB(238,121,66)			CALD	RGB(0,0,255)	UNKNOWN	SYBR	None
36	C12	T3	RGB(238,121,66)			CALD	RGB(0,0,255)	UNKNOWN	SYBR	None
37	D1	F1	RGB(176,23,31)			CALD	RGB(0,0,255)	UNKNOWN	SYBR	None
38	D2	F1	RGB(176,23,31)			CALD	RGB(0,0,255)	UNKNOWN	SYBR	None
39	D3	F2	RGB(0,0,255)			CALD	RGB(0,0,255)	UNKNOWN	SYBR	None
40	D4	F2	RGB(0,0,255)			CALD	RGB(0,0,255)	UNKNOWN	SYBR	None
41	D5	F3	RGB(0,139,69)			CALD	RGB(0,0,255)	UNKNOWN	SYBR	None
42	D6	F3	RGB(0,139,69)			CALD	RGB(0,0,255)	UNKNOWN	SYBR	None
43	D7	T1	RGB(255,127,0)			CALD	RGB(0,0,255)	UNKNOWN	SYBR	None
44	D8	T1	RGB(255,127,0)			CALD	RGB(0,0,255)	UNKNOWN	SYBR	None
45	D9	T2	RGB(139,137,112)			CALD	RGB(0,0,255)	UNKNOWN	SYBR	None
46	D10	T2	RGB(139,137,112)			CALD	RGB(0,0,255)	UNKNOWN	SYBR	None
47	D11	T3	RGB(238,121,66)			CALD	RGB(0,0,255)	UNKNOWN	SYBR	None
48	D12	T3	RGB(238,121,66)			CALD	RGB(0,0,255)	UNKNOWN	SYBR	None
49	E1	F1	RGB(176,23,31)			CDH2	RGB(0,139,69)	UNKNOWN	SYBR	None
50	E2	F1	RGB(176,23,31)			CDH2	RGB(0,139,69)	UNKNOWN	SYBR	None
51	E3	F2	RGB(0,0,255)			CDH2	RGB(0,139,69)	UNKNOWN	SYBR	None
52	E4	F2	RGB(0,0,255)			CDH2	RGB(0,139,69)	UNKNOWN	SYBR	None
53	E5	F3	RGB(0,139,69)			CDH2	RGB(0,139,69)	UNKNOWN	SYBR	None
54	E6	F3	RGB(0,139,69)			CDH2	RGB(0,139,69)	UNKNOWN	SYBR	None
55	E7	T1	RGB(255,127,0)			CDH2	RGB(0,139,69)	UNKNOWN	SYBR	None
56	E8	T1	RGB(255,127,0)			CDH2	RGB(0,139,69)	UNKNOWN	SYBR	None
57	E9	T2	RGB(139,137,112)			CDH2	RGB(0,139,69)	UNKNOWN	SYBR	None
58	E10	T2	RGB(139,137,112)			CDH2	RGB(0,139,69)	UNKNOWN	SYBR	None
59	E11	T3	RGB(238,121,66)			CDH2	RGB(0,139,69)	UNKNOWN	SYBR	None
60	E12	T3	RGB(238,121,66)			CDH2	RGB(0,139,69)	UNKNOWN	SYBR	None
61	F1	F1	RGB(176,23,31)			CDH2	RGB(0,139,69)	UNKNOWN	SYBR	None
62	F2	F1	RGB(176,23,31)			CDH2	RGB(0,139,69)	UNKNOWN	SYBR	None
63	F3	F2	RGB(0,0,255)			CDH2	RGB(0,139,69)	UNKNOWN	SYBR	None
64	F4	F2	RGB(0,0,255)			CDH2	RGB(0,139,69)	UNKNOWN	SYBR	None
65	F5	F3	RGB(0,139,69)			CDH2	RGB(0,139,69)	UNKNOWN	SYBR	None
66	F6	F3	RGB(0,139,69)			CDH2	RGB(0,139,69)	UNKNOWN	SYBR	None
67	F7	T1	RGB(255,127,0)			CDH2	RGB(0,139,69)	UNKNOWN	SYBR	None
68	F8	T1	RGB(255,127,0)			CDH2	RGB(0,139,69)	UNKNOWN	SYBR	None
69	F9	T2	RGB(139,137,112)			CDH2	RGB(0,139,69)	UNKNOWN	SYBR	None
70	F10	T2	RGB(139,137,112)			CDH2	RGB(0,139,69)	UNKNOWN	SYBR	None
71	F11	T3	RGB(238,121,66)			CDH2	RGB(0,139,69)	UNKNOWN	SYBR	None
72	F12	T3	RGB(238,121,66)			CDH2	RGB(0,139,69)	UNKNOWN	SYBR	None
73	G1	F1	RGB(176,23,31)			POSTN	RGB(238,238,0)	UNKNOWN	SYBR	None
74	G2	F1	RGB(176,23,31)			POSTN	RGB(238,238,0)	UNKNOWN	SYBR	None
75	G3	F2	RGB(0,0,255)			POSTN	RGB(238,238,0)	UNKNOWN	SYBR	None
76	G4	F2	RGB(0,0,255)			POSTN	RGB(238,238,0)	UNKNOWN	SYBR	None
77	G5	F3	RGB(0,139,69)			POSTN	RGB(238,238,0)	UNKNOWN	SYBR	None
78	G6	F3	RGB(0,139,69)			POSTN	RGB(238,238,0)	UNKNOWN	SYBR	None
79	G7	T1	RGB(255,127,0)			POSTN	RGB(238,238,0)	UNKNOWN	SYBR	None
80	G8	T1	RGB(255,127,0)			POSTN	RGB(238,238,0)	UNKNOWN	SYBR	None
81	G9	T2	RGB(139,137,112)			POSTN	RGB(238,238,0)	UNKNOWN	SYBR	None
82	G10	T2	RGB(139,137,112)			POSTN	RGB(238,238,0)	UNKNOWN	SYBR	None
83	G11	T3	RGB(238,121,66)			POSTN	RGB(238,238,0)	UNKNOWN	SYBR	None
84	G12	T3	RGB(238,121,66)			POSTN	RGB(238,238,0)	UNKNOWN	SYBR	None
85	H1	F1	RGB(176,23,31)			POSTN	RGB(238,238,0)	UNKNOWN	SYBR	None
86	H2	F1	RGB(176,23,31)			POSTN	RGB(238,238,0)	UNKNOWN	SYBR	None
87	H3	F2	RGB(0,0,255)			POSTN	RGB(238,238,0)	UNKNOWN	SYBR	None
88	H4	F2	RGB(0,0,255)			POSTN	RGB(238,238,0)	UNKNOWN	SYBR	None
89	H5	F3	RGB(0,139,69)			POSTN	RGB(238,238,0)	UNKNOWN	SYBR	None
90	H6	F3	RGB(0,139,69)			POSTN	RGB(238,238,0)	UNKNOWN	SYBR	None
91	H7	T1	RGB(255,127,0)			POSTN	RGB(238,238,0)	UNKNOWN	SYBR	None
92	H8	T1	RGB(255,127,0)			POSTN	RGB(238,238,0)	UNKNOWN	SYBR	None
93	H9	T2	RGB(139,137,112)			POSTN	RGB(238,238,0)	UNKNOWN	SYBR	None
94	H10	T2	RGB(139,137,112)			POSTN	RGB(238,238,0)	UNKNOWN	SYBR	None
95	H11	T3	RGB(238,121,66)			POSTN	RGB(238,238,0)	UNKNOWN	SYBR	None
96	H12	T3	RGB(238,121,66)			POSTN	RGB(238,238,0)	UNKNOWN	SYBR	None

## Sheet: Amplification Data
Block Type	96-Well Block (0.2mL)
Calibration Background is expired	Yes
Calibration Background performed on	02-17-2016
Calibration Normalization FAM-ROX is expired	Yes
Calibration Normalization FAM-ROX performed on	02-17-2016
Calibration Normalization VIC-ROX is expired	Yes
Calibration Normalization VIC-ROX performed on	02-17-2016
Calibration Pure Dye FAM is expired	Yes
Calibration Pure Dye FAM performed on	02-17-2016
Calibration Pure Dye NED is expired	Yes
Calibration Pure Dye NED performed on	02-17-2016
Calibration Pure Dye ROX is expired	Yes
Calibration Pure Dye ROX performed on	02-17-2016
Calibration Pure Dye SYBR is expired	Yes
Calibration Pure Dye SYBR performed on	02-17-2016
Calibration Pure Dye TAMRA is expired	Yes
Calibration Pure Dye TAMRA performed on	02-17-2016
Calibration Pure Dye VIC is expired	Yes
Calibration Pure Dye VIC performed on	02-17-2016
Calibration ROI is expired	Yes
Calibration ROI performed on	02-17-2016
Calibration Uniformity is expired	Yes
Calibration Uniformity performed on	02-17-2016
Chemistry	SYBR_GREEN
Date Created	2022-05-26 02:00:05 AM CST
Date Modified	2022-05-26 03:17:41 AM CST
Experiment File Name	C:\Applied Biosystems\QuantStudio Real-Time PCR Software\User Files\Experiments\2022-05-26 WSF-LAST.eds
Experiment Name	2022-05-26 WSF-LAST
Experiment Run Start Time	2022-05-25 22:47:10 PM CST
Experiment Run Stop Time	2022-05-26 00:02:12 AM CST
Experiment Type	Standard Curve
Instrument Name	278861160
Instrument Serial Number	278861160
Instrument Type	QuantStudio(TM) 6 Flex System
Passive Reference	ROX
Quantification Cycle Method	Ct
Signal Smoothing On	true
Stage/ Cycle where Analysis is performed	Stage 2, Step 2
Well	Cycle	Target Name	Rn	Delta Rn
1	1	GAPDH	-0.244985	0.00299898
1	2	GAPDH	-0.246193	0.000219465
1	3	GAPDH	-0.245251	-0.000409546
1	4	GAPDH	-0.239442	0.00382912
1	5	GAPDH	-0.239857	0.00184234
1	6	GAPDH	-0.240484	-0.000355404
1	7	GAPDH	-0.239782	-0.00122474
1	8	GAPDH	-0.239541	-0.00255446
1	9	GAPDH	-0.235531	-0.000115669
1	10	GAPDH	-0.237187	-0.00334303
1	11	GAPDH	-0.236192	-0.00391939
1	12	GAPDH	-0.230574	0.000127821
1	13	GAPDH	-0.227302	0.00182896
1	14	GAPDH	-0.223266	0.004294
1	15	GAPDH	-0.220568	0.00542018
1	16	GAPDH	-0.205362	0.019055
1	17	GAPDH	-0.185853	0.0369935
1	18	GAPDH	-0.142754	0.0785213
1	19	GAPDH	-0.0690126	0.150691
1	20	GAPDH	0.0564563	0.274589
1	21	GAPDH	0.236976	0.453538
1	22	GAPDH	0.456453	0.671444
1	23	GAPDH	0.674969	0.888389
1	24	GAPDH	0.853678	1.06553
1	25	GAPDH	0.978261	1.18854
1	26	GAPDH	1.06563	1.27434
1	27	GAPDH	1.11983	1.32696
1	28	GAPDH	1.15188	1.35745
1	29	GAPDH	1.17484	1.37883
1	30	GAPDH	1.20587	1.40829
1	31	GAPDH	1.20839	1.40924
1	32	GAPDH	1.21744	1.41672
1	33	GAPDH	1.21466	1.41237
1	34	GAPDH	1.21719	1.41333
1	35	GAPDH	1.23336	1.42793
1	36	GAPDH	1.232	1.425
1	37	GAPDH	1.22729	1.41872
1	38	GAPDH	1.21292	1.40278
1	39	GAPDH	1.21967	1.40796
1	40	GAPDH	1.23547	1.42218
2	1	GAPDH	-0.138598	-0.00434105
2	2	GAPDH	-0.135603	-0.0028681
2	3	GAPDH	-0.130772	0.000440142
2	4	GAPDH	-0.128464	0.00122554
2	5	GAPDH	-0.124913	0.00325471
2	6	GAPDH	-0.122709	0.00393605
2	7	GAPDH	-0.126266	-0.0011432
2	8	GAPDH	-0.127617	-0.00401706
2	9	GAPDH	-0.126227	-0.00414963
2	10	GAPDH	-0.125529	-0.00497383
2	11	GAPDH	-0.121669	-0.00263633
2	12	GAPDH	-0.117233	0.000276935
2	13	GAPDH	-0.113762	0.00222568
2	14	GAPDH	-0.108904	0.005561
2	15	GAPDH	-0.105288	0.0076551
2	16	GAPDH	-0.0883149	0.0231053
2	17	GAPDH	-0.0610829	0.0488148
2	18	GAPDH	-0.00619922	0.102176
2	19	GAPDH	0.0771775	0.18403
2	20	GAPDH	0.214961	0.320292
2	21	GAPDH	0.423081	0.526889
2	22	GAPDH	0.670227	0.772512
2	23	GAPDH	0.91282	1.01358
2	24	GAPDH	1.10991	1.20915
2	25	GAPDH	1.2485	1.34622
2	26	GAPDH	1.34412	1.44031
2	27	GAPDH	1.40673	1.5014
2	28	GAPDH	1.43912	1.53227
2	29	GAPDH	1.4641	1.55573
2	30	GAPDH	1.49962	1.58973
2	31	GAPDH	1.50846	1.59705
2	32	GAPDH	1.52293	1.60999
2	33	GAPDH	1.52473	1.61027
2	34	GAPDH	1.53234	1.61636
2	35	GAPDH	1.542	1.62449
2	36	GAPDH	1.54115	1.62212
2	37	GAPDH	1.53779	1.61724
2	38	GAPDH	1.51347	1.5914
2	39	GAPDH	1.51417	1.59057
2	40	GAPDH	1.54528	1.62016
3	1	GAPDH	0.0452122	0.00552286
3	2	GAPDH	0.0445954	0.00492083
3	3	GAPDH	0.0430814	0.00342174
3	4	GAPDH	0.0414151	0.00177027
3	5	GAPDH	0.0388951	-0.000734906
3	6	GAPDH	0.0380383	-0.00157689
3	7	GAPDH	0.037325	-0.00227528
3	8	GAPDH	0.0362924	-0.00329308
3	9	GAPDH	0.0367973	-0.00277331
3	10	GAPDH	0.040213	0.00065721
3	11	GAPDH	0.0415937	0.00205278
3	12	GAPDH	0.04141	0.00188387
3	13	GAPDH	0.0403956	0.000884357
3	14	GAPDH	0.0394796	-1.67737e-05
3	15	GAPDH	0.0424425	0.00296094
3	16	GAPDH	0.0560726	0.0166059
3	17	GAPDH	0.0689254	0.0294736
3	18	GAPDH	0.105555	0.0661183
3	19	GAPDH	0.156091	0.116668
3	20	GAPDH	0.249944	0.210536
3	21	GAPDH	0.406446	0.367054
3	22	GAPDH	0.63022	0.590842
3	23	GAPDH	0.903804	0.864441
3	24	GAPDH	1.17617	1.13683
3	25	GAPDH	1.39218	1.35285
3	26	GAPDH	1.55294	1.51362
3	27	GAPDH	1.65476	1.61545
3	28	GAPDH	1.70699	1.66771
3	29	GAPDH	1.7518	1.71253
3	30	GAPDH	1.80747	1.76821
3	31	GAPDH	1.82419	1.78494
3	32	GAPDH	1.83642	1.79719
3	33	GAPDH	1.83765	1.79844
3	34	GAPDH	1.84995	1.81075
3	35	GAPDH	1.86533	1.82615
3	36	GAPDH	1.86164	1.82247
3	37	GAPDH	1.85847	1.81931
3	38	GAPDH	1.83431	1.79517
3	39	GAPDH	1.83715	1.79802
3	40	GAPDH	1.86117	1.82206
4	1	GAPDH	-0.131417	-0.00654621
4	2	GAPDH	-0.128372	-0.00532535
4	3	GAPDH	-0.122062	-0.000840028
4	4	GAPDH	-0.117905	0.00149158
4	5	GAPDH	-0.114903	0.00266916
4	6	GAPDH	-0.113284	0.00246375
4	7	GAPDH	-0.114357	-0.000434029
4	8	GAPDH	-0.115358	-0.00326009
4	9	GAPDH	-0.114282	-0.00400907
4	10	GAPDH	-0.110198	-0.00174962
4	11	GAPDH	-0.106898	-0.000274204
4	12	GAPDH	-0.10372	0.00107842
4	13	GAPDH	-0.102584	0.00038951
4	14	GAPDH	-0.100163	0.000985565
4	15	GAPDH	-0.0978352	0.00148906
4	16	GAPDH	-0.085777	0.0117225
4	17	GAPDH	-0.0718843	0.0237903
4	18	GAPDH	-0.0360094	0.0578404
4	19	GAPDH	0.0198544	0.11188
4	20	GAPDH	0.120197	0.210397
4	21	GAPDH	0.287472	0.375848
4	22	GAPDH	0.532945	0.619495
4	23	GAPDH	0.840226	0.924952
4	24	GAPDH	1.15472	1.23762
4	25	GAPDH	1.42167	1.50274
4	26	GAPDH	1.62254	1.70179
4	27	GAPDH	1.74763	1.82506
4	28	GAPDH	1.8166	1.8922
4	29	GAPDH	1.87595	1.94973
4	30	GAPDH	1.94391	2.01587
4	31	GAPDH	1.96376	2.03389
4	32	GAPDH	1.97552	2.04383
4	33	GAPDH	1.97758	2.04406
4	34	GAPDH	1.99811	2.06277
4	35	GAPDH	2.01998	2.08281
4	36	GAPDH	2.01732	2.07832
4	37	GAPDH	2.01571	2.07489
4	38	GAPDH	1.99018	2.04754
4	39	GAPDH	1.99137	2.0469
4	40	GAPDH	2.02104	2.07475
5	1	GAPDH	-0.164468	-0.00179092
5	2	GAPDH	-0.163766	-0.00362042
5	3	GAPDH	-0.158633	-0.00101926
5	4	GAPDH	-0.154181	0.000901517
5	5	GAPDH	-0.150518	0.0020324
5	6	GAPDH	-0.14878	0.00123888
5	7	GAPDH	-0.14708	0.000407562
5	8	GAPDH	-0.145674	-0.000718497
5	9	GAPDH	-0.144871	-0.00244747
5	10	GAPDH	-0.142296	-0.00240351
5	11	GAPDH	-0.138851	-0.00149069
5	12	GAPDH	-0.134375	0.000453518
5	13	GAPDH	-0.131429	0.000868552
5	14	GAPDH	-0.127589	0.002177
5	15	GAPDH	-0.121414	0.00581972
5	16	GAPDH	-0.103688	0.0210141
5	17	GAPDH	-0.0731311	0.0490394
5	18	GAPDH	-0.0111885	0.10845
5	19	GAPDH	0.0894911	0.206598
5	20	GAPDH	0.261219	0.375794
5	21	GAPDH	0.527391	0.639434
5	22	GAPDH	0.870727	0.980239
5	23	GAPDH	1.24707	1.35405
5	24	GAPDH	1.56725	1.6717
5	25	GAPDH	1.79784	1.89976
5	26	GAPDH	1.9595	2.05889
5	27	GAPDH	2.07196	2.16881
5	28	GAPDH	2.1245	2.21882
5	29	GAPDH	2.17047	2.26226
5	30	GAPDH	2.23232	2.32158
5	31	GAPDH	2.25119	2.33792
5	32	GAPDH	2.2608	2.345
5	33	GAPDH	2.25872	2.34039
5	34	GAPDH	2.26889	2.34803
5	35	GAPDH	2.29224	2.36884
5	36	GAPDH	2.29149	2.36556
5	37	GAPDH	2.28221	2.35375
5	38	GAPDH	2.25395	2.32296
5	39	GAPDH	2.25293	2.3194
5	40	GAPDH	2.28712	2.35106
6	1	GAPDH	-0.0375793	0.00548378
6	2	GAPDH	-0.0369245	0.00366957
6	3	GAPDH	-0.0309862	0.00713892
6	4	GAPDH	-0.0310393	0.00461689
6	5	GAPDH	-0.0338209	-0.000633674
6	6	GAPDH	-0.0342121	-0.00349391
6	7	GAPDH	-0.032272	-0.00402274
6	8	GAPDH	-0.0317435	-0.00596326
6	9	GAPDH	-0.0284299	-0.00511858
6	10	GAPDH	-0.0221887	-0.00134631
6	11	GAPDH	-0.0191428	-0.000769403
6	12	GAPDH	-0.014669	0.00123538
6	13	GAPDH	-0.00972382	0.00371163
6	14	GAPDH	-0.00632143	0.00464505
6	15	GAPDH	0.00215191	0.0106494
6	16	GAPDH	0.0201879	0.0262164
6	17	GAPDH	0.0525362	0.0560958
6	18	GAPDH	0.115147	0.116237
6	19	GAPDH	0.220504	0.219126
6	20	GAPDH	0.407604	0.403757
6	21	GAPDH	0.689731	0.683415
6	22	GAPDH	1.0533	1.04451
6	23	GAPDH	1.44387	1.43262
6	24	GAPDH	1.77947	1.76575
6	25	GAPDH	2.02037	2.00418
6	26	GAPDH	2.18999	2.17133
6	27	GAPDH	2.31548	2.29435
6	28	GAPDH	2.37739	2.35379
6	29	GAPDH	2.42098	2.39491
6	30	GAPDH	2.47323	2.4447
6	31	GAPDH	2.4947	2.46369
6	32	GAPDH	2.51332	2.47985
6	33	GAPDH	2.51267	2.47672
6	34	GAPDH	2.52106	2.48264
6	35	GAPDH	2.54219	2.50131
6	36	GAPDH	2.54328	2.49992
6	37	GAPDH	2.54744	2.50162
6	38	GAPDH	2.50522	2.45694
6	39	GAPDH	2.50071	2.44996
6	40	GAPDH	2.54105	2.48783
7	1	GAPDH	-0.181502	-0.00198731
7	2	GAPDH	-0.177488	-0.000850621
7	3	GAPDH	-0.170343	0.0034163
7	4	GAPDH	-0.168272	0.00261039
7	5	GAPDH	-0.165604	0.00240084
7	6	GAPDH	-0.162973	0.00215368
7	7	GAPDH	-0.168476	-0.00622661
7	8	GAPDH	-0.168913	-0.00954063
7	9	GAPDH	-0.160002	-0.00350773
7	10	GAPDH	-0.153008	0.000608531
7	11	GAPDH	-0.14962	0.00111921
7	12	GAPDH	-0.144771	0.00309076
7	13	GAPDH	-0.141109	0.00387526
7	14	GAPDH	-0.127717	0.0143898
7	15	GAPDH	-0.102656	0.0365733
7	16	GAPDH	-0.0523144	0.0840373
7	17	GAPDH	0.0290313	0.162505
7	18	GAPDH	0.17849	0.309086
7	19	GAPDH	0.406574	0.534293
7	20	GAPDH	0.74832	0.873162
7	21	GAPDH	1.16183	1.28379
7	22	GAPDH	1.55209	1.67117
7	23	GAPDH	1.87063	1.98684
7	24	GAPDH	2.08883	2.20217
7	25	GAPDH	2.22659	2.33704
7	26	GAPDH	2.32419	2.43177
7	27	GAPDH	2.39455	2.49925
7	28	GAPDH	2.41654	2.51836
7	29	GAPDH	2.44433	2.54327
7	30	GAPDH	2.50048	2.59654
7	31	GAPDH	2.49999	2.59317
7	32	GAPDH	2.50509	2.5954
7	33	GAPDH	2.50197	2.58941
7	34	GAPDH	2.50803	2.59258
7	35	GAPDH	2.52095	2.60263
7	36	GAPDH	2.52302	2.60182
7	37	GAPDH	2.52286	2.59879
7	38	GAPDH	2.48725	2.5603
7	39	GAPDH	2.47618	2.54635
7	40	GAPDH	2.5073	2.57459
8	1	GAPDH	-0.20988	-0.00379629
8	2	GAPDH	-0.204958	-0.00153324
8	3	GAPDH	-0.199388	0.00137843
8	4	GAPDH	-0.196854	0.0012537
8	5	GAPDH	-0.190929	0.00452075
8	6	GAPDH	-0.190748	0.00204292
8	7	GAPDH	-0.196148	-0.00601549
8	8	GAPDH	-0.196174	-0.00869956
8	9	GAPDH	-0.186955	-0.0021396
8	10	GAPDH	-0.180513	0.00164439
8	11	GAPDH	-0.177831	0.00166752
8	12	GAPDH	-0.172493	0.00434695
8	13	GAPDH	-0.165978	0.00820302
8	14	GAPDH	-0.152354	0.0191683
8	15	GAPDH	-0.137759	0.031105
8	16	GAPDH	-0.0992976	0.066908
8	17	GAPDH	-0.0277108	0.135836
8	18	GAPDH	0.116025	0.276913
8	19	GAPDH	0.325687	0.483917
8	20	GAPDH	0.642868	0.798439
8	21	GAPDH	1.03096	1.18387
8	22	GAPDH	1.40191	1.55216
8	23	GAPDH	1.71692	1.86451
8	24	GAPDH	1.92868	2.07362
8	25	GAPDH	2.06437	2.20665
8	26	GAPDH	2.16081	2.30043
8	27	GAPDH	2.23765	2.37461
8	28	GAPDH	2.25873	2.39304
8	29	GAPDH	2.29282	2.42446
8	30	GAPDH	2.34198	2.47096
8	31	GAPDH	2.35278	2.4791
8	32	GAPDH	2.35704	2.48071
8	33	GAPDH	2.35943	2.48044
8	34	GAPDH	2.37993	2.49828
8	35	GAPDH	2.39335	2.50904
8	36	GAPDH	2.37884	2.49188
8	37	GAPDH	2.36851	2.47888
8	38	GAPDH	2.34236	2.45008
8	39	GAPDH	2.348	2.45306
8	40	GAPDH	2.38096	2.48336
9	1	GAPDH	-0.140084	-0.00131165
9	2	GAPDH	-0.136796	-8.19873e-05
9	3	GAPDH	-0.132364	0.00229094
9	4	GAPDH	-0.129216	0.00337986
9	5	GAPDH	-0.129814	0.000722959
9	6	GAPDH	-0.130137	-0.00165966
9	7	GAPDH	-0.12881	-0.00239103
9	8	GAPDH	-0.128577	-0.00421715
9	9	GAPDH	-0.125368	-0.00306741
9	10	GAPDH	-0.120122	0.000119644
9	11	GAPDH	-0.118488	-0.000304937
9	12	GAPDH	-0.115665	0.000458313
9	13	GAPDH	-0.109396	0.00466847
9	14	GAPDH	-0.10052	0.0114853
9	15	GAPDH	-0.0880991	0.0218475
9	16	GAPDH	-0.0561548	0.0517328
9	17	GAPDH	-0.00480048	0.101028
9	18	GAPDH	0.0996063	0.203376
9	19	GAPDH	0.259509	0.361219
9	20	GAPDH	0.506834	0.606485
9	21	GAPDH	0.844498	0.942091
9	22	GAPDH	1.20565	1.30118
9	23	GAPDH	1.53018	1.62366
9	24	GAPDH	1.76475	1.85617
9	25	GAPDH	1.91838	2.00774
9	26	GAPDH	2.03281	2.1201
9	27	GAPDH	2.11194	2.19717
9	28	GAPDH	2.14028	2.22346
9	29	GAPDH	2.17279	2.25391
9	30	GAPDH	2.22614	2.3052
9	31	GAPDH	2.24269	2.31969
9	32	GAPDH	2.24748	2.32242
9	33	GAPDH	2.24449	2.31737
9	34	GAPDH	2.25338	2.32421
9	35	GAPDH	2.27331	2.34208
9	36	GAPDH	2.27285	2.33956
9	37	GAPDH	2.26592	2.33057
9	38	GAPDH	2.23571	2.2983
9	39	GAPDH	2.22825	2.28878
9	40	GAPDH	2.2548	2.31327
10	1	GAPDH	-0.236675	0.00175761
10	2	GAPDH	-0.231135	0.00475798
10	3	GAPDH	-0.230426	0.0029287
10	4	GAPDH	-0.230493	0.000322611
10	5	GAPDH	-0.226293	0.00198399
10	6	GAPDH	-0.224277	0.00146027
10	7	GAPDH	-0.224417	-0.0012179
10	8	GAPDH	-0.225076	-0.00441644
10	9	GAPDH	-0.22311	-0.00498951
10	10	GAPDH	-0.218143	-0.00256127
10	11	GAPDH	-0.214639	-0.00159561
10	12	GAPDH	-0.208566	0.00193836
10	13	GAPDH	-0.201818	0.00614679
10	14	GAPDH	-0.198156	0.00727041
10	15	GAPDH	-0.182867	0.0200201
10	16	GAPDH	-0.154549	0.0457993
10	17	GAPDH	-0.108742	0.0890672
10	18	GAPDH	-0.0127983	0.182472
10	19	GAPDH	0.137331	0.330063
10	20	GAPDH	0.373428	0.563621
10	21	GAPDH	0.689521	0.877175
10	22	GAPDH	1.03014	1.21525
10	23	GAPDH	1.33722	1.5198
10	24	GAPDH	1.56606	1.74609
10	25	GAPDH	1.70259	1.88009
10	26	GAPDH	1.80152	1.97648
10	27	GAPDH	1.87324	2.04566
10	28	GAPDH	1.89607	2.06595
10	29	GAPDH	1.91917	2.08651
10	30	GAPDH	1.96688	2.13168
10	31	GAPDH	1.98669	2.14895
10	32	GAPDH	1.98146	2.14119
10	33	GAPDH	1.9738	2.13099
10	34	GAPDH	1.9759	2.13054
10	35	GAPDH	1.99282	2.14493
10	36	GAPDH	1.98961	2.13918
10	37	GAPDH	1.98036	2.1274
10	38	GAPDH	1.95487	2.09936
10	39	GAPDH	1.96198	2.10394
10	40	GAPDH	1.98332	2.12273
11	1	GAPDH	-0.434666	0.00376878
11	2	GAPDH	-0.430123	0.00479219
11	3	GAPDH	-0.420981	0.0104135
11	4	GAPDH	-0.42123	0.00664391
11	5	GAPDH	-0.425677	-0.00132395
11	6	GAPDH	-0.426546	-0.00571308
11	7	GAPDH	-0.424296	-0.00698388
11	8	GAPDH	-0.422615	-0.00882327
11	9	GAPDH	-0.414118	-0.003847
11	10	GAPDH	-0.40719	-0.000438769
11	11	GAPDH	-0.404181	-0.000951037
11	12	GAPDH	-0.401021	-0.00131078
11	13	GAPDH	-0.391265	0.00492426
11	14	GAPDH	-0.385259	0.0074101
11	15	GAPDH	-0.38487	0.0042789
11	16	GAPDH	-0.365681	0.019947
11	17	GAPDH	-0.331583	0.0505246
11	18	GAPDH	-0.268155	0.110432
11	19	GAPDH	-0.150235	0.224832
11	20	GAPDH	0.03724	0.408786
11	21	GAPDH	0.301714	0.66974
11	22	GAPDH	0.613331	0.977836
11	23	GAPDH	0.9166	1.27758
11	24	GAPDH	1.14987	1.50734
11	25	GAPDH	1.32303	1.67698
11	26	GAPDH	1.436	1.78642
11	27	GAPDH	1.51341	1.86031
11	28	GAPDH	1.54604	1.88942
11	29	GAPDH	1.57499	1.91485
11	30	GAPDH	1.62157	1.95791
11	31	GAPDH	1.63984	1.97266
11	32	GAPDH	1.65134	1.98064
11	33	GAPDH	1.64846	1.97424
11	34	GAPDH	1.6513	1.97356
11	35	GAPDH	1.66041	1.97915
11	36	GAPDH	1.65302	1.96824
11	37	GAPDH	1.64983	1.96153
11	38	GAPDH	1.63008	1.93826
11	39	GAPDH	1.6358	1.94046
11	40	GAPDH	1.66169	1.96283
12	1	GAPDH	-0.115867	-0.00406804
12	2	GAPDH	-0.112079	-0.000756757
12	3	GAPDH	-0.109799	0.0010452
12	4	GAPDH	-0.105908	0.00445897
12	5	GAPDH	-0.105793	0.0040968
12	6	GAPDH	-0.107643	0.00176939
12	7	GAPDH	-0.112125	-0.00318966
12	8	GAPDH	-0.11371	-0.00525238
12	9	GAPDH	-0.11251	-0.00452929
12	10	GAPDH	-0.113176	-0.00567307
12	11	GAPDH	-0.112225	-0.00519995
12	12	GAPDH	-0.105478	0.00107034
12	13	GAPDH	-0.100544	0.00552652
12	14	GAPDH	-0.0997163	0.00587712
12	15	GAPDH	-0.0928385	0.0122776
12	16	GAPDH	-0.0715502	0.0330885
12	17	GAPDH	-0.0458789	0.0582824
12	18	GAPDH	0.00625407	0.109938
12	19	GAPDH	0.0923243	0.195531
12	20	GAPDH	0.243911	0.34664
12	21	GAPDH	0.452062	0.554314
12	22	GAPDH	0.71971	0.821485
12	23	GAPDH	0.986746	1.08804
12	24	GAPDH	1.19706	1.29788
12	25	GAPDH	1.34469	1.44504
12	26	GAPDH	1.44528	1.54515
12	27	GAPDH	1.51365	1.61304
12	28	GAPDH	1.53784	1.63675
12	29	GAPDH	1.56056	1.659
12	30	GAPDH	1.5964	1.69435
12	31	GAPDH	1.6133	1.71078
12	32	GAPDH	1.6285	1.7255
12	33	GAPDH	1.6231	1.71962
12	34	GAPDH	1.61487	1.71092
12	35	GAPDH	1.62563	1.72119
12	36	GAPDH	1.62555	1.72064
12	37	GAPDH	1.62832	1.72293
12	38	GAPDH	1.60338	1.69752
12	39	GAPDH	1.60292	1.69658
12	40	GAPDH	1.63224	1.72542
13	1	GAPDH	0.151398	0.00883931
13	2	GAPDH	0.15069	0.00847281
13	3	GAPDH	0.148988	0.00711248
13	4	GAPDH	0.142534	0.000999934
13	5	GAPDH	0.140387	-0.000805166
13	6	GAPDH	0.140439	-0.000411704
13	7	GAPDH	0.135508	-0.00500039
13	8	GAPDH	0.134611	-0.00555555
13	9	GAPDH	0.136389	-0.00343614
13	10	GAPDH	0.138169	-0.00131391
13	11	GAPDH	0.140541	0.0013991
13	12	GAPDH	0.142365	0.00356529
13	13	GAPDH	0.140206	0.0017479
13	14	GAPDH	0.139814	0.00169814
13	15	GAPDH	0.144131	0.00635646
13	16	GAPDH	0.158989	0.0215563
13	17	GAPDH	0.175955	0.038864
13	18	GAPDH	0.216901	0.0801518
13	19	GAPDH	0.281371	0.144964
13	20	GAPDH	0.393018	0.256952
13	21	GAPDH	0.556031	0.420307
13	22	GAPDH	0.758197	0.622815
13	23	GAPDH	0.960055	0.825014
13	24	GAPDH	1.11717	0.982476
13	25	GAPDH	1.22915	1.0948
13	26	GAPDH	1.30887	1.17486
13	27	GAPDH	1.36624	1.23256
13	28	GAPDH	1.39088	1.25755
13	29	GAPDH	1.40881	1.27582
13	30	GAPDH	1.43876	1.30611
13	31	GAPDH	1.45255	1.32024
13	32	GAPDH	1.45959	1.32762
13	33	GAPDH	1.45788	1.32625
13	34	GAPDH	1.4623	1.33102
13	35	GAPDH	1.47338	1.34244
13	36	GAPDH	1.47129	1.3407
13	37	GAPDH	1.4632	1.33294
13	38	GAPDH	1.44494	1.31503
13	39	GAPDH	1.45024	1.32066
13	40	GAPDH	1.4723	1.34307
14	1	GAPDH	-0.0371542	0.000959402
14	2	GAPDH	-0.0362064	0.0013978
14	3	GAPDH	-0.0353862	0.00170864
14	4	GAPDH	-0.032816	0.00376942
14	5	GAPDH	-0.0326254	0.00345067
14	6	GAPDH	-0.0363085	-0.000741793
14	7	GAPDH	-0.0382684	-0.00321099
14	8	GAPDH	-0.0385236	-0.0039756
14	9	GAPDH	-0.0379537	-0.00391509
14	10	GAPDH	-0.0368596	-0.0033303
14	11	GAPDH	-0.0342286	-0.00120866
14	12	GAPDH	-0.0324843	2.62783e-05
14	13	GAPDH	-0.0308115	0.0011897
14	14	GAPDH	-0.0252541	0.00623773
14	15	GAPDH	-0.0206274	0.0103551
14	16	GAPDH	-0.00291756	0.0275555
14	17	GAPDH	0.0253812	0.0553449
14	18	GAPDH	0.0823985	0.111853
14	19	GAPDH	0.172106	0.201051
14	20	GAPDH	0.328636	0.357072
14	21	GAPDH	0.554783	0.582709
14	22	GAPDH	0.822393	0.84981
14	23	GAPDH	1.09072	1.11763
14	24	GAPDH	1.29973	1.32612
14	25	GAPDH	1.44662	1.47251
14	26	GAPDH	1.54462	1.57
14	27	GAPDH	1.61591	1.64078
14	28	GAPDH	1.64426	1.66862
14	29	GAPDH	1.67169	1.69555
14	30	GAPDH	1.7115	1.73484
14	31	GAPDH	1.72594	1.74877
14	32	GAPDH	1.72571	1.74803
14	33	GAPDH	1.72308	1.74489
14	34	GAPDH	1.7319	1.75321
14	35	GAPDH	1.74168	1.76248
14	36	GAPDH	1.73944	1.75973
14	37	GAPDH	1.7355	1.75527
14	38	GAPDH	1.71089	1.73016
14	39	GAPDH	1.71065	1.72941
14	40	GAPDH	1.73478	1.75302
15	1	GAPDH	-0.13205	0.000819891
15	2	GAPDH	-0.131401	-0.000469647
15	3	GAPDH	-0.128919	7.4432e-05
15	4	GAPDH	-0.124789	0.00226595
15	5	GAPDH	-0.123659	0.00145782
15	6	GAPDH	-0.122922	0.000256891
15	7	GAPDH	-0.120158	0.00108221
15	8	GAPDH	-0.12145	-0.00214734
15	9	GAPDH	-0.121073	-0.00370878
15	10	GAPDH	-0.116164	-0.000738325
15	11	GAPDH	-0.114627	-0.00113926
15	12	GAPDH	-0.113338	-0.00178886
15	13	GAPDH	-0.111097	-0.00148638
15	14	GAPDH	-0.105167	0.00250553
15	15	GAPDH	-0.102368	0.00336611
15	16	GAPDH	-0.0928853	0.0109109
15	17	GAPDH	-0.0821779	0.01968
15	18	GAPDH	-0.0501763	0.0497433
15	19	GAPDH	0.00109644	0.0990778
15	20	GAPDH	0.0964398	0.192483
15	21	GAPDH	0.256419	0.350524
15	22	GAPDH	0.493279	0.585446
15	23	GAPDH	0.794347	0.884575
15	24	GAPDH	1.10405	1.19234
15	25	GAPDH	1.36983	1.45619
15	26	GAPDH	1.57921	1.66362
15	27	GAPDH	1.71424	1.79672
15	28	GAPDH	1.78351	1.86405
15	29	GAPDH	1.83364	1.91224
15	30	GAPDH	1.89144	1.9681
15	31	GAPDH	1.91997	1.9947
15	32	GAPDH	1.93857	2.01136
15	33	GAPDH	1.93895	2.00979
15	34	GAPDH	1.94797	2.01688
15	35	GAPDH	1.96803	2.035
15	36	GAPDH	1.96643	2.03146
15	37	GAPDH	1.96546	2.02856
15	38	GAPDH	1.943	2.00416
15	39	GAPDH	1.94187	2.00109
15	40	GAPDH	1.96711	2.02439
16	1	GAPDH	-0.174058	-0.00530322
16	2	GAPDH	-0.172555	-0.00599501
16	3	GAPDH	-0.163457	0.000908274
16	4	GAPDH	-0.160522	0.00164757
16	5	GAPDH	-0.158588	0.00138699
16	6	GAPDH	-0.157801	-2.09964e-05
16	7	GAPDH	-0.15741	-0.00182529
16	8	GAPDH	-0.157299	-0.00390959
16	9	GAPDH	-0.15355	-0.00235498
16	10	GAPDH	-0.14775	0.00124936
16	11	GAPDH	-0.144293	0.00251137
16	12	GAPDH	-0.14546	-0.000850715
16	13	GAPDH	-0.144017	-0.00160231
16	14	GAPDH	-0.137359	0.00286032
16	15	GAPDH	-0.131182	0.00684288
16	16	GAPDH	-0.117561	0.0182686
16	17	GAPDH	-0.0973618	0.0362726
16	18	GAPDH	-0.0616425	0.0697969
16	19	GAPDH	0.0056855	0.13493
16	20	GAPDH	0.136268	0.263318
16	21	GAPDH	0.346413	0.471268
16	22	GAPDH	0.64284	0.765499
16	23	GAPDH	1.0076	1.12806
16	24	GAPDH	1.37316	1.49143
16	25	GAPDH	1.67768	1.79375
16	26	GAPDH	1.91071	2.02459
16	27	GAPDH	2.06518	2.17686
16	28	GAPDH	2.13168	2.24116
16	29	GAPDH	2.18881	2.29611
16	30	GAPDH	2.26102	2.36612
16	31	GAPDH	2.28767	2.39057
16	32	GAPDH	2.30677	2.40748
16	33	GAPDH	2.30969	2.4082
16	34	GAPDH	2.3276	2.42391
16	35	GAPDH	2.34953	2.44365
16	36	GAPDH	2.34454	2.43647
16	37	GAPDH	2.33438	2.42411
16	38	GAPDH	2.29984	2.38738
16	39	GAPDH	2.3144	2.39975
16	40	GAPDH	2.35378	2.43693
17	1	GAPDH	-3.17431	-0.190001
17	2	GAPDH	-3.11586	-0.0904056
17	3	GAPDH	-3.10483	-0.0382312
17	4	GAPDH	-3.14591	-0.0381715
17	5	GAPDH	-3.13301	0.0158732
17	6	GAPDH	-3.30452	-0.114485
17	7	GAPDH	-3.34914	-0.117965
17	8	GAPDH	-3.20377	0.0685524
17	9	GAPDH	-3.28516	0.0283059
17	10	GAPDH	-3.38433	-0.0297187
17	11	GAPDH	-3.4535	-0.0577431
17	12	GAPDH	-3.49929	-0.0623901
17	13	GAPDH	-3.4018	0.0762478
17	14	GAPDH	-3.35834	0.160853
17	15	GAPDH	-3.50911	0.0512299
17	16	GAPDH	-3.5896	0.0118822
17	17	GAPDH	-3.55618	0.0864446
17	18	GAPDH	-3.67518	0.00859715
17	19	GAPDH	-3.83569	-0.11077
17	20	GAPDH	-3.83244	-0.0663747
17	21	GAPDH	-3.75736	0.0498458
17	22	GAPDH	-3.79577	0.0525879
17	23	GAPDH	-3.84756	0.0419416
17	24	GAPDH	-4.00655	-0.0759094
17	25	GAPDH	-3.98811	-0.0163185
17	26	GAPDH	-3.72652	0.286418
17	27	GAPDH	-3.82233	0.231747
17	28	GAPDH	-4.19431	-0.0990883
17	29	GAPDH	-4.29195	-0.155584
17	30	GAPDH	-4.13201	0.0455088
17	31	GAPDH	-4.24463	-0.0259669
17	32	GAPDH	-4.1984	0.0614014
17	33	GAPDH	-4.07447	0.226477
17	34	GAPDH	-4.50358	-0.161485
17	35	GAPDH	-4.71695	-0.333713
17	36	GAPDH	-4.63671	-0.21233
17	37	GAPDH	-4.53328	-0.0677495
17	38	GAPDH	-4.55217	-0.0454943
17	39	GAPDH	-4.53746	0.0103641
17	40	GAPDH	-4.40317	0.185797
18	1	GAPDH	-0.163823	-0.00576763
18	2	GAPDH	-0.162046	-0.00626896
18	3	GAPDH	-0.159568	-0.00606949
18	4	GAPDH	-0.150366	0.000854992
18	5	GAPDH	-0.14416	0.00478245
18	6	GAPDH	-0.143545	0.0031189
18	7	GAPDH	-0.142908	0.0014775
18	8	GAPDH	-0.142974	-0.000867185
18	9	GAPDH	-0.142477	-0.00264844
18	10	GAPDH	-0.137878	-0.00032761
18	11	GAPDH	-0.135055	0.000217269
18	12	GAPDH	-0.133473	-0.000478926
18	13	GAPDH	-0.130775	-5.94563e-05
18	14	GAPDH	-0.121601	0.00683598
18	15	GAPDH	-0.109836	0.0163231
18	16	GAPDH	-0.0873879	0.0364926
18	17	GAPDH	-0.0481606	0.0734416
18	18	GAPDH	0.0293055	0.148629
18	19	GAPDH	0.161545	0.278591
18	20	GAPDH	0.387713	0.50248
18	21	GAPDH	0.739596	0.852085
18	22	GAPDH	1.19278	1.30299
18	23	GAPDH	1.68254	1.79047
18	24	GAPDH	2.1039	2.20955
18	25	GAPDH	2.42592	2.5293
18	26	GAPDH	2.64093	2.74203
18	27	GAPDH	2.77739	2.87621
18	28	GAPDH	2.85292	2.94946
18	29	GAPDH	2.9115	3.00576
18	30	GAPDH	2.98813	3.08012
18	31	GAPDH	3.02118	3.11089
18	32	GAPDH	3.02084	3.10827
18	33	GAPDH	3.01882	3.10397
18	34	GAPDH	3.04263	3.1255
18	35	GAPDH	3.06738	3.14797
18	36	GAPDH	3.06389	3.1422
18	37	GAPDH	3.04525	3.12129
18	38	GAPDH	3.00521	3.07897
18	39	GAPDH	3.01863	3.0901
18	40	GAPDH	3.06163	3.13083
19	1	GAPDH	1.37719	-0.0184885
19	2	GAPDH	1.38486	-0.000894211
19	3	GAPDH	1.39765	0.021828
19	4	GAPDH	1.38609	0.0201952
19	5	GAPDH	1.35721	0.0012423
19	6	GAPDH	1.34061	-0.00543742
19	7	GAPDH	1.30351	-0.0326025
19	8	GAPDH	1.29448	-0.0317122
19	9	GAPDH	1.30129	-0.0149746
19	10	GAPDH	1.30971	0.00337296
19	11	GAPDH	1.30551	0.00910174
19	12	GAPDH	1.30032	0.0138393
19	13	GAPDH	1.2917	0.0151473
19	14	GAPDH	1.29314	0.0265133
19	15	GAPDH	1.31164	0.0549404
19	16	GAPDH	1.37223	0.125455
19	17	GAPDH	1.44208	0.205231
19	18	GAPDH	1.6059	0.378975
19	19	GAPDH	1.84691	0.629912
19	20	GAPDH	2.22129	1.01422
19	21	GAPDH	2.70328	1.50614
19	22	GAPDH	3.19644	2.00922
19	23	GAPDH	3.58335	2.40606
19	24	GAPDH	3.82046	2.6531
19	25	GAPDH	3.97186	2.81443
19	26	GAPDH	4.12572	2.97821
19	27	GAPDH	4.22288	3.0853
19	28	GAPDH	4.22693	3.09928
19	29	GAPDH	4.25774	3.14002
19	30	GAPDH	4.31848	3.21068
19	31	GAPDH	4.32392	3.22605
19	32	GAPDH	4.3179	3.22996
19	33	GAPDH	4.30832	3.23031
19	34	GAPDH	4.30142	3.23333
19	35	GAPDH	4.31295	3.25478
19	36	GAPDH	4.32626	3.27803
19	37	GAPDH	4.3172	3.27889
19	38	GAPDH	4.26048	3.2321
19	39	GAPDH	4.25773	3.23928
19	40	GAPDH	4.32511	3.31658
20	1	GAPDH	-0.161536	-0.00617806
20	2	GAPDH	-0.159758	-0.00748893
20	3	GAPDH	-0.149534	-0.000353402
20	4	GAPDH	-0.145094	0.000997598
20	5	GAPDH	-0.141856	0.0011467
20	6	GAPDH	-0.136582	0.00333218
20	7	GAPDH	-0.134956	0.00186848
20	8	GAPDH	-0.135907	-0.00217137
20	9	GAPDH	-0.136184	-0.00553699
20	10	GAPDH	-0.134068	-0.0065098
20	11	GAPDH	-0.124419	5.08642e-05
20	12	GAPDH	-0.118102	0.00327837
20	13	GAPDH	-0.114394	0.00389737
20	14	GAPDH	-0.100243	0.0149601
20	15	GAPDH	-0.0765606	0.0355534
20	16	GAPDH	-0.019631	0.0893942
20	17	GAPDH	0.0688665	0.174803
20	18	GAPDH	0.229806	0.332653
20	19	GAPDH	0.485115	0.584874
20	20	GAPDH	0.872619	0.969289
20	21	GAPDH	1.3472	1.44078
20	22	GAPDH	1.81845	1.90894
20	23	GAPDH	2.21417	2.30158
20	24	GAPDH	2.48961	2.57393
20	25	GAPDH	2.67949	2.76071
20	26	GAPDH	2.80906	2.8872
20	27	GAPDH	2.88556	2.96061
20	28	GAPDH	2.9174	2.98936
20	29	GAPDH	2.95596	3.02483
20	30	GAPDH	3.02505	3.09083
20	31	GAPDH	3.03986	3.10256
20	32	GAPDH	3.05427	3.11387
20	33	GAPDH	3.052	3.10852
20	34	GAPDH	3.05736	3.11078
20	35	GAPDH	3.06996	3.1203
20	36	GAPDH	3.05943	3.10667
20	37	GAPDH	3.04848	3.09264
20	38	GAPDH	3.00441	3.04548
20	39	GAPDH	3.00979	3.04778
20	40	GAPDH	3.04573	3.08062
21	1	GAPDH	-0.218667	-0.00749131
21	2	GAPDH	-0.216694	-0.00817328
21	3	GAPDH	-0.212734	-0.00686794
21	4	GAPDH	-0.202585	0.000626398
21	5	GAPDH	-0.195725	0.00483167
21	6	GAPDH	-0.193473	0.0044286
21	7	GAPDH	-0.192147	0.00309971
21	8	GAPDH	-0.193011	-0.000418754
21	9	GAPDH	-0.192845	-0.00290771
21	10	GAPDH	-0.191415	-0.00413256
21	11	GAPDH	-0.185056	-0.000428227
21	12	GAPDH	-0.180204	0.00176883
21	13	GAPDH	-0.171916	0.00740183
21	14	GAPDH	-0.157845	0.0188179
21	15	GAPDH	-0.14223	0.0317784
21	16	GAPDH	-0.0977076	0.0736461
21	17	GAPDH	-0.0181833	0.150516
21	18	GAPDH	0.111827	0.277871
21	19	GAPDH	0.321309	0.484698
21	20	GAPDH	0.64866	0.809394
21	21	GAPDH	1.08024	1.23832
21	22	GAPDH	1.51584	1.67126
21	23	GAPDH	1.89794	2.05071
21	24	GAPDH	2.16679	2.3169
21	25	GAPDH	2.34206	2.48952
21	26	GAPDH	2.46968	2.61449
21	27	GAPDH	2.56475	2.7069
21	28	GAPDH	2.59461	2.7341
21	29	GAPDH	2.63441	2.77125
21	30	GAPDH	2.69073	2.82492
21	31	GAPDH	2.69211	2.82364
21	32	GAPDH	2.68878	2.81766
21	33	GAPDH	2.68413	2.81035
21	34	GAPDH	2.69295	2.81651
21	35	GAPDH	2.71253	2.83344
21	36	GAPDH	2.70698	2.82523
21	37	GAPDH	2.70369	2.81929
21	38	GAPDH	2.6719	2.78485
21	39	GAPDH	2.67763	2.78793
21	40	GAPDH	2.71782	2.82546
22	1	GAPDH	-0.26048	-0.00237599
22	2	GAPDH	-0.257498	-0.00211111
22	3	GAPDH	-0.248819	0.00384937
22	4	GAPDH	-0.249264	0.000687266
22	5	GAPDH	-0.247599	-0.00036588
22	6	GAPDH	-0.243756	0.00075921
22	7	GAPDH	-0.244095	-0.00229723
22	8	GAPDH	-0.244876	-0.0057959
22	9	GAPDH	-0.239732	-0.00336971
22	10	GAPDH	-0.23288	0.000764383
22	11	GAPDH	-0.228167	0.00275916
22	12	GAPDH	-0.226845	0.00136369
22	13	GAPDH	-0.223845	0.00164563
22	14	GAPDH	-0.215296	0.00747699
22	15	GAPDH	-0.204966	0.0150897
22	16	GAPDH	-0.168663	0.048675
22	17	GAPDH	-0.110193	0.104427
22	18	GAPDH	-0.0050227	0.206879
22	19	GAPDH	0.166035	0.37522
22	20	GAPDH	0.435606	0.642072
22	21	GAPDH	0.796805	1.00055
22	22	GAPDH	1.177	1.37804
22	23	GAPDH	1.51472	1.71303
22	24	GAPDH	1.76206	1.95765
22	25	GAPDH	1.91282	2.1057
22	26	GAPDH	2.01693	2.20709
22	27	GAPDH	2.08861	2.27605
22	28	GAPDH	2.12986	2.31459
22	29	GAPDH	2.17029	2.35229
22	30	GAPDH	2.21558	2.39487
22	31	GAPDH	2.2364	2.41297
22	32	GAPDH	2.24298	2.41684
22	33	GAPDH	2.2362	2.40734
22	34	GAPDH	2.23349	2.40191
22	35	GAPDH	2.24701	2.41271
22	36	GAPDH	2.24067	2.40365
22	37	GAPDH	2.23544	2.39571
22	38	GAPDH	2.21116	2.3687
22	39	GAPDH	2.21285	2.36768
22	40	GAPDH	2.24907	2.40118
23	1	GAPDH	-0.267855	0.00314281
23	2	GAPDH	-0.267465	0.00109257
23	3	GAPDH	-0.263513	0.0026053
23	4	GAPDH	-0.260863	0.00281584
23	5	GAPDH	-0.257725	0.0035141
23	6	GAPDH	-0.25889	-9.04761e-05
23	7	GAPDH	-0.258899	-0.00253893
23	8	GAPDH	-0.2579	-0.00398015
23	9	GAPDH	-0.257103	-0.00562266
23	10	GAPDH	-0.252524	-0.00348334
23	11	GAPDH	-0.249965	-0.00336375
23	12	GAPDH	-0.243621	0.000540785
23	13	GAPDH	-0.236732	0.00498998
23	14	GAPDH	-0.234669	0.00461331
23	15	GAPDH	-0.226321	0.0105214
23	16	GAPDH	-0.201134	0.0332691
23	17	GAPDH	-0.16467	0.0672934
23	18	GAPDH	-0.0857111	0.143812
23	19	GAPDH	0.0391922	0.266276
23	20	GAPDH	0.237894	0.462538
23	21	GAPDH	0.53403	0.756234
23	22	GAPDH	0.891043	1.11081
23	23	GAPDH	1.22481	1.44213
23	24	GAPDH	1.48155	1.69644
23	25	GAPDH	1.66854	1.88099
23	26	GAPDH	1.79932	2.00932
23	27	GAPDH	1.87729	2.08486
23	28	GAPDH	1.91228	2.1174
23	29	GAPDH	1.94983	2.15252
23	30	GAPDH	2.00568	2.20593
23	31	GAPDH	2.02012	2.21793
23	32	GAPDH	2.03986	2.23523
23	33	GAPDH	2.03706	2.22999
23	34	GAPDH	2.03214	2.22263
23	35	GAPDH	2.04926	2.23731
23	36	GAPDH	2.04493	2.23054
23	37	GAPDH	2.03708	2.22025
23	38	GAPDH	2.00297	2.1837
23	39	GAPDH	2.00349	2.18178
23	40	GAPDH	2.04541	2.22126
24	1	GAPDH	-0.271757	0.00242668
24	2	GAPDH	-0.270313	0.00249893
24	3	GAPDH	-0.266989	0.00445129
24	4	GAPDH	-0.268561	0.00150721
24	5	GAPDH	-0.268197	0.000499926
24	6	GAPDH	-0.267889	-0.000564219
24	7	GAPDH	-0.266905	-0.000952121
24	8	GAPDH	-0.267561	-0.00297942
24	9	GAPDH	-0.267812	-0.00460221
24	10	GAPDH	-0.265403	-0.00356544
24	11	GAPDH	-0.261602	-0.00113637
24	12	GAPDH	-0.259219	-0.00012472
24	13	GAPDH	-0.256272	0.00145087
24	14	GAPDH	-0.250336	0.0060152
24	15	GAPDH	-0.245528	0.00945136
24	16	GAPDH	-0.228189	0.0254186
24	17	GAPDH	-0.200716	0.0515201
24	18	GAPDH	-0.148933	0.101931
24	19	GAPDH	-0.0706904	0.178802
24	20	GAPDH	0.069191	0.317311
24	21	GAPDH	0.273244	0.519993
24	22	GAPDH	0.519244	0.764621
24	23	GAPDH	0.773109	1.01711
24	24	GAPDH	0.972017	1.21465
24	25	GAPDH	1.10115	1.34241
24	26	GAPDH	1.20023	1.44012
24	27	GAPDH	1.26896	1.50748
24	28	GAPDH	1.29905	1.5362
24	29	GAPDH	1.32135	1.55712
24	30	GAPDH	1.36141	1.59581
24	31	GAPDH	1.36479	1.59782
24	32	GAPDH	1.37233	1.60399
24	33	GAPDH	1.37024	1.60052
24	34	GAPDH	1.37637	1.60529
24	35	GAPDH	1.38756	1.61511
24	36	GAPDH	1.38139	1.60757
24	37	GAPDH	1.37988	1.60468
24	38	GAPDH	1.36602	1.58945
24	39	GAPDH	1.37493	1.59699
24	40	GAPDH	1.402	1.62268
25	1	CALD	0.19287	-0.00145168
25	2	CALD	0.192783	-0.00164819
25	3	CALD	0.19511	0.000568663
25	4	CALD	0.194792	0.00014165
25	5	CALD	0.196786	0.0020259
25	6	CALD	0.196154	0.00128423
25	7	CALD	0.192794	-0.00218502
25	8	CALD	0.193293	-0.00179566
25	9	CALD	0.196818	0.00161944
25	10	CALD	0.197214	0.00190624
25	11	CALD	0.199324	0.0039071
25	12	CALD	0.199454	0.0039275
25	13	CALD	0.195558	-7.80465e-05
25	14	CALD	0.186659	-0.00908661
25	15	CALD	0.186117	-0.00973796
25	16	CALD	0.189952	-0.00601257
25	17	CALD	0.192961	-0.00311335
25	18	CALD	0.202893	0.00670933
25	19	CALD	0.206213	0.00991917
25	20	CALD	0.212079	0.0156761
25	21	CALD	0.231253	0.0347405
25	22	CALD	0.266853	0.0702309
25	23	CALD	0.331434	0.134702
25	24	CALD	0.441934	0.245093
25	25	CALD	0.607333	0.410382
25	26	CALD	0.827135	0.630075
25	27	CALD	1.03857	0.841403
25	28	CALD	1.1839	0.986625
25	29	CALD	1.29321	1.09582
25	30	CALD	1.40561	1.20812
25	31	CALD	1.47133	1.27373
25	32	CALD	1.52338	1.32567
25	33	CALD	1.54019	1.34236
25	34	CALD	1.56787	1.36994
25	35	CALD	1.60123	1.40319
25	36	CALD	1.60729	1.40913
25	37	CALD	1.61	1.41174
25	38	CALD	1.58977	1.3914
25	39	CALD	1.60057	1.40209
25	40	CALD	1.63273	1.43414
26	1	CALD	-0.130673	-0.00304656
26	2	CALD	-0.129058	-0.00194278
26	3	CALD	-0.127468	-0.000863798
26	4	CALD	-0.128293	-0.00220037
26	5	CALD	-0.127821	-0.00223949
26	6	CALD	-0.12655	-0.00147996
26	7	CALD	-0.126164	-0.00160536
26	8	CALD	-0.124442	-0.000394537
26	9	CALD	-0.122014	0.00152224
26	10	CALD	-0.120917	0.00210796
26	11	CALD	-0.116855	0.00565887
26	12	CALD	-0.114823	0.00718005
26	13	CALD	-0.116654	0.00483792
26	14	CALD	-0.121487	-0.000507265
26	15	CALD	-0.123631	-0.00316228
26	16	CALD	-0.124794	-0.00483652
26	17	CALD	-0.123464	-0.00401745
26	18	CALD	-0.116658	0.00227753
26	19	CALD	-0.109032	0.00939222
26	20	CALD	-0.0952674	0.0226453
26	21	CALD	-0.0699188	0.0474826
26	22	CALD	-0.0306097	0.0862804
26	23	CALD	0.0438852	0.160264
26	24	CALD	0.17134	0.287208
26	25	CALD	0.370437	0.485793
26	26	CALD	0.633914	0.748759
26	27	CALD	0.900338	1.01467
26	28	CALD	1.09543	1.20925
26	29	CALD	1.23292	1.34623
26	30	CALD	1.35745	1.47025
26	31	CALD	1.43908	1.55137
26	32	CALD	1.50347	1.61525
26	33	CALD	1.53553	1.6468
26	34	CALD	1.56286	1.67362
26	35	CALD	1.59887	1.70912
26	36	CALD	1.60964	1.71938
26	37	CALD	1.62314	1.73236
26	38	CALD	1.60656	1.71527
26	39	CALD	1.61521	1.72341
26	40	CALD	1.64669	1.75438
27	1	CALD	-0.0363293	-0.00638003
27	2	CALD	-0.035465	-0.00562616
27	3	CALD	-0.0276225	0.00210587
27	4	CALD	-0.0294234	0.00019447
27	5	CALD	-0.0304914	-0.000984044
27	6	CALD	-0.0303969	-0.000999954
27	7	CALD	-0.031171	-0.00188462
27	8	CALD	-0.0321014	-0.00292546
27	9	CALD	-0.0314893	-0.00242383
27	10	CALD	-0.0273729	0.00158208
27	11	CALD	-0.0266882	0.0021563
27	12	CALD	-0.0263211	0.00241287
27	13	CALD	-0.0264783	0.00214525
27	14	CALD	-0.0267804	0.00173268
27	15	CALD	-0.0273176	0.001085
27	16	CALD	-0.0278415	0.00045062
27	17	CALD	-0.0299414	-0.00175983
27	18	CALD	-0.0309585	-0.0028874
27	19	CALD	-0.0292584	-0.00129776
27	20	CALD	-0.0176051	0.010245
27	21	CALD	-0.000232726	0.027507
27	22	CALD	0.0209573	0.0485865
27	23	CALD	0.0655984	0.0931171
27	24	CALD	0.153871	0.181279
27	25	CALD	0.300483	0.327781
27	26	CALD	0.536102	0.563289
27	27	CALD	0.847268	0.874345
27	28	CALD	1.15743	1.1844
27	29	CALD	1.40413	1.43098
27	30	CALD	1.59658	1.62333
27	31	CALD	1.7367	1.76334
27	32	CALD	1.86086	1.88738
27	33	CALD	1.92669	1.9531
27	34	CALD	1.97481	2.00111
27	35	CALD	2.02838	2.05457
27	36	CALD	2.03974	2.06582
27	37	CALD	2.05992	2.0859
27	38	CALD	2.04555	2.07141
27	39	CALD	2.06876	2.09451
27	40	CALD	2.11225	2.13789
28	1	CALD	-0.101089	-0.00987543
28	2	CALD	-0.0990202	-0.00895625
28	3	CALD	-0.0912266	-0.00231191
28	4	CALD	-0.0876079	0.000157568
28	5	CALD	-0.0865101	0.000106101
28	6	CALD	-0.0862998	-0.000832761
28	7	CALD	-0.0872303	-0.00291253
28	8	CALD	-0.0864717	-0.00330313
28	9	CALD	-0.0792231	0.00279625
28	10	CALD	-0.0767803	0.00408985
28	11	CALD	-0.0738612	0.00585967
28	12	CALD	-0.0742593	0.00431238
28	13	CALD	-0.0757868	0.00163572
28	14	CALD	-0.079379	-0.00310576
28	15	CALD	-0.0798159	-0.00469183
28	16	CALD	-0.0738971	7.77286e-05
28	17	CALD	-0.0732825	-0.000456872
28	18	CALD	-0.0730968	-0.00142047
28	19	CALD	-0.0691286	0.00139855
28	20	CALD	-0.0505844	0.0187935
28	21	CALD	-0.0280499	0.0401788
28	22	CALD	0.00197204	0.0690515
28	23	CALD	0.07182	0.13775
28	24	CALD	0.20365	0.268431
28	25	CALD	0.420686	0.484318
28	26	CALD	0.749739	0.812222
28	27	CALD	1.16249	1.22383
28	28	CALD	1.52742	1.5876
28	29	CALD	1.80876	1.8678
28	30	CALD	2.02798	2.08587
28	31	CALD	2.19322	2.24995
28	32	CALD	2.31404	2.36963
28	33	CALD	2.38304	2.43748
28	34	CALD	2.4516	2.50489
28	35	CALD	2.51872	2.57086
28	36	CALD	2.53358	2.58457
28	37	CALD	2.55555	2.60539
28	38	CALD	2.5335	2.58219
28	39	CALD	2.54397	2.59151
28	40	CALD	2.58104	2.62743
29	1	CALD	-0.142559	-0.00856601
29	2	CALD	-0.140299	-0.00749165
29	3	CALD	-0.130363	0.00125794
29	4	CALD	-0.125024	0.00541084
29	5	CALD	-0.130326	-0.00107695
29	6	CALD	-0.131846	-0.00378321
29	7	CALD	-0.129105	-0.00222772
29	8	CALD	-0.129508	-0.0038172
29	9	CALD	-0.128478	-0.00397332
29	10	CALD	-0.12169	0.0016293
29	11	CALD	-0.11752	0.00461331
29	12	CALD	-0.118536	0.00241157
29	13	CALD	-0.119097	0.000663867
29	14	CALD	-0.117813	0.000761862
29	15	CALD	-0.117619	-0.000230327
29	16	CALD	-0.116821	-0.000618118
29	17	CALD	-0.116039	-0.00102185
29	18	CALD	-0.108191	0.00563998
29	19	CALD	-0.0997177	0.0129274
29	20	CALD	-0.0837573	0.0277017
29	21	CALD	-0.0450777	0.0651953
29	22	CALD	0.0179341	0.127021
29	23	CALD	0.133875	0.241776
29	24	CALD	0.339537	0.446252
29	25	CALD	0.671817	0.777346
29	26	CALD	1.13591	1.24025
29	27	CALD	1.64872	1.75188
29	28	CALD	2.07174	2.17372
29	29	CALD	2.36579	2.46657
29	30	CALD	2.60114	2.70074
29	31	CALD	2.7891	2.88752
29	32	CALD	2.91088	3.0081
29	33	CALD	2.98433	3.08037
29	34	CALD	3.09022	3.18507
29	35	CALD	3.16225	3.25592
29	36	CALD	3.15429	3.24677
29	37	CALD	3.1879	3.2792
29	38	CALD	3.16417	3.25428
29	39	CALD	3.16402	3.25294
29	40	CALD	3.21862	3.30636
30	1	CALD	-0.191658	0.000491175
30	2	CALD	-0.185601	0.00365677
30	3	CALD	-0.186812	-0.000445535
30	4	CALD	-0.187328	-0.00385266
30	5	CALD	-0.183641	-0.0030567
30	6	CALD	-0.177825	-0.000130863
30	7	CALD	-0.172589	0.00221371
30	8	CALD	-0.17191	1.43632e-06
30	9	CALD	-0.168219	0.000801848
30	10	CALD	-0.162214	0.00391523
30	11	CALD	-0.159821	0.0034181
30	12	CALD	-0.158271	0.00207632
30	13	CALD	-0.153292	0.00416438
30	14	CALD	-0.154533	3.21247e-05
30	15	CALD	-0.155857	-0.00418255
30	16	CALD	-0.151219	-0.0024355
30	17	CALD	-0.146785	-0.000892295
30	18	CALD	-0.144629	-0.00162705
30	19	CALD	-0.140754	-0.000643886
30	20	CALD	-0.117572	0.0196475
30	21	CALD	-0.0815351	0.0527933
30	22	CALD	-0.0181597	0.113278
30	23	CALD	0.108904	0.23745
30	24	CALD	0.32612	0.451775
30	25	CALD	0.686146	0.80891
30	26	CALD	1.19438	1.31425
30	27	CALD	1.76504	1.88202
30	28	CALD	2.25941	2.3735
30	29	CALD	2.63017	2.74137
30	30	CALD	2.89886	3.00717
30	31	CALD	3.09792	3.20334
30	32	CALD	3.27253	3.37506
30	33	CALD	3.37225	3.47189
30	34	CALD	3.44797	3.54471
30	35	CALD	3.53678	3.63064
30	36	CALD	3.56805	3.65901
30	37	CALD	3.60694	3.69501
30	38	CALD	3.57505	3.66023
30	39	CALD	3.5761	3.65839
30	40	CALD	3.62601	3.70541
31	1	CALD	-0.00729305	0.019506
31	2	CALD	-0.00928392	0.0232219
31	3	CALD	-0.0236996	0.0145131
31	4	CALD	-0.0382529	0.0056665
31	5	CALD	-0.0528752	-0.00324899
31	6	CALD	-0.0614133	-0.00608025
31	7	CALD	-0.0680037	-0.0069639
31	8	CALD	-0.0790411	-0.0122945
31	9	CALD	-0.0815812	-0.00912784
31	10	CALD	-0.0786144	-0.000454205
31	11	CALD	-0.0791842	0.00468282
31	12	CALD	-0.0853851	0.00418865
31	13	CALD	-0.086162	0.00911861
31	14	CALD	-0.0852136	0.0157738
31	15	CALD	-0.083028	0.0236661
31	16	CALD	-0.0706005	0.0418005
31	17	CALD	-0.0499324	0.0681754
31	18	CALD	0.00267513	0.12649
31	19	CALD	0.0855107	0.215032
31	20	CALD	0.247053	0.382281
31	21	CALD	0.534148	0.675083
31	22	CALD	0.977663	1.1243
31	23	CALD	1.52154	1.67389
31	24	CALD	2.03348	2.19154
31	25	CALD	2.41787	2.58163
31	26	CALD	2.70139	2.87086
31	27	CALD	2.95662	3.1318
31	28	CALD	3.10836	3.28924
31	29	CALD	3.22102	3.40761
31	30	CALD	3.31861	3.51091
31	31	CALD	3.38032	3.57832
31	32	CALD	3.43546	3.63917
31	33	CALD	3.43965	3.64907
31	34	CALD	3.45895	3.67407
31	35	CALD	3.52114	3.74197
31	36	CALD	3.52332	3.74986
31	37	CALD	3.49898	3.73122
31	38	CALD	3.45311	3.69106
31	39	CALD	3.48351	3.72717
31	40	CALD	3.54043	3.78979
32	1	CALD	-0.148973	-0.0176503
32	2	CALD	-0.144904	-0.0144621
32	3	CALD	-0.133299	-0.00373828
32	4	CALD	-0.123953	0.00472606
32	5	CALD	-0.122126	0.0056717
32	6	CALD	-0.123718	0.00319818
32	7	CALD	-0.129802	-0.00376702
32	8	CALD	-0.133492	-0.00833829
32	9	CALD	-0.13198	-0.00770768
32	10	CALD	-0.12041	0.00298111
32	11	CALD	-0.11778	0.00472952
32	12	CALD	-0.11862	0.0030088
32	13	CALD	-0.120711	3.64135e-05
32	14	CALD	-0.120667	-0.00080051
32	15	CALD	-0.113052	0.0059325
32	16	CALD	-0.104968	0.0131358
32	17	CALD	-0.0850293	0.0321929
32	18	CALD	-0.0370427	0.0792981
32	19	CALD	0.0412777	0.156737
32	20	CALD	0.193127	0.307705
32	21	CALD	0.453734	0.567431
32	22	CALD	0.848564	0.96138
32	23	CALD	1.36352	1.47546
32	24	CALD	1.89063	2.00168
32	25	CALD	2.31819	2.42836
32	26	CALD	2.61258	2.72187
32	27	CALD	2.83751	2.94591
32	28	CALD	3.00502	3.11255
32	29	CALD	3.14268	3.24933
32	30	CALD	3.25666	3.36243
32	31	CALD	3.30041	3.4053
32	32	CALD	3.33749	3.44149
32	33	CALD	3.33899	3.44211
32	34	CALD	3.35788	3.46012
32	35	CALD	3.43913	3.54049
32	36	CALD	3.45476	3.55524
32	37	CALD	3.45452	3.55411
32	38	CALD	3.41752	3.51623
32	39	CALD	3.41876	3.5166
32	40	CALD	3.47801	3.57496
33	1	CALD	0.422195	-0.00575274
33	2	CALD	0.424342	-0.000429365
33	3	CALD	0.426701	0.00510536
33	4	CALD	0.422613	0.00419248
33	5	CALD	0.411756	-0.00348869
33	6	CALD	0.407781	-0.00428803
33	7	CALD	0.403298	-0.00559552
33	8	CALD	0.401945	-0.00377312
33	9	CALD	0.401691	-0.00085137
33	10	CALD	0.401548	0.00218056
33	11	CALD	0.402777	0.00658581
33	12	CALD	0.39694	0.00392422
33	13	CALD	0.387195	-0.00264524
33	14	CALD	0.385318	-0.00134646
33	15	CALD	0.389933	0.00644353
33	16	CALD	0.396767	0.0164532
33	17	CALD	0.404523	0.0273854
33	18	CALD	0.427733	0.053771
33	19	CALD	0.457434	0.0866474
33	20	CALD	0.534717	0.167105
33	21	CALD	0.677795	0.313359
33	22	CALD	0.890876	0.529616
33	23	CALD	1.21039	0.852308
33	24	CALD	1.58916	1.23425
33	25	CALD	1.94097	1.58923
33	26	CALD	2.21116	1.8626
33	27	CALD	2.39227	2.04688
33	28	CALD	2.50529	2.16308
33	29	CALD	2.60562	2.26659
33	30	CALD	2.71836	2.3825
33	31	CALD	2.77391	2.44123
33	32	CALD	2.80534	2.47584
33	33	CALD	2.81579	2.48946
33	34	CALD	2.85323	2.53008
33	35	CALD	2.88703	2.56706
33	36	CALD	2.88814	2.57134
33	37	CALD	2.89091	2.57728
33	38	CALD	2.8634	2.55295
33	39	CALD	2.86688	2.5596
33	40	CALD	2.91121	2.60711
34	1	CALD	-0.301539	0.00275449
34	2	CALD	-0.298197	0.00336916
34	3	CALD	-0.291004	0.00783532
34	4	CALD	-0.289487	0.00662565
34	5	CALD	-0.290829	0.00255638
34	6	CALD	-0.292558	-0.00189906
34	7	CALD	-0.293142	-0.00520994
34	8	CALD	-0.292444	-0.00723897
34	9	CALD	-0.292597	-0.0101186
34	10	CALD	-0.288222	-0.00847066
34	11	CALD	-0.275735	0.00128925
34	12	CALD	-0.270423	0.0038747
34	13	CALD	-0.267988	0.00358276
34	14	CALD	-0.26785	0.00099375
34	15	CALD	-0.264839	0.00127786
34	16	CALD	-0.258488	0.00490153
34	17	CALD	-0.25151	0.00915293
34	18	CALD	-0.226537	0.0313985
34	19	CALD	-0.18337	0.0718388
34	20	CALD	-0.0889756	0.163506
34	21	CALD	0.0694421	0.319197
34	22	CALD	0.321798	0.568826
34	23	CALD	0.698734	0.943036
34	24	CALD	1.13886	1.38043
34	25	CALD	1.54544	1.78429
34	26	CALD	1.8345	2.07062
34	27	CALD	2.02432	2.25772
34	28	CALD	2.14654	2.3772
34	29	CALD	2.27451	2.50245
34	30	CALD	2.38497	2.61018
34	31	CALD	2.44238	2.66487
34	32	CALD	2.48049	2.70025
34	33	CALD	2.50275	2.71978
34	34	CALD	2.52567	2.73998
34	35	CALD	2.5758	2.78738
34	36	CALD	2.58193	2.79079
34	37	CALD	2.57789	2.78402
34	38	CALD	2.54706	2.75046
34	39	CALD	2.54835	2.74902
34	40	CALD	2.59034	2.78829
35	1	CALD	-0.161381	-0.00275963
35	2	CALD	-0.159629	-0.00143523
35	3	CALD	-0.158378	-0.000611154
35	4	CALD	-0.156657	0.000682384
35	5	CALD	-0.155199	0.00171377
35	6	CALD	-0.155193	0.00129252
35	7	CALD	-0.156376	-0.00031737
35	8	CALD	-0.157283	-0.00165153
35	9	CALD	-0.158085	-0.0028807
35	10	CALD	-0.156818	-0.0020411
35	11	CALD	-0.151518	0.00283167
35	12	CALD	-0.152985	0.000937446
35	13	CALD	-0.153325	0.000170526
35	14	CALD	-0.153591	-0.000522857
35	15	CALD	-0.153556	-0.000914163
35	16	CALD	-0.150904	0.00131056
35	17	CALD	-0.147608	0.00417963
35	18	CALD	-0.134815	0.0165452
35	19	CALD	-0.117209	0.0337238
35	20	CALD	-0.0830809	0.0674249
35	21	CALD	-0.0132341	0.136845
35	22	CALD	0.106335	0.255986
35	23	CALD	0.300522	0.449746
35	24	CALD	0.582069	0.730866
35	25	CALD	0.900905	1.04928
35	26	CALD	1.2017	1.34965
35	27	CALD	1.41539	1.5629
35	28	CALD	1.53763	1.68471
35	29	CALD	1.65145	1.79811
35	30	CALD	1.7667	1.91294
35	31	CALD	1.82557	1.97138
35	32	CALD	1.86401	2.00939
35	33	CALD	1.88398	2.02893
35	34	CALD	1.91653	2.06105
35	35	CALD	1.95412	2.09822
35	36	CALD	1.95296	2.09663
35	37	CALD	1.955	2.09825
35	38	CALD	1.93795	2.08077
35	39	CALD	1.94369	2.08608
35	40	CALD	1.9708	2.11276
36	1	CALD	-0.311233	0.00129483
36	2	CALD	-0.309411	0.00125714
36	3	CALD	-0.310472	-0.00166386
36	4	CALD	-0.30857	-0.00162201
36	5	CALD	-0.304599	0.000488843
36	6	CALD	-0.302815	0.000412888
36	7	CALD	-0.298808	0.00255983
36	8	CALD	-0.300295	-0.000787498
36	9	CALD	-0.299831	-0.00218325
36	10	CALD	-0.295034	0.000754228
36	11	CALD	-0.292106	0.00182146
36	12	CALD	-0.289673	0.00239463
36	13	CALD	-0.287044	0.00316378
36	14	CALD	-0.2882	0.000147913
36	15	CALD	-0.289354	-0.00286595
36	16	CALD	-0.287249	-0.002621
36	17	CALD	-0.280101	0.00266684
36	18	CALD	-0.271093	0.00981503
36	19	CALD	-0.257163	0.0218844
36	20	CALD	-0.232996	0.0441913
36	21	CALD	-0.181373	0.0939552
36	22	CALD	-0.0886488	0.184819
36	23	CALD	0.0639413	0.335549
36	24	CALD	0.283794	0.553542
36	25	CALD	0.539891	0.807779
36	26	CALD	0.774231	1.04026
36	27	CALD	0.942946	1.20711
36	28	CALD	1.05148	1.31379
36	29	CALD	1.14285	1.40329
36	30	CALD	1.22834	1.48693
36	31	CALD	1.2737	1.53043
36	32	CALD	1.31205	1.56692
36	33	CALD	1.32676	1.57977
36	34	CALD	1.34627	1.59742
36	35	CALD	1.37197	1.62125
36	36	CALD	1.37671	1.62414
36	37	CALD	1.38753	1.6331
36	38	CALD	1.36805	1.61176
36	39	CALD	1.37344	1.61529
36	40	CALD	1.40325	1.64323
37	1	CALD	-0.315182	-1.0179e-05
37	2	CALD	-0.312625	0.00157845
37	3	CALD	-0.30985	0.00338589
37	4	CALD	-0.309583	0.00268624
37	5	CALD	-0.308371	0.00293001
37	6	CALD	-0.30864	0.00169397
37	7	CALD	-0.312462	-0.00309543
37	8	CALD	-0.31314	-0.00474175
37	9	CALD	-0.310499	-0.00306741
37	10	CALD	-0.308666	-0.00220271
37	11	CALD	-0.305129	0.000367223
37	12	CALD	-0.307051	-0.00252269
37	13	CALD	-0.304604	-0.00104299
37	14	CALD	-0.302767	-0.000173461
37	15	CALD	-0.302522	-0.000895972
37	16	CALD	-0.300533	0.000125191
37	17	CALD	-0.298897	0.000794091
37	18	CALD	-0.292964	0.0057598
37	19	CALD	-0.289519	0.00823657
37	20	CALD	-0.279617	0.0171714
37	21	CALD	-0.263583	0.0322384
37	22	CALD	-0.231616	0.0632375
37	23	CALD	-0.169508	0.124378
37	24	CALD	-0.0600737	0.232845
37	25	CALD	0.109468	0.401419
37	26	CALD	0.334915	0.625899
37	27	CALD	0.558985	0.849001
37	28	CALD	0.734526	1.02357
37	29	CALD	0.861552	1.14963
37	30	CALD	0.969383	1.2565
37	31	CALD	1.04185	1.32799
37	32	CALD	1.1023	1.38748
37	33	CALD	1.13242	1.41663
37	34	CALD	1.16158	1.44482
37	35	CALD	1.19724	1.47951
37	36	CALD	1.19993	1.48124
37	37	CALD	1.20597	1.48631
37	38	CALD	1.19232	1.47169
37	39	CALD	1.20024	1.47864
37	40	CALD	1.22667	1.50411
38	1	CALD	-0.296663	-0.00494709
38	2	CALD	-0.296259	-0.00604344
38	3	CALD	-0.292558	-0.00384313
38	4	CALD	-0.286929	0.000285697
38	5	CALD	-0.2843	0.00141355
38	6	CALD	-0.282239	0.00197447
38	7	CALD	-0.282523	0.000189049
38	8	CALD	-0.283048	-0.00183595
38	9	CALD	-0.280791	-0.00107994
38	10	CALD	-0.276587	0.00162326
38	11	CALD	-0.273643	0.0030666
38	12	CALD	-0.273493	0.00171591
38	13	CALD	-0.272117	0.00159158
38	14	CALD	-0.272864	-0.00065607
38	15	CALD	-0.273835	-0.00312792
38	16	CALD	-0.270391	-0.00118433
38	17	CALD	-0.268458	-0.000751972
38	18	CALD	-0.265586	0.000619213
38	19	CALD	-0.260985	0.00372001
38	20	CALD	-0.247193	0.016011
38	21	CALD	-0.226995	0.034709
38	22	CALD	-0.184377	0.0758262
38	23	CALD	-0.105161	0.153542
38	24	CALD	0.0291011	0.286303
38	25	CALD	0.239584	0.495285
38	26	CALD	0.52339	0.77759
38	27	CALD	0.813399	1.0661
38	28	CALD	1.04407	1.29527
38	29	CALD	1.20581	1.45551
38	30	CALD	1.34089	1.58909
38	31	CALD	1.43864	1.68534
38	32	CALD	1.50967	1.75487
38	33	CALD	1.54978	1.79347
38	34	CALD	1.58487	1.82706
38	35	CALD	1.6317	1.87239
38	36	CALD	1.64517	1.88437
38	37	CALD	1.65246	1.89015
38	38	CALD	1.63715	1.87335
38	39	CALD	1.65117	1.88586
38	40	CALD	1.68232	1.91551
39	1	CALD	-0.252753	-0.00420608
39	2	CALD	-0.250039	-0.00263599
39	3	CALD	-0.248356	-0.00209677
39	4	CALD	-0.247323	-0.0022077
39	5	CALD	-0.245346	-0.00137504
39	6	CALD	-0.241296	0.00153102
39	7	CALD	-0.239792	0.00189181
39	8	CALD	-0.236214	0.00432553
39	9	CALD	-0.236333	0.00306318
39	10	CALD	-0.237292	0.000959725
39	11	CALD	-0.238552	-0.00144361
39	12	CALD	-0.239075	-0.00311049
39	13	CALD	-0.236695	-0.00187444
39	14	CALD	-0.234653	-0.000976557
39	15	CALD	-0.233122	-0.000589204
39	16	CALD	-0.23017	0.00121945
39	17	CALD	-0.227685	0.00256027
39	18	CALD	-0.229613	-0.000511203
39	19	CALD	-0.229323	-0.00136598
39	20	CALD	-0.219136	0.00767755
39	21	CALD	-0.200749	0.0249213
39	22	CALD	-0.167957	0.056569
39	23	CALD	-0.115653	0.107729
39	24	CALD	-0.0107796	0.211459
39	25	CALD	0.171126	0.39222
39	26	CALD	0.446065	0.666016
39	27	CALD	0.801171	1.01998
39	28	CALD	1.14839	1.36606
39	29	CALD	1.40886	1.62538
39	30	CALD	1.61621	1.83159
39	31	CALD	1.76528	1.97951
39	32	CALD	1.87816	2.09125
39	33	CALD	1.95321	2.16516
39	34	CALD	2.00686	2.21766
39	35	CALD	2.06307	2.27273
39	36	CALD	2.08904	2.29755
39	37	CALD	2.11476	2.32213
39	38	CALD	2.09148	2.29771
39	39	CALD	2.10113	2.30621
39	40	CALD	2.13724	2.34118
40	1	CALD	-0.233093	-0.00487842
40	2	CALD	-0.230742	-0.004025
40	3	CALD	-0.228259	-0.00303949
40	4	CALD	-0.220983	0.00273881
40	5	CALD	-0.219735	0.00248921
40	6	CALD	-0.220742	-1.47057e-05
40	7	CALD	-0.220662	-0.0014327
40	8	CALD	-0.21888	-0.00114748
40	9	CALD	-0.218029	-0.00179447
40	10	CALD	-0.213306	0.00143094
40	11	CALD	-0.212802	0.000437403
40	12	CALD	-0.211436	0.000306436
40	13	CALD	-0.204006	0.00623857
40	14	CALD	-0.211468	-0.00272022
40	15	CALD	-0.213335	-0.00608526
40	16	CALD	-0.206666	-0.000914005
40	17	CALD	-0.202381	0.00187434
40	18	CALD	-0.201125	0.00163262
40	19	CALD	-0.196877	0.00438273
40	20	CALD	-0.181418	0.0183446
40	21	CALD	-0.159119	0.0391464
40	22	CALD	-0.118032	0.0787358
40	23	CALD	-0.033615	0.161655
40	24	CALD	0.115554	0.309327
40	25	CALD	0.368819	0.561095
40	26	CALD	0.7405	0.931278
40	27	CALD	1.20266	1.39194
40	28	CALD	1.60457	1.79235
40	29	CALD	1.90647	2.09276
40	30	CALD	2.15072	2.33551
40	31	CALD	2.33247	2.51576
40	32	CALD	2.47094	2.65273
40	33	CALD	2.54117	2.72147
40	34	CALD	2.608	2.7868
40	35	CALD	2.69174	2.86904
40	36	CALD	2.71825	2.89405
40	37	CALD	2.7284	2.9027
40	38	CALD	2.70803	2.88084
40	39	CALD	2.71345	2.88476
40	40	CALD	2.75789	2.9277
41	1	CALD	-0.077638	-0.00170168
41	2	CALD	-0.074783	0.000371301
41	3	CALD	-0.0721321	0.00224012
41	4	CALD	-0.0697253	0.00386479
41	5	CALD	-0.0722247	0.000583345
41	6	CALD	-0.0736528	-0.00162679
41	7	CALD	-0.0743164	-0.00307248
41	8	CALD	-0.0744821	-0.00402026
41	9	CALD	-0.0728348	-0.00315503
41	10	CALD	-0.0712302	-0.00233246
41	11	CALD	-0.0647489	0.00336677
41	12	CALD	-0.064171	0.00316255
41	13	CALD	-0.0649396	0.00161185
41	14	CALD	-0.0663473	-0.000577884
41	15	CALD	-0.0665974	-0.00161007
41	16	CALD	-0.0639471	0.000258211
41	17	CALD	-0.0621159	0.00130734
41	18	CALD	-0.0517463	0.0108948
41	19	CALD	-0.0418986	0.0199605
41	20	CALD	-0.0280381	0.0330389
41	21	CALD	-0.0028376	0.0574573
41	22	CALD	0.0440232	0.103536
41	23	CALD	0.134775	0.193506
41	24	CALD	0.30291	0.360858
41	25	CALD	0.571982	0.629149
41	26	CALD	0.952333	1.00872
41	27	CALD	1.37748	1.43308
41	28	CALD	1.73059	1.78541
41	29	CALD	1.98418	2.03821
41	30	CALD	2.19331	2.24656
41	31	CALD	2.31945	2.37193
41	32	CALD	2.4278	2.47949
41	33	CALD	2.49502	2.54593
41	34	CALD	2.56069	2.61082
41	35	CALD	2.62963	2.67898
41	36	CALD	2.64383	2.69239
41	37	CALD	2.66677	2.71455
41	38	CALD	2.65198	2.69898
41	39	CALD	2.66763	2.71385
41	40	CALD	2.69216	2.7376
42	1	CALD	-0.171525	-0.00905982
42	2	CALD	-0.168242	-0.00724722
42	3	CALD	-0.162872	-0.00334664
42	4	CALD	-0.160619	-0.00256354
42	5	CALD	-0.153953	0.00263248
42	6	CALD	-0.150884	0.00423105
42	7	CALD	-0.157156	-0.00351077
42	8	CALD	-0.157565	-0.00538993
42	9	CALD	-0.147884	0.00282159
42	10	CALD	-0.145342	0.00389338
42	11	CALD	-0.141628	0.00613682
42	12	CALD	-0.142726	0.00356893
42	13	CALD	-0.143653	0.00117213
42	14	CALD	-0.145131	-0.00177556
42	15	CALD	-0.14633	-0.00444451
42	16	CALD	-0.146207	-0.00579191
42	17	CALD	-0.140087	-0.00114158
42	18	CALD	-0.133967	0.00350807
42	19	CALD	-0.125745	0.0102598
42	20	CALD	-0.107806	0.0267293
42	21	CALD	-0.0688818	0.0641832
42	22	CALD	-0.00298797	0.128607
42	23	CALD	0.110582	0.240706
42	24	CALD	0.32883	0.457485
42	25	CALD	0.676267	0.803451
42	26	CALD	1.16921	1.29492
42	27	CALD	1.72229	1.84654
42	28	CALD	2.18208	2.30485
42	29	CALD	2.49692	2.61823
42	30	CALD	2.76185	2.88168
42	31	CALD	2.93442	3.05279
42	32	CALD	3.06895	3.18585
42	33	CALD	3.14728	3.2627
42	34	CALD	3.23196	3.34592
42	35	CALD	3.33323	3.44572
42	36	CALD	3.37419	3.48521
42	37	CALD	3.39278	3.50232
42	38	CALD	3.32947	3.43755
42	39	CALD	3.34337	3.44998
42	40	CALD	3.38856	3.49369
43	1	CALD	-0.155707	-0.00795654
43	2	CALD	-0.15311	-0.00729761
43	3	CALD	-0.144823	-0.000948383
43	4	CALD	-0.145272	-0.00333475
43	5	CALD	-0.140369	-0.000369916
43	6	CALD	-0.133985	0.00407673
43	7	CALD	-0.132292	0.00383186
43	8	CALD	-0.134507	-0.000320864
43	9	CALD	-0.135271	-0.00302245
43	10	CALD	-0.130252	5.91043e-05
43	11	CALD	-0.127092	0.00128119
43	12	CALD	-0.126697	-0.000261461
43	13	CALD	-0.123346	0.00115246
43	14	CALD	-0.124704	-0.00214352
43	15	CALD	-0.122218	-0.00159527
43	16	CALD	-0.10363	0.015055
43	17	CALD	-0.0850571	0.0316902
43	18	CALD	-0.0424924	0.0723173
43	19	CALD	0.0273845	0.140256
43	20	CALD	0.168612	0.279546
43	21	CALD	0.406722	0.515718
43	22	CALD	0.788705	0.895764
43	23	CALD	1.30704	1.41216
43	24	CALD	1.84063	1.94382
43	25	CALD	2.26784	2.36908
43	26	CALD	2.56799	2.66729
43	27	CALD	2.80209	2.89946
43	28	CALD	2.956	3.05144
43	29	CALD	3.07681	3.17031
43	30	CALD	3.20656	3.29812
43	31	CALD	3.2608	3.35042
43	32	CALD	3.32131	3.409
43	33	CALD	3.34124	3.42698
43	34	CALD	3.37804	3.46185
43	35	CALD	3.41963	3.5015
43	36	CALD	3.4044	3.48433
43	37	CALD	3.42228	3.50027
43	38	CALD	3.41142	3.48747
43	39	CALD	3.4103	3.48441
43	40	CALD	3.46235	3.53453
44	1	CALD	-0.208536	-0.000299879
44	2	CALD	-0.204941	0.000891459
44	3	CALD	-0.201326	0.00210281
44	4	CALD	-0.20675	-0.00572451
44	5	CALD	-0.205152	-0.00652972
44	6	CALD	-0.195398	0.000820506
44	7	CALD	-0.189896	0.00391937
44	8	CALD	-0.189208	0.00220322
44	9	CALD	-0.185439	0.00356904
44	10	CALD	-0.18235	0.0042541
44	11	CALD	-0.180694	0.00350729
44	12	CALD	-0.180201	0.00159702
44	13	CALD	-0.182309	-0.00291478
44	14	CALD	-0.183795	-0.00680435
44	15	CALD	-0.177547	-0.00296021
44	16	CALD	-0.160297	0.0118864
44	17	CALD	-0.145779	0.0240007
44	18	CALD	-0.106561	0.0608155
44	19	CALD	-0.0428002	0.122173
44	20	CALD	0.0860007	0.24857
44	21	CALD	0.326239	0.486405
44	22	CALD	0.699307	0.857069
44	23	CALD	1.20121	1.35657
44	24	CALD	1.71679	1.86975
44	25	CALD	2.15113	2.30168
44	26	CALD	2.47714	2.62529
44	27	CALD	2.70059	2.84634
44	28	CALD	2.85941	3.00275
44	29	CALD	2.97953	3.12046
44	30	CALD	3.10307	3.2416
44	31	CALD	3.17337	3.3095
44	32	CALD	3.23014	3.36386
44	33	CALD	3.2492	3.38053
44	34	CALD	3.28008	3.409
44	35	CALD	3.33181	3.45832
44	36	CALD	3.33008	3.4542
44	37	CALD	3.3316	3.45331
44	38	CALD	3.29156	3.41087
44	39	CALD	3.2975	3.4144
44	40	CALD	3.35646	3.47096
45	1	CALD	-0.200977	-0.0031925
45	2	CALD	-0.198567	-0.00221291
45	3	CALD	-0.195611	-0.000686415
45	4	CALD	-0.192262	0.00123253
45	5	CALD	-0.187913	0.00415129
45	6	CALD	-0.186088	0.00454546
45	7	CALD	-0.190643	-0.00143948
45	8	CALD	-0.194265	-0.00649215
45	9	CALD	-0.193293	-0.00694993
45	10	CALD	-0.184567	0.00034635
45	11	CALD	-0.183143	0.000339512
45	12	CALD	-0.182581	-0.000528673
45	13	CALD	-0.17669	0.00393232
45	14	CALD	-0.177643	0.00154919
45	15	CALD	-0.17517	0.00259181
45	16	CALD	-0.159164	0.0171683
45	17	CALD	-0.151734	0.0231673
45	18	CALD	-0.126784	0.0466876
45	19	CALD	-0.0822946	0.0897467
45	20	CALD	0.0140061	0.184617
45	21	CALD	0.182336	0.351517
45	22	CALD	0.46053	0.62828
45	23	CALD	0.87152	1.03784
45	24	CALD	1.36908	1.53397
45	25	CALD	1.82901	1.99247
45	26	CALD	2.20053	2.36256
45	27	CALD	2.44961	2.61021
45	28	CALD	2.60704	2.76621
45	29	CALD	2.74432	2.90206
45	30	CALD	2.85203	3.00834
45	31	CALD	2.93646	3.09134
45	32	CALD	3.00919	3.16264
45	33	CALD	3.03205	3.18407
45	34	CALD	3.06673	3.21732
45	35	CALD	3.11218	3.26134
45	36	CALD	3.11392	3.26165
45	37	CALD	3.11784	3.26414
45	38	CALD	3.08643	3.2313
45	39	CALD	3.09761	3.24105
45	40	CALD	3.15312	3.29513
46	1	CALD	-0.33275	-0.0141225
46	2	CALD	-0.329439	-0.0123109
46	3	CALD	-0.324096	-0.00846784
46	4	CALD	-0.311817	0.0023114
46	5	CALD	-0.311476	0.00115306
46	6	CALD	-0.309735	0.00139408
46	7	CALD	-0.302952	0.00667715
46	8	CALD	-0.304812	0.0033177
46	9	CALD	-0.306329	0.00030124
46	10	CALD	-0.304781	0.000348727
46	11	CALD	-0.307314	-0.00368396
46	12	CALD	-0.307565	-0.005434
46	13	CALD	-0.300376	0.000254561
46	14	CALD	-0.296683	0.00244791
46	15	CALD	-0.298251	-0.000620023
46	16	CALD	-0.290336	0.00579515
46	17	CALD	-0.273496	0.0211359
46	18	CALD	-0.253151	0.039981
46	19	CALD	-0.205704	0.085928
46	20	CALD	-0.117773	0.172359
46	21	CALD	0.049278	0.337911
46	22	CALD	0.321488	0.608621
46	23	CALD	0.696387	0.98202
46	24	CALD	1.13919	1.42333
46	25	CALD	1.53119	1.81382
46	26	CALD	1.81979	2.10092
46	27	CALD	2.04318	2.32281
46	28	CALD	2.18742	2.46556
46	29	CALD	2.29924	2.57588
46	30	CALD	2.41098	2.68612
46	31	CALD	2.48995	2.76358
46	32	CALD	2.52966	2.8018
46	33	CALD	2.53514	2.80578
46	34	CALD	2.57085	2.83999
46	35	CALD	2.62451	2.89215
46	36	CALD	2.64393	2.91007
46	37	CALD	2.65549	2.92012
46	38	CALD	2.62025	2.88339
46	39	CALD	2.62338	2.88501
46	40	CALD	2.66095	2.92109
47	1	CALD	-0.355068	-0.00577929
47	2	CALD	-0.353049	-0.0056432
47	3	CALD	-0.349281	-0.00375815
47	4	CALD	-0.345589	-0.0019483
47	5	CALD	-0.339059	0.0026988
47	6	CALD	-0.336197	0.00367717
47	7	CALD	-0.333774	0.00421762
47	8	CALD	-0.337678	-0.00156863
47	9	CALD	-0.338931	-0.00470465
47	10	CALD	-0.334238	-0.00189421
47	11	CALD	-0.327463	0.00299721
47	12	CALD	-0.326634	0.00194338
47	13	CALD	-0.325227	0.00146844
47	14	CALD	-0.325886	-0.001074
47	15	CALD	-0.323281	-0.000351694
47	16	CALD	-0.32275	-0.001703
47	17	CALD	-0.316142	0.00302173
47	18	CALD	-0.301283	0.0159977
47	19	CALD	-0.283162	0.0322361
47	20	CALD	-0.246396	0.0671194
47	21	CALD	-0.177928	0.133704
47	22	CALD	-0.0487883	0.260961
47	23	CALD	0.162732	0.470599
47	24	CALD	0.465173	0.771158
47	25	CALD	0.805831	1.10993
47	26	CALD	1.10324	1.40546
47	27	CALD	1.31617	1.6165
47	28	CALD	1.44762	1.74607
47	29	CALD	1.56478	1.86135
47	30	CALD	1.67973	1.97442
47	31	CALD	1.73925	2.03205
47	32	CALD	1.77804	2.06896
47	33	CALD	1.79838	2.08742
47	34	CALD	1.82238	2.10954
47	35	CALD	1.85975	2.14502
47	36	CALD	1.86349	2.14688
47	37	CALD	1.87954	2.16105
47	38	CALD	1.85937	2.139
47	39	CALD	1.85941	2.13715
47	40	CALD	1.89922	2.17508
48	1	CALD	-0.302924	0.00149881
48	2	CALD	-0.302863	0.000135029
48	3	CALD	-0.30323	-0.00165764
48	4	CALD	-0.301545	-0.00139803
48	5	CALD	-0.297336	0.00138545
48	6	CALD	-0.294379	0.00291751
48	7	CALD	-0.293291	0.00257985
48	8	CALD	-0.294365	8.10162e-05
48	9	CALD	-0.294642	-0.00162168
48	10	CALD	-0.293491	-0.00189565
48	11	CALD	-0.289385	0.000784986
48	12	CALD	-0.28965	-0.000905845
48	13	CALD	-0.287836	-0.000516564
48	14	CALD	-0.286058	-0.00016385
48	15	CALD	-0.286507	-0.00203809
48	16	CALD	-0.284211	-0.00116815
48	17	CALD	-0.278001	0.00361667
48	18	CALD	-0.271893	0.00829949
48	19	CALD	-0.25637	0.0223978
48	20	CALD	-0.224102	0.0532402
48	21	CALD	-0.171368	0.104549
48	22	CALD	-0.0705795	0.203912
48	23	CALD	0.0953661	0.368432
48	24	CALD	0.325038	0.596678
48	25	CALD	0.588787	0.859002
48	26	CALD	0.821856	1.09065
48	27	CALD	0.988323	1.25569
48	28	CALD	1.08531	1.35125
48	29	CALD	1.17978	1.44429
48	30	CALD	1.26974	1.53283
48	31	CALD	1.30496	1.56663
48	32	CALD	1.3396	1.59983
48	33	CALD	1.35855	1.61736
48	34	CALD	1.38285	1.64024
48	35	CALD	1.41408	1.67004
48	36	CALD	1.41777	1.67231
48	37	CALD	1.43052	1.68363
48	38	CALD	1.41053	1.66222
48	39	CALD	1.40986	1.66012
48	40	CALD	1.43073	1.67957
49	1	CDH2	-0.231051	-0.00296359
49	2	CDH2	-0.228292	-0.000885654
49	3	CDH2	-0.227847	-0.00112163
49	4	CDH2	-0.229831	-0.00378677
49	5	CDH2	-0.228978	-0.00361501
49	6	CDH2	-0.226531	-0.00184916
49	7	CDH2	-0.222371	0.0016301
49	8	CDH2	-0.220378	0.00294236
49	9	CDH2	-0.21985	0.00278839
49	10	CDH2	-0.21749	0.00446748
49	11	CDH2	-0.216913	0.00436317
49	12	CDH2	-0.217399	0.003197
49	13	CDH2	-0.217133	0.00278158
49	14	CDH2	-0.219952	-0.00071858
49	15	CDH2	-0.221274	-0.00272134
49	16	CDH2	-0.220991	-0.00312036
49	17	CDH2	-0.220578	-0.00338803
49	18	CDH2	-0.218576	-0.00206689
49	19	CDH2	-0.218451	-0.00262325
49	20	CDH2	-0.216869	-0.0017219
49	21	CDH2	-0.214412	5.34001e-05
49	22	CDH2	-0.209275	0.00450943
49	23	CDH2	-0.204968	0.00813497
49	24	CDH2	-0.195942	0.0164802
49	25	CDH2	-0.173622	0.0381188
49	26	CDH2	-0.138482	0.0725785
49	27	CDH2	-0.0704904	0.139889
49	28	CDH2	0.0347378	0.244436
49	29	CDH2	0.183664	0.392681
49	30	CDH2	0.356277	0.564613
49	31	CDH2	0.497484	0.705139
49	32	CDH2	0.604617	0.81159
49	33	CDH2	0.672735	0.879027
49	34	CDH2	0.731162	0.936773
49	35	CDH2	0.786717	0.991647
49	36	CDH2	0.815358	1.01961
49	37	CDH2	0.843789	1.04736
49	38	CDH2	0.839273	1.04216
49	39	CDH2	0.852707	1.05491
49	40	CDH2	0.877751	1.07928
50	1	CDH2	-0.243442	-0.00128665
[truncated: 1,879 more rows]

## Sheet: Results
Block Type	96-Well Block (0.2mL)
Calibration Background is expired	Yes
Calibration Background performed on	02-17-2016
Calibration Normalization FAM-ROX is expired	Yes
Calibration Normalization FAM-ROX performed on	02-17-2016
Calibration Normalization VIC-ROX is expired	Yes
Calibration Normalization VIC-ROX performed on	02-17-2016
Calibration Pure Dye FAM is expired	Yes
Calibration Pure Dye FAM performed on	02-17-2016
Calibration Pure Dye NED is expired	Yes
Calibration Pure Dye NED performed on	02-17-2016
Calibration Pure Dye ROX is expired	Yes
Calibration Pure Dye ROX performed on	02-17-2016
Calibration Pure Dye SYBR is expired	Yes
Calibration Pure Dye SYBR performed on	02-17-2016
Calibration Pure Dye TAMRA is expired	Yes
Calibration Pure Dye TAMRA performed on	02-17-2016
Calibration Pure Dye VIC is expired	Yes
Calibration Pure Dye VIC performed on	02-17-2016
Calibration ROI is expired	Yes
Calibration ROI performed on	02-17-2016
Calibration Uniformity is expired	Yes
Calibration Uniformity performed on	02-17-2016
Chemistry	SYBR_GREEN
Date Created	2022-05-26 02:00:05 AM CST
Date Modified	2022-05-26 03:17:41 AM CST
Experiment File Name	C:\Applied Biosystems\QuantStudio Real-Time PCR Software\User Files\Experiments\2022-05-26 WSF-LAST.eds
Experiment Name	2022-05-26 WSF-LAST
Experiment Run Start Time	2022-05-25 22:47:10 PM CST
Experiment Run Stop Time	2022-05-26 00:02:12 AM CST
Experiment Type	Standard Curve
Instrument Name	278861160
Instrument Serial Number	278861160
Instrument Type	QuantStudio(TM) 6 Flex System
Passive Reference	ROX
Quantification Cycle Method	Ct
Signal Smoothing On	true
Stage/ Cycle where Analysis is performed	Stage 2, Step 2
Well	Well Position	Omit	Sample Name	Target Name	Task	Reporter	Quencher	CT	Ct Mean	Ct SD	Quantity	Quantity Mean	Quantity SD	Y-Intercept	R(superscript 2)	Slope	Efficiency	Automatic Ct Threshold	Ct Threshold	Automatic Baseline	Baseline Start	Baseline End	Comments	Tm1	Tm2	Tm3	MTP	PRFLOW	NOISE	HIGHSD	PRFDROP	OUTLIERRG
1	A1	false	F1	GAPDH	UNKNOWN	SYBR	None	19.0954	18.9339	0.243245								true	0.165066	true	1	40		86.9699	64.9129		Y	N	N	N	N	N
2	A2	false	F1	GAPDH	UNKNOWN	SYBR	None	18.8133	18.9339	0.243245								true	0.165066	true	1	40		86.9699	64.9129		Y	N	N	N	N	N
3	A3	false	F2	GAPDH	UNKNOWN	SYBR	None	19.566	19.5451	0.204246								true	0.165066	true	1	40		86.9699	64.9129		Y	N	N	N	N	N
4	A4	false	F2	GAPDH	UNKNOWN	SYBR	None	19.5999	19.5451	0.204246								true	0.165066	true	1	40		87.0675	64.8154		Y	N	N	N	N	N
5	A5	false	F3	GAPDH	UNKNOWN	SYBR	None	18.6554	22.0085	7.08238								true	0.165066	true	1	40		87.165	64.9129		Y	N	N	Y	N	N
6	A6	false	F3	GAPDH	UNKNOWN	SYBR	None	18.5532	22.0085	7.08238								true	0.165066	true	1	40		87.165	64.8154		Y	N	N	Y	N	N
7	A7	false	T1	GAPDH	UNKNOWN	SYBR	None	17.0142	16.9373	0.271121								true	0.165066	true	1	40		87.165	64.9129		Y	N	N	N	N	N
8	A8	false	T1	GAPDH	UNKNOWN	SYBR	None	17.2392	16.9373	0.271121								true	0.165066	true	1	40		86.9699	64.8154		Y	N	N	N	N	N
9	A9	false	T2	GAPDH	UNKNOWN	SYBR	None	17.6927	17.6035	0.290348								true	0.165066	true	1	40		86.9699	64.8154		Y	N	N	N	N	N
10	A10	false	T2	GAPDH	UNKNOWN	SYBR	None	17.864	17.6035	0.290348								true	0.165066	true	1	40		86.8723	64.8154		Y	N	N	N	N	N
11	A11	false	T3	GAPDH	UNKNOWN	SYBR	None	18.5283	18.5706	0.25603								true	0.165066	true	1	40		86.8723	64.8154		Y	N	N	N	N	N
12	A12	false	T3	GAPDH	UNKNOWN	SYBR	None	18.6784	18.5706	0.25603								true	0.165066	true	1	40		86.7747	64.8154		Y	N	N	N	N	N
13	B1	false	F1	GAPDH	UNKNOWN	SYBR	None	19.1742	18.9339	0.243245								true	0.165066	true	1	40		86.9699	64.9129		Y	N	N	N	N	N
14	B2	false	F1	GAPDH	UNKNOWN	SYBR	None	18.6525	18.9339	0.243245								true	0.165066	true	1	40		87.0675	64.9129		Y	N	N	N	N	N
15	B3	false	F2	GAPDH	UNKNOWN	SYBR	None	19.7511	19.5451	0.204246								true	0.165066	true	1	40		87.0675	64.8154		Y	N	N	N	N	N
16	B4	false	F2	GAPDH	UNKNOWN	SYBR	None	19.2635	19.5451	0.204246								true	0.165066	true	1	40		87.0675	64.9129		Y	N	N	N	N	N
17	B5	false	F3	GAPDH	UNKNOWN	SYBR	None	32.628	22.0085	7.08238								true	0.165066	true	1	40		91.1665			N	Y	Y	Y	Y	Y
18	B6	false	F3	GAPDH	UNKNOWN	SYBR	None	18.1973	22.0085	7.08238								true	0.165066	true	1	40		87.165	64.9129		Y	N	N	Y	N	N
19	B7	false	T1	GAPDH	UNKNOWN	SYBR	None	16.5871	16.9373	0.271121								true	0.165066	true	1	40		87.0675			N	N	N	N	N	N
20	B8	false	T1	GAPDH	UNKNOWN	SYBR	None	16.9086	16.9373	0.271121								true	0.165066	true	1	40		86.9699	64.9129		Y	N	N	N	N	N
21	B9	false	T2	GAPDH	UNKNOWN	SYBR	None	17.1879	17.6035	0.290348								true	0.165066	true	1	40		86.9699	64.9129		Y	N	N	N	N	N
22	B10	false	T2	GAPDH	UNKNOWN	SYBR	None	17.6693	17.6035	0.290348								true	0.165066	true	1	40		86.8723	64.9129		Y	N	N	N	N	N
23	B11	false	T3	GAPDH	UNKNOWN	SYBR	None	18.2369	18.5706	0.25603								true	0.165066	true	1	40		86.8723	64.9129		Y	N	N	N	N	N
24	B12	false	T3	GAPDH	UNKNOWN	SYBR	None	18.8387	18.5706	0.25603								true	0.165066	true	1	40		86.7747	64.8154		Y	N	N	N	N	N
25	C1	false	F1	CALD	UNKNOWN	SYBR	None	23.177	23.0968	0.167603								true	0.153051	true	1	40		83.554	64.8154		Y	N	N	N	N	N
26	C2	false	F1	CALD	UNKNOWN	SYBR	None	22.9218	23.0968	0.167603								true	0.153051	true	1	40		83.554			N	N	N	N	N	N
27	C3	false	F2	CALD	UNKNOWN	SYBR	None	23.7513	23.3353	0.363019								true	0.153051	true	1	40		83.554			N	N	N	N	N	N
28	C4	false	F2	CALD	UNKNOWN	SYBR	None	23.1501	23.3353	0.363019								true	0.153051	true	1	40		83.554			N	N	N	N	N	N
29	C5	false	F3	CALD	UNKNOWN	SYBR	None	22.3207	22.4238	0.146923								true	0.153051	true	1	40		83.6516			N	N	N	N	N	N
30	C6	false	F3	CALD	UNKNOWN	SYBR	None	22.4155	22.4238	0.146923								true	0.153051	true	1	40		83.554			N	N	N	N	N	N
31	C7	false	T1	CALD	UNKNOWN	SYBR	None	18.4501	18.9689	0.375743								true	0.153051	true	1	40		83.554	64.9129		Y	N	N	N	N	N
32	C8	false	T1	CALD	UNKNOWN	SYBR	None	18.9645	18.9689	0.375743								true	0.153051	true	1	40		83.4564			N	N	N	N	N	N
33	C9	false	T2	CALD	UNKNOWN	SYBR	None	19.8391	19.833	0.0710807								true	0.153051	true	1	40		83.4564	64.9129		Y	N	N	N	N	N
34	C10	false	T2	CALD	UNKNOWN	SYBR	None	19.919	19.833	0.0710807								true	0.153051	true	1	40		83.3588			N	N	N	N	N	N
35	C11	false	T3	CALD	UNKNOWN	SYBR	None	21.1778	21.3967	0.261888								true	0.153051	true	1	40		83.2612			N	N	N	N	N	N
36	C12	false	T3	CALD	UNKNOWN	SYBR	None	21.7	21.3967	0.261888								true	0.153051	true	1	40		83.2612			N	N	N	N	N	N
37	D1	false	F1	CALD	UNKNOWN	SYBR	None	23.2904	23.0968	0.167603								true	0.153051	true	1	40		83.554			N	N	N	N	N	N
38	D2	false	F1	CALD	UNKNOWN	SYBR	None	22.9982	23.0968	0.167603								true	0.153051	true	1	40		83.6516			N	N	N	N	N	N
39	D3	false	F2	CALD	UNKNOWN	SYBR	None	23.5038	23.3353	0.363019								true	0.153051	true	1	40		83.6516			N	N	N	N	N	N
40	D4	false	F2	CALD	UNKNOWN	SYBR	None	22.9358	23.3353	0.363019								true	0.153051	true	1	40		83.6516			N	N	N	N	N	N
41	D5	false	F3	CALD	UNKNOWN	SYBR	None	22.6342	22.4238	0.146923								true	0.153051	true	1	40		83.7492			N	N	N	N	N	N
42	D6	false	F3	CALD	UNKNOWN	SYBR	None	22.3248	22.4238	0.146923								true	0.153051	true	1	40		83.6516	64.8154		Y	N	N	N	N	N
43	D7	false	T1	CALD	UNKNOWN	SYBR	None	19.1371	18.9689	0.375743								true	0.153051	true	1	40		83.554			N	N	N	N	N	N
44	D8	false	T1	CALD	UNKNOWN	SYBR	None	19.324	18.9689	0.375743								true	0.153051	true	1	40		83.554	64.8154		Y	N	N	N	N	N
45	D9	false	T2	CALD	UNKNOWN	SYBR	None	19.7452	19.833	0.0710807								true	0.153051	true	1	40		83.4564			N	N	N	N	N	N
46	D10	false	T2	CALD	UNKNOWN	SYBR	None	19.8287	19.833	0.0710807								true	0.153051	true	1	40		83.3588			N	N	N	N	N	N
47	D11	false	T3	CALD	UNKNOWN	SYBR	None	21.178	21.3967	0.261888								true	0.153051	true	1	40		83.3588			N	N	N	N	N	N
48	D12	false	T3	CALD	UNKNOWN	SYBR	None	21.5308	21.3967	0.261888								true	0.153051	true	1	40		83.3588			N	N	N	N	N	N
49	E1	false	F1	CDH2	UNKNOWN	SYBR	None	26.676	26.4822	0.229043								true	0.115151	true	1	40		79.8453			N	N	N	N	N	N
50	E2	false	F1	CDH2	UNKNOWN	SYBR	None	26.1503	26.4822	0.229043								true	0.115151	true	1	40		79.9429	64.8154		Y	N	N	N	N	N
51	E3	false	F2	CDH2	UNKNOWN	SYBR	None	26.6727	26.5746	0.624149								true	0.115151	true	1	40		79.9429	64.8154		Y	N	N	Y	N	N
52	E4	false	F2	CDH2	UNKNOWN	SYBR	None	25.7673	26.5746	0.624149								true	0.115151	true	1	40		79.8453			N	N	N	Y	N	N
53	E5	false	F3	CDH2	UNKNOWN	SYBR	None	25.5518	25.7076	0.15644								true	0.115151	true	1	40		80.0405			N	N	N	N	N	N
54	E6	false	F3	CDH2	UNKNOWN	SYBR	None	25.7534	25.7076	0.15644								true	0.115151	true	1	40		79.9429			N	N	N	N	N	N
55	E7	false	T1	CDH2	UNKNOWN	SYBR	None	22.3419	22.5002	0.115699								true	0.115151	true	1	40		79.9429			N	N	N	N	N	N
56	E8	false	T1	CDH2	UNKNOWN	SYBR	None	22.5087	22.5002	0.115699								true	0.115151	true	1	40		79.8453	64.8154		Y	N	N	N	N	N
57	E9	false	T2	CDH2	UNKNOWN	SYBR	None	22.9218	22.8353	0.198748								true	0.115151	true	1	40		79.7477			N	N	N	N	N	N
58	E10	false	T2	CDH2	UNKNOWN	SYBR	None	22.9342	22.8353	0.198748								true	0.115151	true	1	40		79.7477			N	N	N	N	N	N
59	E11	false	T3	CDH2	UNKNOWN	SYBR	None	23.8306	23.8699	0.116099								true	0.115151	true	1	40		79.6501	64.9129		Y	N	N	N	N	N
60	E12	false	T3	CDH2	UNKNOWN	SYBR	None	24.0381	23.8699	0.116099								true	0.115151	true	1	40		79.6501			N	N	N	N	N	N
61	F1	false	F1	CDH2	UNKNOWN	SYBR	None	26.5605	26.4822	0.229043								true	0.115151	true	1	40		79.8453			N	N	N	N	N	N
62	F2	false	F1	CDH2	UNKNOWN	SYBR	None	26.5419	26.4822	0.229043								true	0.115151	true	1	40		79.8453			N	N	N	N	N	N
63	F3	false	F2	CDH2	UNKNOWN	SYBR	None	27.2868	26.5746	0.624149								true	0.115151	true	1	40		79.8453	64.8154		Y	N	N	Y	N	N
64	F4	false	F2	CDH2	UNKNOWN	SYBR	None	26.5716	26.5746	0.624149								true	0.115151	true	1	40		79.9429			N	N	N	Y	N	N
65	F5	false	F3	CDH2	UNKNOWN	SYBR	None	25.9058	25.7076	0.15644								true	0.115151	true	1	40		79.9429	64.7178		Y	N	N	N	N	N
66	F6	false	F3	CDH2	UNKNOWN	SYBR	None	25.6194	25.7076	0.15644								true	0.115151	true	1	40		79.9429	64.8154		Y	N	N	N	N	N
67	F7	false	T1	CDH2	UNKNOWN	SYBR	None	22.6188	22.5002	0.115699								true	0.115151	true	1	40		79.9429	64.8154		Y	N	N	N	N	N
68	F8	false	T1	CDH2	UNKNOWN	SYBR	None	22.5314	22.5002	0.115699								true	0.115151	true	1	40		79.8453			N	N	N	N	N	N
69	F9	false	T2	CDH2	UNKNOWN	SYBR	None	22.5376	22.8353	0.198748								true	0.115151	true	1	40		79.6501	64.9129		Y	N	N	N	N	Y
70	F10	false	T2	CDH2	UNKNOWN	SYBR	None	22.9477	22.8353	0.198748								true	0.115151	true	1	40		79.6501			N	N	N	N	N	N
71	F11	false	T3	CDH2	UNKNOWN	SYBR	None	23.7715	23.8699	0.116099								true	0.115151	true	1	40		79.5525			N	N	N	N	N	N
72	F12	false	T3	CDH2	UNKNOWN	SYBR	None	23.8394	23.8699	0.116099								true	0.115151	true	1	40		79.5525			N	N	N	N	N	N
73	G1	false	F1	POSTN	UNKNOWN	SYBR	None	28.0489	27.7507	0.289828								true	0.162491	true	1	40		81.4068			N	N	N	N	N	N
74	G2	false	F1	POSTN	UNKNOWN	SYBR	None	27.3651	27.7507	0.289828								true	0.162491	true	1	40		81.4068			N	N	N	N	N	N
75	G3	false	F2	POSTN	UNKNOWN	SYBR	None	28.3317	28.0595	0.334598								true	0.162491	true	1	40		81.3092			N	N	N	N	N	N
76	G4	false	F2	POSTN	UNKNOWN	SYBR	None	27.6537	28.0595	0.334598								true	0.162491	true	1	40		81.4068	64.8154		Y	N	N	N	N	N
77	G5	false	F3	POSTN	UNKNOWN	SYBR	None	27.1729	27.3461	0.185468								true	0.162491	true	1	40		81.5044			N	N	N	N	N	N
78	G6	false	F3	POSTN	UNKNOWN	SYBR	None	27.317	27.3461	0.185468								true	0.162491	true	1	40		81.3092			N	N	N	N	N	N
79	G7	false	T1	POSTN	UNKNOWN	SYBR	None	24.5075	24.4355	0.161079								true	0.162491	true	1	40		81.5044	64.9129		Y	N	N	N	N	N
80	G8	false	T1	POSTN	UNKNOWN	SYBR	None	24.2524	24.4355	0.161079								true	0.162491	true	1	40		81.4068			N	N	N	N	N	N
81	G9	false	T2	POSTN	UNKNOWN	SYBR	None	25.358	25.4494	0.196826								true	0.162491	true	1	40		81.3092			N	N	N	N	N	N
82	G10	false	T2	POSTN	UNKNOWN	SYBR	None	25.5298	25.4494	0.196826								true	0.162491	true	1	40		81.2116			N	N	N	N	N	N
83	G11	false	T3	POSTN	UNKNOWN	SYBR	None	27.4895	27.4715	0.0465368								true	0.162491	true	1	40		81.2116			N	N	N	N	N	N
84	G12	false	T3	POSTN	UNKNOWN	SYBR	None	27.4025	27.4715	0.0465368								true	0.162491	true	1	40		81.114			N	N	N	N	N	N
85	H1	false	F1	POSTN	UNKNOWN	SYBR	None	27.7217	27.7507	0.289828								true	0.162491	true	1	40		81.4068			N	N	N	N	N	N
86	H2	false	F1	POSTN	UNKNOWN	SYBR	None	27.867	27.7507	0.289828								true	0.162491	true	1	40		81.3092			N	N	N	N	N	N
87	H3	false	F2	POSTN	UNKNOWN	SYBR	None	28.3362	28.0595	0.334598								true	0.162491	true	1	40		81.4068			N	N	N	N	N	N
88	H4	false	F2	POSTN	UNKNOWN	SYBR	None	27.9162	28.0595	0.334598								true	0.162491	true	1	40		81.4068	64.7178		Y	N	N	N	N	N
89	H5	false	F3	POSTN	UNKNOWN	SYBR	None	27.2861	27.3461	0.185468								true	0.162491	true	1	40		81.5044			N	N	N	N	N	N
90	H6	false	F3	POSTN	UNKNOWN	SYBR	None	27.6083	27.3461	0.185468								true	0.162491	true	1	40		81.5044	64.8154		Y	N	N	N	N	N
91	H7	false	T1	POSTN	UNKNOWN	SYBR	None	24.3628	24.4355	0.161079								true	0.162491	true	1	40		81.5044			N	N	N	N	N	N
92	H8	false	T1	POSTN	UNKNOWN	SYBR	None	24.6195	24.4355	0.161079								true	0.162491	true	1	40		81.4068			N	N	N	N	N	N
93	H9	false	T2	POSTN	UNKNOWN	SYBR	None	25.2297	25.4494	0.196826								true	0.162491	true	1	40		81.3092			N	N	N	N	N	N
94	H10	false	T2	POSTN	UNKNOWN	SYBR	None	25.68	25.4494	0.196826								true	0.162491	true	1	40		81.114			N	N	N	N	N	N
95	H11	false	T3	POSTN	UNKNOWN	SYBR	None	27.4894	27.4715	0.0465368								true	0.162491	true	1	40		81.114	64.8154		Y	N	N	N	N	N
96	H12	false	T3	POSTN	UNKNOWN	SYBR	None	27.5046	27.4715	0.0465368								true	0.162491	true	1	40		81.2116			N	N	N	N	N	N

## Sheet: Melt Curve Raw Data
Block Type	96-Well Block (0.2mL)
Calibration Background is expired	Yes
Calibration Background performed on	02-17-2016
Calibration Normalization FAM-ROX is expired	Yes
Calibration Normalization FAM-ROX performed on	02-17-2016
Calibration Normalization VIC-ROX is expired	Yes
Calibration Normalization VIC-ROX performed on	02-17-2016
Calibration Pure Dye FAM is expired	Yes
Calibration Pure Dye FAM performed on	02-17-2016
Calibration Pure Dye NED is expired	Yes
Calibration Pure Dye NED performed on	02-17-2016
Calibration Pure Dye ROX is expired	Yes
Calibration Pure Dye ROX performed on	02-17-2016
Calibration Pure Dye SYBR is expired	Yes
Calibration Pure Dye SYBR performed on	02-17-2016
Calibration Pure Dye TAMRA is expired	Yes
Calibration Pure Dye TAMRA performed on	02-17-2016
Calibration Pure Dye VIC is expired	Yes
Calibration Pure Dye VIC performed on	02-17-2016
Calibration ROI is expired	Yes
Calibration ROI performed on	02-17-2016
Calibration Uniformity is expired	Yes
Calibration Uniformity performed on	02-17-2016
Chemistry	SYBR_GREEN
Date Created	2022-05-26 02:00:05 AM CST
Date Modified	2022-05-26 03:17:41 AM CST
Experiment File Name	C:\Applied Biosystems\QuantStudio Real-Time PCR Software\User Files\Experiments\2022-05-26 WSF-LAST.eds
Experiment Name	2022-05-26 WSF-LAST
Experiment Run Start Time	2022-05-25 22:47:10 PM CST
Experiment Run Stop Time	2022-05-26 00:02:12 AM CST
Experiment Type	Standard Curve
Instrument Name	278861160
Instrument Serial Number	278861160
Instrument Type	QuantStudio(TM) 6 Flex System
Passive Reference	ROX
Quantification Cycle Method	Ct
Signal Smoothing On	true
Stage/ Cycle where Analysis is performed	Stage 2, Step 2
Well	Well Position	Reading	Temperature	Fluorescence	Derivative
1	A1	1	60.1307	1.15075	0.0668938
1	A1	2	60.3259	1.17005	0.0632991
1	A1	3	60.5211	1.19331	0.0612382
1	A1	4	60.7163	1.13264	0.0615631
1	A1	5	60.9115	1.17793	0.0644433
1	A1	6	61.1067	1.15687	0.0692407
1	A1	7	61.3019	1.13988	0.0746759
1	A1	8	61.4971	1.15156	0.0793025
1	A1	9	61.6923	1.14375	0.0821413
1	A1	10	61.8874	1.10124	0.0831562
1	A1	11	62.0826	1.12131	0.0831884
1	A1	12	62.2778	1.10322	0.0832629
1	A1	13	62.473	1.10651	0.0836753
1	A1	14	62.6682	1.11169	0.0835788
1	A1	15	62.8634	1.08554	0.0815324
1	A1	16	63.0586	1.08413	0.0767327
1	A1	17	63.2538	1.05055	0.0700689
1	A1	18	63.449	1.0588	0.0641687
1	A1	19	63.6442	1.05656	0.062283
1	A1	20	63.8394	1.07404	0.0666825
1	A1	21	64.0346	1.06121	0.0775008
1	A1	22	64.2298	1.05061	0.0925831
1	A1	23	64.425	1.04723	0.108282
1	A1	24	64.6202	1.03868	0.120709
1	A1	25	64.8154	1.0141	0.126916
1	A1	26	65.0105	0.994604	0.125655
1	A1	27	65.2057	0.986451	0.117562
1	A1	28	65.4009	0.969681	0.104802
1	A1	29	65.5961	0.965959	0.0903421
1	A1	30	65.7913	0.957111	0.0771664
1	A1	31	65.9865	0.957317	0.0676526
1	A1	32	66.1817	0.95083	0.0631914
1	A1	33	66.3769	0.96004	0.0639569
1	A1	34	66.5721	0.929502	0.068785
1	A1	35	66.7673	0.946221	0.0752771
1	A1	36	66.9625	0.95939	0.0804058
1	A1	37	67.1577	0.90984	0.0816653
1	A1	38	67.3529	0.909883	0.0782971
1	A1	39	67.5481	0.887747	0.0717809
1	A1	40	67.7433	0.883714	0.065089
1	A1	41	67.9385	0.910986	0.0610456
1	A1	42	68.1337	0.897021	0.0608401
1	A1	43	68.3288	0.887568	0.0636594
1	A1	44	68.524	0.89681	0.0675684
1	A1	45	68.7192	0.865434	0.070851
1	A1	46	68.9144	0.844733	0.0728264
1	A1	47	69.1096	0.868448	0.0737231
1	A1	48	69.3048	0.864527	0.074059
1	A1	49	69.5	0.861582	0.0742323
1	A1	50	69.6952	0.819375	0.074569
1	A1	51	69.8904	0.821816	0.0754643
1	A1	52	70.0856	0.83829	0.0771954
1	A1	53	70.2808	0.832614	0.0795052
1	A1	54	70.476	0.822469	0.0814731
1	A1	55	70.6712	0.792613	0.0819693
1	A1	56	70.8664	0.796314	0.080405
1	A1	57	71.0616	0.792957	0.0772415
1	A1	58	71.2568	0.77588	0.0739183
1	A1	59	71.4519	0.785942	0.0722882
1	A1	60	71.6471	0.753577	0.0738523
1	A1	61	71.8423	0.78555	0.0790645
1	A1	62	72.0375	0.761314	0.086954
1	A1	63	72.2327	0.759357	0.0952622
1	A1	64	72.4279	0.751393	0.10118
1	A1	65	72.6231	0.728097	0.102472
1	A1	66	72.8183	0.716757	0.0985286
1	A1	67	73.0135	0.705013	0.0907594
1	A1	68	73.2087	0.696949	0.0820459
1	A1	69	73.4039	0.683529	0.0754146
1	A1	70	73.5991	0.706187	0.0726379
1	A1	71	73.7943	0.705042	0.0736055
1	A1	72	73.9895	0.690533	0.0768252
1	A1	73	74.1847	0.659497	0.0805887
1	A1	74	74.3799	0.648443	0.0838546
1	A1	75	74.575	0.671107	0.0862509
1	A1	76	74.7702	0.669486	0.0874542
1	A1	77	74.9654	0.639715	0.0867486
1	A1	78	75.1606	0.632683	0.0832658
1	A1	79	75.3558	0.616679	0.076699
1	A1	80	75.551	0.620774	0.067865
1	A1	81	75.7462	0.615422	0.0586635
1	A1	82	75.9414	0.596028	0.0514393
1	A1	83	76.1366	0.604091	0.0480846
1	A1	84	76.3318	0.616315	0.0493295
1	A1	85	76.527	0.612375	0.0545512
1	A1	86	76.7222	0.596532	0.062169
1	A1	87	76.9174	0.580498	0.0703568
1	A1	88	77.1126	0.591605	0.0776662
1	A1	89	77.3078	0.581995	0.0832705
1	A1	90	77.503	0.558727	0.0868602
1	A1	91	77.6982	0.553688	0.0883989
1	A1	92	77.8933	0.563372	0.0879884
1	A1	93	78.0885	0.541677	0.0859066
1	A1	94	78.2837	0.52796	0.0827277
1	A1	95	78.4789	0.518557	0.0793119
1	A1	96	78.6741	0.526664	0.0765624
1	A1	97	78.8693	0.517049	0.0750527
1	A1	98	79.0645	0.511009	0.0747797
1	A1	99	79.2597	0.49997	0.0752196
1	A1	100	79.4549	0.495273	0.075606
1	A1	101	79.6501	0.485243	0.0752475
1	A1	102	79.8453	0.484128	0.0737724
1	A1	103	80.0405	0.476174	0.0712929
1	A1	104	80.2357	0.464694	0.0684612
1	A1	105	80.4309	0.448915	0.0663049
1	A1	106	80.6261	0.459265	0.0657818
1	A1	107	80.8212	0.464211	0.0672655
1	A1	108	81.0164	0.450847	0.0703145
1	A1	109	81.2116	0.433459	0.0739378
1	A1	110	81.4068	0.430088	0.0771635
1	A1	111	81.602	0.426695	0.0795003
1	A1	112	81.7972	0.415434	0.080999
1	A1	113	81.9924	0.411022	0.0819751
1	A1	114	82.1876	0.402243	0.0826726
1	A1	115	82.3828	0.398638	0.0831107
1	A1	116	82.578	0.386237	0.0831643
1	A1	117	82.7732	0.382074	0.0827678
1	A1	118	82.9684	0.36821	0.0820802
1	A1	119	83.1636	0.368257	0.0815041
1	A1	120	83.3588	0.357225	0.0815552
1	A1	121	83.554	0.353054	0.0826683
1	A1	122	83.7492	0.345328	0.0850674
1	A1	123	83.9444	0.341452	0.0887698
1	A1	124	84.1395	0.329355	0.0937127
1	A1	125	84.3347	0.319294	0.0999274
1	A1	126	84.5299	0.310054	0.10769
1	A1	127	84.7251	0.313713	0.117677
1	A1	128	84.9203	0.288486	0.131127
1	A1	129	85.1155	0.278516	0.149958
1	A1	130	85.3107	0.268546	0.176604
1	A1	131	85.5059	0.260234	0.213445
1	A1	132	85.7011	0.244291	0.261902
1	A1	133	85.8963	0.229845	0.321512
1	A1	134	86.0915	0.194638	0.389331
1	A1	135	86.2867	0.156561	0.459802
1	A1	136	86.4819	0.0969648	0.525091
1	A1	137	86.6771	0.0533658	0.575914
1	A1	138	86.8723	-0.0125694	0.603058
1	A1	139	87.0675	-0.103137	0.599617
1	A1	140	87.2626	-0.177378	0.563434
1	A1	141	87.4578	-0.24559	0.498606
1	A1	142	87.653	-0.282601	0.414966
1	A1	143	87.8482	-0.293403	0.325352
1	A1	144	88.0434	-0.291539	0.241772
1	A1	145	88.2386	-0.296556	0.172237
1	A1	146	88.4338	-0.302522	0.119612
1	A1	147	88.629	-0.321493	0.0825588
1	A1	148	88.8242	-0.31079	0.0575892
1	A1	149	89.0194	-0.317254	0.0409793
1	A1	150	89.2146	-0.325651	0.0298196
1	A1	151	89.4098	-0.315882	0.0221988
1	A1	152	89.605	-0.321193	0.0169402
1	A1	153	89.8002	-0.322646	0.0132939
1	A1	154	89.9954	-0.326944	0.0107482
1	A1	155	90.1906	-0.323375	0.00892338
1	A1	156	90.3857	-0.320535	0.00748907
1	A1	157	90.5809	-0.325798	0.00614068
1	A1	158	90.7761	-0.326662	0.00470287
1	A1	159	90.9713	-0.328184	0.00330612
1	A1	160	91.1665	-0.330895	0.00243201
1	A1	161	91.3617	-0.320246	0.00266147
1	A1	162	91.5569	-0.31753	0.00422479
1	A1	163	91.7521	-0.328189	0.00669766
1	A1	164	91.9473	-0.326264	0.0091313
1	A1	165	92.1425	-0.334369	0.0105585
1	A1	166	92.3377	-0.33157	0.0105038
1	A1	167	92.5329	-0.330298	0.00914854
1	A1	168	92.7281	-0.329663	0.00711457
1	A1	169	92.9233	-0.331778	0.00511307
1	A1	170	93.1185	-0.336836	0.00370127
1	A1	171	93.3137	-0.330015	0.00318727
1	A1	172	93.5089	-0.327322	0.00358876
1	A1	173	93.704	-0.330949	0.00461087
1	A1	174	93.8992	-0.33367	0.00572029
1	A1	175	94.0944	-0.338369	0.00636467
1	A1	176	94.2896	-0.334	0.0062358
1	A1	177	94.4848	-0.335199	0.00539362
1	A1	178	94.68	-0.335422	0.00416858
1	A1	179	94.8752	-0.33515	0.00293714
2	A2	1	60.1307	1.4985	0.0777508
2	A2	2	60.3259	1.5152	0.0761742
2	A2	3	60.5211	1.54252	0.0766007
2	A2	4	60.7163	1.48385	0.0790221
2	A2	5	60.9115	1.51964	0.0826205
2	A2	6	61.1067	1.49626	0.0861504
2	A2	7	61.3019	1.47096	0.0885221
2	A2	8	61.4971	1.4882	0.0892945
2	A2	9	61.6923	1.47057	0.0888557
2	A2	10	61.8874	1.43624	0.0882295
2	A2	11	62.0826	1.47103	0.0885205
2	A2	12	62.2778	1.43911	0.0901897
2	A2	13	62.473	1.43378	0.0925208
2	A2	14	62.6682	1.44867	0.0936982
2	A2	15	62.8634	1.41823	0.0916872
2	A2	16	63.0586	1.41143	0.0855864
2	A2	17	63.2538	1.38216	0.0766817
2	A2	18	63.449	1.38041	0.0684005
2	A2	19	63.6442	1.38296	0.0649994
2	A2	20	63.8394	1.40187	0.0696119
2	A2	21	64.0346	1.39256	0.0827058
2	A2	22	64.2298	1.38561	0.101724
2	A2	23	64.425	1.37577	0.121994
2	A2	24	64.6202	1.36392	0.138386
2	A2	25	64.8154	1.34171	0.146984
2	A2	26	65.0105	1.31198	0.146164
2	A2	27	65.2057	1.29647	0.136804
2	A2	28	65.4009	1.28654	0.121702
2	A2	29	65.5961	1.28209	0.104565
2	A2	30	65.7913	1.27416	0.0890002
2	A2	31	65.9865	1.25672	0.0777704
2	A2	32	66.1817	1.26281	0.0723483
2	A2	33	66.3769	1.28171	0.072689
2	A2	34	66.5721	1.23536	0.0772305
2	A2	35	66.7673	1.25644	0.0832424
2	A2	36	66.9625	1.25885	0.0876633
2	A2	37	67.1577	1.22248	0.0882619
2	A2	38	67.3529	1.20948	0.0846373
2	A2	39	67.5481	1.19945	0.0784096
2	A2	40	67.7433	1.1856	0.0723238
2	A2	41	67.9385	1.22234	0.0687427
2	A2	42	68.1337	1.197	0.0684655
2	A2	43	68.3288	1.18206	0.0706307
2	A2	44	68.524	1.20551	0.0736439
2	A2	45	68.7192	1.16318	0.0763162
2	A2	46	68.9144	1.13745	0.0783392
2	A2	47	69.1096	1.17603	0.0799203
2	A2	48	69.3048	1.16782	0.0811735
2	A2	49	69.5	1.16318	0.0820123
2	A2	50	69.6952	1.10778	0.0825676
2	A2	51	69.8904	1.11429	0.0834695
2	A2	52	70.0856	1.13616	0.0854381
2	A2	53	70.2808	1.12734	0.0884815
2	A2	54	70.476	1.1271	0.0915457
2	A2	55	70.6712	1.07911	0.0931052
2	A2	56	70.8664	1.09023	0.0922604
2	A2	57	71.0616	1.07439	0.0894604
2	A2	58	71.2568	1.06178	0.0863749
2	A2	59	71.4519	1.08707	0.0851142
2	A2	60	71.6471	1.04037	0.0873243
2	A2	61	71.8423	1.05918	0.093493
2	A2	62	72.0375	1.04221	0.102571
2	A2	63	72.2327	1.05031	0.112052
2	A2	64	72.4279	1.03669	0.118706
2	A2	65	72.6231	1.00991	0.119884
2	A2	66	72.8183	0.976919	0.114831
2	A2	67	73.0135	0.974783	0.105166
2	A2	68	73.2087	0.979096	0.0941411
2	A2	69	73.4039	0.959335	0.0850623
2	A2	70	73.5991	0.969899	0.0798789
2	A2	71	73.7943	0.976472	0.0787595
2	A2	72	73.9895	0.951539	0.0807189
2	A2	73	74.1847	0.932467	0.0845871
2	A2	74	74.3799	0.920786	0.0894583
2	A2	75	74.575	0.945656	0.0943939
2	A2	76	74.7702	0.939411	0.0979498
2	A2	77	74.9654	0.907632	0.0982805
2	A2	78	75.1606	0.890082	0.0940013
2	A2	79	75.3558	0.880899	0.0852134
2	A2	80	75.551	0.875371	0.073879
2	A2	81	75.7462	0.878084	0.0631959
2	A2	82	75.9414	0.857939	0.0563044
2	A2	83	76.1366	0.872443	0.0550352
2	A2	84	76.3318	0.88287	0.0593171
2	A2	85	76.527	0.874824	0.0674658
2	A2	86	76.7222	0.844322	0.0770823
2	A2	87	76.9174	0.839709	0.0859913
2	A2	88	77.1126	0.849235	0.0927649
2	A2	89	77.3078	0.834004	0.0967766
2	A2	90	77.503	0.809941	0.0980333
2	A2	91	77.6982	0.801074	0.0970288
2	A2	92	77.8933	0.812731	0.0946483
2	A2	93	78.0885	0.782477	0.0920153
2	A2	94	78.2837	0.783695	0.0902058
2	A2	95	78.4789	0.772706	0.0898785
2	A2	96	78.6741	0.77463	0.0909943
2	A2	97	78.8693	0.766948	0.0928141
2	A2	98	79.0645	0.752215	0.0942323
2	A2	99	79.2597	0.738587	0.0942941
2	A2	100	79.4549	0.72556	0.0925921
2	A2	101	79.6501	0.728595	0.0893421
2	A2	102	79.8453	0.71807	0.0851826
2	A2	103	80.0405	0.702844	0.0809146
2	A2	104	80.2357	0.703308	0.0773274
2	A2	105	80.4309	0.695859	0.0750874
2	A2	106	80.6261	0.684269	0.0745873
2	A2	107	80.8212	0.688725	0.075768
2	A2	108	81.0164	0.680136	0.0780597
2	A2	109	81.2116	0.674126	0.080588
2	A2	110	81.4068	0.65212	0.0825942
2	A2	111	81.602	0.654175	0.0838114
2	A2	112	81.7972	0.643522	0.0845443
2	A2	113	81.9924	0.636135	0.0853835
2	A2	114	82.1876	0.636712	0.0867522
2	A2	115	82.3828	0.619117	0.0885741
2	A2	116	82.578	0.618645	0.0902718
2	A2	117	82.7732	0.607175	0.0911077
2	A2	118	82.9684	0.598912	0.0906898
2	A2	119	83.1636	0.579352	0.0893575
2	A2	120	83.3588	0.57649	0.0881964
2	A2	121	83.554	0.575949	0.0886297
2	A2	122	83.7492	0.568469	0.0917955
2	A2	123	83.9444	0.564332	0.0980691
2	A2	124	84.1395	0.553701	0.106992
2	A2	125	84.3347	0.536177	0.117615
2	A2	126	84.5299	0.531295	0.129094
2	A2	127	84.7251	0.524789	0.141318
2	A2	128	84.9203	0.491798	0.155399
2	A2	129	85.1155	0.487198	0.173841
2	A2	130	85.3107	0.474238	0.200207
2	A2	131	85.5059	0.461558	0.238245
2	A2	132	85.7011	0.445021	0.290618
2	A2	133	85.8963	0.431459	0.357633
2	A2	134	86.0915	0.395739	0.436314
2	A2	135	86.2867	0.346498	0.520094
2	A2	136	86.4819	0.293275	0.599218
2	A2	137	86.6771	0.228044	0.661978
2	A2	138	86.8723	0.137761	0.696836
2	A2	139	87.0675	0.049042	0.695255
2	A2	140	87.2626	-0.041627	0.654523
2	A2	141	87.4578	-0.12511	0.579365
2	A2	142	87.653	-0.17756	0.48128
2	A2	143	87.8482	-0.182741	0.375447
2	A2	144	88.0434	-0.179764	0.276348
2	A2	145	88.2386	-0.193802	0.193989
2	A2	146	88.4338	-0.195413	0.132278
2	A2	147	88.629	-0.195481	0.0898209
2	A2	148	88.8242	-0.208317	0.0622405
2	A2	149	89.0194	-0.210448	0.0445986
2	A2	150	89.2146	-0.211113	0.0329536
2	A2	151	89.4098	-0.213591	0.0248086
2	A2	152	89.605	-0.211817	0.0188119
2	A2	153	89.8002	-0.215799	0.0142417
2	A2	154	89.9954	-0.213245	0.0106469
2	A2	155	90.1906	-0.217967	0.0077384
2	A2	156	90.3857	-0.217617	0.00541659
2	A2	157	90.5809	-0.214846	0.00376736
2	A2	158	90.7761	-0.216227	0.00295219
2	A2	159	90.9713	-0.213668	0.00304669
2	A2	160	91.1665	-0.214739	0.00393772
2	A2	161	91.3617	-0.220707	0.00533254
2	A2	162	91.5569	-0.214434	0.00683825
2	A2	163	91.7521	-0.218025	0.0080413
2	A2	164	91.9473	-0.219147	0.00857277
2	A2	165	92.1425	-0.222164	0.00819615
2	A2	166	92.3377	-0.223785	0.00692387
2	A2	167	92.5329	-0.223319	0.00509215
2	A2	168	92.7281	-0.220251	0.00330348
2	A2	169	92.9233	-0.221634	0.00221961
2	A2	170	93.1185	-0.221001	0.00228987
2	A2	171	93.3137	-0.219681	0.00354288
2	A2	172	93.5089	-0.21983	0.00554156
2	A2	173	93.704	-0.223062	0.00753392
2	A2	174	93.8992	-0.225432	0.00875361
2	A2	175	94.0944	-0.229401	0.00874489
2	A2	176	94.2896	-0.227584	0.00754898
2	A2	177	94.4848	-0.226527	0.0056444
2	A2	178	94.68	-0.226452	0.00367662
2	A2	179	94.8752	-0.224546	0.00214499
3	A3	1	60.1307	1.8643	0.0917324
3	A3	2	60.3259	1.88009	0.0899875
3	A3	3	60.5211	1.91059	0.0898823
3	A3	4	60.7163	1.83413	0.091617
3	A3	5	60.9115	1.8773	0.0947218
3	A3	6	61.1067	1.87094	0.0981968
3	A3	7	61.3019	1.81364	0.100871
3	A3	8	61.4971	1.8579	0.101908
3	A3	9	61.6923	1.83455	0.101291
3	A3	10	61.8874	1.7778	0.100006
3	A3	11	62.0826	1.82242	0.0996261
3	A3	12	62.2778	1.79238	0.101311
3	A3	13	62.473	1.78936	0.104761
3	A3	14	62.6682	1.80398	0.107911
3	A3	15	62.8634	1.77232	0.107909
3	A3	16	63.0586	1.76335	0.102971
3	A3	17	63.2538	1.72281	0.0940073
3	A3	18	63.449	1.71555	0.0848145
3	A3	19	63.6442	1.73311	0.0805381
3	A3	20	63.8394	1.74531	0.0852105
3	A3	21	64.0346	1.73402	0.0997381
3	A3	22	64.2298	1.72453	0.121312
3	A3	23	64.425	1.71439	0.14439
3	A3	24	64.6202	1.71079	0.162699
3	A3	25	64.8154	1.67574	0.171398
3	A3	26	65.0105	1.63246	0.168603
3	A3	27	65.2057	1.62072	0.155754
3	A3	28	65.4009	1.61306	0.136779
3	A3	29	65.5961	1.6097	0.116561
3	A3	30	65.7913	1.59305	0.0994338
3	A3	31	65.9865	1.59238	0.0882379
3	A3	32	66.1817	1.58262	0.0839843
3	A3	33	66.3769	1.60621	0.0859073
3	A3	34	66.5721	1.55688	0.0917342
3	A3	35	66.7673	1.57576	0.0982404
3	A3	36	66.9625	1.58553	0.102197
3	A3	37	67.1577	1.52664	0.101605
3	A3	38	67.3529	1.52871	0.0966432
3	A3	39	67.5481	1.51535	0.0896473
3	A3	40	67.7433	1.49269	0.0838842
3	A3	41	67.9385	1.54348	0.0817479
3	A3	42	68.1337	1.50942	0.0835011
3	A3	43	68.3288	1.49961	0.0874186
3	A3	44	68.524	1.5117	0.0911516
3	A3	45	68.7192	1.46651	0.0932235
3	A3	46	68.9144	1.43671	0.0935772
3	A3	47	69.1096	1.48478	0.092971
3	A3	48	69.3048	1.47081	0.0920573
3	A3	49	69.5	1.4665	0.0910968
3	A3	50	69.6952	1.40511	0.0903848
3	A3	51	69.8904	1.41555	0.0906195
3	A3	52	70.0856	1.43561	0.0925063
3	A3	53	70.2808	1.43228	0.0959047
3	A3	54	70.476	1.42732	0.0994364
3	A3	55	70.6712	1.37333	0.101114
3	A3	56	70.8664	1.3876	0.0995835
3	A3	57	71.0616	1.37801	0.0950816
3	A3	58	71.2568	1.35424	0.0895553
3	A3	59	71.4519	1.37973	0.0859933
3	A3	60	71.6471	1.32418	0.0872935
3	A3	61	71.8423	1.36201	0.0950041
3	A3	62	72.0375	1.34988	0.108311
3	A3	63	72.2327	1.3509	0.123818
3	A3	64	72.4279	1.3353	0.13657
3	A3	65	72.6231	1.30067	0.142091
3	A3	66	72.8183	1.27358	0.138481
3	A3	67	73.0135	1.25523	0.127353
3	A3	68	73.2087	1.25837	0.112994
3	A3	69	73.4039	1.2377	0.100233
3	A3	70	73.5991	1.25524	0.0922982
3	A3	71	73.7943	1.26814	0.0899254
3	A3	72	73.9895	1.23555	0.0919617
3	A3	73	74.1847	1.20437	0.0966806
3	A3	74	74.3799	1.20036	0.102597
3	A3	75	74.575	1.22445	0.108327
3	A3	76	74.7702	1.22933	0.112083
3	A3	77	74.9654	1.17551	0.11176
3	A3	78	75.1606	1.15619	0.105871
3	A3	79	75.3558	1.16096	0.0946595
3	A3	80	75.551	1.14466	0.0804759
3	A3	81	75.7462	1.15018	0.0670662
3	A3	82	75.9414	1.1247	0.0581458
3	A3	83	76.1366	1.1466	0.0560118
3	A3	84	76.3318	1.15567	0.0608257
3	A3	85	76.527	1.14826	0.0708175
3	A3	86	76.7222	1.11941	0.0831991
3	A3	87	76.9174	1.11063	0.0952506
3	A3	88	77.1126	1.12402	0.105045
3	A3	89	77.3078	1.09889	0.111643
3	A3	90	77.503	1.07692	0.114912
3	A3	91	77.6982	1.06765	0.115236
3	A3	92	77.8933	1.08179	0.113283
3	A3	93	78.0885	1.04352	0.109856
3	A3	94	78.2837	1.03806	0.10581
3	A3	95	78.4789	1.03689	0.101951
3	A3	96	78.6741	1.02492	0.0989179
3	A3	97	78.8693	1.02044	0.097073
3	A3	98	79.0645	1.00624	0.0964357
3	A3	99	79.2597	1.00181	0.0966868
3	A3	100	79.4549	0.990792	0.0972268
3	A3	101	79.6501	0.983725	0.097288
3	A3	102	79.8453	0.980523	0.0961657
3	A3	103	80.0405	0.954498	0.0935495
3	A3	104	80.2357	0.957185	0.0898099
3	A3	105	80.4309	0.941246	0.085992
3	A3	106	80.6261	0.934438	0.0834093
3	A3	107	80.8212	0.940586	0.0830102
3	A3	108	81.0164	0.932067	0.0849014
3	A3	109	81.2116	0.92648	0.0883395
3	A3	110	81.4068	0.898399	0.0921807
3	A3	111	81.602	0.908189	0.0954679
3	A3	112	81.7972	0.892485	0.0977922
3	A3	113	81.9924	0.87871	0.0992845
3	A3	114	82.1876	0.877889	0.10033
3	A3	115	82.3828	0.862791	0.101231
3	A3	116	82.578	0.857275	0.102001
3	A3	117	82.7732	0.848814	0.102398
3	A3	118	82.9684	0.844501	0.102198
3	A3	119	83.1636	0.817445	0.101529
3	A3	120	83.3588	0.813149	0.101034
3	A3	121	83.554	0.813182	0.101709
3	A3	122	83.7492	0.805837	0.104498
3	A3	123	83.9444	0.796509	0.109913
3	A3	124	84.1395	0.780164	0.117897
3	A3	125	84.3347	0.773403	0.127965
3	A3	126	84.5299	0.76232	0.13957
3	A3	127	84.7251	0.758846	0.152628
3	A3	128	84.9203	0.724039	0.168123
3	A3	129	85.1155	0.71366	0.188537
3	A3	130	85.3107	0.695639	0.21769
3	A3	131	85.5059	0.69008	0.259778
3	A3	132	85.7011	0.672547	0.317816
3	A3	133	85.8963	0.660914	0.392134
3	A3	134	86.0915	0.616325	0.479501
3	A3	135	86.2867	0.554354	0.573045
3	A3	136	86.4819	0.502209	0.662779
3	A3	137	86.6771	0.432489	0.736604
3	A3	138	86.8723	0.343432	0.782015
3	A3	139	87.0675	0.238552	0.788719
3	A3	140	87.2626	0.133811	0.751806
3	A3	141	87.4578	0.0365449	0.674214
3	A3	142	87.653	-0.0302688	0.566963
3	A3	143	87.8482	-0.0445924	0.446484
3	A3	144	88.0434	-0.0507131	0.329917
3	A3	145	88.2386	-0.0532868	0.230451
3	A3	146	88.4338	-0.052189	0.154657
3	A3	147	88.629	-0.0626106	0.102576
3	A3	148	88.8242	-0.0668251	0.0698242
3	A3	149	89.0194	-0.0666698	0.0503122
3	A3	150	89.2146	-0.0714171	0.0384031
3	A3	151	89.4098	-0.0802853	0.0300563
3	A3	152	89.605	-0.0779062	0.0230783
3	A3	153	89.8002	-0.0817046	0.0167933
3	A3	154	89.9954	-0.0768011	0.0114237
3	A3	155	90.1906	-0.0773365	0.00743397
3	A3	156	90.3857	-0.0772072	0.00505593
3	A3	157	90.5809	-0.0784416	0.00411602
3	A3	158	90.7761	-0.0800022	0.00412704
3	A3	159	90.9713	-0.0787966	0.00450106
3	A3	160	91.1665	-0.0769244	0.00474972
3	A3	161	91.3617	-0.0835259	0.00461405
3	A3	162	91.5569	-0.0840928	0.00411025
3	A3	163	91.7521	-0.0793324	0.0034775
3	A3	164	91.9473	-0.0782135	0.00303047
3	A3	165	92.1425	-0.0836638	0.00297785
3	A3	166	92.3377	-0.0802043	0.00331149
3	A3	167	92.5329	-0.080762	0.00383241
3	A3	168	92.7281	-0.0836561	0.00428173
3	A3	169	92.9233	-0.0861971	0.00447249
3	A3	170	93.1185	-0.0810486	0.00433455
3	A3	171	93.3137	-0.0837323	0.00387099
3	A3	172	93.5089	-0.0832708	0.00310258
3	A3	173	93.704	-0.0877138	0.0020737
3	A3	174	93.8992	-0.0843488	0.000909099
3	A3	175	94.0944	-0.0861066	-0.000164246
3	A3	176	94.2896	-0.0796984	-0.000894389
3	A3	177	94.4848	-0.0854878	-0.00114213
3	A3	178	94.68	-0.0806654	-0.000966043
3	A3	179	94.8752	-0.0866122	-0.000579822
4	A4	1	60.1307	2.01051	0.102019
4	A4	2	60.3259	2.04448	0.101049
4	A4	3	60.5211	2.0739	0.103163
4	A4	4	60.7163	1.99639	0.10803
4	A4	5	60.9115	2.03823	0.114133
4	A4	6	61.1067	2.02061	0.119354
4	A4	7	61.3019	1.96783	0.121857
4	A4	8	61.4971	2.00158	0.120859
4	A4	9	61.6923	1.98023	0.11704
4	A4	10	61.8874	1.91719	0.112379
4	A4	11	62.0826	1.97693	0.109333
4	A4	12	62.2778	1.93335	0.109565
4	A4	13	62.473	1.92572	0.11277
4	A4	14	62.6682	1.96235	0.116433
4	A4	15	62.8634	1.90739	0.116995
4	A4	16	63.0586	1.90884	0.112021
4	A4	17	63.2538	1.86161	0.102174
4	A4	18	63.449	1.85589	0.0916267
4	A4	19	63.6442	1.86466	0.0864021
4	A4	20	63.8394	1.87603	0.0914721
4	A4	21	64.0346	1.88689	0.108153
4	A4	22	64.2298	1.86379	0.133206
4	A4	23	64.425	1.85584	0.160008
4	A4	24	64.6202	1.84928	0.181111
4	A4	25	64.8154	1.7938	0.190957
4	A4	26	65.0105	1.76854	0.187586
4	A4	27	65.2057	1.75027	0.172815
4	A4	28	65.4009	1.73496	0.151082
4	A4	29	65.5961	1.73754	0.127752
4	A4	30	65.7913	1.7162	0.107663
4	A4	31	65.9865	1.71215	0.0942561
4	A4	32	66.1817	1.70261	0.0891654
4	A4	33	66.3769	1.73658	0.0920138
4	A4	34	66.5721	1.67204	0.100396
4	A4	35	66.7673	1.71179	0.110357
4	A4	36	66.9625	1.70714	0.117594
4	A4	37	67.1577	1.64477	0.119142
4	A4	38	67.3529	1.64353	0.114703
4	A4	39	67.5481	1.62061	0.106705
4	A4	40	67.7433	1.61753	0.0988768
4	A4	41	67.9385	1.6467	0.0941543
4	A4	42	68.1337	1.62823	0.0933087
4	A4	43	68.3288	1.5994	0.09511
4	A4	44	68.524	1.62323	0.0977118
4	A4	45	68.7192	1.57328	0.10003
4	A4	46	68.9144	1.55083	0.102057
4	A4	47	69.1096	1.59361	0.104108
4	A4	48	69.3048	1.57835	0.105991
4	A4	49	69.5	1.5774	0.107064
4	A4	50	69.6952	1.50755	0.107087
4	A4	51	69.8904	1.50996	0.106833
4	A4	52	70.0856	1.52875	0.107618
4	A4	53	70.2808	1.53933	0.110088
4	A4	54	70.476	1.52549	0.113438
4	A4	55	70.6712	1.46846	0.115843
4	A4	56	70.8664	1.48204	0.115738
4	A4	57	71.0616	1.47321	0.112968
4	A4	58	71.2568	1.45028	0.109069
4	A4	59	71.4519	1.46184	0.106686
4	A4	60	71.6471	1.41852	0.108477
4	A4	61	71.8423	1.447	0.115854
4	A4	62	72.0375	1.4283	0.127952
4	A4	63	72.2327	1.43063	0.141414
4	A4	64	72.4279	1.42029	0.151435
4	A4	65	72.6231	1.37908	0.153882
4	A4	66	72.8183	1.34013	0.147451
4	A4	67	73.0135	1.33442	0.13452
4	A4	68	73.2087	1.33519	0.120029
4	A4	69	73.4039	1.30983	0.108967
4	A4	70	73.5991	1.34375	0.104015
4	A4	71	73.7943	1.34164	0.104767
4	A4	72	73.9895	1.30775	0.108813
4	A4	73	74.1847	1.27317	0.113624
4	A4	74	74.3799	1.26808	0.117738
4	A4	75	74.575	1.28292	0.120573
4	A4	76	74.7702	1.29213	0.121494
4	A4	77	74.9654	1.24248	0.119343
4	A4	78	75.1606	1.23086	0.113021
4	A4	79	75.3558	1.21884	0.10263
4	A4	80	75.551	1.21416	0.0901366
4	A4	81	75.7462	1.20266	0.0789175
4	A4	82	75.9414	1.19349	0.0723879
4	A4	83	76.1366	1.20923	0.0724982
4	A4	84	76.3318	1.21543	0.0789711
4	A4	85	76.527	1.20571	0.0896463
4	A4	86	76.7222	1.16894	0.101622
4	A4	87	76.9174	1.16119	0.112447
4	A4	88	77.1126	1.17388	0.120718
4	A4	89	77.3078	1.15276	0.126026
4	A4	90	77.503	1.12098	0.128559
4	A4	91	77.6982	1.11706	0.12878
4	A4	92	77.8933	1.12871	0.12729
4	A4	93	78.0885	1.08864	0.124801
4	A4	94	78.2837	1.07743	0.122059
4	A4	95	78.4789	1.08257	0.11967
4	A4	96	78.6741	1.06575	0.117908
4	A4	97	78.8693	1.05936	0.116628
4	A4	98	79.0645	1.04229	0.115406
4	A4	99	79.2597	1.03667	0.113805
4	A4	100	79.4549	1.01064	0.11159
4	A4	101	79.6501	1.02257	0.10878
4	A4	102	79.8453	1.00416	0.105596
4	A4	103	80.0405	0.985449	0.102438
4	A4	104	80.2357	0.992738	0.0998928
4	A4	105	80.4309	0.962507	0.0986332
4	A4	106	80.6261	0.970141	0.0991133
4	A4	107	80.8212	0.968219	0.101241
4	A4	108	81.0164	0.956082	0.104297
4	A4	109	81.2116	0.934923	0.107275
4	A4	110	81.4068	0.925797	0.109454
4	A4	111	81.602	0.914365	0.11079
4	A4	112	81.7972	0.913105	0.111875
4	A4	113	81.9924	0.895758	0.113466
4	A4	114	82.1876	0.889702	0.115921
4	A4	115	82.3828	0.8795	0.11886
4	A4	116	82.578	0.876791	0.121277
4	A4	117	82.7732	0.850922	0.122067
4	A4	118	82.9684	0.845591	0.120742
4	A4	119	83.1636	0.819188	0.117901
4	A4	120	83.3588	0.81522	0.11514
4	A4	121	83.554	0.817402	0.114409
4	A4	122	83.7492	0.808645	0.117193
4	A4	123	83.9444	0.797948	0.12397
4	A4	124	84.1395	0.780108	0.134186
4	A4	125	84.3347	0.768463	0.146631
4	A4	126	84.5299	0.763225	0.160031
4	A4	127	84.7251	0.751635	0.173756
4	A4	128	84.9203	0.706427	0.188559
4	A4	129	85.1155	0.704341	0.207096
4	A4	130	85.3107	0.683807	0.233837
4	A4	131	85.5059	0.670805	0.274092
4	A4	132	85.7011	0.654584	0.332378
4	A4	133	85.8963	0.643417	0.410637
4	A4	134	86.0915	0.60121	0.506917
4	A4	135	86.2867	0.547393	0.614781
4	A4	136	86.4819	0.481453	0.723462
4	A4	137	86.6771	0.410624	0.81881
4	A4	138	86.8723	0.304125	0.885265
4	A4	139	87.0675	0.190769	0.909027
4	A4	140	87.2626	0.0710613	0.881996
4	A4	141	87.4578	-0.0527828	0.805096
4	A4	142	87.653	-0.14382	0.689186
4	A4	143	87.8482	-0.167971	0.552552
4	A4	144	88.0434	-0.174187	0.415609
4	A4	145	88.2386	-0.18374	0.295114
4	A4	146	88.4338	-0.177911	0.200373
4	A4	147	88.629	-0.190676	0.132765
4	A4	148	88.8242	-0.19626	0.088038
4	A4	149	89.0194	-0.204098	0.0596884
4	A4	150	89.2146	-0.205149	0.0416973
4	A4	151	89.4098	-0.203733	0.0298291
4	A4	152	89.605	-0.206848	0.0216422
4	A4	153	89.8002	-0.209089	0.0158708
4	A4	154	89.9954	-0.203234	0.0117915
4	A4	155	90.1906	-0.211425	0.00887216
4	A4	156	90.3857	-0.208666	0.00670647
4	A4	157	90.5809	-0.208169	0.00508314
4	A4	158	90.7761	-0.211807	0.00402394
4	A4	159	90.9713	-0.209979	0.00369016
4	A4	160	91.1665	-0.206416	0.0041743
4	A4	161	91.3617	-0.20817	0.00530491
4	A4	162	91.5569	-0.207726	0.00662087
4	A4	163	91.7521	-0.218874	0.00756331
4	A4	164	91.9473	-0.212599	0.00775791
4	A4	165	92.1425	-0.214914	0.00717885
4	A4	166	92.3377	-0.210456	0.00608928
4	A4	167	92.5329	-0.214377	0.00484706
4	A4	168	92.7281	-0.216274	0.0037492
4	A4	169	92.9233	-0.217788	0.00299138
4	A4	170	93.1185	-0.210463	0.00267391
4	A4	171	93.3137	-0.215787	0.00276837
4	A4	172	93.5089	-0.212509	0.00307336
4	A4	173	93.704	-0.216212	0.00326974
4	A4	174	93.8992	-0.218478	0.00310791
4	A4	175	94.0944	-0.219658	0.00259621
4	A4	176	94.2896	-0.217931	0.00200521
4	A4	177	94.4848	-0.20837	0.00165076
4	A4	178	94.68	-0.21407	0.00163475
4	A4	179	94.8752	-0.224965	0.00177501
5	A5	1	60.1307	2.28478	0.109948
5	A5	2	60.3259	2.31502	0.106083
5	A5	3	60.5211	2.35017	0.104429
5	A5	4	60.7163	2.25693	0.105554
5	A5	5	60.9115	2.31952	0.109051
5	A5	6	61.1067	2.29458	0.113749
5	A5	7	61.3019	2.24378	0.118236
5	A5	8	61.4971	2.28527	0.121516
5	A5	9	61.6923	2.26245	0.123499
5	A5	10	61.8874	2.18917	0.125073
5	A5	11	62.0826	2.25875	0.127517
5	A5	12	62.2778	2.20218	0.13143
5	A5	13	62.473	2.2055	0.135804
5	A5	14	62.6682	2.22293	0.138026
5	A5	15	62.8634	2.17098	0.13517
5	A5	16	63.0586	2.16389	0.126009
5	A5	17	63.2538	2.11756	0.112472
5	A5	18	63.449	2.13164	0.0995153
5	A5	19	63.6442	2.119	0.0932427
5	A5	20	63.8394	2.15341	0.0982441
5	A5	21	64.0346	2.12725	0.115476
5	A5	22	64.2298	2.12771	0.14165
5	A5	23	64.425	2.11777	0.170281
5	A5	24	64.6202	2.10736	0.193898
5	A5	25	64.8154	2.06227	0.206557
5	A5	26	65.0105	2.01959	0.205675
5	A5	27	65.2057	1.99731	0.192543
5	A5	28	65.4009	1.99574	0.171456
5	A5	29	65.5961	1.98129	0.14805
5	A5	30	65.7913	1.9643	0.127626
5	A5	31	65.9865	1.94939	0.113976
5	A5	32	66.1817	1.95964	0.108781
5	A5	33	66.3769	1.97754	0.11143
5	A5	34	66.5721	1.91534	0.119203
5	A5	35	66.7673	1.93632	0.127946
5	A5	36	66.9625	1.95173	0.133328
5	A5	37	67.1577	1.88209	0.132504
5	A5	38	67.3529	1.87465	0.125447
5	A5	39	67.5481	1.85885	0.115079
5	A5	40	67.7433	1.83047	0.105815
5	A5	41	67.9385	1.89122	0.101208
5	A5	42	68.1337	1.86	0.102154
5	A5	43	68.3288	1.83574	0.106778
5	A5	44	68.524	1.85728	0.11199
5	A5	45	68.7192	1.80702	0.115429
5	A5	46	68.9144	1.76668	0.116431
5	A5	47	69.1096	1.81563	0.115632
5	A5	48	69.3048	1.80025	0.113995
5	A5	49	69.5	1.80388	0.11234
5	A5	50	69.6952	1.72461	0.111539
5	A5	51	69.8904	1.73425	0.112634
5	A5	52	70.0856	1.76416	0.116282
5	A5	53	70.2808	1.76099	0.121919
5	A5	54	70.476	1.75642	0.127674
5	A5	55	70.6712	1.66978	0.131387
5	A5	56	70.8664	1.70058	0.131977
5	A5	57	71.0616	1.68625	0.130066
5	A5	58	71.2568	1.66947	0.127597
5	A5	59	71.4519	1.69071	0.126958
5	A5	60	71.6471	1.6251	0.130196
5	A5	61	71.8423	1.64193	0.138339
5	A5	62	72.0375	1.63456	0.150679
5	A5	63	72.2327	1.64466	0.164331
5	A5	64	72.4279	1.61825	0.174788
5	A5	65	72.6231	1.5822	0.17773
5	A5	66	72.8183	1.54323	0.171306
5	A5	67	73.0135	1.52461	0.157419
5	A5	68	73.2087	1.52755	0.141003
5	A5	69	73.4039	1.49756	0.127618
5	A5	70	73.5991	1.53002	0.120839
5	A5	71	73.7943	1.53379	0.121068
5	A5	72	73.9895	1.49983	0.12623
5	A5	73	74.1847	1.45762	0.133496
5	A5	74	74.3799	1.44845	0.14055
5	A5	75	74.575	1.47896	0.145694
5	A5	76	74.7702	1.47042	0.147317
5	A5	77	74.9654	1.41292	0.143804
5	A5	78	75.1606	1.39668	0.134273
5	A5	79	75.3558	1.39329	0.119583
5	A5	80	75.551	1.38273	0.102678
5	A5	81	75.7462	1.37963	0.0878669
5	A5	82	75.9414	1.34998	0.0793057
5	A5	83	76.1366	1.38168	0.0794333
5	A5	84	76.3318	1.38546	0.0880983
5	A5	85	76.527	1.38169	0.102765
5	A5	86	76.7222	1.33788	0.119621
5	A5	87	76.9174	1.32591	0.134962
5	A5	88	77.1126	1.33874	0.146171
5	A5	89	77.3078	1.31648	0.152073
5	A5	90	77.503	1.26993	0.152808
5	A5	91	77.6982	1.26636	0.149509
5	A5	92	77.8933	1.28088	0.1439
5	A5	93	78.0885	1.23786	0.137839
5	A5	94	78.2837	1.23423	0.132883
5	A5	95	78.4789	1.22622	0.129929
5	A5	96	78.6741	1.21958	0.129038
5	A5	97	78.8693	1.20824	0.129532
5	A5	98	79.0645	1.19381	0.130372
5	A5	99	79.2597	1.1793	0.130666
5	A5	100	79.4549	1.15679	0.130015
5	A5	101	79.6501	1.15513	0.128487
5	A5	102	79.8453	1.14968	0.126314
5	A5	103	80.0405	1.12921	0.123641
5	A5	104	80.2357	1.12722	0.120577
5	A5	105	80.4309	1.10061	0.117436
5	A5	106	80.6261	1.08738	0.114837
5	A5	107	80.8212	1.09829	0.113456
5	A5	108	81.0164	1.08362	0.113613
5	A5	109	81.2116	1.07365	0.11507
5	A5	110	81.4068	1.05138	0.117245
5	A5	111	81.602	1.04699	0.119648
5	A5	112	81.7972	1.03753	0.122153
5	A5	113	81.9924	1.02088	0.124886
5	A5	114	82.1876	1.02099	0.127857
5	A5	115	82.3828	1.00002	0.130686
5	A5	116	82.578	0.993993	0.132682
5	A5	117	82.7732	0.978714	0.133281
5	A5	118	82.9684	0.958969	0.132553
5	A5	119	83.1636	0.944306	0.131408
5	A5	120	83.3588	0.937235	0.13129
5	A5	121	83.554	0.93559	0.133545
5	A5	122	83.7492	0.92888	0.138872
5	A5	123	83.9444	0.905237	0.147178
5	A5	124	84.1395	0.885042	0.157834
5	A5	125	84.3347	0.878914	0.170044
5	A5	126	84.5299	0.868989	0.1832
5	A5	127	84.7251	0.857335	0.197288
5	A5	128	84.9203	0.807104	0.21346
5	A5	129	85.1155	0.804814	0.234539
5	A5	130	85.3107	0.780864	0.264976
5	A5	131	85.5059	0.767744	0.309958
5	A5	132	85.7011	0.747574	0.373857
5	A5	133	85.8963	0.73335	0.458649
5	A5	134	86.0915	0.680073	0.562775
5	A5	135	86.2867	0.621	0.680573
5	A5	136	86.4819	0.555491	0.802119
5	A5	137	86.6771	0.48182	0.913517
5	A5	138	86.8723	0.359914	0.998171
5	A5	139	87.0675	0.242127	1.03965
5	A5	140	87.2626	0.108818	1.02604
5	A5	141	87.4578	-0.0399515	0.954449
5	A5	142	87.653	-0.164207	0.833426
5	A5	143	87.8482	-0.210041	0.68153
5	A5	144	88.0434	-0.217963	0.522118
5	A5	145	88.2386	-0.225446	0.376532
5	A5	146	88.4338	-0.230906	0.258677
5	A5	147	88.629	-0.235546	0.173087
5	A5	148	88.8242	-0.241923	0.116514
5	A5	149	89.0194	-0.246318	0.0814939
5	A5	150	89.2146	-0.25962	0.0599548
5	A5	151	89.4098	-0.25874	0.045584
5	A5	152	89.605	-0.267237	0.0346338
5	A5	153	89.8002	-0.256858	0.0255554
5	A5	154	89.9954	-0.262311	0.0181035
5	A5	155	90.1906	-0.268132	0.0124672
5	A5	156	90.3857	-0.260203	0.00871471
5	A5	157	90.5809	-0.263772	0.00659271
5	A5	158	90.7761	-0.258983	0.00559526
5	A5	159	90.9713	-0.268483	0.00518884
5	A5	160	91.1665	-0.267118	0.00504773
5	A5	161	91.3617	-0.267449	0.00513147
5	A5	162	91.5569	-0.260086	0.00552348
5	A5	163	91.7521	-0.264215	0.00615268
5	A5	164	91.9473	-0.265886	0.00665734
5	A5	165	92.1425	-0.27243	0.00654765
5	A5	166	92.3377	-0.272433	0.00555053
5	A5	167	92.5329	-0.267357	0.00384417
5	A5	168	92.7281	-0.269621	0.00198697
5	A5	169	92.9233	-0.267629	0.000606595
5	A5	170	93.1185	-0.266378	8.57832e-05
5	A5	171	93.3137	-0.271024	0.000436402
5	A5	172	93.5089	-0.263958	0.00138413
5	A5	173	93.704	-0.271085	0.00255608
5	A5	174	93.8992	-0.270201	0.00364253
5	A5	175	94.0944	-0.269849	0.00445923
5	A5	176	94.2896	-0.268876	0.00491518
5	A5	177	94.4848	-0.271013	0.00495129
5	A5	178	94.68	-0.270254	0.00452515
5	A5	179	94.8752	-0.277594	0.00366073
6	A6	1	60.1307	2.5582	0.11843
6	A6	2	60.3259	2.57887	0.115858
6	A6	3	60.5211	2.61754	0.115027
6	A6	4	60.7163	2.51778	0.116496
6	A6	5	60.9115	2.57486	0.120438
6	A6	6	61.1067	2.54874	0.126487
6	A6	7	61.3019	2.50863	0.133553
6	A6	8	61.4971	2.55323	0.1399
6	A6	9	61.6923	2.52797	0.143738
6	A6	10	61.8874	2.44993	0.144186
6	A6	11	62.0826	2.49245	0.141826
6	A6	12	62.2778	2.45018	0.138231
6	A6	13	62.473	2.44787	0.134641
6	A6	14	62.6682	2.46634	0.130825
6	A6	15	62.8634	2.44136	0.125256
6	A6	16	63.0586	2.41759	0.116738
6	A6	17	63.2538	2.38748	0.106339
6	A6	18	63.449	2.37302	0.0980705
6	A6	19	63.6442	2.38087	0.0975059
6	A6	20	63.8394	2.41266	0.108991
6	A6	21	64.0346	2.39294	0.133071
6	A6	22	64.2298	2.38074	0.165586
6	A6	23	64.425	2.37613	0.198904
6	A6	24	64.6202	2.3582	0.224643
6	A6	25	64.8154	2.29758	0.236596
6	A6	26	65.0105	2.25849	0.232603
6	A6	27	65.2057	2.24958	0.214714
6	A6	28	65.4009	2.21969	0.187931
6	A6	29	65.5961	2.22729	0.158413
6	A6	30	65.7913	2.20787	0.131995
6	A6	31	65.9865	2.17781	0.113262
6	A6	32	66.1817	2.18456	0.104875
6	A6	33	66.3769	2.22281	0.106955
6	A6	34	66.5721	2.16718	0.116751
6	A6	35	66.7673	2.17733	0.129194
6	A6	36	66.9625	2.20343	0.138615
6	A6	37	67.1577	2.11426	0.141094
6	A6	38	67.3529	2.1069	0.136207
6	A6	39	67.5481	2.1013	0.127061
6	A6	40	67.7433	2.0799	0.118425
6	A6	41	67.9385	2.12029	0.11409
6	A6	42	68.1337	2.0922	0.115055
6	A6	43	68.3288	2.07554	0.119612
6	A6	44	68.524	2.08297	0.124959
6	A6	45	68.7192	2.04327	0.129015
6	A6	46	68.9144	2.00227	0.131163
6	A6	47	69.1096	2.03836	0.13173
6	A6	48	69.3048	2.04291	0.131173
6	A6	49	69.5	2.02884	0.129905
6	A6	50	69.6952	1.93785	0.128746
6	A6	51	69.8904	1.96099	0.129017
6	A6	52	70.0856	1.99442	0.131693
6	A6	53	70.2808	1.97597	0.136267
6	A6	54	70.476	1.98298	0.140585
6	A6	55	70.6712	1.88962	0.14211
6	A6	56	70.8664	1.91111	0.13968
6	A6	57	71.0616	1.90755	0.134403
6	A6	58	71.2568	1.88866	0.129217
6	A6	59	71.4519	1.89822	0.127607
6	A6	60	71.6471	1.84374	0.132261
6	A6	61	71.8423	1.87596	0.144002
6	A6	62	72.0375	1.87269	0.161097
6	A6	63	72.2327	1.83477	0.179243
6	A6	64	72.4279	1.84612	0.192672
6	A6	65	72.6231	1.79652	0.196318
6	A6	66	72.8183	1.75904	0.188243
6	A6	67	73.0135	1.73568	0.170922
6	A6	68	73.2087	1.72657	0.150383
6	A6	69	73.4039	1.70136	0.133471
6	A6	70	73.5991	1.74725	0.124722
6	A6	71	73.7943	1.75284	0.124755
6	A6	72	73.9895	1.70943	0.131014
6	A6	73	74.1847	1.66718	0.139941
6	A6	74	74.3799	1.65552	0.148766
6	A6	75	74.575	1.68361	0.155784
6	A6	76	74.7702	1.6851	0.159566
6	A6	77	74.9654	1.61855	0.158422
6	A6	78	75.1606	1.61013	0.150957
6	A6	79	75.3558	1.5986	0.137273
6	A6	80	75.551	1.58545	0.119755
6	A6	81	75.7462	1.57101	0.102673
6	A6	82	75.9414	1.55074	0.090674
6	A6	83	76.1366	1.58224	0.0869545
6	A6	84	76.3318	1.58386	0.0920998
6	A6	85	76.527	1.57701	0.104152
6	A6	86	76.7222	1.5395	0.119721
6	A6	87	76.9174	1.51769	0.135328
6	A6	88	77.1126	1.54803	0.148263
6	A6	89	77.3078	1.51251	0.156838
6	A6	90	77.503	1.4818	0.160376
6	A6	91	77.6982	1.46397	0.15923
6	A6	92	77.8933	1.47162	0.154762
6	A6	93	78.0885	1.4278	0.148992
6	A6	94	78.2837	1.43935	0.14395
6	A6	95	78.4789	1.4239	0.140993
6	A6	96	78.6741	1.40889	0.140453
6	A6	97	78.8693	1.40639	0.141736
6	A6	98	79.0645	1.38047	0.143746
6	A6	99	79.2597	1.37287	0.145329
6	A6	100	79.4549	1.35238	0.145549
6	A6	101	79.6501	1.3498	0.14381
6	A6	102	79.8453	1.33391	0.139965
6	A6	103	80.0405	1.30759	0.134471
6	A6	104	80.2357	1.30406	0.128459
6	A6	105	80.4309	1.2863	0.123471
6	A6	106	80.6261	1.28971	0.120858
6	A6	107	80.8212	1.27705	0.121163
6	A6	108	81.0164	1.27238	0.123903
6	A6	109	81.2116	1.26199	0.127958
6	A6	110	81.4068	1.21869	0.132273
6	A6	111	81.602	1.2394	0.136374
6	A6	112	81.7972	1.21544	0.14036
6	A6	113	81.9924	1.20303	0.144448
6	A6	114	82.1876	1.19445	0.148486
6	A6	115	82.3828	1.17703	0.151773
6	A6	116	82.578	1.16265	0.153312
6	A6	117	82.7732	1.14872	0.152349
6	A6	118	82.9684	1.13486	0.148942
6	A6	119	83.1636	1.10376	0.144244
6	A6	120	83.3588	1.10622	0.140274
6	A6	121	83.554	1.09952	0.139255
6	A6	122	83.7492	1.08644	0.142778
6	A6	123	83.9444	1.08202	0.151224
6	A6	124	84.1395	1.06518	0.16367
6	A6	125	84.3347	1.03573	0.178345
6	A6	126	84.5299	1.04495	0.193454
6	A6	127	84.7251	1.01343	0.208209
6	A6	128	84.9203	0.969598	0.223763
6	A6	129	85.1155	0.968157	0.243625
6	A6	130	85.3107	0.943701	0.273175
6	A6	131	85.5059	0.93057	0.3183
6	A6	132	85.7011	0.915337	0.383627
6	A6	133	85.8963	0.900324	0.471073
6	A6	134	86.0915	0.834663	0.579062
6	A6	135	86.2867	0.781102	0.702212
6	A6	136	86.4819	0.717865	0.83114
6	A6	137	86.6771	0.649468	0.952408
6	A6	138	86.8723	0.514133	1.04932
6	A6	139	87.0675	0.398326	1.10441
6	A6	140	87.2626	0.266714	1.10384
6	A6	141	87.4578	0.110401	1.04222
6	A6	142	87.653	-0.0365324	0.925866
6	A6	143	87.8482	-0.0959879	0.772094
6	A6	144	88.0434	-0.108799	0.604515
6	A6	145	88.2386	-0.126252	0.446072
6	A6	146	88.4338	-0.126343	0.313032
6	A6	147	88.629	-0.144452	0.212311
6	A6	148	88.8242	-0.14523	0.142519
6	A6	149	89.0194	-0.15104	0.0972945
6	A6	150	89.2146	-0.15757	0.068915
6	A6	151	89.4098	-0.166758	0.0507991
6	A6	152	89.605	-0.161346	0.0385072
6	A6	153	89.8002	-0.167206	0.029586
6	A6	154	89.9954	-0.163459	0.0228634
6	A6	155	90.1906	-0.168902	0.0177349
6	A6	156	90.3857	-0.168284	0.013752
6	A6	157	90.5809	-0.16901	0.0105448
6	A6	158	90.7761	-0.173834	0.00791666
6	A6	159	90.9713	-0.166492	0.00590229
6	A6	160	91.1665	-0.176145	0.00467781
6	A6	161	91.3617	-0.161974	0.00436226
6	A6	162	91.5569	-0.17401	0.00484794
6	A6	163	91.7521	-0.171073	0.00577838
6	A6	164	91.9473	-0.170293	0.00668527
6	A6	165	92.1425	-0.176756	0.00719574
6	A6	166	92.3377	-0.168914	0.00720048
6	A6	167	92.5329	-0.176547	0.00691662
6	A6	168	92.7281	-0.178947	0.00681616
6	A6	169	92.9233	-0.172849	0.00741244
6	A6	170	93.1185	-0.170631	0.00895483
6	A6	171	93.3137	-0.174816	0.0111824
6	A6	172	93.5089	-0.177773	0.0133299
6	A6	173	93.704	-0.185009	0.0144579
6	A6	174	93.8992	-0.180505	0.0139482
6	A6	175	94.0944	-0.189916	0.0118546
6	A6	176	94.2896	-0.183724	0.00887041
6	A6	177	94.4848	-0.181674	0.0059362
6	A6	178	94.68	-0.177595	0.00375313
6	A6	179	94.8752	-0.188061	0.00251037
7	A7	1	60.1307	2.52278	0.126057
7	A7	2	60.3259	2.57218	0.125211
7	A7	3	60.5211	2.59619	0.127727
7	A7	4	60.7163	2.50685	0.133178
7	A7	5	60.9115	2.55425	0.139954
7	A7	6	61.1067	2.52783	0.145881
7	A7	7	61.3019	2.48331	0.149033
7	A7	8	61.4971	2.50109	0.148493
7	A7	9	61.6923	2.49801	0.144833
7	A7	10	61.8874	2.40541	0.140099
7	A7	11	62.0826	2.47201	0.137023
7	A7	12	62.2778	2.43788	0.137543
7	A7	13	62.473	2.41335	0.14133
7	A7	14	62.6682	2.45855	0.145389
7	A7	15	62.8634	2.40139	0.145425
7	A7	16	63.0586	2.39495	0.138534
7	A7	17	63.2538	2.33224	0.125608
7	A7	18	63.449	2.33197	0.111757
7	A7	19	63.6442	2.33871	0.104222
7	A7	20	63.8394	2.36944	0.10887
7	A7	21	64.0346	2.3601	0.127277
7	A7	22	64.2298	2.34178	0.155878
7	A7	23	64.425	2.32027	0.187372
7	A7	24	64.6202	2.32885	0.213461
7	A7	25	64.8154	2.27215	0.227678
7	A7	26	65.0105	2.22299	0.227257
7	A7	27	65.2057	2.21355	0.213557
7	A7	28	65.4009	2.18682	0.191099
7	A7	29	65.5961	2.18341	0.165798
7	A7	30	65.7913	2.16401	0.143206
7	A7	31	65.9865	2.15972	0.127277
7	A7	32	66.1817	2.14614	0.119776
7	A7	33	66.3769	2.17664	0.120142
7	A7	34	66.5721	2.09797	0.125652
7	A7	35	66.7673	2.15214	0.132139
7	A7	36	66.9625	2.1472	0.135411
7	A7	37	67.1577	2.06189	0.133088
7	A7	38	67.3529	2.06862	0.12591
7	A7	39	67.5481	2.05683	0.117477
7	A7	40	67.7433	2.03402	0.112257
7	A7	41	67.9385	2.09535	0.113007
7	A7	42	68.1337	2.05117	0.119265
7	A7	43	68.3288	2.0273	0.127903
7	A7	44	68.524	2.05478	0.135232
7	A7	45	68.7192	1.97827	0.139036
7	A7	46	68.9144	1.951	0.13918
7	A7	47	69.1096	2.00229	0.136747
7	A7	48	69.3048	1.99312	0.132922
7	A7	49	69.5	1.97175	0.12877
7	A7	50	69.6952	1.89608	0.125744
7	A7	51	69.8904	1.90411	0.12575
7	A7	52	70.0856	1.94803	0.130041
7	A7	53	70.2808	1.93743	0.137772
7	A7	54	70.476	1.94083	0.145795
7	A7	55	70.6712	1.84261	0.150278
7	A7	56	70.8664	1.85948	0.149065
7	A7	57	71.0616	1.85542	0.142992
7	A7	58	71.2568	1.81658	0.13543
7	A7	59	71.4519	1.85903	0.130644
7	A7	60	71.6471	1.79774	0.132073
7	A7	61	71.8423	1.81201	0.141131
7	A7	62	72.0375	1.80675	0.156548
7	A7	63	72.2327	1.79408	0.174339
7	A7	64	72.4279	1.79568	0.188777
7	A7	65	72.6231	1.75081	0.194494
7	A7	66	72.8183	1.70022	0.189026
7	A7	67	73.0135	1.68506	0.174281
7	A7	68	73.2087	1.66732	0.155835
7	A7	69	73.4039	1.6567	0.140168
7	A7	70	73.5991	1.69143	0.131563
7	A7	71	73.7943	1.69368	0.130602
7	A7	72	73.9895	1.64895	0.135026
7	A7	73	74.1847	1.60381	0.141837
7	A7	74	74.3799	1.60505	0.148805
7	A7	75	74.575	1.61919	0.154432
7	A7	76	74.7702	1.63162	0.157113
7	A7	77	74.9654	1.57418	0.154919
7	A7	78	75.1606	1.53576	0.146538
7	A7	79	75.3558	1.53331	0.132585
7	A7	80	75.551	1.52973	0.116032
7	A7	81	75.7462	1.53259	0.101291
7	A7	82	75.9414	1.48692	0.0924715
7	A7	83	76.1366	1.53143	0.0918364
7	A7	84	76.3318	1.52274	0.0991413
7	A7	85	76.527	1.5105	0.112017
7	A7	86	76.7222	1.48326	0.127002
7	A7	87	76.9174	1.46061	0.140678
7	A7	88	77.1126	1.48905	0.150508
7	A7	89	77.3078	1.44606	0.155267
7	A7	90	77.503	1.40001	0.155153
7	A7	91	77.6982	1.40982	0.151602
7	A7	92	77.8933	1.42168	0.146795
7	A7	93	78.0885	1.36995	0.142979
7	A7	94	78.2837	1.373	0.141757
7	A7	95	78.4789	1.36583	0.143615
7	A7	96	78.6741	1.36188	0.147794
7	A7	97	78.8693	1.34102	0.152622
7	A7	98	79.0645	1.31881	0.156183
7	A7	99	79.2597	1.30901	0.157049
7	A7	100	79.4549	1.27558	0.154703
7	A7	101	79.6501	1.28274	0.149501
7	A7	102	79.8453	1.26577	0.142374
7	A7	103	80.0405	1.23842	0.134526
7	A7	104	80.2357	1.24137	0.127305
7	A7	105	80.4309	1.22486	0.122055
7	A7	106	80.6261	1.20632	0.119815
7	A7	107	80.8212	1.22066	0.120904
7	A7	108	81.0164	1.20467	0.124699
7	A7	109	81.2116	1.18757	0.129889
7	A7	110	81.4068	1.16451	0.135116
7	A7	111	81.602	1.16185	0.139588
7	A7	112	81.7972	1.1425	0.143247
7	A7	113	81.9924	1.13194	0.146416
7	A7	114	82.1876	1.12767	0.149235
7	A7	115	82.3828	1.10285	0.151344
7	A7	116	82.578	1.09713	0.152074
7	A7	117	82.7732	1.07211	0.151008
7	A7	118	82.9684	1.06412	0.148546
7	A7	119	83.1636	1.03226	0.145995
7	A7	120	83.3588	1.0415	0.145096
7	A7	121	83.554	1.02894	0.147224
7	A7	122	83.7492	1.02268	0.152791
7	A7	123	83.9444	0.999631	0.161221
7	A7	124	84.1395	0.97941	0.171418
7	A7	125	84.3347	0.961459	0.182381
7	A7	126	84.5299	0.959685	0.193705
7	A7	127	84.7251	0.940109	0.20596
7	A7	128	84.9203	0.895552	0.221083
7	A7	129	85.1155	0.896797	0.242646
7	A7	130	85.3107	0.860288	0.275636
7	A7	131	85.5059	0.861765	0.325532
7	A7	132	85.7011	0.834102	0.396827
7	A7	133	85.8963	0.816484	0.491508
7	A7	134	86.0915	0.756731	0.607887
7	A7	135	86.2867	0.702884	0.739856
7	A7	136	86.4819	0.632434	0.876543
7	A7	137	86.6771	0.540285	1.0026
7	A7	138	86.8723	0.418774	1.09971
7	A7	139	87.0675	0.274747	1.14991
7	A7	140	87.2626	0.130325	1.1403
7	A7	141	87.4578	-0.022166	1.06769
7	A7	142	87.653	-0.164416	0.94096
7	A7	143	87.8482	-0.222312	0.779413
7	A7	144	88.0434	-0.233347	0.607423
7	A7	145	88.2386	-0.257413	0.447484
7	A7	146	88.4338	-0.257226	0.314694
7	A7	147	88.629	-0.271195	0.214716
7	A7	148	88.8242	-0.273187	0.145301
7	A7	149	89.0194	-0.287342	0.0997902
7	A7	150	89.2146	-0.290954	0.0706458
7	A7	151	89.4098	-0.293112	0.0516782
7	A7	152	89.605	-0.295572	0.0387525
7	A7	153	89.8002	-0.29315	0.0294738
7	A7	154	89.9954	-0.297489	0.0225562
7	A7	155	90.1906	-0.302687	0.0173305
7	A7	156	90.3857	-0.299266	0.0134722
7	A7	157	90.5809	-0.303203	0.0108193
7	A7	158	90.7761	-0.293519	0.00919463
7	A7	159	90.9713	-0.301695	0.00829871
7	A7	160	91.1665	-0.302108	0.00776389
7	A7	161	91.3617	-0.312992	0.00730755
7	A7	162	91.5569	-0.295934	0.00680255
7	A7	163	91.7521	-0.297419	0.00617928
7	A7	164	91.9473	-0.307544	0.00529636
7	A7	165	92.1425	-0.311286	0.00398389
7	A7	166	92.3377	-0.303349	0.00226876
7	A7	167	92.5329	-0.305982	0.000554204
7	A7	168	92.7281	-0.306245	-0.000479941
7	A7	169	92.9233	-0.302564	-0.000251764
7	A7	170	93.1185	-0.296602	0.00132582
7	A7	171	93.3137	-0.304974	0.00371786
7	A7	172	93.5089	-0.307994	0.00601532
7	A7	173	93.704	-0.310344	0.00740223
7	A7	174	93.8992	-0.305789	0.00754208
7	A7	175	94.0944	-0.311971	0.0066551
7	A7	176	94.2896	-0.306526	0.0052843
7	A7	177	94.4848	-0.308467	0.00394827
7	A7	178	94.68	-0.307295	0.0029119
7	A7	179	94.8752	-0.312119	0.00217474
8	A8	1	60.1307	2.38886	0.124385
8	A8	2	60.3259	2.41246	0.123332
8	A8	3	60.5211	2.4435	0.123753
8	A8	4	60.7163	2.34913	0.125344
8	A8	5	60.9115	2.40648	0.127302
8	A8	6	61.1067	2.38169	0.128752
8	A8	7	61.3019	2.32158	0.129164
8	A8	8	61.4971	2.37374	0.128612
8	A8	9	61.6923	2.34728	0.127855
8	A8	10	61.8874	2.28995	0.128149
8	A8	11	62.0826	2.33026	0.13071
8	A8	12	62.2778	2.30323	0.135817
8	A8	13	62.473	2.28609	0.142044
8	A8	14	62.6682	2.31247	0.14633
8	A8	15	62.8634	2.26514	0.14532
8	A8	16	63.0586	2.24579	0.1375
8	A8	17	63.2538	2.20867	0.124862
8	A8	18	63.449	2.21129	0.112827
8	A8	19	63.6442	2.20422	0.108169
8	A8	20	63.8394	2.23276	0.115904
8	A8	21	64.0346	2.22188	0.136758
8	A8	22	64.2298	2.20758	0.166473
8	A8	23	64.425	2.1983	0.197254
8	A8	24	64.6202	2.18414	0.220661
8	A8	25	64.8154	2.13217	0.230661
8	A8	26	65.0105	2.08318	0.225522
8	A8	27	65.2057	2.06968	0.207856
8	A8	28	65.4009	2.06321	0.183057
8	A8	29	65.5961	2.06633	0.157214
8	A8	30	65.7913	2.03252	0.135485
8	A8	31	65.9865	2.02108	0.12134
8	A8	32	66.1817	2.02212	0.116305
8	A8	33	66.3769	2.05186	0.119787
8	A8	34	66.5721	1.98641	0.128988
8	A8	35	66.7673	2.00711	0.139381
8	A8	36	66.9625	2.03344	0.146096
8	A8	37	67.1577	1.93386	0.145928
8	A8	38	67.3529	1.94888	0.138945
8	A8	39	67.5481	1.91653	0.128528
8	A8	40	67.7433	1.90477	0.119541
8	A8	41	67.9385	1.95618	0.115644
8	A8	42	68.1337	1.92815	0.117491
8	A8	43	68.3288	1.89398	0.122916
8	A8	44	68.524	1.92064	0.128793
8	A8	45	68.7192	1.85786	0.133018
8	A8	46	68.9144	1.83684	0.135193
8	A8	47	69.1096	1.86922	0.13589
8	A8	48	69.3048	1.86611	0.135615
8	A8	49	69.5	1.85811	0.134625
8	A8	50	69.6952	1.77135	0.133563
8	A8	51	69.8904	1.78323	0.133759
8	A8	52	70.0856	1.81613	0.136448
8	A8	53	70.2808	1.80698	0.141445
8	A8	54	70.476	1.80962	0.146688
8	A8	55	70.6712	1.71396	0.149315
8	A8	56	70.8664	1.75211	0.147542
8	A8	57	71.0616	1.72249	0.141937
8	A8	58	71.2568	1.71165	0.135328
8	A8	59	71.4519	1.71848	0.131568
8	A8	60	71.6471	1.66731	0.133935
8	A8	61	71.8423	1.7114	0.143704
8	A8	62	72.0375	1.68232	0.159316
8	A8	63	72.2327	1.68068	0.176505
8	A8	64	72.4279	1.64931	0.189629
8	A8	65	72.6231	1.6385	0.193918
8	A8	66	72.8183	1.58022	0.187691
8	A8	67	73.0135	1.56665	0.173304
8	A8	68	73.2087	1.56203	0.156126
8	A8	69	73.4039	1.5374	0.141932
8	A8	70	73.5991	1.5659	0.134236
8	A8	71	73.7943	1.57861	0.133164
8	A8	72	73.9895	1.52844	0.136423
8	A8	73	74.1847	1.49645	0.14136
8	A8	74	74.3799	1.47368	0.146362
8	A8	75	74.575	1.50901	0.150726
8	A8	76	74.7702	1.51512	0.153596
8	A8	77	74.9654	1.45592	0.1534
8	A8	78	75.1606	1.43136	0.148472
8	A8	79	75.3558	1.43044	0.138313
8	A8	80	75.551	1.41609	0.124408
8	A8	81	75.7462	1.41563	0.10996
8	A8	82	75.9414	1.37912	0.0987426
8	A8	83	76.1366	1.39383	0.0937193
8	A8	84	76.3318	1.41428	0.0960945
8	A8	85	76.527	1.39705	0.105144
8	A8	86	76.7222	1.36636	0.118745
8	A8	87	76.9174	1.35959	0.134212
8	A8	88	77.1126	1.3681	0.14894
8	A8	89	77.3078	1.34179	0.160741
8	A8	90	77.503	1.31629	0.168031
8	A8	91	77.6982	1.29442	0.170087
8	A8	92	77.8933	1.3041	0.167338
8	A8	93	78.0885	1.25774	0.161418
8	A8	94	78.2837	1.24572	0.15476
8	A8	95	78.4789	1.24878	0.149735
8	A8	96	78.6741	1.23647	0.14773
8	A8	97	78.8693	1.23703	0.148674
8	A8	98	79.0645	1.20451	0.151324
8	A8	99	79.2597	1.19684	0.154089
8	A8	100	79.4549	1.17184	0.155854
8	A8	101	79.6501	1.17118	0.156309
8	A8	102	79.8453	1.15255	0.155759
8	A8	103	80.0405	1.13282	0.154713
8	A8	104	80.2357	1.13563	0.15361
8	A8	105	80.4309	1.10576	0.152766
8	A8	106	80.6261	1.09204	0.152423
8	A8	107	80.8212	1.08887	0.152725
8	A8	108	81.0164	1.07777	0.153627
8	A8	109	81.2116	1.05729	0.15487
8	A8	110	81.4068	1.03535	0.156068
8	A8	111	81.602	1.03513	0.156891
8	A8	112	81.7972	1.02138	0.15721
8	A8	113	81.9924	0.991514	0.157123
8	A8	114	82.1876	0.991603	0.156848
8	A8	115	82.3828	0.97024	0.156534
8	A8	116	82.578	0.96764	0.156112
8	A8	117	82.7732	0.94638	0.155336
8	A8	118	82.9684	0.940409	0.154059
8	A8	119	83.1636	0.901921	0.152541
8	A8	120	83.3588	0.908205	0.151537
8	A8	121	83.554	0.898499	0.152058
8	A8	122	83.7492	0.8844	0.154964
8	A8	123	83.9444	0.865236	0.160671
8	A8	124	84.1395	0.85768	0.169116
8	A8	125	84.3347	0.835032	0.179961
8	A8	126	84.5299	0.829481	0.192966
8	A8	127	84.7251	0.817819	0.208569
8	A8	128	84.9203	0.770945	0.228567
8	A8	129	85.1155	0.767371	0.256569
8	A8	130	85.3107	0.744192	0.297712
8	A8	131	85.5059	0.728315	0.357423
8	A8	132	85.7011	0.70784	0.439509
8	A8	133	85.8963	0.690094	0.544275
8	A8	134	86.0915	0.629689	0.667282
8	A8	135	86.2867	0.549372	0.798983
8	A8	136	86.4819	0.483848	0.925194
8	A8	137	86.6771	0.383739	1.02853
8	A8	138	86.8723	0.254166	1.0911
8	A8	139	87.0675	0.115268	1.09863
8	A8	140	87.2626	-0.0234684	1.04504
8	A8	141	87.4578	-0.16256	0.935583
8	A8	142	87.653	-0.237877	0.786646
8	A8	143	87.8482	-0.260495	0.62144
8	A8	144	88.0434	-0.268351	0.463255
8	A8	145	88.2386	-0.27054	0.329193
8	A8	146	88.4338	-0.280284	0.22698
8	A8	147	88.629	-0.293386	0.155626
8	A8	148	88.8242	-0.297063	0.108708
8	A8	149	89.0194	-0.305461	0.0782059
8	A8	150	89.2146	-0.312347	0.0573172
8	A8	151	89.4098	-0.312295	0.0416793
8	A8	152	89.605	-0.319962	0.0293018
8	A8	153	89.8002	-0.31363	0.0197724
8	A8	154	89.9954	-0.310135	0.0132815
8	A8	155	90.1906	-0.308321	0.00986262
8	A8	156	90.3857	-0.319728	0.00905912
8	A8	157	90.5809	-0.312641	0.00999537
8	A8	158	90.7761	-0.315421	0.0116606
8	A8	159	90.9713	-0.313176	0.0131953
8	A8	160	91.1665	-0.326516	0.0140716
8	A8	161	91.3617	-0.321853	0.0141445
8	A8	162	91.5569	-0.31941	0.0135768
8	A8	163	91.7521	-0.321467	0.0126681
8	A8	164	91.9473	-0.326012	0.0116657
8	A8	165	92.1425	-0.327408	0.0106538
8	A8	166	92.3377	-0.321826	0.00956158
8	A8	167	92.5329	-0.326754	0.00826838
8	A8	168	92.7281	-0.326984	0.00674004
8	A8	169	92.9233	-0.335741	0.00511842
8	A8	170	93.1185	-0.324519	0.00369057
8	A8	171	93.3137	-0.320667	0.00273398
8	A8	172	93.5089	-0.330386	0.00234328
8	A8	173	93.704	-0.330701	0.00237752
8	A8	174	93.8992	-0.328598	0.00256266
8	A8	175	94.0944	-0.32412	0.00264767
8	A8	176	94.2896	-0.331182	0.00249527
8	A8	177	94.4848	-0.329782	0.00208447
8	A8	178	94.68	-0.329152	0.00147909
8	A8	179	94.8752	-0.32939	0.000799631
9	A9	1	60.1307	2.24887	0.107844
9	A9	2	60.3259	2.30085	0.105133
9	A9	3	60.5211	2.30876	0.105475
9	A9	4	60.7163	2.22817	0.109229
9	A9	5	60.9115	2.29794	0.115591
9	A9	6	61.1067	2.26662	0.12289
9	A9	7	61.3019	2.20485	0.129209
9	A9	8	61.4971	2.2575	0.133104
9	A9	9	61.6923	2.22836	0.134151
9	A9	10	61.8874	2.16178	0.133076
9	A9	11	62.0826	2.21343	0.13128
9	A9	12	62.2778	2.17126	0.129894
9	A9	13	62.473	2.16637	0.128806
9	A9	14	62.6682	2.18401	0.12643
9	A9	15	62.8634	2.1394	0.120659
9	A9	16	63.0586	2.14372	0.110654
9	A9	17	63.2538	2.09796	0.0983628
9	A9	18	63.449	2.09081	0.0885808
9	A9	19	63.6442	2.10784	0.0872227
9	A9	20	63.8394	2.12647	0.0985876
9	A9	21	64.0346	2.12038	0.123055
9	A9	22	64.2298	2.09339	0.156353
9	A9	23	64.425	2.09993	0.190725
9	A9	24	64.6202	2.08206	0.217479
9	A9	25	64.8154	2.03878	0.229942
9	A9	26	65.0105	1.97648	0.225624
9	A9	27	65.2057	1.96287	0.206762
9	A9	28	65.4009	1.95587	0.179123
9	A9	29	65.5961	1.95074	0.149794
9	A9	30	65.7913	1.92889	0.125063
9	A9	31	65.9865	1.92753	0.109106
9	A9	32	66.1817	1.92195	0.103506
9	A9	33	66.3769	1.94667	0.107251
9	A9	34	66.5721	1.88425	0.116995
9	A9	35	66.7673	1.92224	0.127806
9	A9	36	66.9625	1.91971	0.134639
9	A9	37	67.1577	1.85436	0.134286
9	A9	38	67.3529	1.83459	0.126894
9	A9	39	67.5481	1.83172	0.115942
9	A9	40	67.7433	1.81875	0.106432
9	A9	41	67.9385	1.85422	0.102249
9	A9	42	68.1337	1.83025	0.104319
9	A9	43	68.3288	1.81467	0.110648
9	A9	44	68.524	1.82566	0.117988
9	A9	45	68.7192	1.78118	0.123785
9	A9	46	68.9144	1.7445	0.127092
9	A9	47	69.1096	1.78262	0.128145
9	A9	48	69.3048	1.77466	0.127483
9	A9	49	69.5	1.76555	0.125625
9	A9	50	69.6952	1.69899	0.123406
9	A9	51	69.8904	1.69878	0.122163
9	A9	52	70.0856	1.72134	0.123117
9	A9	53	70.2808	1.73309	0.126339
9	A9	54	70.476	1.71673	0.130408
9	A9	55	70.6712	1.64316	0.133245
9	A9	56	70.8664	1.66274	0.133499
9	A9	57	71.0616	1.66143	0.131418
9	A9	58	71.2568	1.63609	0.128771
9	A9	59	71.4519	1.64834	0.128126
9	A9	60	71.6471	1.58674	0.131953
9	A9	61	71.8423	1.62886	0.141654
9	A9	62	72.0375	1.60185	0.156606
9	A9	63	72.2327	1.60054	0.173704
9	A9	64	72.4279	1.592	0.188051
9	A9	65	72.6231	1.55599	0.194978
9	A9	66	72.8183	1.50691	0.19246
9	A9	67	73.0135	1.48478	0.182434
9	A9	68	73.2087	1.49317	0.169947
9	A9	69	73.4039	1.45634	0.160467
9	A9	70	73.5991	1.48496	0.156993
9	A9	71	73.7943	1.49864	0.158862
9	A9	72	73.9895	1.44873	0.162892
9	A9	73	74.1847	1.3948	0.165786
9	A9	74	74.3799	1.38704	0.165886
9	A9	75	74.575	1.40715	0.163145
9	A9	76	74.7702	1.41335	0.157905
9	A9	77	74.9654	1.35626	0.149952
9	A9	78	75.1606	1.34702	0.13881
9	A9	79	75.3558	1.33246	0.124851
9	A9	80	75.551	1.32283	0.110089
9	A9	81	75.7462	1.31995	0.0978472
9	A9	82	75.9414	1.30237	0.0914241
9	A9	83	76.1366	1.31732	0.0925739
9	A9	84	76.3318	1.31796	0.100671
9	A9	85	76.527	1.31861	0.113002
9	A9	86	76.7222	1.27346	0.125955
9	A9	87	76.9174	1.26026	0.1364
9	A9	88	77.1126	1.27191	0.142582
9	A9	89	77.3078	1.24434	0.1443
9	A9	90	77.503	1.21828	0.142564
9	A9	91	77.6982	1.20663	0.139055
9	A9	92	77.8933	1.21965	0.135586
9	A9	93	78.0885	1.18874	0.133602
9	A9	94	78.2837	1.17624	0.133772
9	A9	95	78.4789	1.17747	0.135778
9	A9	96	78.6741	1.16553	0.138433
9	A9	97	78.8693	1.15086	0.140198
9	A9	98	79.0645	1.12764	0.139887
9	A9	99	79.2597	1.11588	0.137237
9	A9	100	79.4549	1.09113	0.132972
9	A9	101	79.6501	1.10687	0.128359
9	A9	102	79.8453	1.09179	0.124602
9	A9	103	80.0405	1.06127	0.12241
9	A9	104	80.2357	1.06659	0.121919
9	A9	105	80.4309	1.05532	0.122792
9	A9	106	80.6261	1.04557	0.124395
9	A9	107	80.8212	1.0373	0.126001
9	A9	108	81.0164	1.00962	0.127022
9	A9	109	81.2116	1.00769	0.127167
9	A9	110	81.4068	0.991683	0.126457
9	A9	111	81.602	0.994298	0.125126
9	A9	112	81.7972	0.972243	0.123553
9	A9	113	81.9924	0.954104	0.122244
9	A9	114	82.1876	0.951167	0.121734
9	A9	115	82.3828	0.936792	0.122307
9	A9	116	82.578	0.94967	0.123708
9	A9	117	82.7732	0.919373	0.125211
9	A9	118	82.9684	0.910062	0.126131
9	A9	119	83.1636	0.88342	0.126482
9	A9	120	83.3588	0.880332	0.127212
9	A9	121	83.554	0.884127	0.129786
9	A9	122	83.7492	0.869467	0.135407
9	A9	123	83.9444	0.851321	0.144436
9	A9	124	84.1395	0.850684	0.156336
9	A9	125	84.3347	0.817073	0.170148
9	A9	126	84.5299	0.816258	0.185223
9	A9	127	84.7251	0.803835	0.202044
9	A9	128	84.9203	0.760557	0.222883
9	A9	129	85.1155	0.750739	0.251979
9	A9	130	85.3107	0.732225	0.294837
9	A9	131	85.5059	0.722189	0.356613
9	A9	132	85.7011	0.702598	0.440085
9	A9	133	85.8963	0.675047	0.543982
9	A9	134	86.0915	0.609179	0.662246
9	A9	135	86.2867	0.538288	0.784241
9	A9	136	86.4819	0.454435	0.895673
9	A9	137	86.6771	0.37177	0.980268
9	A9	138	86.8723	0.239379	1.0225
9	A9	139	87.0675	0.104154	1.01137
9	A9	140	87.2626	-0.025653	0.944317
9	A9	141	87.4578	-0.141054	0.829315
9	A9	142	87.653	-0.189734	0.683597
9	A9	143	87.8482	-0.208814	0.529021
9	A9	144	88.0434	-0.214841	0.385897
9	A9	145	88.2386	-0.225322	0.267997
9	A9	146	88.4338	-0.219354	0.180593
9	A9	147	88.629	-0.239895	0.121625
9	A9	148	88.8242	-0.233532	0.0846695
9	A9	149	89.0194	-0.240542	0.062084
9	A9	150	89.2146	-0.248828	0.0472818
9	A9	151	89.4098	-0.255228	0.0358758
9	A9	152	89.605	-0.26005	0.0258515
9	A9	153	89.8002	-0.247486	0.0170495
9	A9	154	89.9954	-0.254416	0.0102647
9	A9	155	90.1906	-0.248802	0.0063154
9	A9	156	90.3857	-0.252057	0.00539884
9	A9	157	90.5809	-0.248999	0.00689434
9	A9	158	90.7761	-0.247059	0.00957874
9	A9	159	90.9713	-0.261035	0.0120916
9	A9	160	91.1665	-0.255142	0.0134322
9	A9	161	91.3617	-0.262887	0.0132697
9	A9	162	91.5569	-0.25818	0.0119253
9	A9	163	91.7521	-0.259713	0.0100497
9	A9	164	91.9473	-0.258723	0.00820261
9	A9	165	92.1425	-0.261182	0.00659513
9	A9	166	92.3377	-0.258648	0.00512859
9	A9	167	92.5329	-0.267421	0.00364767
9	A9	168	92.7281	-0.262233	0.00218099
9	A9	169	92.9233	-0.25727	0.000985287
9	A9	170	93.1185	-0.262204	0.000384374
9	A9	171	93.3137	-0.263213	0.000550465
9	A9	172	93.5089	-0.255154	0.00139106
9	A9	173	93.704	-0.266477	0.00259652
9	A9	174	93.8992	-0.260426	0.0037845
9	A9	175	94.0944	-0.262045	0.00463844
9	A9	176	94.2896	-0.265443	0.00497916
9	A9	177	94.4848	-0.262449	0.00477077
9	A9	178	94.68	-0.264782	0.00409454
9	A9	179	94.8752	-0.266673	0.0031156
10	A10	1	60.1307	1.9902	0.115439
10	A10	2	60.3259	2.0211	0.112534
10	A10	3	60.5211	2.05336	0.113052
10	A10	4	60.7163	1.9699	0.117356
10	A10	5	60.9115	2.02093	0.124296
10	A10	6	61.1067	2.00651	0.131564
10	A10	7	61.3019	1.94304	0.136637
10	A10	8	61.4971	1.97824	0.137903
10	A10	9	61.6923	1.95558	0.135497
10	A10	10	61.8874	1.89001	0.131384
10	A10	11	62.0826	1.93704	0.12843
10	A10	12	62.2778	1.90545	0.128789
10	A10	13	62.473	1.89861	0.132395
10	A10	14	62.6682	1.92798	0.136643
10	A10	15	62.8634	1.87346	0.137743
10	A10	16	63.0586	1.86538	0.133147
10	A10	17	63.2538	1.81656	0.123568
10	A10	18	63.449	1.82193	0.113193
10	A10	19	63.6442	1.81818	0.107854
10	A10	20	63.8394	1.84026	0.11216
10	A10	21	64.0346	1.82733	0.127198
10	A10	22	64.2298	1.81559	0.149891
10	A10	23	64.425	1.80073	0.17413
10	A10	24	64.6202	1.79283	0.192995
10	A10	25	64.8154	1.75055	0.201126
10	A10	26	65.0105	1.7178	0.19637
10	A10	27	65.2057	1.69381	0.180219
10	A10	28	65.4009	1.67412	0.156981
10	A10	29	65.5961	1.67926	0.132199
10	A10	30	65.7913	1.66946	0.111045
10	A10	31	65.9865	1.6553	0.0972141
10	A10	32	66.1817	1.64688	0.0923708
10	A10	33	66.3769	1.67541	0.095948
10	A10	34	66.5721	1.62809	0.105202
10	A10	35	66.7673	1.64883	0.115783
10	A10	36	66.9625	1.65113	0.123051
10	A10	37	67.1577	1.59183	0.123894
10	A10	38	67.3529	1.57815	0.118158
10	A10	39	67.5481	1.56503	0.108708
10	A10	40	67.7433	1.55578	0.0998595
10	A10	41	67.9385	1.59483	0.0950557
10	A10	42	68.1337	1.56307	0.0952358
10	A10	43	68.3288	1.54721	0.0988578
10	A10	44	68.524	1.56884	0.103359
10	A10	45	68.7192	1.51989	0.106871
10	A10	46	68.9144	1.4865	0.108975
10	A10	47	69.1096	1.52406	0.110282
10	A10	48	69.3048	1.52354	0.111527
10	A10	49	69.5	1.51362	0.113153
10	A10	50	69.6952	1.43975	0.115493
10	A10	51	69.8904	1.46075	0.118927
10	A10	52	70.0856	1.47906	0.123469
10	A10	53	70.2808	1.46603	0.128157
10	A10	54	70.476	1.4592	0.131096
10	A10	55	70.6712	1.39265	0.130429
10	A10	56	70.8664	1.40863	0.1256
10	A10	57	71.0616	1.39963	0.11794
10	A10	58	71.2568	1.37861	0.110256
10	A10	59	71.4519	1.39723	0.105811
10	A10	60	71.6471	1.3507	0.107211
10	A10	61	71.8423	1.37509	0.115435
10	A10	62	72.0375	1.35521	0.12915
10	A10	63	72.2327	1.36874	0.144683
10	A10	64	72.4279	1.35202	0.157089
10	A10	65	72.6231	1.30447	0.162177
10	A10	66	72.8183	1.27017	0.158532
10	A10	67	73.0135	1.26646	0.148242
10	A10	68	73.2087	1.2662	0.135737
10	A10	69	73.4039	1.23337	0.125397
10	A10	70	73.5991	1.2625	0.119452
10	A10	71	73.7943	1.27118	0.117485
10	A10	72	73.9895	1.21527	0.117627
10	A10	73	74.1847	1.19372	0.118294
10	A10	74	74.3799	1.18592	0.118998
10	A10	75	74.575	1.20538	0.119771
10	A10	76	74.7702	1.21888	0.120049
10	A10	77	74.9654	1.16209	0.118306
10	A10	78	75.1606	1.15165	0.112892
10	A10	79	75.3558	1.13914	0.103407
10	A10	80	75.551	1.1349	0.0914364
10	A10	81	75.7462	1.13421	0.0801373
10	A10	82	75.9414	1.10535	0.0728999
10	A10	83	76.1366	1.12753	0.0719189
10	A10	84	76.3318	1.14009	0.0773828
10	A10	85	76.527	1.12032	0.0876098
10	A10	86	76.7222	1.09809	0.0999147
10	A10	87	76.9174	1.0834	0.111641
10	A10	88	77.1126	1.09827	0.120863
10	A10	89	77.3078	1.07403	0.126576
10	A10	90	77.503	1.04268	0.12859
10	A10	91	77.6982	1.03653	0.127308
10	A10	92	77.8933	1.04802	0.123573
10	A10	93	78.0885	1.01353	0.118553
10	A10	94	78.2837	1.00629	0.113626
10	A10	95	78.4789	0.994191	0.110144
10	A10	96	78.6741	0.992519	0.109037
10	A10	97	78.8693	0.989986	0.110425
10	A10	98	79.0645	0.982145	0.113509
10	A10	99	79.2597	0.96234	0.116885
10	A10	100	79.4549	0.938898	0.119109
10	A10	101	79.6501	0.944005	0.119187
10	A10	102	79.8453	0.934785	0.116825
10	A10	103	80.0405	0.907152	0.112467
10	A10	104	80.2357	0.908427	0.107215
10	A10	105	80.4309	0.886484	0.102571
10	A10	106	80.6261	0.886986	0.0999487
10	A10	107	80.8212	0.893978	0.100106
10	A10	108	81.0164	0.87562	0.102843
10	A10	109	81.2116	0.86478	0.107177
10	A10	110	81.4068	0.84536	0.111895
10	A10	111	81.602	0.846671	0.116074
10	A10	112	81.7972	0.832958	0.119311
10	A10	113	81.9924	0.816833	0.121581
10	A10	114	82.1876	0.809763	0.122943
10	A10	115	82.3828	0.794176	0.123293
10	A10	116	82.578	0.789223	0.122363
10	A10	117	82.7732	0.782396	0.11998
10	A10	118	82.9684	0.757331	0.116487
10	A10	119	83.1636	0.737241	0.113006
10	A10	120	83.3588	0.746697	0.111262
10	A10	121	83.554	0.741597	0.112986
10	A10	122	83.7492	0.728852	0.119231
10	A10	123	83.9444	0.720047	0.130009
10	A10	124	84.1395	0.70678	0.144437
10	A10	125	84.3347	0.689575	0.161238
10	A10	126	84.5299	0.68198	0.179448
10	A10	127	84.7251	0.66627	0.199145
10	A10	128	84.9203	0.624598	0.222097
10	A10	129	85.1155	0.616869	0.251982
10	A10	130	85.3107	0.597467	0.293848
10	A10	131	85.5059	0.58456	0.35269
10	A10	132	85.7011	0.548225	0.431454
10	A10	133	85.8963	0.540867	0.529157
10	A10	134	86.0915	0.475327	0.63978
10	A10	135	86.2867	0.410522	0.752297
10	A10	136	86.4819	0.31162	0.851923
10	A10	137	86.6771	0.22587	0.922481
10	A10	138	86.8723	0.113435	0.949754
10	A10	139	87.0675	-0.0251979	0.925308
10	A10	140	87.2626	-0.153479	0.849656
10	A10	141	87.4578	-0.2367	0.733182
10	A10	142	87.653	-0.272584	0.593844
10	A10	143	87.8482	-0.287414	0.452162
10	A10	144	88.0434	-0.293391	0.325555
10	A10	145	88.2386	-0.299586	0.224398
10	A10	146	88.4338	-0.300998	0.151161
10	A10	147	88.629	-0.307672	0.102287
10	A10	148	88.8242	-0.316766	0.0713314
10	A10	149	89.0194	-0.320577	0.0518219
10	A10	150	89.2146	-0.322178	0.0389306
10	A10	151	89.4098	-0.328041	0.0298857
10	A10	152	89.605	-0.325794	0.0235092
10	A10	153	89.8002	-0.325477	0.0194066
10	A10	154	89.9954	-0.31983	0.0172509
10	A10	155	90.1906	-0.334313	0.0164266
10	A10	156	90.3857	-0.326744	0.0160793
10	A10	157	90.5809	-0.335976	0.0154114
10	A10	158	90.7761	-0.335386	0.0139742
10	A10	159	90.9713	-0.333476	0.0117751
10	A10	160	91.1665	-0.337264	0.00918007
10	A10	161	91.3617	-0.334044	0.00670688
10	A10	162	91.5569	-0.339635	0.00480672
10	A10	163	91.7521	-0.334559	0.00368663
10	A10	164	91.9473	-0.330524	0.00321443
10	A10	165	92.1425	-0.336108	0.00296838
10	A10	166	92.3377	-0.341455	0.00245904
10	A10	167	92.5329	-0.339569	0.0014302
10	A10	168	92.7281	-0.334675	4.58333e-05
10	A10	169	92.9233	-0.338931	-0.00118202
10	A10	170	93.1185	-0.334131	-0.00168222
10	A10	171	93.3137	-0.332908	-0.00112952
10	A10	172	93.5089	-0.33473	0.000423752
10	A10	173	93.704	-0.338614	0.00261966
10	A10	174	93.8992	-0.338169	0.00495288
10	A10	175	94.0944	-0.331289	0.00689487
10	A10	176	94.2896	-0.339441	0.00797523
10	A10	177	94.4848	-0.342938	0.00788732
10	A10	178	94.68	-0.345622	0.00662669
10	A10	179	94.8752	-0.340021	0.00455674
11	A11	1	60.1307	1.7131	0.112294
11	A11	2	60.3259	1.72841	0.112834
11	A11	3	60.5211	1.73581	0.113043
11	A11	4	60.7163	1.66106	0.112799
11	A11	5	60.9115	1.70055	0.112385
11	A11	6	61.1067	1.69035	0.112254
11	A11	7	61.3019	1.64641	0.112555
11	A11	8	61.4971	1.69216	0.112952
11	A11	9	61.6923	1.66089	0.112986
11	A11	10	61.8874	1.60396	0.112725
11	A11	11	62.0826	1.64859	0.112997
11	A11	12	62.2778	1.60753	0.114766
11	A11	13	62.473	1.61212	0.118031
11	A11	14	62.6682	1.63131	0.121197
11	A11	15	62.8634	1.58886	0.121733
11	A11	16	63.0586	1.58209	0.117895
11	A11	17	63.2538	1.54611	0.110389
11	A11	18	63.449	1.53423	0.102677
11	A11	19	63.6442	1.54314	0.0995338
11	A11	20	63.8394	1.56695	0.10466
11	A11	21	64.0346	1.54419	0.118746
11	A11	22	64.2298	1.52788	0.138978
11	A11	23	64.425	1.52604	0.160099
11	A11	24	64.6202	1.52644	0.176422
11	A11	25	64.8154	1.46587	0.183843
11	A11	26	65.0105	1.44102	0.181054
11	A11	27	65.2057	1.4377	0.169547
11	A11	28	65.4009	1.42103	0.152655
11	A11	29	65.5961	1.41546	0.134278
11	A11	30	65.7913	1.39872	0.11794
11	A11	31	65.9865	1.3887	0.106304
11	A11	32	66.1817	1.37599	0.100888
11	A11	33	66.3769	1.40284	0.101716
11	A11	34	66.5721	1.3599	0.107061
11	A11	35	66.7673	1.37514	0.113701
11	A11	36	66.9625	1.38179	0.117997
11	A11	37	67.1577	1.31287	0.11747
11	A11	38	67.3529	1.32408	0.112053
11	A11	39	67.5481	1.30711	0.104183
11	A11	40	67.7433	1.28815	0.0975213
11	A11	41	67.9385	1.31804	0.0950018
11	A11	42	68.1337	1.30826	0.0973813
11	A11	43	68.3288	1.28034	0.103137
11	A11	44	68.524	1.30453	0.109617
11	A11	45	68.7192	1.25257	0.114532
11	A11	46	68.9144	1.22658	0.116781
11	A11	47	69.1096	1.25851	0.116336
11	A11	48	69.3048	1.25042	0.113753
11	A11	49	69.5	1.23343	0.110014
11	A11	50	69.6952	1.18276	0.106652
11	A11	51	69.8904	1.18519	0.105533
11	A11	52	70.0856	1.21428	0.10792
11	A11	53	70.2808	1.20843	0.113411
11	A11	54	70.476	1.20171	0.119813
11	A11	55	70.6712	1.14282	0.124307
11	A11	56	70.8664	1.15453	0.12512
11	A11	57	71.0616	1.13128	0.12249
11	A11	58	71.2568	1.12525	0.118418
11	A11	59	71.4519	1.14589	0.115621
11	A11	60	71.6471	1.08673	0.116407
11	A11	61	71.8423	1.10856	0.121822
11	A11	62	72.0375	1.09672	0.131118
11	A11	63	72.2327	1.09809	0.141681
11	A11	64	72.4279	1.08127	0.149732
11	A11	65	72.6231	1.05677	0.151881
11	A11	66	72.8183	1.01543	0.146894
11	A11	67	73.0135	1.01312	0.13657
11	A11	68	73.2087	1.00514	0.124997
11	A11	69	73.4039	0.978838	0.116424
11	A11	70	73.5991	1.00998	0.113108
11	A11	71	73.7943	1.02919	0.114521
11	A11	72	73.9895	0.964449	0.118374
11	A11	73	74.1847	0.943162	0.122468
11	A11	74	74.3799	0.932132	0.125814
11	A11	75	74.575	0.95352	0.128288
11	A11	76	74.7702	0.964635	0.129541
11	A11	77	74.9654	0.913959	0.128461
11	A11	78	75.1606	0.887172	0.123786
11	A11	79	75.3558	0.89139	0.115263
11	A11	80	75.551	0.879517	0.104308
11	A11	81	75.7462	0.880017	0.0936106
11	A11	82	75.9414	0.846894	0.0860295
11	A11	83	76.1366	0.86521	0.0834562
11	A11	84	76.3318	0.878023	0.0862428
11	A11	85	76.527	0.862565	0.0933461
11	A11	86	76.7222	0.823042	0.102912
11	A11	87	76.9174	0.824596	0.112882
11	A11	88	77.1126	0.84872	0.121401
11	A11	89	77.3078	0.817621	0.127115
11	A11	90	77.503	0.775058	0.129482
11	A11	91	77.6982	0.773344	0.128961
11	A11	92	77.8933	0.785919	0.126808
11	A11	93	78.0885	0.761287	0.124472
11	A11	94	78.2837	0.745559	0.122911
11	A11	95	78.4789	0.746175	0.122247
11	A11	96	78.6741	0.729306	0.121914
11	A11	97	78.8693	0.724268	0.12113
11	A11	98	79.0645	0.704931	0.119414
11	A11	99	79.2597	0.689374	0.116822
11	A11	100	79.4549	0.680174	0.113821
11	A11	101	79.6501	0.686951	0.110942
11	A11	102	79.8453	0.672212	0.108504
11	A11	103	80.0405	0.646792	0.106649
11	A11	104	80.2357	0.655832	0.105541
11	A11	105	80.4309	0.626862	0.105457
11	A11	106	80.6261	0.63512	0.106601
11	A11	107	80.8212	0.632094	0.108835
11	A11	108	81.0164	0.611252	0.111634
11	A11	109	81.2116	0.59926	0.114362
11	A11	110	81.4068	0.577128	0.116638
11	A11	111	81.602	0.591453	0.118478
11	A11	112	81.7972	0.572333	0.120145
11	A11	113	81.9924	0.551461	0.121868
11	A11	114	82.1876	0.550467	0.12365
11	A11	115	82.3828	0.534205	0.125217
11	A11	116	82.578	0.530971	0.126117
11	A11	117	82.7732	0.5151	0.12595
11	A11	118	82.9684	0.501107	0.124708
11	A11	119	83.1636	0.48334	0.123054
11	A11	120	83.3588	0.478036	0.122328
11	A11	121	83.554	0.473615	0.124162
11	A11	122	83.7492	0.462118	0.129844
11	A11	123	83.9444	0.454794	0.139785
11	A11	124	84.1395	0.442152	0.153384
11	A11	125	84.3347	0.431666	0.169421
11	A11	126	84.5299	0.404484	0.186879
11	A11	127	84.7251	0.3963	0.205923
11	A11	128	84.9203	0.36338	0.22862
11	A11	129	85.1155	0.345759	0.259015
11	A11	130	85.3107	0.335483	0.302287
11	A11	131	85.5059	0.308992	0.363083
11	A11	132	85.7011	0.296079	0.443507
11	A11	133	85.8963	0.263161	0.541457
11	A11	134	86.0915	0.209572	0.649856
11	A11	135	86.2867	0.129223	0.756986
11	A11	136	86.4819	0.0454542	0.847908
11	A11	137	86.6771	-0.0370661	0.906935
11	A11	138	86.8723	-0.155681	0.921075
11	A11	139	87.0675	-0.291383	0.88387
11	A11	140	87.2626	-0.4035	0.798265
11	A11	141	87.4578	-0.472196	0.676834
11	A11	142	87.653	-0.501792	0.53861
11	A11	143	87.8482	-0.4935	0.403537
11	A11	144	88.0434	-0.510927	0.286991
11	A11	145	88.2386	-0.52073	0.196714
11	A11	146	88.4338	-0.515367	0.132998
11	A11	147	88.629	-0.529168	0.0912146
11	A11	148	88.8242	-0.531679	0.0649696
11	A11	149	89.0194	-0.534761	0.0484807
11	A11	150	89.2146	-0.543816	0.0376614
11	A11	151	89.4098	-0.535069	0.0301222
11	A11	152	89.605	-0.54759	0.0246182
11	A11	153	89.8002	-0.536653	0.0204471
11	A11	154	89.9954	-0.543924	0.0171092
11	A11	155	90.1906	-0.549941	0.0142858
11	A11	156	90.3857	-0.549119	0.0119515
11	A11	157	90.5809	-0.547658	0.0103665
11	A11	158	90.7761	-0.541605	0.00984173
11	A11	159	90.9713	-0.548469	0.0104238
11	A11	160	91.1665	-0.545329	0.0117604
11	A11	161	91.3617	-0.558721	0.0132603
11	A11	162	91.5569	-0.54711	0.014413
11	A11	163	91.7521	-0.553062	0.0150076
11	A11	164	91.9473	-0.561428	0.0150979
11	A11	165	92.1425	-0.554225	0.0147748
11	A11	166	92.3377	-0.553917	0.0139656
11	A11	167	92.5329	-0.556077	0.0124672
11	A11	168	92.7281	-0.569908	0.0102295
11	A11	169	92.9233	-0.570251	0.00765116
11	A11	170	93.1185	-0.54817	0.00556305
11	A11	171	93.3137	-0.56419	0.00479997
[truncated: 15,223 more rows]
