# Supplementary material for: The gene expression of CALD1, CDH2, and POSTN in fibroblast are related to idiopathic pulmonary fibrosis
Source: Front Immunol. 2024 Feb 2;15:1275064. doi: 10.3389/fimmu.2024.1275064 (PMC10869495; doi:10.3389/fimmu.2024.1275064)
Supplement: Supplementary file 6 [file DataSheet_2.zip › Fibroblast-tgf/2022-05-25-qPCR.xlsx]

## Sheet: 原始
分组	样本编号	复孔	GAPDH	CALD1	CDH2	POSTN
NC	F1	1	19.0954	23.177	26.676	28.0489
NC	F1	2	18.8133	22.9218	26.1503	27.3651
NC	F1	3	19.1742	23.2904	26.5605	27.7217
NC	F1	4	18.6525	22.9982	26.5419	27.867
NC	F2	1	19.566	23.7513	26.6727	28.3317
NC	F2	2	19.5999	23.1501	25.7673	27.6537
NC	F2	3	19.7511	23.5038	27.2868	28.3362
NC	F2	4	19.2635	22.9358	26.5716	27.9162
NC	F3	1	18.6554	22.3207	25.5518	27.1729
NC	F3	2	18.5532	22.4155	25.7534	27.317
NC	F3	3		22.6342	25.9058	27.2861
NC	F3	4	18.1973	22.3248	25.6194	27.6083
Treatment	T1	1	17.0142	18.4501	22.3419	24.5075
Treatment	T1	2	17.2392	18.9645	22.5087	24.2524
Treatment	T1	3	16.5871	19.1371	22.6188	24.3628
Treatment	T1	4	16.9086	19.324	22.5314	24.6195
Treatment	T2	1	17.6927	19.8391	22.9218	25.358
Treatment	T2	2	17.864	19.919	22.9342	25.5298
Treatment	T2	3	17.1879	19.7452	22.5376	25.2297
Treatment	T2	4	17.6693	19.8287	22.9477	25.68
Treatment	T3	1	18.5283	21.1778	23.8306	27.4895
Treatment	T3	2	18.6784	21.7	24.0381	27.4025
Treatment	T3	3	18.2369	21.178	23.7715	27.4894
Treatment	T3	4	18.8387	21.5308	23.8394	27.5046

## Sheet: 整理后(长型)
group	sample	well	gene	ct
NC	F1	1	GAPDH	19.0954
NC	F1	2	GAPDH	18.8133
NC	F1	3	GAPDH	19.1742
NC	F1	4	GAPDH	18.6525
NC	F2	1	GAPDH	19.566
NC	F2	2	GAPDH	19.5999
NC	F2	3	GAPDH	19.7511
NC	F2	4	GAPDH	19.2635
NC	F3	1	GAPDH	18.6554
NC	F3	2	GAPDH	18.5532
NC	F3	4	GAPDH	18.1973
Treatment	T1	1	GAPDH	17.0142
Treatment	T1	2	GAPDH	17.2392
Treatment	T1	3	GAPDH	16.5871
Treatment	T1	4	GAPDH	16.9086
Treatment	T2	1	GAPDH	17.6927
Treatment	T2	2	GAPDH	17.864
Treatment	T2	3	GAPDH	17.1879
Treatment	T2	4	GAPDH	17.6693
Treatment	T3	1	GAPDH	18.5283
Treatment	T3	2	GAPDH	18.6784
Treatment	T3	3	GAPDH	18.2369
Treatment	T3	4	GAPDH	18.8387
NC	F1	1	CALD1	23.177
NC	F1	2	CALD1	22.9218
NC	F1	3	CALD1	23.2904
NC	F1	4	CALD1	22.9982
NC	F2	1	CALD1	23.7513
NC	F2	2	CALD1	23.1501
NC	F2	3	CALD1	23.5038
NC	F2	4	CALD1	22.9358
NC	F3	1	CALD1	22.3207
NC	F3	2	CALD1	22.4155
NC	F3	3	CALD1	22.6342
NC	F3	4	CALD1	22.3248
Treatment	T1	1	CALD1	18.4501
Treatment	T1	2	CALD1	18.9645
Treatment	T1	3	CALD1	19.1371
Treatment	T1	4	CALD1	19.324
Treatment	T2	1	CALD1	19.8391
Treatment	T2	2	CALD1	19.919
Treatment	T2	3	CALD1	19.7452
Treatment	T2	4	CALD1	19.8287
Treatment	T3	1	CALD1	21.1778
Treatment	T3	2	CALD1	21.7
Treatment	T3	3	CALD1	21.178
Treatment	T3	4	CALD1	21.5308
NC	F1	1	CDH2	26.676
NC	F1	2	CDH2	26.1503
NC	F1	3	CDH2	26.5605
NC	F1	4	CDH2	26.5419
NC	F2	1	CDH2	26.6727
NC	F2	2	CDH2	25.7673
NC	F2	3	CDH2	27.2868
NC	F2	4	CDH2	26.5716
NC	F3	1	CDH2	25.5518
NC	F3	2	CDH2	25.7534
NC	F3	3	CDH2	25.9058
NC	F3	4	CDH2	25.6194
Treatment	T1	1	CDH2	22.3419
Treatment	T1	2	CDH2	22.5087
Treatment	T1	3	CDH2	22.6188
Treatment	T1	4	CDH2	22.5314
Treatment	T2	1	CDH2	22.9218
Treatment	T2	2	CDH2	22.9342
Treatment	T2	3	CDH2	22.5376
Treatment	T2	4	CDH2	22.9477
Treatment	T3	1	CDH2	23.8306
Treatment	T3	2	CDH2	24.0381
Treatment	T3	3	CDH2	23.7715
Treatment	T3	4	CDH2	23.8394
NC	F1	1	POSTN	28.0489
NC	F1	2	POSTN	27.3651
NC	F1	3	POSTN	27.7217
NC	F1	4	POSTN	27.867
NC	F2	1	POSTN	28.3317
NC	F2	2	POSTN	27.6537
NC	F2	3	POSTN	28.3362
NC	F2	4	POSTN	27.9162
NC	F3	1	POSTN	27.1729
NC	F3	2	POSTN	27.317
NC	F3	3	POSTN	27.2861
NC	F3	4	POSTN	27.6083
Treatment	T1	1	POSTN	24.5075
Treatment	T1	2	POSTN	24.2524
Treatment	T1	3	POSTN	24.3628
Treatment	T1	4	POSTN	24.6195
Treatment	T2	1	POSTN	25.358
Treatment	T2	2	POSTN	25.5298
Treatment	T2	3	POSTN	25.2297
Treatment	T2	4	POSTN	25.68
Treatment	T3	1	POSTN	27.4895
Treatment	T3	2	POSTN	27.4025
Treatment	T3	3	POSTN	27.4894
Treatment	T3	4	POSTN	27.5046

## Sheet: 各组样本分子Ct复孔均值
group	sample	GAPDH	CALD1	CDH2	POSTN
NC	F1	18.9339	23.0968	26.4822	27.7507
NC	F2	19.5451	23.3353	26.5746	28.0595
NC	F3	18.4687	22.4238	25.7076	27.3461
Treatment	T1	16.9373	18.9689	22.5002	24.4355
Treatment	T2	17.6035	19.833	22.8353	25.4494
Treatment	T3	18.5706	21.3967	23.8699	27.4715

## Sheet: 各组样本分子∆Ct
group	sample	CALD1	CDH2	POSTN
NC	F1	4.16298	7.54834	8.81683
NC	F2	3.79015	7.02948	8.51435
NC	F3	3.95511	7.23893	8.87741
Treatment	T1	2.03165	5.56292	7.49826
Treatment	T2	2.22953	5.23187	7.84588
Treatment	T3	2.82605	5.29929	8.90088

## Sheet: 对照组分子∆Ct均值
group	CALD1	CDH2	POSTN
NC	3.96942	7.27225	8.7362

## Sheet: 各组样本分子∆∆Ct
group	sample	CALD1	CDH2	POSTN
NC	F1	0.193564	0.276092	0.0806335
NC	F2	-0.179261	-0.242768	-0.221843
NC	F3	-0.0143027	-0.0333241	0.14121
Treatment	T1	-1.93777	-1.70933	-1.23794
Treatment	T2	-1.73989	-2.04038	-0.890316
Treatment	T3	-1.14336	-1.97296	0.164684

## Sheet: 各组样本分子2^-∆∆Ct
group	sample	CALD1	CDH2	POSTN
NC	F1	0.874443	0.825825	0.945642
NC	F2	1.1323	1.18326	1.16622
NC	F3	1.00996	1.02337	0.906758
Treatment	T1	3.83113	3.27009	2.35861
Treatment	T2	3.3401	4.11353	1.85358
Treatment	T3	2.20895	3.92573	0.892124
