# Supplementary material for: The gene expression of CALD1, CDH2, and POSTN in fibroblast are related to idiopathic pulmonary fibrosis
Source: Front Immunol. 2024 Feb 2;15:1275064. doi: 10.3389/fimmu.2024.1275064 (PMC10869495; doi:10.3389/fimmu.2024.1275064)
Supplement: Supplementary file 6 [file DataSheet_2.zip › Fibroblast-tgf/2022-10-03 FT.xlsx]

## Sheet: Sample Setup
Block Type	96-Well Block (0.2mL)
Calibration Background is expired	Yes
Calibration Background performed on	02-17-2016
Calibration Normalization FAM-ROX is expired	Yes
Calibration Normalization FAM-ROX performed on	02-17-2016
Calibration Normalization VIC-ROX is expired	Yes
Calibration Normalization VIC-ROX performed on	02-17-2016
Calibration Pure Dye FAM is expired	Yes
Calibration Pure Dye FAM performed on	02-17-2016
Calibration Pure Dye NED is expired	Yes
Calibration Pure Dye NED performed on	02-17-2016
Calibration Pure Dye ROX is expired	Yes
Calibration Pure Dye ROX performed on	02-17-2016
Calibration Pure Dye SYBR is expired	Yes
Calibration Pure Dye SYBR performed on	02-17-2016
Calibration Pure Dye TAMRA is expired	Yes
Calibration Pure Dye TAMRA performed on	02-17-2016
Calibration Pure Dye VIC is expired	Yes
Calibration Pure Dye VIC performed on	02-17-2016
Calibration ROI is expired	Yes
Calibration ROI performed on	02-17-2016
Calibration Uniformity is expired	Yes
Calibration Uniformity performed on	02-17-2016
Chemistry	SYBR_GREEN
Date Created	2022-10-03 12:19:50 PM CST
Date Modified	2022-10-03 13:32:23 PM CST
Experiment Barcode
Experiment File Name	C:\Applied Biosystems\QuantStudio Real-Time PCR Software\User Files\Experiments\2022-10-03 121950.eds
Experiment Name	2022-10-03 121950
Experiment Run Start Time	2022-10-03 21:02:51 PM CST
Experiment Run Stop Time	2022-10-03 22:14:55 PM CST
Experiment Type	Standard Curve
Instrument Name	278861160
Instrument Serial Number	278861160
Instrument Type	QuantStudio(TM) 6 Flex System
Passive Reference	ROX
Quantification Cycle Method	Ct
Signal Smoothing On	true
Stage/ Cycle where Analysis is performed	Stage 2, Step 2
Well	Well Position	Sample Name	Sample Color	Biogroup Name	Biogroup Color	Target Name	Target Color	Task	Reporter	Quencher	Quantity	Comments
1	A1	F1	RGB(176,23,31)			CALD1	RGB(176,23,31)	UNKNOWN	SYBR	None
2	A2	F1	RGB(176,23,31)			CALD1	RGB(176,23,31)	UNKNOWN	SYBR	None
3	A3	F2	RGB(0,0,255)			CALD1	RGB(176,23,31)	UNKNOWN	SYBR	None
4	A4	F2	RGB(0,0,255)			CALD1	RGB(176,23,31)	UNKNOWN	SYBR	None
5	A5	F3	RGB(0,139,69)			CALD1	RGB(176,23,31)	UNKNOWN	SYBR	None
6	A6	F3	RGB(0,139,69)			CALD1	RGB(176,23,31)	UNKNOWN	SYBR	None
7	A7	T1	RGB(139,137,112)			CALD1	RGB(176,23,31)	UNKNOWN	SYBR	None
8	A8	T1	RGB(139,137,112)			CALD1	RGB(176,23,31)	UNKNOWN	SYBR	None
9	A9	T2	RGB(238,121,66)			CALD1	RGB(176,23,31)	UNKNOWN	SYBR	None
10	A10	T2	RGB(238,121,66)			CALD1	RGB(176,23,31)	UNKNOWN	SYBR	None
11	A11	T3	RGB(255,127,0)			CALD1	RGB(176,23,31)	UNKNOWN	SYBR	None
12	A12	T3	RGB(255,127,0)			CALD1	RGB(176,23,31)	UNKNOWN	SYBR	None
13	B1	F1	RGB(176,23,31)			CALD1	RGB(176,23,31)	UNKNOWN	SYBR	None
14	B2	F1	RGB(176,23,31)			CALD1	RGB(176,23,31)	UNKNOWN	SYBR	None
15	B3	F2	RGB(0,0,255)			CALD1	RGB(176,23,31)	UNKNOWN	SYBR	None
16	B4	F2	RGB(0,0,255)			CALD1	RGB(176,23,31)	UNKNOWN	SYBR	None
17	B5	F3	RGB(0,139,69)			CALD1	RGB(176,23,31)	UNKNOWN	SYBR	None
18	B6	F3	RGB(0,139,69)			CALD1	RGB(176,23,31)	UNKNOWN	SYBR	None
19	B7	T1	RGB(139,137,112)			CALD1	RGB(176,23,31)	UNKNOWN	SYBR	None
20	B8	T1	RGB(139,137,112)			CALD1	RGB(176,23,31)	UNKNOWN	SYBR	None
21	B9	T2	RGB(238,121,66)			CALD1	RGB(176,23,31)	UNKNOWN	SYBR	None
22	B10	T2	RGB(238,121,66)			CALD1	RGB(176,23,31)	UNKNOWN	SYBR	None
23	B11	T3	RGB(255,127,0)			CALD1	RGB(176,23,31)	UNKNOWN	SYBR	None
24	B12	T3	RGB(255,127,0)			CALD1	RGB(176,23,31)	UNKNOWN	SYBR	None
25	C1	F1	RGB(176,23,31)			CDH2	RGB(0,0,255)	UNKNOWN	SYBR	None
26	C2	F1	RGB(176,23,31)			CDH2	RGB(0,0,255)	UNKNOWN	SYBR	None
27	C3	F2	RGB(0,0,255)			CDH2	RGB(0,0,255)	UNKNOWN	SYBR	None
28	C4	F2	RGB(0,0,255)			CDH2	RGB(0,0,255)	UNKNOWN	SYBR	None
29	C5	F3	RGB(0,139,69)			CDH2	RGB(0,0,255)	UNKNOWN	SYBR	None
30	C6	F3	RGB(0,139,69)			CDH2	RGB(0,0,255)	UNKNOWN	SYBR	None
31	C7	T1	RGB(139,137,112)			CDH2	RGB(0,0,255)	UNKNOWN	SYBR	None
32	C8	T1	RGB(139,137,112)			CDH2	RGB(0,0,255)	UNKNOWN	SYBR	None
33	C9	T2	RGB(238,121,66)			CDH2	RGB(0,0,255)	UNKNOWN	SYBR	None
34	C10	T2	RGB(238,121,66)			CDH2	RGB(0,0,255)	UNKNOWN	SYBR	None
35	C11	T3	RGB(255,127,0)			CDH2	RGB(0,0,255)	UNKNOWN	SYBR	None
36	C12	T3	RGB(255,127,0)			CDH2	RGB(0,0,255)	UNKNOWN	SYBR	None
37	D1	F1	RGB(176,23,31)			CDH2	RGB(0,0,255)	UNKNOWN	SYBR	None
38	D2	F1	RGB(176,23,31)			CDH2	RGB(0,0,255)	UNKNOWN	SYBR	None
39	D3	F2	RGB(0,0,255)			CDH2	RGB(0,0,255)	UNKNOWN	SYBR	None
40	D4	F2	RGB(0,0,255)			CDH2	RGB(0,0,255)	UNKNOWN	SYBR	None
41	D5	F3	RGB(0,139,69)			CDH2	RGB(0,0,255)	UNKNOWN	SYBR	None
42	D6	F3	RGB(0,139,69)			CDH2	RGB(0,0,255)	UNKNOWN	SYBR	None
43	D7	T1	RGB(139,137,112)			CDH2	RGB(0,0,255)	UNKNOWN	SYBR	None
44	D8	T1	RGB(139,137,112)			CDH2	RGB(0,0,255)	UNKNOWN	SYBR	None
45	D9	T2	RGB(238,121,66)			CDH2	RGB(0,0,255)	UNKNOWN	SYBR	None
46	D10	T2	RGB(238,121,66)			CDH2	RGB(0,0,255)	UNKNOWN	SYBR	None
47	D11	T3	RGB(255,127,0)			CDH2	RGB(0,0,255)	UNKNOWN	SYBR	None
48	D12	T3	RGB(255,127,0)			CDH2	RGB(0,0,255)	UNKNOWN	SYBR	None
49	E1	F1	RGB(176,23,31)			POSTN	RGB(0,139,69)	UNKNOWN	SYBR	None
50	E2	F1	RGB(176,23,31)			POSTN	RGB(0,139,69)	UNKNOWN	SYBR	None
51	E3	F2	RGB(0,0,255)			POSTN	RGB(0,139,69)	UNKNOWN	SYBR	None
52	E4	F2	RGB(0,0,255)			POSTN	RGB(0,139,69)	UNKNOWN	SYBR	None
53	E5	F3	RGB(0,139,69)			POSTN	RGB(0,139,69)	UNKNOWN	SYBR	None
54	E6	F3	RGB(0,139,69)			POSTN	RGB(0,139,69)	UNKNOWN	SYBR	None
55	E7	T1	RGB(139,137,112)			POSTN	RGB(0,139,69)	UNKNOWN	SYBR	None
56	E8	T1	RGB(139,137,112)			POSTN	RGB(0,139,69)	UNKNOWN	SYBR	None
57	E9	T2	RGB(238,121,66)			POSTN	RGB(0,139,69)	UNKNOWN	SYBR	None
58	E10	T2	RGB(238,121,66)			POSTN	RGB(0,139,69)	UNKNOWN	SYBR	None
59	E11	T3	RGB(255,127,0)			POSTN	RGB(0,139,69)	UNKNOWN	SYBR	None
60	E12	T3	RGB(255,127,0)			POSTN	RGB(0,139,69)	UNKNOWN	SYBR	None
61	F1	F1	RGB(176,23,31)			POSTN	RGB(0,139,69)	UNKNOWN	SYBR	None
62	F2	F1	RGB(176,23,31)			POSTN	RGB(0,139,69)	UNKNOWN	SYBR	None
63	F3	F2	RGB(0,0,255)			POSTN	RGB(0,139,69)	UNKNOWN	SYBR	None
64	F4	F2	RGB(0,0,255)			POSTN	RGB(0,139,69)	UNKNOWN	SYBR	None
65	F5	F3	RGB(0,139,69)			POSTN	RGB(0,139,69)	UNKNOWN	SYBR	None
66	F6	F3	RGB(0,139,69)			POSTN	RGB(0,139,69)	UNKNOWN	SYBR	None
67	F7	T1	RGB(139,137,112)			POSTN	RGB(0,139,69)	UNKNOWN	SYBR	None
68	F8	T1	RGB(139,137,112)			POSTN	RGB(0,139,69)	UNKNOWN	SYBR	None
69	F9	T2	RGB(238,121,66)			POSTN	RGB(0,139,69)	UNKNOWN	SYBR	None
70	F10	T2	RGB(238,121,66)			POSTN	RGB(0,139,69)	UNKNOWN	SYBR	None
71	F11	T3	RGB(255,127,0)			POSTN	RGB(0,139,69)	UNKNOWN	SYBR	None
72	F12	T3	RGB(255,127,0)			POSTN	RGB(0,139,69)	UNKNOWN	SYBR	None
73	G1	F1	RGB(176,23,31)			GAPDH	RGB(238,238,0)	UNKNOWN	SYBR	None
74	G2	F1	RGB(176,23,31)			GAPDH	RGB(238,238,0)	UNKNOWN	SYBR	None
75	G3	F2	RGB(0,0,255)			GAPDH	RGB(238,238,0)	UNKNOWN	SYBR	None
76	G4	F2	RGB(0,0,255)			GAPDH	RGB(238,238,0)	UNKNOWN	SYBR	None
77	G5	F3	RGB(0,139,69)			GAPDH	RGB(238,238,0)	UNKNOWN	SYBR	None
78	G6	F3	RGB(0,139,69)			GAPDH	RGB(238,238,0)	UNKNOWN	SYBR	None
79	G7	T1	RGB(139,137,112)			GAPDH	RGB(238,238,0)	UNKNOWN	SYBR	None
80	G8	T1	RGB(139,137,112)			GAPDH	RGB(238,238,0)	UNKNOWN	SYBR	None
81	G9	T2	RGB(238,121,66)			GAPDH	RGB(238,238,0)	UNKNOWN	SYBR	None
82	G10	T2	RGB(238,121,66)			GAPDH	RGB(238,238,0)	UNKNOWN	SYBR	None
83	G11	T3	RGB(255,127,0)			GAPDH	RGB(238,238,0)	UNKNOWN	SYBR	None
84	G12	T3	RGB(255,127,0)			GAPDH	RGB(238,238,0)	UNKNOWN	SYBR	None
85	H1	F1	RGB(176,23,31)			GAPDH	RGB(238,238,0)	UNKNOWN	SYBR	None
86	H2	F1	RGB(176,23,31)			GAPDH	RGB(238,238,0)	UNKNOWN	SYBR	None
87	H3	F2	RGB(0,0,255)			GAPDH	RGB(238,238,0)	UNKNOWN	SYBR	None
88	H4	F2	RGB(0,0,255)			GAPDH	RGB(238,238,0)	UNKNOWN	SYBR	None
89	H5	F3	RGB(0,139,69)			GAPDH	RGB(238,238,0)	UNKNOWN	SYBR	None
90	H6	F3	RGB(0,139,69)			GAPDH	RGB(238,238,0)	UNKNOWN	SYBR	None
91	H7	T1	RGB(139,137,112)			GAPDH	RGB(238,238,0)	UNKNOWN	SYBR	None
92	H8	T1	RGB(139,137,112)			GAPDH	RGB(238,238,0)	UNKNOWN	SYBR	None
93	H9	T2	RGB(238,121,66)			GAPDH	RGB(238,238,0)	UNKNOWN	SYBR	None
94	H10	T2	RGB(238,121,66)			GAPDH	RGB(238,238,0)	UNKNOWN	SYBR	None
95	H11	T3	RGB(255,127,0)			GAPDH	RGB(238,238,0)	UNKNOWN	SYBR	None
96	H12	T3	RGB(255,127,0)			GAPDH	RGB(238,238,0)	UNKNOWN	SYBR	None

## Sheet: Amplification Data
Block Type	96-Well Block (0.2mL)
Calibration Background is expired	Yes
Calibration Background performed on	02-17-2016
Calibration Normalization FAM-ROX is expired	Yes
Calibration Normalization FAM-ROX performed on	02-17-2016
Calibration Normalization VIC-ROX is expired	Yes
Calibration Normalization VIC-ROX performed on	02-17-2016
Calibration Pure Dye FAM is expired	Yes
Calibration Pure Dye FAM performed on	02-17-2016
Calibration Pure Dye NED is expired	Yes
Calibration Pure Dye NED performed on	02-17-2016
Calibration Pure Dye ROX is expired	Yes
Calibration Pure Dye ROX performed on	02-17-2016
Calibration Pure Dye SYBR is expired	Yes
Calibration Pure Dye SYBR performed on	02-17-2016
Calibration Pure Dye TAMRA is expired	Yes
Calibration Pure Dye TAMRA performed on	02-17-2016
Calibration Pure Dye VIC is expired	Yes
Calibration Pure Dye VIC performed on	02-17-2016
Calibration ROI is expired	Yes
Calibration ROI performed on	02-17-2016
Calibration Uniformity is expired	Yes
Calibration Uniformity performed on	02-17-2016
Chemistry	SYBR_GREEN
Date Created	2022-10-03 12:19:50 PM CST
Date Modified	2022-10-03 13:32:23 PM CST
Experiment Barcode
Experiment File Name	C:\Applied Biosystems\QuantStudio Real-Time PCR Software\User Files\Experiments\2022-10-03 121950.eds
Experiment Name	2022-10-03 121950
Experiment Run Start Time	2022-10-03 21:02:51 PM CST
Experiment Run Stop Time	2022-10-03 22:14:55 PM CST
Experiment Type	Standard Curve
Instrument Name	278861160
Instrument Serial Number	278861160
Instrument Type	QuantStudio(TM) 6 Flex System
Passive Reference	ROX
Quantification Cycle Method	Ct
Signal Smoothing On	true
Stage/ Cycle where Analysis is performed	Stage 2, Step 2
Well	Cycle	Target Name	Rn	Delta Rn
1	1	CALD1	-0.163626	-0.00338729
1	2	CALD1	-0.160441	-0.00153806
1	3	CALD1	-0.156408	0.00115825
1	4	CALD1	-0.154877	0.00135317
1	5	CALD1	-0.154121	0.000772838
1	6	CALD1	-0.153754	-0.000196234
1	7	CALD1	-0.154066	-0.00184441
1	8	CALD1	-0.152281	-0.00139565
1	9	CALD1	-0.150461	-0.000911922
1	10	CALD1	-0.148777	-0.000564134
1	11	CALD1	-0.145299	0.00157708
1	12	CALD1	-0.144741	0.000798463
1	13	CALD1	-0.143949	0.000254282
1	14	CALD1	-0.144849	-0.00198184
1	15	CALD1	-0.144822	-0.003291
1	16	CALD1	-0.140812	-0.000617301
1	17	CALD1	-0.13397	0.0048884
1	18	CALD1	-0.128334	0.00918798
1	19	CALD1	-0.11003	0.026156
1	20	CALD1	-0.0766746	0.0581754
1	21	CALD1	-0.018324	0.11519
1	22	CALD1	0.0830275	0.215205
1	23	CALD1	0.254391	0.385233
1	24	CALD1	0.498945	0.62845
1	25	CALD1	0.78051	0.908678
1	26	CALD1	1.01868	1.14551
1	27	CALD1	1.18789	1.31339
1	28	CALD1	1.34917	1.47333
1	29	CALD1	1.50052	1.62334
1	30	CALD1	1.59831	1.7198
1	31	CALD1	1.64572	1.76587
1	32	CALD1	1.71228	1.8311
1	33	CALD1	1.7546	1.87208
1	34	CALD1	1.78366	1.89981
1	35	CALD1	1.80614	1.92095
1	36	CALD1	1.83035	1.94382
1	37	CALD1	1.85425	1.96638
1	38	CALD1	1.88081	1.99161
2	1	CALD1	-0.10701	-0.0048581
2	2	CALD1	-0.10469	-0.00416264
2	3	CALD1	-0.0997139	-0.000811082
2	4	CALD1	-0.0984171	-0.00113851
2	5	CALD1	-0.0969712	-0.0013169
2	6	CALD1	-0.0936791	0.000350882
2	7	CALD1	-0.0902008	0.00220489
2	8	CALD1	-0.0899625	0.000818873
2	9	CALD1	-0.0890368	0.000120346
2	10	CALD1	-0.0859378	0.001595
2	11	CALD1	-0.0846849	0.00122366
2	12	CALD1	-0.0847789	-0.000494654
2	13	CALD1	-0.0831592	-0.000499204
2	14	CALD1	-0.082307	-0.00127132
2	15	CALD1	-0.0811349	-0.00172349
2	16	CALD1	-0.0768456	0.000941516
2	17	CALD1	-0.0709881	0.00517472
2	18	CALD1	-0.0626171	0.0119214
2	19	CALD1	-0.0415137	0.0314005
2	20	CALD1	-0.00519772	0.0660922
2	21	CALD1	0.0603308	0.129996
2	22	CALD1	0.179764	0.247806
2	23	CALD1	0.374488	0.440905
2	24	CALD1	0.65493	0.719723
2	25	CALD1	0.967831	1.031
2	26	CALD1	1.22803	1.28958
2	27	CALD1	1.41512	1.47504
2	28	CALD1	1.60342	1.66171
2	29	CALD1	1.78031	1.83698
2	30	CALD1	1.89325	1.9483
2	31	CALD1	1.94366	1.99708
2	32	CALD1	2.01364	2.06544
2	33	CALD1	2.07196	2.12214
2	34	CALD1	2.11146	2.16001
2	35	CALD1	2.13673	2.18366
2	36	CALD1	2.16148	2.20678
2	37	CALD1	2.19402	2.2377
2	38	CALD1	2.22286	2.26491
3	1	CALD1	0.0119483	-0.00551721
3	2	CALD1	0.0142155	-0.00486816
3	3	CALD1	0.020171	-0.000530943
3	4	CALD1	0.0232602	0.000940123
3	5	CALD1	0.0240151	7.67885e-05
3	6	CALD1	0.0268917	0.00133513
3	7	CALD1	0.0270173	-0.000157478
3	8	CALD1	0.026845	-0.00194801
3	9	CALD1	0.0294476	-0.000963576
3	10	CALD1	0.0325296	0.000500149
3	11	CALD1	0.0342787	0.000631027
3	12	CALD1	0.0346936	-0.000572307
3	13	CALD1	0.0374898	0.000605705
3	14	CALD1	0.0379062	-0.000596072
3	15	CALD1	0.0408	0.000679464
3	16	CALD1	0.0480739	0.00633518
3	17	CALD1	0.0554141	0.0120571
3	18	CALD1	0.0721814	0.0272062
3	19	CALD1	0.104536	0.057943
3	20	CALD1	0.159526	0.111314
3	21	CALD1	0.260429	0.210599
3	22	CALD1	0.432523	0.381075
3	23	CALD1	0.702748	0.649682
3	24	CALD1	1.05308	0.998398
3	25	CALD1	1.39392	1.33761
3	26	CALD1	1.65039	1.59247
3	27	CALD1	1.85742	1.79788
3	28	CALD1	2.05996	1.99881
3	29	CALD1	2.22379	2.16101
3	30	CALD1	2.33078	2.26638
3	31	CALD1	2.38175	2.31574
3	32	CALD1	2.45902	2.39139
3	33	CALD1	2.52715	2.4579
3	34	CALD1	2.56208	2.49121
3	35	CALD1	2.58221	2.50972
3	36	CALD1	2.61205	2.53795
3	37	CALD1	2.65446	2.57874
3	38	CALD1	2.68615	2.60881
4	1	CALD1	-0.0636177	-0.00438961
4	2	CALD1	-0.0621017	-0.00512575
4	3	CALD1	-0.0587096	-0.00398574
4	4	CALD1	-0.0539965	-0.00152479
4	5	CALD1	-0.047988	0.00223156
4	6	CALD1	-0.0443858	0.00358159
4	7	CALD1	-0.0450896	0.000625637
4	8	CALD1	-0.0449591	-0.00149604
4	9	CALD1	-0.0399142	0.00129676
4	10	CALD1	-0.03659	0.00236884
4	11	CALD1	-0.0364028	0.000303906
4	12	CALD1	-0.034924	-0.000469462
4	13	CALD1	-0.0336021	-0.00139976
4	14	CALD1	-0.0310638	-0.00111353
4	15	CALD1	-0.028117	-0.000418952
4	16	CALD1	-0.0225381	0.00290788
4	17	CALD1	-0.0114309	0.0117629
4	18	CALD1	0.00775751	0.0286992
4	19	CALD1	0.0451864	0.0638759
4	20	CALD1	0.108986	0.125424
4	21	CALD1	0.231736	0.245921
4	22	CALD1	0.436225	0.448158
4	23	CALD1	0.746498	0.756179
4	24	CALD1	1.14304	1.15047
4	25	CALD1	1.52686	1.53203
4	26	CALD1	1.80226	1.80518
4	27	CALD1	2.03099	2.03166
4	28	CALD1	2.24598	2.2444
4	29	CALD1	2.42619	2.42236
4	30	CALD1	2.54424	2.53816
4	31	CALD1	2.59862	2.59028
4	32	CALD1	2.67946	2.66888
4	33	CALD1	2.74439	2.73155
4	34	CALD1	2.78456	2.76947
4	35	CALD1	2.81645	2.79911
4	36	CALD1	2.84031	2.82072
4	37	CALD1	2.86204	2.84019
4	38	CALD1	2.89505	2.87095
5	1	CALD1	-0.0538778	-0.00202704
5	2	CALD1	-0.0489084	0.000672999
5	3	CALD1	-0.0468178	0.000494059
5	4	CALD1	-0.0467199	-0.00167751
5	5	CALD1	-0.0426026	0.000170392
5	6	CALD1	-0.0393852	0.00111834
5	7	CALD1	-0.0394107	-0.00117669
5	8	CALD1	-0.0380993	-0.00213467
5	9	CALD1	-0.0326022	0.00109288
5	10	CALD1	-0.0300036	0.00142206
5	11	CALD1	-0.0280144	0.00114175
5	12	CALD1	-0.0243247	0.00256202
5	13	CALD1	-0.0238803	0.000736991
5	14	CALD1	-0.0246314	-0.0022836
5	15	CALD1	-0.0215444	-0.00146604
5	16	CALD1	-0.0115667	0.00624222
5	17	CALD1	-0.00376779	0.0117716
5	18	CALD1	0.012167	0.0254369
5	19	CALD1	0.0448024	0.0558029
5	20	CALD1	0.104932	0.113663
5	21	CALD1	0.214286	0.220748
5	22	CALD1	0.404429	0.408621
5	23	CALD1	0.708161	0.710084
5	24	CALD1	1.11981	1.11947
5	25	CALD1	1.55618	1.55356
5	26	CALD1	1.89911	1.89422
5	27	CALD1	2.15322	2.14607
5	28	CALD1	2.39715	2.38772
5	29	CALD1	2.61909	2.60739
5	30	CALD1	2.76369	2.74973
5	31	CALD1	2.82901	2.81278
5	32	CALD1	2.92389	2.90539
5	33	CALD1	3.00106	2.98029
5	34	CALD1	3.04537	3.02233
5	35	CALD1	3.06533	3.04002
5	36	CALD1	3.09933	3.07175
5	37	CALD1	3.13828	3.10843
5	38	CALD1	3.17209	3.13997
6	1	CALD1	-0.0643424	-0.003736
6	2	CALD1	-0.0629734	-0.00438174
6	3	CALD1	-0.0579204	-0.00134356
6	4	CALD1	-0.0539473	0.000614728
6	5	CALD1	-0.0513056	0.00124165
6	6	CALD1	-0.0470015	0.00353096
6	7	CALD1	-0.0467365	0.00178123
6	8	CALD1	-0.0458402	0.00066274
6	9	CALD1	-0.0451045	-0.000616328
6	10	CALD1	-0.0456065	-0.0031331
6	11	CALD1	-0.0443293	-0.00387075
6	12	CALD1	-0.0404456	-0.00200184
6	13	CALD1	-0.0393252	-0.00289619
6	14	CALD1	-0.0352355	-0.00082127
6	15	CALD1	-0.0318053	0.00059409
6	16	CALD1	-0.024127	0.00625766
6	17	CALD1	-0.0172689	0.011101
6	18	CALD1	0.00186533	0.0282204
6	19	CALD1	0.0385762	0.0629164
6	20	CALD1	0.103542	0.125867
6	21	CALD1	0.22388	0.24419
6	22	CALD1	0.426575	0.444871
6	23	CALD1	0.754948	0.771229
6	24	CALD1	1.20316	1.21742
6	25	CALD1	1.67277	1.68502
6	26	CALD1	2.03514	2.04538
6	27	CALD1	2.30741	2.31564
6	28	CALD1	2.57602	2.58223
6	29	CALD1	2.8077	2.8119
6	30	CALD1	2.95637	2.95855
6	31	CALD1	3.03038	3.03054
6	32	CALD1	3.14556	3.14371
6	33	CALD1	3.24321	3.23934
6	34	CALD1	3.29394	3.28806
6	35	CALD1	3.3129	3.305
6	36	CALD1	3.34147	3.33156
6	37	CALD1	3.37795	3.36602
6	38	CALD1	3.41985	3.40591
7	1	CALD1	-0.112455	-0.0150023
7	2	CALD1	-0.104253	-0.0102266
7	3	CALD1	-0.0917185	-0.0011193
7	4	CALD1	-0.0873448	-0.000172419
7	5	CALD1	-0.08094	0.00280552
7	6	CALD1	-0.0785826	0.00173616
7	7	CALD1	-0.0774998	-0.00060784
7	8	CALD1	-0.0767907	-0.00332562
7	9	CALD1	-0.071573	-0.00153474
7	10	CALD1	-0.0667414	-0.000129888
7	11	CALD1	-0.0624138	0.000770937
7	12	CALD1	-0.0575863	0.00217154
7	13	CALD1	-0.0556876	0.000643481
7	14	CALD1	-0.0541421	-0.00123784
7	15	CALD1	-0.0434568	0.00602068
7	16	CALD1	-0.0237857	0.0222649
7	17	CALD1	0.00559178	0.0482156
7	18	CALD1	0.0637047	0.102902
7	19	CALD1	0.168641	0.204411
7	20	CALD1	0.350833	0.383176
7	21	CALD1	0.647236	0.676152
7	22	CALD1	1.06903	1.09452
7	23	CALD1	1.55965	1.58171
7	24	CALD1	1.98298	2.00162
7	25	CALD1	2.28288	2.29809
7	26	CALD1	2.5573	2.56908
7	27	CALD1	2.80257	2.81093
7	28	CALD1	2.98332	2.98825
7	29	CALD1	3.13078	3.13228
7	30	CALD1	3.21827	3.21635
7	31	CALD1	3.23315	3.2278
7	32	CALD1	3.31864	3.30986
7	33	CALD1	3.39707	3.38487
7	34	CALD1	3.43497	3.41934
7	35	CALD1	3.45974	3.44068
7	36	CALD1	3.48862	3.46613
7	37	CALD1	3.51367	3.48776
7	38	CALD1	3.53856	3.50922
8	1	CALD1	-0.108854	-0.0117247
8	2	CALD1	-0.106984	-0.0130881
8	3	CALD1	-0.0961071	-0.00544517
8	4	CALD1	-0.08318	0.00424812
8	5	CALD1	-0.07972	0.00447425
8	6	CALD1	-0.0792145	0.00174587
8	7	CALD1	-0.0761666	0.0015599
8	8	CALD1	-0.0736291	0.000863538
8	9	CALD1	-0.0755551	-0.0042963
8	10	CALD1	-0.0752944	-0.00726938
8	11	CALD1	-0.0664826	-0.0016915
8	12	CALD1	-0.0613379	0.00021934
8	13	CALD1	-0.0560486	0.00227482
8	14	CALD1	-0.0517731	0.00331651
8	15	CALD1	-0.0415065	0.0103492
8	16	CALD1	-0.0234587	0.0251632
8	17	CALD1	0.00674687	0.0521349
8	18	CALD1	0.0621661	0.10432
8	19	CALD1	0.168381	0.207302
8	20	CALD1	0.351647	0.387334
8	21	CALD1	0.658625	0.691078
8	22	CALD1	1.07849	1.10771
8	23	CALD1	1.54394	1.56993
8	24	CALD1	1.92318	1.94593
8	25	CALD1	2.22065	2.24017
8	26	CALD1	2.49894	2.51522
8	27	CALD1	2.70776	2.72081
8	28	CALD1	2.87602	2.88584
8	29	CALD1	3.02333	3.02991
8	30	CALD1	3.1156	3.11895
8	31	CALD1	3.149	3.14912
8	32	CALD1	3.21972	3.2166
8	33	CALD1	3.28854	3.28218
8	34	CALD1	3.32542	3.31583
8	35	CALD1	3.33822	3.3254
8	36	CALD1	3.36747	3.35141
8	37	CALD1	3.40405	3.38476
8	38	CALD1	3.42942	3.40689
9	1	CALD1	-0.14175	-0.0011688
9	2	CALD1	-0.138924	-0.0011341
9	3	CALD1	-0.136589	-0.00158958
9	4	CALD1	-0.134903	-0.00269476
9	5	CALD1	-0.126173	0.00324427
9	6	CALD1	-0.124064	0.00256256
9	7	CALD1	-0.12408	-0.00024395
9	8	CALD1	-0.120511	0.000533901
9	9	CALD1	-0.117956	0.000298226
9	10	CALD1	-0.115963	-0.000499475
9	11	CALD1	-0.114552	-0.00187959
9	12	CALD1	-0.110469	-0.000587231
9	13	CALD1	-0.106533	0.000558231
9	14	CALD1	-0.104003	0.000297388
9	15	CALD1	-0.095392	0.00611723
9	16	CALD1	-0.0813854	0.017333
9	17	CALD1	-0.0554413	0.0404863
9	18	CALD1	-0.00830825	0.0848285
9	19	CALD1	0.0772244	0.16757
9	20	CALD1	0.23143	0.318985
9	21	CALD1	0.490629	0.575394
9	22	CALD1	0.864642	0.946615
9	23	CALD1	1.30608	1.38526
9	24	CALD1	1.69522	1.77161
9	25	CALD1	1.98814	2.06174
9	26	CALD1	2.25797	2.32878
9	27	CALD1	2.49089	2.55891
9	28	CALD1	2.66339	2.72862
9	29	CALD1	2.80321	2.86564
9	30	CALD1	2.89601	2.95565
9	31	CALD1	2.92543	2.98229
9	32	CALD1	3.00197	3.05604
9	33	CALD1	3.06151	3.11278
9	34	CALD1	3.09576	3.14424
9	35	CALD1	3.11308	3.15878
9	36	CALD1	3.13936	3.18227
9	37	CALD1	3.17835	3.21846
9	38	CALD1	3.2153	3.25262
10	1	CALD1	-0.173893	-0.00599788
10	2	CALD1	-0.171393	-0.00571234
10	3	CALD1	-0.165049	-0.00158292
10	4	CALD1	-0.160027	0.00122506
10	5	CALD1	-0.158915	0.000121536
10	6	CALD1	-0.155678	0.00114426
10	7	CALD1	-0.153979	0.000628669
10	8	CALD1	-0.153017	-0.000623974
10	9	CALD1	-0.149951	0.000227814
10	10	CALD1	-0.147618	0.000346347
10	11	CALD1	-0.147338	-0.00158828
10	12	CALD1	-0.144732	-0.00119696
10	13	CALD1	-0.142429	-0.00110889
10	14	CALD1	-0.136698	0.00240734
10	15	CALD1	-0.130245	0.00664638
10	16	CALD1	-0.11908	0.0155968
10	17	CALD1	-0.0933072	0.0391548
10	18	CALD1	-0.0531379	0.0771095
10	19	CALD1	0.0287994	0.156832
10	20	CALD1	0.176039	0.301857
10	21	CALD1	0.419918	0.543522
10	22	CALD1	0.773202	0.894591
10	23	CALD1	1.18637	1.30555
10	24	CALD1	1.54955	1.66651
10	25	CALD1	1.82984	1.94459
10	26	CALD1	2.07805	2.19058
10	27	CALD1	2.28635	2.39667
10	28	CALD1	2.44836	2.55646
10	29	CALD1	2.58137	2.68725
10	30	CALD1	2.66475	2.76842
10	31	CALD1	2.6922	2.79366
10	32	CALD1	2.76084	2.86009
10	33	CALD1	2.82783	2.92486
10	34	CALD1	2.86016	2.95497
10	35	CALD1	2.86922	2.96182
10	36	CALD1	2.89336	2.98375
10	37	CALD1	2.93699	3.02517
10	38	CALD1	2.96881	3.05476
11	1	CALD1	-0.280184	-0.00046522
11	2	CALD1	-0.277627	-0.000385219
11	3	CALD1	-0.276371	-0.0016063
11	4	CALD1	-0.277056	-0.004769
11	5	CALD1	-0.269458	0.000352604
11	6	CALD1	-0.263193	0.00414016
11	7	CALD1	-0.261571	0.00328509
11	8	CALD1	-0.261248	0.00113176
11	9	CALD1	-0.258405	0.00149748
11	10	CALD1	-0.25802	-0.000594691
11	11	CALD1	-0.255407	-0.000458601
11	12	CALD1	-0.254003	-0.00153108
11	13	CALD1	-0.251387	-0.00139237
11	14	CALD1	-0.247573	-5.50558e-05
11	15	CALD1	-0.238522	0.00651845
11	16	CALD1	-0.230489	0.0120749
11	17	CALD1	-0.208459	0.0316281
11	18	CALD1	-0.17187	0.0657398
11	19	CALD1	-0.101645	0.133488
11	20	CALD1	0.0262115	0.258867
11	21	CALD1	0.238183	0.468362
11	22	CALD1	0.552849	0.780551
11	23	CALD1	0.938918	1.16414
11	24	CALD1	1.29123	1.51398
11	25	CALD1	1.54872	1.76899
11	26	CALD1	1.77433	1.99212
11	27	CALD1	1.97323	2.18855
11	28	CALD1	2.13003	2.34287
11	29	CALD1	2.25745	2.46781
11	30	CALD1	2.34078	2.54867
11	31	CALD1	2.37349	2.5789
11	32	CALD1	2.43828	2.64121
11	33	CALD1	2.49152	2.69197
11	34	CALD1	2.52098	2.71896
11	35	CALD1	2.54994	2.74544
11	36	CALD1	2.56961	2.76264
11	37	CALD1	2.5879	2.77845
11	38	CALD1	2.61832	2.8064
12	1	CALD1	-0.0991236	-0.00143399
12	2	CALD1	-0.0983114	-0.00192975
12	3	CALD1	-0.0971737	-0.0021
12	4	CALD1	-0.0919536	0.0018121
12	5	CALD1	-0.0843859	0.00807186
12	6	CALD1	-0.0866084	0.00454135
12	7	CALD1	-0.0917625	-0.00192073
12	8	CALD1	-0.0927509	-0.0042171
12	9	CALD1	-0.0909151	-0.00368924
12	10	CALD1	-0.0916822	-0.0057643
12	11	CALD1	-0.090669	-0.00605906
12	12	CALD1	-0.0833092	-7.21757e-06
12	13	CALD1	-0.0807721	0.00122189
12	14	CALD1	-0.0793532	0.00133279
12	15	CALD1	-0.0726004	0.00677766
12	16	CALD1	-0.0643276	0.0137424
12	17	CALD1	-0.0492211	0.027541
12	18	CALD1	-0.0133034	0.0621507
12	19	CALD1	0.0474492	0.121595
12	20	CALD1	0.152456	0.225294
12	21	CALD1	0.329535	0.401066
12	22	CALD1	0.598884	0.669106
12	23	CALD1	0.924824	0.993738
12	24	CALD1	1.23391	1.30152
12	25	CALD1	1.45554	1.52184
12	26	CALD1	1.65863	1.72362
12	27	CALD1	1.83356	1.89725
12	28	CALD1	1.97285	2.03522
12	29	CALD1	2.08792	2.14898
12	30	CALD1	2.16692	2.22667
12	31	CALD1	2.18776	2.24621
12	32	CALD1	2.24754	2.30468
12	33	CALD1	2.30701	2.36284
12	34	CALD1	2.32742	2.38195
12	35	CALD1	2.34595	2.39917
12	36	CALD1	2.36475	2.41666
12	37	CALD1	2.38235	2.43295
12	38	CALD1	2.41351	2.46281
13	1	CALD1	-0.0178976	-0.00248056
13	2	CALD1	-0.0146355	-0.000723239
13	3	CALD1	-0.0111795	0.00122797
13	4	CALD1	-0.00849813	0.00240452
13	5	CALD1	-0.00958227	-0.000184421
13	6	CALD1	-0.00989747	-0.00200443
13	7	CALD1	-0.00753671	-0.00114846
13	8	CALD1	-0.00470228	0.000181165
13	9	CALD1	-0.00280678	0.000571866
13	10	CALD1	-0.00196639	-9.25389e-05
13	11	CALD1	-0.00200513	-0.00163608
13	12	CALD1	-0.000471825	-0.00160757
13	13	CALD1	0.00127303	-0.00136752
13	14	CALD1	0.00458216	0.000436822
13	15	CALD1	0.00618382	0.000533679
13	16	CALD1	0.00983993	0.00268499
13	17	CALD1	0.01466	0.0060003
13	18	CALD1	0.0257692	0.0156047
13	19	CALD1	0.0423713	0.030702
13	20	CALD1	0.0756959	0.0625217
13	21	CALD1	0.138229	0.12355
13	22	CALD1	0.245331	0.229147
13	23	CALD1	0.422412	0.404723
13	24	CALD1	0.672244	0.653051
13	25	CALD1	0.950159	0.929461
13	26	CALD1	1.17957	1.15737
13	27	CALD1	1.3453	1.32159
13	28	CALD1	1.5065	1.48128
13	29	CALD1	1.65557	1.62885
13	30	CALD1	1.7526	1.72437
13	31	CALD1	1.79765	1.76793
13	32	CALD1	1.85743	1.8262
13	33	CALD1	1.90897	1.87623
13	34	CALD1	1.94013	1.90589
13	35	CALD1	1.96029	1.92454
13	36	CALD1	1.97912	1.94187
13	37	CALD1	2.00726	1.96851
13	38	CALD1	2.03186	1.9916
14	1	CALD1	-0.0267632	-0.005795
14	2	CALD1	-0.0247025	-0.00496334
14	3	CALD1	-0.0192082	-0.000698066
14	4	CALD1	-0.0161961	0.00108507
14	5	CALD1	-0.0132524	0.00279975
14	6	CALD1	-0.014296	0.000527103
14	7	CALD1	-0.0148497	-0.00125562
14	8	CALD1	-0.0135484	-0.00118327
14	9	CALD1	-0.0129769	-0.00184082
14	10	CALD1	-0.00996324	-5.61737e-05
14	11	CALD1	-0.00807062	0.000607426
14	12	CALD1	-0.00803337	-0.000584339
14	13	CALD1	-0.00710885	-0.000888833
14	14	CALD1	-0.00689278	-0.00190178
14	15	CALD1	-0.00401637	-0.000254384
14	16	CALD1	0.00111098	0.00364395
14	17	CALD1	0.00747782	0.00878177
14	18	CALD1	0.0168824	0.0169573
14	19	CALD1	0.0373006	0.0361466
14	20	CALD1	0.0756951	0.073312
14	21	CALD1	0.146671	0.143059
14	22	CALD1	0.271707	0.266866
14	23	CALD1	0.48096	0.47489
14	24	CALD1	0.774316	0.767016
14	25	CALD1	1.10336	1.09483
14	26	CALD1	1.38367	1.37392
14	27	CALD1	1.58342	1.57244
14	28	CALD1	1.77449	1.76228
14	29	CALD1	1.95191	1.93846
14	30	CALD1	2.06943	2.05476
14	31	CALD1	2.11872	2.10282
14	32	CALD1	2.20096	2.18383
14	33	CALD1	2.26439	2.24603
14	34	CALD1	2.30099	2.2814
14	35	CALD1	2.3218	2.30099
14	36	CALD1	2.34759	2.32554
14	37	CALD1	2.37898	2.3557
14	38	CALD1	2.40801	2.38351
15	1	CALD1	-0.0700286	-0.00316622
15	2	CALD1	-0.0663139	-0.00183973
15	3	CALD1	-0.0624112	-0.000325203
15	4	CALD1	-0.0598192	-0.00012139
15	5	CALD1	-0.055379	0.00193058
15	6	CALD1	-0.0542627	0.000658766
15	7	CALD1	-0.0532421	-0.000708789
15	8	CALD1	-0.0520265	-0.00188137
15	9	CALD1	-0.0499009	-0.00214397
15	10	CALD1	-0.0453953	-2.65313e-05
15	11	CALD1	-0.0411947	0.00178584
15	12	CALD1	-0.0392179	0.00137445
15	13	CALD1	-0.0374698	0.000734405
15	14	CALD1	-0.0367122	-0.000896133
15	15	CALD1	-0.0338085	-0.000380655
15	16	CALD1	-0.0281296	0.00291006
15	17	CALD1	-0.0157714	0.0128801
15	18	CALD1	0.0048111	0.0310744
15	19	CALD1	0.0379509	0.0618261
15	20	CALD1	0.105815	0.127302
15	21	CALD1	0.226376	0.245475
15	22	CALD1	0.428443	0.445153
15	23	CALD1	0.731096	0.745418
15	24	CALD1	1.10378	1.11571
15	25	CALD1	1.45473	1.46427
15	26	CALD1	1.71088	1.71804
15	27	CALD1	1.9275	1.93227
15	28	CALD1	2.126	2.12838
15	29	CALD1	2.29439	2.29438
15	30	CALD1	2.40512	2.40273
15	31	CALD1	2.46081	2.45603
15	32	CALD1	2.53674	2.52957
15	33	CALD1	2.6006	2.59104
15	34	CALD1	2.63745	2.62551
15	35	CALD1	2.65394	2.6396
15	36	CALD1	2.68241	2.66569
15	37	CALD1	2.72429	2.70518
15	38	CALD1	2.75534	2.73384
16	1	CALD1	-0.101537	-0.00510338
16	2	CALD1	-0.0976698	-0.00407168
16	3	CALD1	-0.0911639	-0.000401338
16	4	CALD1	-0.0870677	0.000859379
16	5	CALD1	-0.0856652	-0.000573692
16	6	CALD1	-0.0805683	0.0016877
16	7	CALD1	-0.0788763	0.000544194
16	8	CALD1	-0.0765775	7.43638e-06
16	9	CALD1	-0.0749767	-0.00122728
16	10	CALD1	-0.070866	4.78716e-05
16	11	CALD1	-0.0693116	-0.00123324
16	12	CALD1	-0.0663645	-0.00112165
16	13	CALD1	-0.0637314	-0.00132409
16	14	CALD1	-0.0599965	-0.000424672
16	15	CALD1	-0.0535769	0.00315938
16	16	CALD1	-0.0447266	0.00917414
16	17	CALD1	-0.0314161	0.0196492
16	18	CALD1	-0.0103611	0.0378686
16	19	CALD1	0.0313064	0.0767006
16	20	CALD1	0.110183	0.152741
16	21	CALD1	0.256847	0.29657
16	22	CALD1	0.502995	0.539882
16	23	CALD1	0.878266	0.912318
16	24	CALD1	1.34617	1.37739
16	25	CALD1	1.78096	1.80934
16	26	CALD1	2.10439	2.12994
16	27	CALD1	2.3826	2.40531
16	28	CALD1	2.63945	2.65933
16	29	CALD1	2.85144	2.86848
16	30	CALD1	2.98774	3.00194
16	31	CALD1	3.04616	3.05753
16	32	CALD1	3.14478	3.15332
16	33	CALD1	3.21887	3.22457
16	34	CALD1	3.26262	3.26548
16	35	CALD1	3.28345	3.28348
16	36	CALD1	3.31334	3.31053
16	37	CALD1	3.3639	3.35825
16	38	CALD1	3.40385	3.39537
17	1	CALD1	-0.101735	-0.0042214
17	2	CALD1	-0.100174	-0.00596273
17	3	CALD1	-0.0902723	0.000637491
17	4	CALD1	-0.0884394	-0.000831489
17	5	CALD1	-0.0865481	-0.00224213
17	6	CALD1	-0.0765261	0.00447805
17	7	CALD1	-0.0763947	0.00130761
17	8	CALD1	-0.0770515	-0.00265113
17	9	CALD1	-0.0725559	-0.00145732
17	10	CALD1	-0.0666859	0.00111076
17	11	CALD1	-0.0654997	-0.00100491
17	12	CALD1	-0.0620963	-0.000903357
17	13	CALD1	-0.0586957	-0.000804612
17	14	CALD1	-0.0521968	0.00239238
17	15	CALD1	-0.0504696	0.000817742
17	16	CALD1	-0.0488345	-0.000849081
17	17	CALD1	-0.035999	0.00868459
17	18	CALD1	-0.00544902	0.0359327
17	19	CALD1	0.0371642	0.0752441
17	20	CALD1	0.110716	0.145494
17	21	CALD1	0.254465	0.285941
17	22	CALD1	0.503577	0.531752
17	23	CALD1	0.891041	0.915913
17	24	CALD1	1.40089	1.42246
17	25	CALD1	1.91549	1.93376
17	26	CALD1	2.30911	2.32407
17	27	CALD1	2.62854	2.6402
17	28	CALD1	2.93773	2.94609
17	29	CALD1	3.18256	3.18762
17	30	CALD1	3.34673	3.34849
17	31	CALD1	3.43212	3.43057
17	32	CALD1	3.5536	3.54876
17	33	CALD1	3.65557	3.64743
17	34	CALD1	3.71209	3.70064
17	35	CALD1	3.73248	3.71773
17	36	CALD1	3.77048	3.75242
17	37	CALD1	3.81992	3.79856
17	38	CALD1	3.85857	3.83391
18	1	CALD1	-0.0850939	-0.00744132
18	2	CALD1	-0.0797235	-0.00594474
18	3	CALD1	-0.0701096	-0.000204615
18	4	CALD1	-0.0634521	0.00257903
18	5	CALD1	-0.0629373	-0.000779911
18	6	CALD1	-0.0618475	-0.00356389
18	7	CALD1	-0.0537959	0.000613855
18	8	CALD1	-0.0490311	0.00150483
18	9	CALD1	-0.0448865	0.0017757
18	10	CALD1	-0.0418962	0.000892113
18	11	CALD1	-0.040572	-0.00165745
18	12	CALD1	-0.037295	-0.0022542
18	13	CALD1	-0.0327072	-0.00154029
18	14	CALD1	-0.0274193	-0.00012614
18	15	CALD1	-0.0206584	0.00276099
18	16	CALD1	-0.0107527	0.0087928
18	17	CALD1	0.00377519	0.0194469
18	18	CALD1	0.0241443	0.0359422
18	19	CALD1	0.0691157	0.0770399
18	20	CALD1	0.154966	0.159016
18	21	CALD1	0.319298	0.319475
18	22	CALD1	0.588338	0.584641
18	23	CALD1	1.00569	0.99812
18	24	CALD1	1.54612	1.53467
18	25	CALD1	2.06445	2.04913
18	26	CALD1	2.4776	2.4584
18	27	CALD1	2.8603	2.83724
18	28	CALD1	3.22587	3.19893
18	29	CALD1	3.5211	3.49028
18	30	CALD1	3.71768	3.68299
18	31	CALD1	3.80842	3.76986
18	32	CALD1	3.95701	3.91457
18	33	CALD1	4.04899	4.00268
18	34	CALD1	4.11187	4.06168
18	35	CALD1	4.14379	4.08973
18	36	CALD1	4.19385	4.13592
18	37	CALD1	4.27437	4.21257
18	38	CALD1	4.3288	4.26312
19	1	CALD1	1.11881	0.00515259
19	2	CALD1	1.11709	0.00439051
19	3	CALD1	1.11091	-0.000822831
19	4	CALD1	1.11987	0.00910221
19	5	CALD1	1.11886	0.00904645
19	6	CALD1	1.10176	-0.00708324
19	7	CALD1	1.10366	-0.00422135
19	8	CALD1	1.10411	-0.0028106
19	9	CALD1	1.09717	-0.00879249
19	10	CALD1	1.09716	-0.00783711
19	11	CALD1	1.10252	-0.00151779
19	12	CALD1	1.10769	0.00461747
19	13	CALD1	1.11243	0.0103193
19	14	CALD1	1.11958	0.0184302
19	15	CALD1	1.13685	0.03667
19	16	CALD1	1.1562	0.056983
19	17	CALD1	1.19531	0.0970547
19	18	CALD1	1.26685	0.169555
19	19	CALD1	1.40421	0.307874
19	20	CALD1	1.64414	0.548767
19	21	CALD1	2.02065	0.926239
19	22	CALD1	2.52819	1.43474
19	23	CALD1	3.10711	2.01463
19	24	CALD1	3.5984	2.50688
19	25	CALD1	3.96391	2.87335
19	26	CALD1	4.29023	3.20063
19	27	CALD1	4.55844	3.46981
19	28	CALD1	4.76681	3.67914
19	29	CALD1	4.94025	3.85354
19	30	CALD1	5.04021	3.95446
19	31	CALD1	5.03764	3.95286
19	32	CALD1	5.14567	4.06185
19	33	CALD1	5.23879	4.15593
19	34	CALD1	5.27833	4.19643
19	35	CALD1	5.3025	4.22157
19	36	CALD1	5.33403	4.25406
19	37	CALD1	5.36701	4.288
19	38	CALD1	5.41954	4.34149
20	1	CALD1	-0.0887331	-0.00537344
20	2	CALD1	-0.0832754	-0.00481603
20	3	CALD1	-0.0762417	-0.00268276
20	4	CALD1	-0.0694317	-0.000773105
20	5	CALD1	-0.0626204	0.00113777
20	6	CALD1	-0.0539328	0.00492506
20	7	CALD1	-0.0528388	0.00111868
20	8	CALD1	-0.051609	-0.00255195
20	9	CALD1	-0.0454734	-0.00131669
20	10	CALD1	-0.0392206	3.57506e-05
20	11	CALD1	-0.0331283	0.00122771
20	12	CALD1	-0.0298727	-0.000417072
20	13	CALD1	-0.0258818	-0.00132658
20	14	CALD1	-0.0190317	0.000623186
20	15	CALD1	-0.00874198	0.00601252
20	16	CALD1	0.0149499	0.0248041
20	17	CALD1	0.0503135	0.0552673
20	18	CALD1	0.111503	0.111556
20	19	CALD1	0.236597	0.23175
20	20	CALD1	0.455368	0.44562
20	21	CALD1	0.813685	0.799037
20	22	CALD1	1.32639	1.30684
20	23	CALD1	1.90012	1.87568
20	24	CALD1	2.39376	2.36441
20	25	CALD1	2.7644	2.73016
20	26	CALD1	3.10799	3.06884
20	27	CALD1	3.40141	3.35736
20	28	CALD1	3.63499	3.58604
20	29	CALD1	3.80135	3.7475
20	30	CALD1	3.91954	3.86079
20	31	CALD1	3.98336	3.91971
20	32	CALD1	4.08309	4.01454
20	33	CALD1	4.16049	4.08704
20	34	CALD1	4.20188	4.12353
20	35	CALD1	4.22109	4.13784
20	36	CALD1	4.26053	4.17238
20	37	CALD1	4.3101	4.21704
20	38	CALD1	4.34787	4.24992
21	1	CALD1	-0.150735	-0.00683917
21	2	CALD1	-0.148076	-0.00706502
21	3	CALD1	-0.144957	-0.00683037
21	4	CALD1	-0.137523	-0.00228118
21	5	CALD1	-0.127886	0.00447196
21	6	CALD1	-0.12353	0.00594292
21	7	CALD1	-0.123896	0.00269299
21	8	CALD1	-0.123706	-2.10527e-06
21	9	CALD1	-0.121215	-0.000394714
21	10	CALD1	-0.117443	0.000492218
21	11	CALD1	-0.11609	-0.00103936
21	12	CALD1	-0.114008	-0.00184162
21	13	CALD1	-0.111159	-0.00187743
21	14	CALD1	-0.105731	0.000666694
21	15	CALD1	-0.0981202	0.00539273
21	16	CALD1	-0.0767099	0.0239186
21	17	CALD1	-0.0461799	0.051564
21	18	CALD1	0.0123559	0.107215
21	19	CALD1	0.119341	0.211316
21	20	CALD1	0.320845	0.409935
21	21	CALD1	0.64632	0.732526
21	22	CALD1	1.10818	1.1915
21	23	CALD1	1.65834	1.73878
21	24	CALD1	2.13838	2.21593
21	25	CALD1	2.48592	2.56058
21	26	CALD1	2.79868	2.87046
21	27	CALD1	3.06691	3.13581
21	28	CALD1	3.27225	3.33827
21	29	CALD1	3.43088	3.49401
21	30	CALD1	3.53885	3.59909
21	31	CALD1	3.58514	3.6425
21	32	CALD1	3.67112	3.7256
21	33	CALD1	3.75773	3.80933
21	34	CALD1	3.80316	3.85187
21	35	CALD1	3.82818	3.87401
21	36	CALD1	3.84902	3.89196
21	37	CALD1	3.8796	3.91966
21	38	CALD1	3.92003	3.9572
22	1	CALD1	-0.166314	-0.010944
22	2	CALD1	-0.162134	-0.00894648
22	3	CALD1	-0.155251	-0.00424572
22	4	CALD1	-0.148753	7.0102e-05
22	5	CALD1	-0.144587	0.00205398
22	6	CALD1	-0.141594	0.00286405
22	7	CALD1	-0.141057	0.00121858
22	8	CALD1	-0.137522	0.00257145
22	9	CALD1	-0.137702	0.000209006
22	10	CALD1	-0.13785	-0.00212169
22	11	CALD1	-0.135302	-0.0017553
22	12	CALD1	-0.134495	-0.00313134
22	13	CALD1	-0.129566	-0.000384823
22	14	CALD1	-0.124348	0.0026517
22	15	CALD1	-0.116396	0.0084213
22	16	CALD1	-0.100693	0.0219414
22	17	CALD1	-0.0763422	0.0441098
22	18	CALD1	-0.0196945	0.0985752
22	19	CALD1	0.073038	0.189125
22	20	CALD1	0.2391	0.353005
22	21	CALD1	0.519185	0.630907
22	22	CALD1	0.924929	1.03447
22	23	CALD1	1.40963	1.51699
22	24	CALD1	1.8305	1.93567
22	25	CALD1	2.12782	2.23081
22	26	CALD1	2.39451	2.49533
22	27	CALD1	2.62827	2.7269
22	28	CALD1	2.81447	2.91091
22	29	CALD1	2.96504	3.05931
22	30	CALD1	3.0577	3.14978
22	31	CALD1	3.08985	3.17975
22	32	CALD1	3.16533	3.25305
22	33	CALD1	3.23184	3.31737
22	34	CALD1	3.27023	3.35359
22	35	CALD1	3.28935	3.37052
22	36	CALD1	3.32523	3.40422
22	37	CALD1	3.36128	3.43808
22	38	CALD1	3.39307	3.46769
23	1	CALD1	-0.16399	-0.00180537
23	2	CALD1	-0.159834	-0.000367804
23	3	CALD1	-0.155384	0.00136386
23	4	CALD1	-0.154829	-0.00080014
23	5	CALD1	-0.149295	0.0020158
23	6	CALD1	-0.144873	0.00371987
23	7	CALD1	-0.144212	0.00166237
23	8	CALD1	-0.14723	-0.00407472
23	9	CALD1	-0.146423	-0.00598621
23	10	CALD1	-0.139057	-0.00133847
23	11	CALD1	-0.136602	-0.00160169
23	12	CALD1	-0.134411	-0.00212873
23	13	CALD1	-0.127307	0.00225705
23	14	CALD1	-0.121934	0.00491102
23	15	CALD1	-0.117611	0.00651566
23	16	CALD1	-0.102213	0.0191953
23	17	CALD1	-0.0785064	0.0401837
23	18	CALD1	-0.0344981	0.0814736
23	19	CALD1	0.0460124	0.159266
23	20	CALD1	0.197837	0.308371
23	21	CALD1	0.449568	0.557385
23	22	CALD1	0.815094	0.920192
23	23	CALD1	1.24465	1.34703
23	24	CALD1	1.62326	1.72292
23	25	CALD1	1.8959	1.99284
23	26	CALD1	2.14113	2.23535
23	27	CALD1	2.35321	2.44472
23	28	CALD1	2.51634	2.60513
23	29	CALD1	2.66013	2.7462
23	30	CALD1	2.75035	2.8337
23	31	CALD1	2.77928	2.85991
23	32	CALD1	2.84414	2.92206
23	33	CALD1	2.90733	2.98252
23	34	CALD1	2.93954	3.01202
23	35	CALD1	2.96866	3.03842
23	36	CALD1	2.99347	3.06051
23	37	CALD1	3.0302	3.09452
23	38	CALD1	3.0624	3.124
24	1	CALD1	-0.212891	-0.00842195
24	2	CALD1	-0.206243	-0.00360508
24	3	CALD1	-0.199281	0.00152521
24	4	CALD1	-0.199936	-0.000961143
24	5	CALD1	-0.19769	-0.000546452
24	6	CALD1	-0.19332	0.00199283
24	7	CALD1	-0.192409	0.00107238
24	8	CALD1	-0.191762	-0.000111989
24	9	CALD1	-0.191471	-0.00165249
24	10	CALD1	-0.19126	-0.00327207
24	11	CALD1	-0.188323	-0.00216653
24	12	CALD1	-0.184183	0.000141655
24	13	CALD1	-0.179952	0.00254179
24	14	CALD1	-0.179226	0.0014368
24	15	CALD1	-0.173013	0.00581797
24	16	CALD1	-0.160175	0.016825
24	17	CALD1	-0.143742	0.031427
24	18	CALD1	-0.106619	0.0667179
24	19	CALD1	-0.0492131	0.122293
24	20	CALD1	0.0615698	0.231245
24	21	CALD1	0.251981	0.419824
24	22	CALD1	0.527185	0.693197
24	23	CALD1	0.848395	1.01258
24	24	CALD1	1.1264	1.28875
24	25	CALD1	1.33959	1.50011
24	26	CALD1	1.53579	1.69448
24	27	CALD1	1.69823	1.85509
24	28	CALD1	1.82769	1.98272
24	29	CALD1	1.93214	2.08534
24	30	CALD1	2.001	2.15236
24	31	CALD1	2.02457	2.1741
24	32	CALD1	2.08449	2.23219
24	33	CALD1	2.13333	2.2792
24	34	CALD1	2.16095	2.30499
24	35	CALD1	2.17037	2.31257
24	36	CALD1	2.18503	2.32541
24	37	CALD1	2.20808	2.34662
24	38	CALD1	2.23472	2.37143
25	1	CDH2	0.400272	0.00341374
25	2	CDH2	0.401162	0.00349328
25	3	CDH2	0.400808	0.0023294
25	4	CDH2	0.402377	0.00308828
25	5	CDH2	0.40265	0.00255026
25	6	CDH2	0.402489	0.00157929
25	7	CDH2	0.401381	-0.000339269
25	8	CDH2	0.401073	-0.00145734
25	9	CDH2	0.401453	-0.00188793
25	10	CDH2	0.401399	-0.00275158
25	11	CDH2	0.402425	-0.00253599
25	12	CDH2	0.406286	0.000514897
25	13	CDH2	0.405567	-0.00101421
25	14	CDH2	0.403762	-0.00362969
25	15	CDH2	0.403817	-0.00438555
25	16	CDH2	0.406452	-0.00256028
25	17	CDH2	0.408122	-0.00170013
25	18	CDH2	0.411093	0.000460235
25	19	CDH2	0.416179	0.00473633
25	20	CDH2	0.419257	0.00700326
25	21	CDH2	0.425071	0.012007
25	22	CDH2	0.434259	0.0203854
25	23	CDH2	0.458906	0.0442217
25	24	CDH2	0.503632	0.0881372
25	25	CDH2	0.581077	0.164772
25	26	CDH2	0.712352	0.295237
25	27	CDH2	0.910951	0.493026
25	28	CDH2	1.154	0.735261
25	29	CDH2	1.39069	0.971141
25	30	CDH2	1.57537	1.15501
25	31	CDH2	1.70494	1.28377
25	32	CDH2	1.84243	1.42045
25	33	CDH2	1.94472	1.52194
25	34	CDH2	2.01308	1.58948
25	35	CDH2	2.06226	1.63785
25	36	CDH2	2.11078	1.68556
25	37	CDH2	2.15441	1.72838
25	38	CDH2	2.18769	1.76085
26	1	CDH2	0.0359609	-0.00649628
26	2	CDH2	0.0399462	-0.00427595
26	3	CDH2	0.0431943	-0.00279285
26	4	CDH2	0.0476673	-8.48025e-05
26	5	CDH2	0.0492109	-0.00030613
26	6	CDH2	0.053236	0.00195404
26	7	CDH2	0.0544529	0.00140601
26	8	CDH2	0.0547625	-4.94286e-05
26	9	CDH2	0.0585269	0.00195005
26	10	CDH2	0.0607253	0.00238352
26	11	CDH2	0.0614533	0.00134659
26	12	CDH2	0.0612874	-0.000584281
26	13	CDH2	0.0635471	-8.95071e-05
26	14	CDH2	0.0644864	-0.000915225
26	15	CDH2	0.0640438	-0.0031228
26	16	CDH2	0.0655254	-0.00340609
26	17	CDH2	0.0684289	-0.00226755
26	18	CDH2	0.0705166	-0.00194481
26	19	CDH2	0.0759297	0.00170333
26	20	CDH2	0.0808112	0.00481992
26	21	CDH2	0.0876691	0.00991284
26	22	CDH2	0.102429	0.0229079
26	23	CDH2	0.132491	0.0512049
26	24	CDH2	0.189839	0.106788
26	25	CDH2	0.289847	0.205031
26	26	CDH2	0.464422	0.377841
26	27	CDH2	0.720746	0.632399
26	28	CDH2	1.01788	0.927767
26	29	CDH2	1.29705	1.20518
26	30	CDH2	1.52313	1.42949
26	31	CDH2	1.68816	1.59276
26	32	CDH2	1.8503	1.75313
26	33	CDH2	1.97432	1.87538
26	34	CDH2	2.05727	1.95657
26	35	CDH2	2.11488	2.01241
26	36	CDH2	2.16564	2.06141
26	37	CDH2	2.21856	2.11257
26	38	CDH2	2.26208	2.15432
27	1	CDH2	0.092162	-0.00251976
27	2	CDH2	0.0958197	-0.000947327
27	3	CDH2	0.0985322	-0.000320131
27	4	CDH2	0.101444	0.00050671
27	5	CDH2	0.106232	0.00320907
27	6	CDH2	0.106438	0.00133011
27	7	CDH2	0.10375	-0.00344358
27	8	CDH2	0.104594	-0.00468473
27	9	CDH2	0.112789	0.00142529
27	10	CDH2	0.114793	0.00134356
27	11	CDH2	0.114982	-0.000552317
27	12	CDH2	0.118038	0.000418552
27	13	CDH2	0.121871	0.00216569
27	14	CDH2	0.122349	0.000558553
27	15	CDH2	0.124185	0.000309046
27	16	CDH2	0.123376	-0.00258509
27	17	CDH2	0.124477	-0.00356951
27	18	CDH2	0.131305	0.00117294
27	19	CDH2	0.134933	0.00271584
27	20	CDH2	0.145723	0.011421
27	21	CDH2	0.160381	0.023993
27	22	CDH2	0.191762	0.0532894
27	23	CDH2	0.254129	0.113571
27	24	CDH2	0.365897	0.223254
27	25	CDH2	0.555559	0.410831
27	26	CDH2	0.843279	0.696465
27	27	CDH2	1.19794	1.04904
27	28	CDH2	1.54584	1.39485
27	29	CDH2	1.84767	1.6946
27	30	CDH2	2.08667	1.93151
27	31	CDH2	2.25363	2.09639
27	32	CDH2	2.42078	2.26145
27	33	CDH2	2.55082	2.38941
27	34	CDH2	2.63047	2.46698
27	35	CDH2	2.70072	2.53514
27	36	CDH2	2.75982	2.59216
27	37	CDH2	2.80695	2.6372
27	38	CDH2	2.85072	2.67888
28	1	CDH2	0.175818	-0.00999078
28	2	CDH2	0.180293	-0.00765475
28	3	CDH2	0.188846	-0.00124048
28	4	CDH2	0.193707	0.00148079
28	5	CDH2	0.195006	0.000641335
28	6	CDH2	0.199124	0.00261995
28	7	CDH2	0.197151	-0.00149226
28	8	CDH2	0.197643	-0.00313936
28	9	CDH2	0.205618	0.00269609
28	10	CDH2	0.206476	0.00141495
28	11	CDH2	0.205507	-0.00169344
28	12	CDH2	0.20807	-0.00126923
28	13	CDH2	0.208679	-0.00279939
28	14	CDH2	0.212013	-0.00160486
28	15	CDH2	0.219109	0.00335206
28	16	CDH2	0.218424	0.000528628
28	17	CDH2	0.219131	-0.000904136
28	18	CDH2	0.223583	0.00140936
28	19	CDH2	0.226814	0.0025004
28	20	CDH2	0.242741	0.0162882
28	21	CDH2	0.268102	0.0395105
28	22	CDH2	0.303105	0.0723745
28	23	CDH2	0.37487	0.142
28	24	CDH2	0.509582	0.274573
28	25	CDH2	0.736503	0.499355
28	26	CDH2	1.0924	0.853109
28	27	CDH2	1.52748	1.28605
28	28	CDH2	1.94767	1.7041
28	29	CDH2	2.29997	2.05427
28	30	CDH2	2.5914	2.34355
28	31	CDH2	2.80007	2.55009
28	32	CDH2	2.99298	2.74086
28	33	CDH2	3.14497	2.8907
28	34	CDH2	3.24212	2.98572
28	35	CDH2	3.3138	3.05526
28	36	CDH2	3.38029	3.11961
28	37	CDH2	3.43154	3.16872
28	38	CDH2	3.48043	3.21548
29	1	CDH2	0.184244	-0.00734321
29	2	CDH2	0.188606	-0.00589582
29	3	CDH2	0.191827	-0.00558938
29	4	CDH2	0.202793	0.00246245
29	5	CDH2	0.207342	0.00409619
29	6	CDH2	0.205897	-0.000262896
29	7	CDH2	0.208001	-0.00107318
29	8	CDH2	0.212893	0.00090388
29	9	CDH2	0.218193	0.00328953
29	10	CDH2	0.221152	0.00333329
29	11	CDH2	0.222896	0.00216266
29	12	CDH2	0.22124	-0.0024082
29	13	CDH2	0.219669	-0.00689308
29	14	CDH2	0.224882	-0.00459451
29	15	CDH2	0.232093	-0.000298872
29	16	CDH2	0.236291	0.000984796
29	17	CDH2	0.237745	-0.000476374
29	18	CDH2	0.242821	0.00168588
29	19	CDH2	0.246728	0.00267781
29	20	CDH2	0.257347	0.0103827
29	21	CDH2	0.283383	0.0335034
29	22	CDH2	0.32356	0.0707663
29	23	CDH2	0.38829	0.132581
29	24	CDH2	0.518177	0.259553
29	25	CDH2	0.746172	0.484634
29	26	CDH2	1.12311	0.858659
29	27	CDH2	1.63934	1.37198
29	28	CDH2	2.18152	1.91124
29	29	CDH2	2.66261	2.38942
29	30	CDH2	3.0584	2.78229
29	31	CDH2	3.35187	3.07284
29	32	CDH2	3.62738	3.34544
29	33	CDH2	3.84615	3.5613
29	34	CDH2	3.99041	3.70264
29	35	CDH2	4.08675	3.79606
29	36	CDH2	4.19171	3.89811
29	37	CDH2	4.29753	4.00102
29	38	CDH2	4.36497	4.06554
30	1	CDH2	0.176718	-0.00618599
30	2	CDH2	0.185586	-0.000763952
30	3	CDH2	0.19225	0.00245425
30	4	CDH2	0.19677	0.00352877
30	5	CDH2	0.197374	0.00068644
30	6	CDH2	0.199578	-0.000555054
30	7	CDH2	0.200526	-0.00305251
30	8	CDH2	0.200883	-0.00614178
30	9	CDH2	0.206894	-0.00357683
30	10	CDH2	0.213374	-0.000542315
30	11	CDH2	0.21568	-0.00168227
30	12	CDH2	0.22448	0.00367248
30	13	CDH2	0.22957	0.00531636
30	14	CDH2	0.229172	0.0014732
30	15	CDH2	0.230557	-0.000587874
30	16	CDH2	0.235457	0.000865804
30	17	CDH2	0.238381	0.000344215
30	18	CDH2	0.239279	-0.00220289
30	19	CDH2	0.248112	0.00318358
30	20	CDH2	0.266188	0.017814
30	21	CDH2	0.284316	0.0324964
30	22	CDH2	0.326867	0.0716015
30	23	CDH2	0.410279	0.151568
30	24	CDH2	0.556199	0.294042
30	25	CDH2	0.829642	0.564039
30	26	CDH2	1.2712	1.00216
30	27	CDH2	1.86159	1.5891
30	28	CDH2	2.44742	2.17148
30	29	CDH2	2.94496	2.66558
30	30	CDH2	3.35289	3.07006
30	31	CDH2	3.66327	3.377
30	32	CDH2	3.97857	3.68885
30	33	CDH2	4.20423	3.91107
30	34	CDH2	4.35787	4.06125
30	35	CDH2	4.48081	4.18075
30	36	CDH2	4.56647	4.26296
30	37	CDH2	4.6898	4.38284
30	38	CDH2	4.78434	4.47394
31	1	CDH2	0.246976	-0.0194003
31	2	CDH2	0.256458	-0.0140726
31	3	CDH2	0.272742	-0.00194304
31	4	CDH2	0.277187	-0.00165248
31	5	CDH2	0.283553	0.000559525
31	6	CDH2	0.288904	0.00175631
31	7	CDH2	0.291662	0.000359915
31	8	CDH2	0.295482	2.53421e-05
31	9	CDH2	0.303526	0.00391492
31	10	CDH2	0.306019	0.00225346
31	11	CDH2	0.310708	0.00278792
31	12	CDH2	0.310947	-0.00112734
31	13	CDH2	0.30934	-0.00688799
31	14	CDH2	0.315287	-0.00509525
31	15	CDH2	0.324718	0.000181094
31	16	CDH2	0.331806	0.00311494
31	17	CDH2	0.334598	0.00175267
31	18	CDH2	0.345143	0.00814302
31	19	CDH2	0.370244	0.0290902
31	20	CDH2	0.420909	0.0756008
31	21	CDH2	0.511404	0.161942
31	22	CDH2	0.67879	0.325173
31	23	CDH2	0.953447	0.595676
31	24	CDH2	1.39486	1.03293
31	25	CDH2	1.95898	1.5929
31	26	CDH2	2.5345	2.16427
31	27	CDH2	3.01609	2.6417
31	28	CDH2	3.42841	3.04987
31	29	CDH2	3.7868	3.40411
31	30	CDH2	4.04581	3.65895
31	31	CDH2	4.19014	3.79913
31	32	CDH2	4.35126	3.9561
31	33	CDH2	4.49063	4.09131
31	34	CDH2	4.5832	4.17973
31	35	CDH2	4.65938	4.25176
31	36	CDH2	4.72768	4.31591
31	37	CDH2	4.78312	4.36719
31	38	CDH2	4.84394	4.42386
32	1	CDH2	0.219039	-0.0211936
32	2	CDH2	0.223301	-0.0201081
32	3	CDH2	0.234664	-0.0119225
32	4	CDH2	0.253686	0.00392263
32	5	CDH2	0.259372	0.0064321
32	6	CDH2	0.256458	0.000340828
32	7	CDH2	0.259549	0.000255887
32	8	CDH2	0.265728	0.00325769
32	9	CDH2	0.268933	0.00328534
32	10	CDH2	0.273251	0.00442662
32	11	CDH2	0.272473	0.00047161
32	12	CDH2	0.26943	-0.00574733
32	13	CDH2	0.270615	-0.0077398
32	14	CDH2	0.281068	-0.000463153
32	15	CDH2	0.285823	0.00111488
32	16	CDH2	0.28975	0.00186509
32	17	CDH2	0.291562	0.000500106
32	18	CDH2	0.307123	0.0128846
32	19	CDH2	0.333793	0.0363771
32	20	CDH2	0.382305	0.081712
32	21	CDH2	0.465656	0.161887
32	22	CDH2	0.612629	0.305683
32	23	CDH2	0.884453	0.57433
32	24	CDH2	1.30865	0.995349
32	25	CDH2	1.8621	1.54562
32	26	CDH2	2.4171	2.09744
32	27	CDH2	2.86546	2.54263
32	28	CDH2	3.23549	2.90949
32	29	CDH2	3.56097	3.23179
32	30	CDH2	3.80351	3.47115
32	31	CDH2	3.94779	3.61225
32	32	CDH2	4.12193	3.78321
32	33	CDH2	4.27267	3.93078
32	34	CDH2	4.35979	4.01472
32	35	CDH2	4.39204	4.04379
32	36	CDH2	4.44426	4.09284
32	37	CDH2	4.49498	4.14038
32	38	CDH2	4.54588	4.1881
33	1	CDH2	0.438333	-0.016852
33	2	CDH2	0.443634	-0.0135164
33	3	CDH2	0.449315	-0.00980111
33	4	CDH2	0.463996	0.00291486
33	5	CDH2	0.468745	0.00569852
33	6	CDH2	0.465466	0.000454156
33	7	CDH2	0.467533	0.000555192
33	8	CDH2	0.471609	0.0026661
33	9	CDH2	0.472685	0.00177668
33	10	CDH2	0.475717	0.00284334
33	11	CDH2	0.47428	-0.000559153
33	12	CDH2	0.473266	-0.00353881
33	13	CDH2	0.478597	-0.000173887
33	14	CDH2	0.478075	-0.00266089
33	15	CDH2	0.478831	-0.00387068
33	16	CDH2	0.484416	-0.00025082
33	17	CDH2	0.490579	0.00394649
33	18	CDH2	0.495109	0.00651095
33	19	CDH2	0.513078	0.0225149
33	20	CDH2	0.545631	0.0531028
33	21	CDH2	0.602949	0.108455
33	22	CDH2	0.702998	0.206538
33	23	CDH2	0.887224	0.388799
33	24	CDH2	1.19521	0.69482
33	25	CDH2	1.63018	1.12782
33	26	CDH2	2.11122	1.6069
33	27	CDH2	2.52213	2.01584
33	28	CDH2	2.88197	2.37371
33	29	CDH2	3.19367	2.68345
33	30	CDH2	3.42098	2.90879
33	31	CDH2	3.52849	3.01434
33	32	CDH2	3.68569	3.16958
33	33	CDH2	3.8296	3.31152
33	34	CDH2	3.8997	3.37965
33	35	CDH2	3.92937	3.40736
33	36	CDH2	3.97854	3.45456
33	37	CDH2	4.03837	3.51243
33	38	CDH2	4.0874	3.55949
34	1	CDH2	0.0150384	-0.00390171
34	2	CDH2	0.0193	-0.00219305
34	3	CDH2	0.021521	-0.00252504
34	4	CDH2	0.0250978	-0.00150112
34	5	CDH2	0.0279477	-0.00120416
34	6	CDH2	0.0314072	-0.000297676
34	7	CDH2	0.032861	-0.00139678
34	8	CDH2	0.0393171	0.0025064
34	9	CDH2	0.0442966	0.00493287
34	10	CDH2	0.0446424	0.00272577
34	11	CDH2	0.0444678	-1.75317e-06
34	12	CDH2	0.0481278	0.00110523
34	13	CDH2	0.0498438	0.000268317
34	14	CDH2	0.052421	0.000292596
34	15	CDH2	0.0542495	-0.000431898
34	16	CDH2	0.0560879	-0.00114644
34	17	CDH2	0.056461	-0.00332631
34	18	CDH2	0.0640247	0.00168446
34	19	CDH2	0.0831517	0.0182586
34	20	CDH2	0.116512	0.0490662
34	21	CDH2	0.175489	0.105489
34	22	CDH2	0.277552	0.205
34	23	CDH2	0.464449	0.389344
34	24	CDH2	0.768512	0.690854
34	25	CDH2	1.19332	1.11311
34	26	CDH2	1.65843	1.57566
34	27	CDH2	2.06024	1.97492
34	28	CDH2	2.38637	2.2985
34	29	CDH2	2.67659	2.58617
34	30	CDH2	2.90505	2.81208
34	31	CDH2	3.02856	2.93304
34	32	CDH2	3.16288	3.0648
34	33	CDH2	3.29176	3.19113
34	34	CDH2	3.3664	3.26321
34	35	CDH2	3.4028	3.29706
34	36	CDH2	3.45463	3.34634
34	37	CDH2	3.53085	3.42
34	38	CDH2	3.58588	3.47248
35	1	CDH2	-0.0346025	-0.00735809
35	2	CDH2	-0.030975	-0.0059112
35	3	CDH2	-0.0237812	-0.000897969
35	4	CDH2	-0.0204595	0.000243217
35	5	CDH2	-0.0169976	0.00152448
35	6	CDH2	-0.0144552	0.00188634
35	7	CDH2	-0.0129342	0.00122682
35	8	CDH2	-0.012476	-0.000495597
35	9	CDH2	-0.00847894	0.00132093
35	10	CDH2	-0.00734205	0.000277258
35	11	CDH2	-0.00744744	-0.0020087
35	12	CDH2	-0.00471683	-0.00145866
35	13	CDH2	-0.00482785	-0.00375023
35	14	CDH2	-0.00396933	-0.00507229
35	15	CDH2	0.000670068	-0.00261345
35	16	CDH2	0.0103045	0.0048404
35	17	CDH2	0.0126221	0.00497745
35	18	CDH2	0.0166822	0.00685704
35	19	CDH2	0.0320492	0.0200435
35	20	CDH2	0.0592912	0.0451049
35	21	CDH2	0.112137	0.0957702
35	22	CDH2	0.201554	0.183006
35	23	CDH2	0.354217	0.333489
35	24	CDH2	0.610587	0.587678
35	25	CDH2	0.963707	0.938618
35	26	CDH2	1.3393	1.31203
35	27	CDH2	1.66131	1.63186
35	28	CDH2	1.92927	1.89764
35	29	CDH2	2.15288	2.11907
35	30	CDH2	2.32562	2.28963
35	31	CDH2	2.43131	2.39314
35	32	CDH2	2.53692	2.49657
35	33	CDH2	2.62839	2.58585
35	34	CDH2	2.68741	2.6427
35	35	CDH2	2.72374	2.67685
35	36	CDH2	2.76226	2.71319
35	37	CDH2	2.80695	2.75569
35	38	CDH2	2.84729	2.79385
36	1	CDH2	-0.0917173	-0.00193485
36	2	CDH2	-0.0896606	-0.0019974
36	3	CDH2	-0.0875964	-0.00205243
36	4	CDH2	-0.0836751	-0.00025027
36	5	CDH2	-0.079542	0.00176356
36	6	CDH2	-0.0780341	0.00115228
36	7	CDH2	-0.076852	0.000215188
36	8	CDH2	-0.0760443	-0.00109634
36	9	CDH2	-0.0714702	0.00135849
36	10	CDH2	-0.0700409	0.000668621
36	11	CDH2	-0.0661277	0.00246259
36	12	CDH2	-0.0660082	0.000462877
36	13	CDH2	-0.0663882	-0.00203629
36	14	CDH2	-0.0645276	-0.0022949
36	15	CDH2	-0.0636376	-0.00352412
36	16	CDH2	-0.0587525	-0.000758196
36	17	CDH2	-0.055883	-7.95392e-06
36	18	CDH2	-0.0498189	0.0039369
36	19	CDH2	-0.0405367	0.0110999
36	20	CDH2	-0.0168386	0.0326788
36	21	CDH2	0.0199101	0.0673083
36	22	CDH2	0.0873565	0.132636
36	23	CDH2	0.206318	0.249478
36	24	CDH2	0.405611	0.446652
36	25	CDH2	0.676477	0.715398
36	26	CDH2	0.960933	0.997735
36	27	CDH2	1.20608	1.24076
36	28	CDH2	1.41231	1.44487
36	29	CDH2	1.59107	1.62151
36	30	CDH2	1.72354	1.75187
36	31	CDH2	1.79357	1.81977
36	32	CDH2	1.87396	1.89805
36	33	CDH2	1.95464	1.97661
36	34	CDH2	1.99679	2.01664
36	35	CDH2	2.02231	2.04003
36	36	CDH2	2.0544	2.07001
36	37	CDH2	2.09334	2.10683
36	38	CDH2	2.12281	2.13418
37	1	CDH2	-0.168291	-0.00237871
37	2	CDH2	-0.166246	-0.00205058
37	3	CDH2	-0.163374	-0.000895502
37	4	CDH2	-0.15915	0.0016121
37	5	CDH2	-0.157763	0.001282
37	6	CDH2	-0.154257	0.00307124
37	7	CDH2	-0.155023	0.000588268
37	8	CDH2	-0.155451	-0.0015573
37	9	CDH2	-0.153055	-0.000877908
37	10	CDH2	-0.152756	-0.00229632
37	11	CDH2	-0.15023	-0.00148712
37	12	CDH2	-0.145437	0.00158927
37	13	CDH2	-0.144037	0.00127171
37	14	CDH2	-0.143474	0.000117928
37	15	CDH2	-0.14523	-0.00335526
37	16	CDH2	-0.144623	-0.00446429
37	17	CDH2	-0.139028	-0.000587138
37	18	CDH2	-0.137815	-0.00109117
37	19	CDH2	-0.134507	0.000500417
37	20	CDH2	-0.126711	0.00657907
37	21	CDH2	-0.122314	0.00925963
37	22	CDH2	-0.105752	0.0241049
37	23	CDH2	-0.0786841	0.0494553
37	24	CDH2	-0.0282097	0.0982128
37	25	CDH2	0.0581118	0.182817
37	26	CDH2	0.205665	0.328653
37	27	CDH2	0.423406	0.544678
37	28	CDH2	0.673988	0.793543
37	29	CDH2	0.905692	1.02353
37	30	CDH2	1.09348	1.20961
37	31	CDH2	1.23004	1.34444
37	32	CDH2	1.36682	1.47951
37	33	CDH2	1.47122	1.58219
37	34	CDH2	1.54218	1.65143
37	35	CDH2	1.59126	1.69879
37	36	CDH2	1.63222	1.73804
37	37	CDH2	1.6695	1.7736
37	38	CDH2	1.7023	1.80469
38	1	CDH2	-0.0562589	-0.00313261
38	2	CDH2	-0.0551717	-0.00394694
38	3	CDH2	-0.048113	0.00121022
38	4	CDH2	-0.0479106	-0.000488999
38	5	CDH2	-0.0476479	-0.00212787
38	6	CDH2	-0.0429997	0.000618814
38	7	CDH2	-0.0406987	0.00101827
38	8	CDH2	-0.0378499	0.00196554
38	9	CDH2	-0.0368802	0.00103363
38	10	CDH2	-0.033881	0.00213128
38	11	CDH2	-0.0340495	6.1241e-05
38	12	CDH2	-0.0341997	-0.00199057
38	13	CDH2	-0.0311573	-0.000849731
38	14	CDH2	-0.0299688	-0.00156275
38	15	CDH2	-0.0297655	-0.003261
38	16	CDH2	-0.0272113	-0.00260839
38	17	CDH2	-0.0232416	-0.000540212
38	18	CDH2	-0.0207209	7.89542e-05
38	19	CDH2	-0.0190008	-0.000102558
38	20	CDH2	-0.0115826	0.00541413
38	21	CDH2	-0.00629922	0.00879591
38	22	CDH2	0.0128252	0.0260188
38	23	CDH2	0.0479981	0.0592901
38	24	CDH2	0.106181	0.115571
38	25	CDH2	0.219953	0.227442
38	26	CDH2	0.414909	0.420496
38	27	CDH2	0.690012	0.693698
38	28	CDH2	1.0184	1.02019
38	29	CDH2	1.32767	1.32755
38	30	CDH2	1.56646	1.56444
38	31	CDH2	1.74421	1.74029
38	32	CDH2	1.90966	1.90383
38	33	CDH2	2.04421	2.03649
38	34	CDH2	2.13456	2.12493
38	35	CDH2	2.20197	2.19044
38	36	CDH2	2.25624	2.24281
38	37	CDH2	2.30037	2.28504
38	38	CDH2	2.344	2.32677
39	1	CDH2	-0.0274286	-0.00517067
39	2	CDH2	-0.0269275	-0.00718294
39	3	CDH2	-0.022643	-0.0054119
39	4	CDH2	-0.0196428	-0.00492514
39	5	CDH2	-0.0100722	0.002132
39	6	CDH2	-0.00725133	0.00243938
39	7	CDH2	-0.00296845	0.0042088
39	8	CDH2	-0.000278572	0.00438523
39	9	CDH2	0.00365289	0.00580323
39	10	CDH2	-0.00131232	-0.00167543
39	11	CDH2	-0.00190314	-0.00477971
39	12	CDH2	0.00594421	0.000554187
39	13	CDH2	0.0107879	0.00288438
39	14	CDH2	0.00954037	-0.000876557
39	15	CDH2	0.00928983	-0.00364056
39	16	CDH2	0.0142573	-0.00118658
39	17	CDH2	0.016335	-0.00162231
39	18	CDH2	0.0204832	1.24867e-05
39	19	CDH2	0.0246827	0.00169848
39	20	CDH2	0.0347815	0.00928383
39	21	CDH2	0.055355	0.0273439
39	22	CDH2	0.0906821	0.0601576
39	23	CDH2	0.148526	0.115488
39	24	CDH2	0.271173	0.235622
39	25	CDH2	0.480078	0.442013
39	26	CDH2	0.79479	0.754212
39	27	CDH2	1.17445	1.13136
39	28	CDH2	1.55052	1.50492
39	29	CDH2	1.88177	1.83365
39	30	CDH2	2.14506	2.09443
39	31	CDH2	2.33296	2.27982
39	32	CDH2	2.50978	2.45412
39	33	CDH2	2.6457	2.58753
39	34	CDH2	2.74153	2.68084
39	35	CDH2	2.80007	2.73687
39	36	CDH2	2.86198	2.79627
39	37	CDH2	2.91858	2.85036
39	38	CDH2	2.96208	2.89134
40	1	CDH2	0.131304	-0.0142771
40	2	CDH2	0.137125	-0.0105659
40	3	CDH2	0.148406	-0.00139443
40	4	CDH2	0.154541	0.00263094
40	5	CDH2	0.154209	0.000189275
40	6	CDH2	0.153794	-0.00233534
40	7	CDH2	0.159071	0.000831747
40	8	CDH2	0.162309	0.00195997
40	9	CDH2	0.164883	0.00242451
40	10	CDH2	0.167045	0.00247753
40	11	CDH2	0.165278	-0.00139951
40	12	CDH2	0.164736	-0.00405153
40	13	CDH2	0.16735	-0.00354659
40	14	CDH2	0.168214	-0.00479203
40	15	CDH2	0.174189	-0.000927061
40	16	CDH2	0.182338	0.00511256
40	17	CDH2	0.182155	0.00281996
40	18	CDH2	0.186361	0.00491645
40	19	CDH2	0.199674	0.0161192
40	20	CDH2	0.214485	0.0288208
40	21	CDH2	0.231753	0.0439796
40	22	CDH2	0.274713	0.0848294
40	23	CDH2	0.362344	0.170351
40	24	CDH2	0.515378	0.321275
40	25	CDH2	0.786228	0.590016
40	26	CDH2	1.1842	0.985881
40	27	CDH2	1.6637	1.46327
40	28	CDH2	2.13037	1.92783
40	29	CDH2	2.54563	2.34098
40	30	CDH2	2.85914	2.65238
40	31	CDH2	3.06666	2.85779
40	32	CDH2	3.28221	3.07124
40	33	CDH2	3.43474	3.22165
40	34	CDH2	3.51571	3.30051
40	35	CDH2	3.56682	3.34951
40	36	CDH2	3.6345	3.41508
40	37	CDH2	3.70192	3.48039
40	38	CDH2	3.7571	3.53347
41	1	CDH2	0.214182	-0.0145119
41	2	CDH2	0.220795	-0.0102966
41	3	CDH2	0.230283	-0.00320621
41	4	CDH2	0.235297	-0.000589751
41	5	CDH2	0.237041	-0.00124268
41	6	CDH2	0.243467	0.00278603
41	7	CDH2	0.244493	0.00141449
41	8	CDH2	0.245211	-0.000264372
41	9	CDH2	0.24606	-0.00181301
41	10	CDH2	0.2551	0.00482892
41	11	CDH2	0.254905	0.00223678
41	12	CDH2	0.255943	0.000877292
41	13	CDH2	0.261442	0.00397915
41	14	CDH2	0.260614	0.000753358
41	15	CDH2	0.255964	-0.00629313
41	16	CDH2	0.256347	-0.00830764
41	17	CDH2	0.267005	-4.70224e-05
41	18	CDH2	0.269891	0.000441325
41	19	CDH2	0.276294	0.00444647
41	20	CDH2	0.287698	0.0134531
41	21	CDH2	0.313908	0.0372662
41	22	CDH2	0.347068	0.0680283
41	23	CDH2	0.438316	0.15688
41	24	CDH2	0.57495	0.291116
41	25	CDH2	0.818514	0.532282
41	26	CDH2	1.21649	0.92786
41	27	CDH2	1.73812	1.44709
41	28	CDH2	2.29231	1.99888
41	29	CDH2	2.80575	2.50993
41	30	CDH2	3.19898	2.90076
41	31	CDH2	3.4745	3.17389
41	32	CDH2	3.737	3.43399
41	33	CDH2	3.96743	3.66202
41	34	CDH2	4.11684	3.80903
41	35	CDH2	4.19355	3.88334
41	36	CDH2	4.28943	3.97682
41	37	CDH2	4.3607	4.0457
41	38	CDH2	4.4281	4.1107
42	1	CDH2	0.196066	-0.0203296
42	2	CDH2	0.201384	-0.0179198
42	3	CDH2	0.210454	-0.0117569
42	4	CDH2	0.225329	0.000211533
42	5	CDH2	0.228859	0.000833576
42	6	CDH2	0.232596	0.00166409
42	7	CDH2	0.234098	0.000258751
42	8	CDH2	0.235323	-0.00142442
42	9	CDH2	0.246082	0.00642767
42	10	CDH2	0.251462	0.00890032
42	11	CDH2	0.250301	0.0048324
42	12	CDH2	0.251128	0.00275232
42	13	CDH2	0.253849	0.00256559
42	14	CDH2	0.253013	-0.00117751
42	15	CDH2	0.25149	-0.00560741
42	16	CDH2	0.252386	-0.00761861
42	17	CDH2	0.261446	-0.00146666
42	18	CDH2	0.266425	0.000605238
42	19	CDH2	0.277355	0.00862821
42	20	CDH2	0.287537	0.0159032
42	21	CDH2	0.306612	0.0320709
42	22	CDH2	0.342688	0.0652395
42	23	CDH2	0.417184	0.136828
42	24	CDH2	0.553324	0.270061
42	25	CDH2	0.806041	0.51987
42	26	CDH2	1.20744	0.918357
42	27	CDH2	1.74199	1.45
42	28	CDH2	2.31845	2.02355
42	29	CDH2	2.82311	2.52531
42	30	CDH2	3.21078	2.91007
42	31	CDH2	3.51432	3.2107
42	32	CDH2	3.81293	3.50641
42	33	CDH2	4.02061	3.71118
42	34	CDH2	4.15875	3.84641
42	35	CDH2	4.26231	3.94707
42	36	CDH2	4.3448	4.02665
42	37	CDH2	4.44099	4.11993
42	38	CDH2	4.51019	4.18622
43	1	CDH2	0.222584	-0.0164544
43	2	CDH2	0.228627	-0.0136624
43	3	CDH2	0.241159	-0.00437998
43	4	CDH2	0.249505	0.000715289
43	5	CDH2	0.251726	-0.000313715
43	6	CDH2	0.257063	0.00177284
43	7	CDH2	0.256306	-0.00223487
43	8	CDH2	0.258561	-0.00322966
43	9	CDH2	0.266378	0.00133705
43	10	CDH2	0.276584	0.00829274
43	11	CDH2	0.277913	0.00637154
43	12	CDH2	0.279283	0.00449132
43	13	CDH2	0.274779	-0.0032638
43	14	CDH2	0.271734	-0.00955875
43	15	CDH2	0.276297	-0.00824619
43	16	CDH2	0.292142	0.00434882
43	17	CDH2	0.299218	0.00817419
43	18	CDH2	0.321714	0.0274199
43	19	CDH2	0.349052	0.0515074
43	20	CDH2	0.395838	0.0950434
43	21	CDH2	0.479901	0.175856
43	22	CDH2	0.636647	0.329351
43	23	CDH2	0.922878	0.612332
43	24	CDH2	1.35311	1.03931
43	25	CDH2	1.90425	1.5872
43	26	CDH2	2.46363	2.14334
43	27	CDH2	2.932	2.60845
43	28	CDH2	3.30829	2.98149
43	29	CDH2	3.64724	3.31719
43	30	CDH2	3.89444	3.56114
43	31	CDH2	4.03639	3.69984
43	32	CDH2	4.19651	3.85671
43	33	CDH2	4.3379	3.99485
43	34	CDH2	4.42121	4.07491
43	35	CDH2	4.44102	4.09147
43	36	CDH2	4.50998	4.15718
43	37	CDH2	4.57774	4.22169
43	38	CDH2	4.62509	4.26579
44	1	CDH2	0.154425	-0.0113469
44	2	CDH2	0.165525	-0.00401621
44	3	CDH2	0.171565	-0.00174625
44	4	CDH2	0.177762	0.000681196
44	5	CDH2	0.179312	-0.00153901
44	6	CDH2	0.183536	-0.00108545
44	7	CDH2	0.186678	-0.00171304
44	8	CDH2	0.189111	-0.00305016
44	9	CDH2	0.201487	0.00555615
44	10	CDH2	0.206669	0.00696753
44	11	CDH2	0.206229	0.0027577
44	12	CDH2	0.205063	-0.00217777
44	13	CDH2	0.208373	-0.00263826
44	14	CDH2	0.217073	0.00229171
44	15	CDH2	0.218236	-0.000315098
44	16	CDH2	0.218332	-0.00398924
44	17	CDH2	0.232298	0.00620682
44	18	CDH2	0.252883	0.0230221
44	19	CDH2	0.274122	0.0404909
44	20	CDH2	0.318271	0.0808705
44	21	CDH2	0.396971	0.1558
44	22	CDH2	0.560311	0.315371
44	23	CDH2	0.846863	0.598153
44	24	CDH2	1.27351	1.02103
44	25	CDH2	1.81739	1.56114
44	26	CDH2	2.3649	2.10488
44	27	CDH2	2.81534	2.55155
44	28	CDH2	3.18815	2.92059
44	29	CDH2	3.53176	3.26043
44	30	CDH2	3.77542	3.50032
44	31	CDH2	3.91337	3.6345
44	32	CDH2	4.05911	3.77647
44	33	CDH2	4.20203	3.91562
44	34	CDH2	4.27707	3.98689
44	35	CDH2	4.30031	4.00636
44	36	CDH2	4.35309	4.05537
44	37	CDH2	4.41561	4.11412
44	38	CDH2	4.47299	4.16773
45	1	CDH2	0.100648	-0.0087081
45	2	CDH2	0.105133	-0.00674331
45	3	CDH2	0.113408	-0.000988111
45	4	CDH2	0.11894	0.00202303
45	5	CDH2	0.123434	0.00399699
45	6	CDH2	0.124041	0.0020842
45	7	CDH2	0.124946	0.000468824
45	8	CDH2	0.124936	-0.00206214
45	9	CDH2	0.127296	-0.0022225
45	10	CDH2	0.128912	-0.0031262
45	11	CDH2	0.132259	-0.0022999
45	12	CDH2	0.13328	-0.00379853
45	13	CDH2	0.137745	-0.00185407
45	14	CDH2	0.140854	-0.00126539
45	15	CDH2	0.150321	0.00568136
45	16	CDH2	0.14998	0.00282033
45	17	CDH2	0.150223	0.000542103
45	18	CDH2	0.163234	0.0110331
45	19	CDH2	0.18278	0.0280587
45	20	CDH2	0.220911	0.0636695
45	21	CDH2	0.28538	0.125618
45	22	CDH2	0.408811	0.246529
45	23	CDH2	0.630006	0.465204
45	24	CDH2	0.987061	0.819739
45	25	CDH2	1.48155	1.31171
45	26	CDH2	2.01728	1.84492
45	27	CDH2	2.48917	2.31428
45	28	CDH2	2.87899	2.70159
45	29	CDH2	3.24206	3.06214
45	30	CDH2	3.49305	3.31061
45	31	CDH2	3.6123	3.42734
45	32	CDH2	3.77637	3.58889
45	33	CDH2	3.92267	3.73267
45	34	CDH2	4.00158	3.80906
45	35	CDH2	4.05127	3.85622
45	36	CDH2	4.11122	3.91365
45	37	CDH2	4.15631	3.95622
45	38	CDH2	4.20288	4.00027
46	1	CDH2	-0.0643791	-0.00994868
46	2	CDH2	-0.0577748	-0.00628205
46	3	CDH2	-0.0524566	-0.00390139
46	4	CDH2	-0.0473681	-0.00175047
46	5	CDH2	-0.0448709	-0.00219086
46	6	CDH2	-0.0363654	0.00337704
46	7	CDH2	-0.0350445	0.00176032
46	8	CDH2	-0.0329495	0.000917758
46	9	CDH2	-0.0286065	0.00232318
46	10	CDH2	-0.0232793	0.00471279
46	11	CDH2	-0.0218228	0.00323169
46	12	CDH2	-0.0228781	-0.000761243
46	13	CDH2	-0.0238915	-0.0047122
46	14	CDH2	-0.0196207	-0.00337899
46	15	CDH2	-0.0117215	0.00158261
46	16	CDH2	-0.0110495	-0.000683021
46	17	CDH2	-0.00795615	-0.000527231
46	18	CDH2	0.00181789	0.00630922
46	19	CDH2	0.0160235	0.0175772
46	20	CDH2	0.0530608	0.0516769
46	21	CDH2	0.111961	0.10764
46	22	CDH2	0.220248	0.212989
46	23	CDH2	0.421312	0.411115
46	24	CDH2	0.748491	0.735357
46	25	CDH2	1.20554	1.18947
46	26	CDH2	1.71097	1.69196
46	27	CDH2	2.16547	2.14352
46	28	CDH2	2.52269	2.49781
46	29	CDH2	2.8252	2.79737
46	30	CDH2	3.05824	3.02748
46	31	CDH2	3.18036	3.14666
46	32	CDH2	3.33264	3.29601
46	33	CDH2	3.46491	3.42534
46	34	CDH2	3.54237	3.49986
46	35	CDH2	3.59416	3.54871
46	36	CDH2	3.65626	3.60788
46	37	CDH2	3.71811	3.66678
46	38	CDH2	3.77543	3.72117
47	1	CDH2	-0.048804	0.000623779
47	2	CDH2	-0.0448434	0.00171917
47	3	CDH2	-0.0428663	0.000831138
47	4	CDH2	-0.0401504	0.00068182
47	5	CDH2	-0.0353818	0.00258523
47	6	CDH2	-0.0352371	-0.000135257
47	7	CDH2	-0.0356648	-0.00342817
47	8	CDH2	-0.0331883	-0.00381681
47	9	CDH2	-0.0305681	-0.00406183
47	10	CDH2	-0.0209843	0.00265676
47	11	CDH2	-0.0185015	0.00227441
47	12	CDH2	-0.0145394	0.0033713
47	13	CDH2	-0.0139263	0.00111923
47	14	CDH2	-0.0118101	0.00037021
47	15	CDH2	-0.0110995	-0.00178441
47	16	CDH2	-0.00647578	-2.5869e-05
47	17	CDH2	-0.00422247	-0.000637752
47	18	CDH2	0.00314359	0.00386312
47	19	CDH2	0.0175677	0.015422
47	20	CDH2	0.0444411	0.0394302
47	21	CDH2	0.0873508	0.0794747
47	22	CDH2	0.172812	0.162071
47	23	CDH2	0.330853	0.317246
47	24	CDH2	0.588967	0.572495
47	25	CDH2	0.937642	0.918306
47	26	CDH2	1.30206	1.27986
47	27	CDH2	1.62263	1.59757
47	28	CDH2	1.88622	1.85828
47	29	CDH2	2.11582	2.08502
47	30	CDH2	2.28807	2.25441
47	31	CDH2	2.38452	2.348
47	32	CDH2	2.49735	2.45796
47	33	CDH2	2.59662	2.55436
47	34	CDH2	2.64693	2.60181
47	35	CDH2	2.69091	2.64292
47	36	CDH2	2.72805	2.67719
47	37	CDH2	2.77122	2.7175
47	38	CDH2	2.80698	2.75039
48	1	CDH2	-0.0881334	-0.00449705
48	2	CDH2	-0.0862144	-0.00449596
48	3	CDH2	-0.0794282	0.000372379
48	4	CDH2	-0.0767646	0.00111817
48	5	CDH2	-0.0755716	0.000393298
48	6	CDH2	-0.0737642	0.000282746
48	7	CDH2	-0.072641	-0.000511867
48	8	CDH2	-0.0722999	-0.00208862
48	9	CDH2	-0.068637	-0.000343583
48	10	CDH2	-0.0669706	-0.000595086
48	11	CDH2	-0.065491	-0.00103337
48	12	CDH2	-0.0613966	0.0011432
48	13	CDH2	-0.0595208	0.00110112
48	14	CDH2	-0.0581632	0.000540856
48	15	CDH2	-0.0577142	-0.000928061
48	16	CDH2	-0.0553037	-0.000435415
48	17	CDH2	-0.0519662	0.00098424
48	18	CDH2	-0.0448386	0.00619398
48	19	CDH2	-0.0326357	0.0164789
48	20	CDH2	-0.00998363	0.0372132
48	21	CDH2	0.0277858	0.0730648
48	22	CDH2	0.0932633	0.136624
48	23	CDH2	0.224011	0.265454
48	24	CDH2	0.430874	0.470399
48	25	CDH2	0.71041	0.748018
48	26	CDH2	1.00685	1.04254
48	27	CDH2	1.26396	1.29773
48	28	CDH2	1.47856	1.51041
48	29	CDH2	1.66866	1.6986
48	30	CDH2	1.80407	1.83209
48	31	CDH2	1.87997	1.90607
48	32	CDH2	1.96875	1.99293
48	33	CDH2	2.03404	2.05631
48	34	CDH2	2.07548	2.09582
48	35	CDH2	2.1053	2.12372
48	36	CDH2	2.14219	2.1587
48	37	CDH2	2.18223	2.19682
48	38	CDH2	2.21843	2.23111
49	1	POSTN	-0.197279	-0.00478251
49	2	POSTN	-0.196185	-0.00471271
49	3	POSTN	-0.192389	-0.00194153
49	4	POSTN	-0.191249	-0.00182578
49	5	POSTN	-0.19091	-0.00251107
49	6	POSTN	-0.189714	-0.00233906
49	7	POSTN	-0.187526	-0.00117608
49	8	POSTN	-0.184738	0.000587996
49	9	POSTN	-0.17953	0.00477159
49	10	POSTN	-0.179125	0.00415169
49	11	POSTN	-0.179527	0.00272608
49	12	POSTN	-0.178501	0.0027279
49	13	POSTN	-0.176283	0.00392138
49	14	POSTN	-0.178931	0.00024919
49	15	POSTN	-0.180209	-0.00205342
49	16	POSTN	-0.179082	-0.00195145
49	17	POSTN	-0.176979	-0.000872651
49	18	POSTN	-0.176462	-0.00137944
49	19	POSTN	-0.176563	-0.00250471
49	20	POSTN	-0.176102	-0.00306887
49	21	POSTN	-0.169521	0.00248823
49	22	POSTN	-0.163463	0.00752157
49	23	POSTN	-0.152048	0.0179126
49	24	POSTN	-0.135763	0.0331728
49	25	POSTN	-0.0973253	0.0705865
49	26	POSTN	-0.0293872	0.1375
49	27	POSTN	0.0837062	0.249569
49	28	POSTN	0.248586	0.413425
49	29	POSTN	0.454549	0.618363
49	30	POSTN	0.652378	0.815168
49	31	POSTN	0.801299	0.963065
49	32	POSTN	0.923214	1.08395
49	33	POSTN	1.00723	1.16695
49	34	POSTN	1.05408	1.21278
49	35	POSTN	1.08601	1.24367
49	36	POSTN	1.11099	1.26763
49	37	POSTN	1.12822	1.28384
49	38	POSTN	1.14468	1.29927
50	1	POSTN	-0.205785	-0.00861398
50	2	POSTN	-0.202478	-0.00576148
50	3	POSTN	-0.195597	0.000664819
50	4	POSTN	-0.194327	0.00147964
50	5	POSTN	-0.193868	0.00148387
50	6	POSTN	-0.194119	0.000778928
50	7	POSTN	-0.200455	-0.00601165
50	8	POSTN	-0.200832	-0.00684384
50	9	POSTN	-0.193206	0.000327703
50	10	POSTN	-0.189803	0.00327615
50	11	POSTN	-0.190137	0.00248795
50	12	POSTN	-0.190235	0.00193492
50	13	POSTN	-0.189753	0.00196249
50	14	POSTN	-0.190689	0.000571241
50	15	POSTN	-0.191274	-0.000467669
50	16	POSTN	-0.190356	-4.22919e-06
50	17	POSTN	-0.187705	0.00219174
50	18	POSTN	-0.189094	0.000348285
50	19	POSTN	-0.193168	-0.00418036
50	20	POSTN	-0.19121	-0.00267691
50	21	POSTN	-0.176773	0.011305
50	22	POSTN	-0.170475	0.0171492
50	23	POSTN	-0.156394	0.0307756
50	24	POSTN	-0.132297	0.0544171
50	25	POSTN	-0.0835617	0.102698
50	26	POSTN	0.00209197	0.187897
50	27	POSTN	0.149817	0.335167
50	28	POSTN	0.35811	0.543006
50	29	POSTN	0.615661	0.800102
50	30	POSTN	0.873641	1.05763
50	31	POSTN	1.0721	1.25563
50	32	POSTN	1.22632	1.4094
50	33	POSTN	1.34248	1.5251
50	34	POSTN	1.42373	1.6059
50	35	POSTN	1.47598	1.6577
50	36	POSTN	1.51958	1.70083
50	37	POSTN	1.55816	1.73896
50	38	POSTN	1.58823	1.76858
51	1	POSTN	-0.193115	-0.00532314
51	2	POSTN	-0.190891	-0.00468477
51	3	POSTN	-0.188884	-0.00426215
51	4	POSTN	-0.184833	-0.00179655
51	5	POSTN	-0.182449	-0.000998055
51	6	POSTN	-0.177441	0.0024256
51	7	POSTN	-0.17726	0.00102135
51	8	POSTN	-0.174015	0.00268065
51	9	POSTN	-0.172521	0.00259042
51	10	POSTN	-0.172	0.00152559
51	11	POSTN	-0.172859	-0.000917975
51	12	POSTN	-0.172908	-0.00255216
51	13	POSTN	-0.168434	0.000337011
51	14	POSTN	-0.166452	0.000733618
51	15	POSTN	-0.162705	0.00289619
51	16	POSTN	-0.162144	0.00187124
51	17	POSTN	-0.162195	0.000235405
51	18	POSTN	-0.162791	-0.00194578
51	19	POSTN	-0.163105	-0.0038444
51	20	POSTN	-0.153129	0.00454635
51	21	POSTN	-0.143882	0.0122085
51	22	POSTN	-0.12968	0.0248252
51	23	POSTN	-0.09707	0.0558503
51	24	POSTN	-0.0436442	0.107691
51	25	POSTN	0.0500538	0.199804
51	26	POSTN	0.218779	0.366945
51	27	POSTN	0.477882	0.624462
51	28	POSTN	0.822093	0.967088
51	29	POSTN	1.18713	1.33054
51	30	POSTN	1.48655	1.62838
51	31	POSTN	1.666	1.80624
51	32	POSTN	1.82369	1.96235
51	33	POSTN	1.94268	2.07975
51	34	POSTN	2.00573	2.14121
51	35	POSTN	2.03535	2.16925
51	36	POSTN	2.06588	2.1982
51	37	POSTN	2.09747	2.2282
51	38	POSTN	2.12565	2.25479
52	1	POSTN	-0.169804	-0.00670715
52	2	POSTN	-0.167688	-0.00684193
52	3	POSTN	-0.160034	-0.00143922
52	4	POSTN	-0.156765	-0.000422093
52	5	POSTN	-0.155663	-0.00157091
52	6	POSTN	-0.153592	-0.00175178
52	7	POSTN	-0.147406	0.00218396
52	8	POSTN	-0.145024	0.00231456
52	9	POSTN	-0.141238	0.00384921
52	10	POSTN	-0.141335	0.00150032
52	11	POSTN	-0.141273	-0.000688319
52	12	POSTN	-0.140442	-0.00210892
52	13	POSTN	-0.132643	0.00343904
52	14	POSTN	-0.131751	0.00207956
52	15	POSTN	-0.133019	-0.00143936
52	16	POSTN	-0.134414	-0.00508535
52	17	POSTN	-0.133919	-0.00684244
52	18	POSTN	-0.126479	-0.00165354
52	19	POSTN	-0.118888	0.00368626
52	20	POSTN	-0.116374	0.00394903
52	21	POSTN	-0.10252	0.0155523
52	22	POSTN	-0.0853619	0.0304588
[truncated: 1,688 more rows]

## Sheet: Results
Block Type	96-Well Block (0.2mL)
Calibration Background is expired	Yes
Calibration Background performed on	02-17-2016
Calibration Normalization FAM-ROX is expired	Yes
Calibration Normalization FAM-ROX performed on	02-17-2016
Calibration Normalization VIC-ROX is expired	Yes
Calibration Normalization VIC-ROX performed on	02-17-2016
Calibration Pure Dye FAM is expired	Yes
Calibration Pure Dye FAM performed on	02-17-2016
Calibration Pure Dye NED is expired	Yes
Calibration Pure Dye NED performed on	02-17-2016
Calibration Pure Dye ROX is expired	Yes
Calibration Pure Dye ROX performed on	02-17-2016
Calibration Pure Dye SYBR is expired	Yes
Calibration Pure Dye SYBR performed on	02-17-2016
Calibration Pure Dye TAMRA is expired	Yes
Calibration Pure Dye TAMRA performed on	02-17-2016
Calibration Pure Dye VIC is expired	Yes
Calibration Pure Dye VIC performed on	02-17-2016
Calibration ROI is expired	Yes
Calibration ROI performed on	02-17-2016
Calibration Uniformity is expired	Yes
Calibration Uniformity performed on	02-17-2016
Chemistry	SYBR_GREEN
Date Created	2022-10-03 12:19:50 PM CST
Date Modified	2022-10-03 13:32:23 PM CST
Experiment Barcode
Experiment File Name	C:\Applied Biosystems\QuantStudio Real-Time PCR Software\User Files\Experiments\2022-10-03 121950.eds
Experiment Name	2022-10-03 121950
Experiment Run Start Time	2022-10-03 21:02:51 PM CST
Experiment Run Stop Time	2022-10-03 22:14:55 PM CST
Experiment Type	Standard Curve
Instrument Name	278861160
Instrument Serial Number	278861160
Instrument Type	QuantStudio(TM) 6 Flex System
Passive Reference	ROX
Quantification Cycle Method	Ct
Signal Smoothing On	true
Stage/ Cycle where Analysis is performed	Stage 2, Step 2
Well	Well Position	Omit	Sample Name	Target Name	Task	Reporter	Quencher	CT	Ct Mean	Ct SD	Quantity	Quantity Mean	Quantity SD	Y-Intercept	R(superscript 2)	Slope	Efficiency	Automatic Ct Threshold	Ct Threshold	Automatic Baseline	Baseline Start	Baseline End	Comments	Tm1	Tm2	Tm3	OUTLIERRG
1	A1	false	F1	CALD1	UNKNOWN	SYBR	None	21.6415	21.4776	0.146545								true	0.174399	true	1	38		83.6505			N
2	A2	false	F1	CALD1	UNKNOWN	SYBR	None	21.4324	21.4776	0.146545								true	0.174399	true	1	38		83.6505			N
3	A3	false	F2	CALD1	UNKNOWN	SYBR	None	20.7046	20.4641	0.205011								true	0.174399	true	1	38		83.6505			N
4	A4	false	F2	CALD1	UNKNOWN	SYBR	None	20.4766	20.4641	0.205011								true	0.174399	true	1	38		83.7481			N
5	A5	false	F3	CALD1	UNKNOWN	SYBR	None	20.651	20.3895	0.232107								true	0.174399	true	1	38		83.7481			N
6	A6	false	F3	CALD1	UNKNOWN	SYBR	None	20.5049	20.3895	0.232107								true	0.174399	true	1	38		83.7481			N
7	A7	false	T1	CALD1	UNKNOWN	SYBR	None	18.7756	18.5559	0.331636								true	0.174399	true	1	38		83.7481			N
8	A8	false	T1	CALD1	UNKNOWN	SYBR	None	18.7627	18.5559	0.331636								true	0.174399	true	1	38		83.6505			N
9	A9	false	T2	CALD1	UNKNOWN	SYBR	None	19.0597	18.9551	0.190567								true	0.174399	true	1	38		83.5529			N
10	A10	false	T2	CALD1	UNKNOWN	SYBR	None	19.1514	18.9551	0.190567								true	0.174399	true	1	38		83.5529			N
11	A11	false	T3	CALD1	UNKNOWN	SYBR	None	19.3908	19.4074	0.207375								true	0.174399	true	1	38		83.4554			N
12	A12	false	T3	CALD1	UNKNOWN	SYBR	None	19.5839	19.4074	0.207375								true	0.174399	true	1	38		83.3578			N
13	B1	false	F1	CALD1	UNKNOWN	SYBR	None	21.5375	21.4776	0.146545								true	0.174399	true	1	38		83.6505			N
14	B2	false	F1	CALD1	UNKNOWN	SYBR	None	21.299	21.4776	0.146545								true	0.174399	true	1	38		83.6505			N
15	B3	false	F2	CALD1	UNKNOWN	SYBR	None	20.4717	20.4641	0.205011								true	0.174399	true	1	38		83.7481			N
16	B4	false	F2	CALD1	UNKNOWN	SYBR	None	20.2033	20.4641	0.205011								true	0.174399	true	1	38		83.7481			N
17	B5	false	F3	CALD1	UNKNOWN	SYBR	None	20.2674	20.3895	0.232107								true	0.174399	true	1	38		83.7481			N
18	B6	false	F3	CALD1	UNKNOWN	SYBR	None	20.1346	20.3895	0.232107								true	0.174399	true	1	38		83.7481			N
19	B7	false	T1	CALD1	UNKNOWN	SYBR	None	18.0707	18.5559	0.331636								true	0.174399	true	1	38		83.7481			N
20	B8	false	T1	CALD1	UNKNOWN	SYBR	None	18.6147	18.5559	0.331636								true	0.174399	true	1	38		83.6505			N
21	B9	false	T2	CALD1	UNKNOWN	SYBR	None	18.7204	18.9551	0.190567								true	0.174399	true	1	38		83.5529			N
22	B10	false	T2	CALD1	UNKNOWN	SYBR	None	18.8888	18.9551	0.190567								true	0.174399	true	1	38		83.4554			N
23	B11	false	T3	CALD1	UNKNOWN	SYBR	None	19.1216	19.4074	0.207375								true	0.174399	true	1	38		83.4554			N
24	B12	false	T3	CALD1	UNKNOWN	SYBR	None	19.5335	19.4074	0.207375								true	0.174399	true	1	38		83.3578			N
25	C1	false	F1	CDH2	UNKNOWN	SYBR	None	25.0779	24.8439	0.208905								true	0.177533	true	1	38		80.0402			N
26	C2	false	F1	CDH2	UNKNOWN	SYBR	None	24.7607	24.8439	0.208905								true	0.177533	true	1	38		80.0402			N
27	C3	false	F2	CDH2	UNKNOWN	SYBR	None	23.6519	23.416	0.25396								true	0.177533	true	1	38		80.1378			N
28	C4	false	F2	CDH2	UNKNOWN	SYBR	None	23.3432	23.416	0.25396								true	0.177533	true	1	38		80.1378			N
29	C5	false	F3	CDH2	UNKNOWN	SYBR	None	23.4514	23.3549	0.0872092								true	0.177533	true	1	38		80.1378			N
30	C6	false	F3	CDH2	UNKNOWN	SYBR	None	23.29	23.3549	0.0872092								true	0.177533	true	1	38		80.1378			N
31	C7	false	T1	CDH2	UNKNOWN	SYBR	None	21.1518	21.1362	0.0669777								true	0.177533	true	1	38		80.0402			N
32	C8	false	T1	CDH2	UNKNOWN	SYBR	None	21.1865	21.1362	0.0669777								true	0.177533	true	1	38		80.0402			N
33	C9	false	T2	CDH2	UNKNOWN	SYBR	None	21.7781	21.7063	0.123161								true	0.177533	true	1	38		79.9426			N
34	C10	false	T2	CDH2	UNKNOWN	SYBR	None	21.7868	21.7063	0.123161								true	0.177533	true	1	38		79.8451			N
35	C11	false	T3	CDH2	UNKNOWN	SYBR	None	21.9657	22.2069	0.212961								true	0.177533	true	1	38		79.8451			N
36	C12	false	T3	CDH2	UNKNOWN	SYBR	None	22.4268	22.2069	0.212961								true	0.177533	true	1	38		79.7475			N
37	D1	false	F1	CDH2	UNKNOWN	SYBR	None	24.9386	24.8439	0.208905								true	0.177533	true	1	38		80.0402			N
38	D2	false	F1	CDH2	UNKNOWN	SYBR	None	24.5984	24.8439	0.208905								true	0.177533	true	1	38		80.1378			N
39	D3	false	F2	CDH2	UNKNOWN	SYBR	None	23.5785	23.416	0.25396								true	0.177533	true	1	38		80.1378			N
40	D4	false	F2	CDH2	UNKNOWN	SYBR	None	23.0903	23.416	0.25396								true	0.177533	true	1	38		80.2354			N
41	D5	false	F3	CDH2	UNKNOWN	SYBR	None	23.2729	23.3549	0.0872092								true	0.177533	true	1	38		80.2354			N
42	D6	false	F3	CDH2	UNKNOWN	SYBR	None	23.4055	23.3549	0.0872092								true	0.177533	true	1	38		80.2354			N
43	D7	false	T1	CDH2	UNKNOWN	SYBR	None	21.038	21.1362	0.0669777								true	0.177533	true	1	38		80.1378			N
44	D8	false	T1	CDH2	UNKNOWN	SYBR	None	21.1686	21.1362	0.0669777								true	0.177533	true	1	38		80.0402			N
45	D9	false	T2	CDH2	UNKNOWN	SYBR	None	21.5246	21.7063	0.123161								true	0.177533	true	1	38		80.0402			N
46	D10	false	T2	CDH2	UNKNOWN	SYBR	None	21.7359	21.7063	0.123161								true	0.177533	true	1	38		79.9426			N
47	D11	false	T3	CDH2	UNKNOWN	SYBR	None	22.0965	22.2069	0.212961								true	0.177533	true	1	38		79.8451			N
48	D12	false	T3	CDH2	UNKNOWN	SYBR	None	22.3386	22.2069	0.212961								true	0.177533	true	1	38		79.8451			N
49	E1	false	F1	POSTN	UNKNOWN	SYBR	None	26.0601	25.7406	0.318799								true	0.145983	true	1	38		81.2111			N
50	E2	false	F1	POSTN	UNKNOWN	SYBR	None	25.5615	25.7406	0.318799								true	0.145983	true	1	38		81.1136			N
51	E3	false	F2	POSTN	UNKNOWN	SYBR	None	24.5004	24.5317	0.337793								true	0.145983	true	1	38		81.3087			N
52	E4	false	F2	POSTN	UNKNOWN	SYBR	None	24.1245	24.5317	0.337793								true	0.145983	true	1	38		81.3087			N
53	E5	false	F3	POSTN	UNKNOWN	SYBR	None	24.4947	24.5066	0.171817								true	0.145983	true	1	38		81.3087			N
54	E6	false	F3	POSTN	UNKNOWN	SYBR	None	24.3392	24.5066	0.171817								true	0.145983	true	1	38		81.3087			N
55	E7	false	T1	POSTN	UNKNOWN	SYBR	None	23.9094	23.9352	0.0280121								true	0.145983	true	1	38		81.2111			N
56	E8	false	T1	POSTN	UNKNOWN	SYBR	None	23.916	23.9352	0.0280121								true	0.145983	true	1	38		81.1136			N
57	E9	false	T2	POSTN	UNKNOWN	SYBR	None	24.188	24.3279	0.146922								true	0.145983	true	1	38		81.1136			N
58	E10	false	T2	POSTN	UNKNOWN	SYBR	None	24.2141	24.3279	0.146922								true	0.145983	true	1	38		81.016			N
59	E11	false	T3	POSTN	UNKNOWN	SYBR	None	24.4916	24.5306	0.125808								true	0.145983	true	1	38		80.9184			N
60	E12	false	T3	POSTN	UNKNOWN	SYBR	None	24.7131	24.5306	0.125808								true	0.145983	true	1	38		80.9184			N
61	F1	false	F1	POSTN	UNKNOWN	SYBR	None	25.9539	25.7406	0.318799								true	0.145983	true	1	38		81.2111			N
62	F2	false	F1	POSTN	UNKNOWN	SYBR	None	25.3867	25.7406	0.318799								true	0.145983	true	1	38		81.2111			N
63	F3	false	F2	POSTN	UNKNOWN	SYBR	None	24.9502	24.5317	0.337793								true	0.145983	true	1	38		81.3087			N
64	F4	false	F2	POSTN	UNKNOWN	SYBR	None	24.5518	24.5317	0.337793								true	0.145983	true	1	38		81.3087			N
65	F5	false	F3	POSTN	UNKNOWN	SYBR	None	24.7451	24.5066	0.171817								true	0.145983	true	1	38		81.3087			N
66	F6	false	F3	POSTN	UNKNOWN	SYBR	None	24.4474	24.5066	0.171817								true	0.145983	true	1	38		81.3087			N
67	F7	false	T1	POSTN	UNKNOWN	SYBR	None	23.9452	23.9352	0.0280121								true	0.145983	true	1	38		81.1136			N
68	F8	false	T1	POSTN	UNKNOWN	SYBR	None	23.9702	23.9352	0.0280121								true	0.145983	true	1	38		81.016			N
69	F9	false	T2	POSTN	UNKNOWN	SYBR	None	24.4606	24.3279	0.146922								true	0.145983	true	1	38		81.016			N
70	F10	false	T2	POSTN	UNKNOWN	SYBR	None	24.4488	24.3279	0.146922								true	0.145983	true	1	38		81.016			N
71	F11	false	T3	POSTN	UNKNOWN	SYBR	None	24.4245	24.5306	0.125808								true	0.145983	true	1	38		80.9184			N
72	F12	false	T3	POSTN	UNKNOWN	SYBR	None	24.4933	24.5306	0.125808								true	0.145983	true	1	38		80.8208			N
73	G1	false	F1	GAPDH	UNKNOWN	SYBR	None	17.5235	17.3777	0.205206								true	0.213206	true	1	38		87.1632			N
74	G2	false	F1	GAPDH	UNKNOWN	SYBR	None	17.0736	17.3777	0.205206								true	0.213206	true	1	38		87.1632			Y
75	G3	false	F2	GAPDH	UNKNOWN	SYBR	None	16.3582	16.3558	0.321364								true	0.213206	true	1	38		87.2608			N
76	G4	false	F2	GAPDH	UNKNOWN	SYBR	None	16.0542	16.3558	0.321364								true	0.213206	true	1	38		87.2608			N
77	G5	false	F3	GAPDH	UNKNOWN	SYBR	None	16.186	16.2645	0.160137								true	0.213206	true	1	38		87.3584			N
78	G6	false	F3	GAPDH	UNKNOWN	SYBR	None	16.3238	16.2645	0.160137								true	0.213206	true	1	38		87.3584			N
79	G7	false	T1	GAPDH	UNKNOWN	SYBR	None	16.0262	15.9741	0.118401								true	0.213206	true	1	38		87.2608			N
80	G8	false	T1	GAPDH	UNKNOWN	SYBR	None	15.8285	15.9741	0.118401								true	0.213206	true	1	38		87.1632			N
81	G9	false	T2	GAPDH	UNKNOWN	SYBR	None	16.5343	16.443	0.142238								true	0.213206	true	1	38		87.0657			N
82	G10	false	T2	GAPDH	UNKNOWN	SYBR	None	16.4369	16.443	0.142238								true	0.213206	true	1	38		86.9681			N
83	G11	false	T3	GAPDH	UNKNOWN	SYBR	None	16.4236	16.6805	0.215013								true	0.213206	true	1	38		86.9681			N
84	G12	false	T3	GAPDH	UNKNOWN	SYBR	None	16.688	16.6805	0.215013								true	0.213206	true	1	38		86.8705			N
85	H1	false	F1	GAPDH	UNKNOWN	SYBR	None	17.4508	17.3777	0.205206								true	0.213206	true	1	38		87.1632			N
86	H2	false	F1	GAPDH	UNKNOWN	SYBR	None	17.4628	17.3777	0.205206								true	0.213206	true	1	38		87.1632			N
87	H3	false	F2	GAPDH	UNKNOWN	SYBR	None	16.8004	16.3558	0.321364								true	0.213206	true	1	38		87.1632			N
88	H4	false	F2	GAPDH	UNKNOWN	SYBR	None	16.2103	16.3558	0.321364								true	0.213206	true	1	38		87.2608			N
89	H5	false	F3	GAPDH	UNKNOWN	SYBR	None	16.0909	16.2645	0.160137								true	0.213206	true	1	38		87.2608			N
90	H6	false	F3	GAPDH	UNKNOWN	SYBR	None	16.4572	16.2645	0.160137								true	0.213206	true	1	38		87.3584			N
91	H7	false	T1	GAPDH	UNKNOWN	SYBR	None	15.9378	15.9741	0.118401								true	0.213206	true	1	38		87.3584			N
92	H8	false	T1	GAPDH	UNKNOWN	SYBR	None	16.1038	15.9741	0.118401								true	0.213206	true	1	38		87.1632			N
93	H9	false	T2	GAPDH	UNKNOWN	SYBR	None	16.2443	16.443	0.142238								true	0.213206	true	1	38		87.0657			N
94	H10	false	T2	GAPDH	UNKNOWN	SYBR	None	16.5564	16.443	0.142238								true	0.213206	true	1	38		86.9681			N
95	H11	false	T3	GAPDH	UNKNOWN	SYBR	None	16.6612	16.6805	0.215013								true	0.213206	true	1	38		86.8705			N
96	H12	false	T3	GAPDH	UNKNOWN	SYBR	None	16.9493	16.6805	0.215013								true	0.213206	true	1	38		86.8705			N

## Sheet: Melt Curve Raw Data
Block Type	96-Well Block (0.2mL)
Calibration Background is expired	Yes
Calibration Background performed on	02-17-2016
Calibration Normalization FAM-ROX is expired	Yes
Calibration Normalization FAM-ROX performed on	02-17-2016
Calibration Normalization VIC-ROX is expired	Yes
Calibration Normalization VIC-ROX performed on	02-17-2016
Calibration Pure Dye FAM is expired	Yes
Calibration Pure Dye FAM performed on	02-17-2016
Calibration Pure Dye NED is expired	Yes
Calibration Pure Dye NED performed on	02-17-2016
Calibration Pure Dye ROX is expired	Yes
Calibration Pure Dye ROX performed on	02-17-2016
Calibration Pure Dye SYBR is expired	Yes
Calibration Pure Dye SYBR performed on	02-17-2016
Calibration Pure Dye TAMRA is expired	Yes
Calibration Pure Dye TAMRA performed on	02-17-2016
Calibration Pure Dye VIC is expired	Yes
Calibration Pure Dye VIC performed on	02-17-2016
Calibration ROI is expired	Yes
Calibration ROI performed on	02-17-2016
Calibration Uniformity is expired	Yes
Calibration Uniformity performed on	02-17-2016
Chemistry	SYBR_GREEN
Date Created	2022-10-03 12:19:50 PM CST
Date Modified	2022-10-03 13:32:23 PM CST
Experiment Barcode
Experiment File Name	C:\Applied Biosystems\QuantStudio Real-Time PCR Software\User Files\Experiments\2022-10-03 121950.eds
Experiment Name	2022-10-03 121950
Experiment Run Start Time	2022-10-03 21:02:51 PM CST
Experiment Run Stop Time	2022-10-03 22:14:55 PM CST
Experiment Type	Standard Curve
Instrument Name	278861160
Instrument Serial Number	278861160
Instrument Type	QuantStudio(TM) 6 Flex System
Passive Reference	ROX
Quantification Cycle Method	Ct
Signal Smoothing On	true
Stage/ Cycle where Analysis is performed	Stage 2, Step 2
Well	Well Position	Reading	Temperature	Fluorescence	Derivative
1	A1	1	60.1348	1.82366	0.0780178
1	A1	2	60.33	1.82712	0.0764543
1	A1	3	60.5251	1.8269	0.0754326
1	A1	4	60.7203	1.82656	0.0753219
1	A1	5	60.9154	1.78718	0.076263
1	A1	6	61.1106	1.80511	0.0780723
1	A1	7	61.3057	1.79922	0.0802386
1	A1	8	61.5009	1.77916	0.0820752
1	A1	9	61.696	1.77383	0.0830406
1	A1	10	61.8912	1.75455	0.0830645
1	A1	11	62.0863	1.74686	0.0826516
1	A1	12	62.2815	1.74043	0.0826232
1	A1	13	62.4766	1.74269	0.0836401
1	A1	14	62.6718	1.71588	0.0857829
1	A1	15	62.8669	1.72544	0.0884681
1	A1	16	63.0621	1.71008	0.090747
1	A1	17	63.2572	1.68871	0.0918004
1	A1	18	63.4524	1.67573	0.0913509
1	A1	19	63.6475	1.66953	0.0897482
1	A1	20	63.8427	1.66707	0.0877367
1	A1	21	64.0378	1.6459	0.0860637
1	A1	22	64.233	1.64679	0.0851832
1	A1	23	64.4281	1.63371	0.085161
1	A1	24	64.6233	1.62755	0.0857912
1	A1	25	64.8184	1.61182	0.0867684
1	A1	26	65.0136	1.6122	0.0878019
1	A1	27	65.2087	1.58092	0.0886134
1	A1	28	65.4039	1.59501	0.0888882
1	A1	29	65.599	1.5795	0.0883226
1	A1	30	65.7942	1.56506	0.0868166
1	A1	31	65.9893	1.53958	0.0846577
1	A1	32	66.1845	1.54326	0.0824938
1	A1	33	66.3796	1.5385	0.0810343
1	A1	34	66.5748	1.53661	0.0806856
1	A1	35	66.7699	1.51351	0.0813899
1	A1	36	66.9651	1.51087	0.082745
1	A1	37	67.1602	1.49919	0.0842633
1	A1	38	67.3554	1.49217	0.0855602
1	A1	39	67.5505	1.47857	0.0863963
1	A1	40	67.7457	1.4712	0.0866557
1	A1	41	67.9408	1.46048	0.0863535
1	A1	42	68.136	1.45031	0.0856869
1	A1	43	68.3312	1.43761	0.0850585
1	A1	44	68.5263	1.42861	0.0849681
1	A1	45	68.7215	1.42352	0.0857897
1	A1	46	68.9166	1.41746	0.0875339
1	A1	47	69.1118	1.4019	0.0897816
1	A1	48	69.3069	1.40002	0.0918468
1	A1	49	69.5021	1.3778	0.0931052
1	A1	50	69.6972	1.36543	0.0932831
1	A1	51	69.8924	1.36079	0.0925495
1	A1	52	70.0875	1.34774	0.091385
1	A1	53	70.2827	1.34164	0.0903326
1	A1	54	70.4778	1.32482	0.0897724
1	A1	55	70.673	1.31993	0.0897963
1	A1	56	70.8681	1.31302	0.0902229
1	A1	57	71.0633	1.29827	0.0907236
1	A1	58	71.2584	1.28887	0.0910182
1	A1	59	71.4536	1.2729	0.0910126
1	A1	60	71.6487	1.26312	0.0907714
1	A1	61	71.8439	1.26013	0.0903631
1	A1	62	72.039	1.25095	0.0897042
1	A1	63	72.2342	1.23537	0.0885877
1	A1	64	72.4293	1.22055	0.0869108
1	A1	65	72.6245	1.21458	0.0849329
1	A1	66	72.8196	1.20258	0.0833201
1	A1	67	73.0148	1.19968	0.0828957
1	A1	68	73.2099	1.182	0.0842056
1	A1	69	73.4051	1.19563	0.087182
1	A1	70	73.6002	1.1704	0.0911285
1	A1	71	73.7954	1.15837	0.0950459
1	A1	72	73.9905	1.14067	0.0980939
1	A1	73	74.1857	1.13582	0.0998821
1	A1	74	74.3808	1.12316	0.10046
1	A1	75	74.576	1.11285	0.100094
1	A1	76	74.7711	1.09914	0.0990564
1	A1	77	74.9663	1.09098	0.0975782
1	A1	78	75.1614	1.07694	0.09592
1	A1	79	75.3566	1.05859	0.0944013
1	A1	80	75.5518	1.06425	0.0933122
1	A1	81	75.7469	1.04925	0.0927577
1	A1	82	75.942	1.03501	0.0925918
1	A1	83	76.1372	1.02707	0.0925027
1	A1	84	76.3324	1.00772	0.0921851
1	A1	85	76.5275	1.00865	0.0914564
1	A1	86	76.7227	0.995822	0.0902824
1	A1	87	76.9178	0.982762	0.08876
1	A1	88	77.113	0.971068	0.0871232
1	A1	89	77.3081	0.963663	0.0857353
1	A1	90	77.5033	0.953323	0.0849962
1	A1	91	77.6984	0.946882	0.0851464
1	A1	92	77.8936	0.942652	0.0860873
1	A1	93	78.0887	0.928425	0.0873765
1	A1	94	78.2839	0.912023	0.0884496
1	A1	95	78.479	0.905302	0.0889404
1	A1	96	78.6742	0.895819	0.0888678
1	A1	97	78.8693	0.874203	0.0885451
1	A1	98	79.0645	0.888648	0.0882745
1	A1	99	79.2596	0.864036	0.0880692
1	A1	100	79.4548	0.856195	0.0876396
1	A1	101	79.6499	0.846346	0.086656
1	A1	102	79.8451	0.823721	0.0850816
1	A1	103	80.0402	0.826279	0.0832979
1	A1	104	80.2354	0.8217	0.0819354
1	A1	105	80.4305	0.813608	0.0815702
1	A1	106	80.6257	0.795776	0.082538
1	A1	107	80.8208	0.786467	0.0849952
1	A1	108	81.016	0.789511	0.0891594
1	A1	109	81.2111	0.769751	0.0956056
1	A1	110	81.4063	0.759699	0.105537
1	A1	111	81.6014	0.747177	0.120995
1	A1	112	81.7966	0.743443	0.144945
1	A1	113	81.9917	0.720053	0.181102
1	A1	114	82.1869	0.71544	0.233333
1	A1	115	82.382	0.690954	0.304537
1	A1	116	82.5772	0.660679	0.395066
1	A1	117	82.7723	0.618554	0.50103
1	A1	118	82.9675	0.560056	0.613178
1	A1	119	83.1626	0.463388	0.717201
1	A1	120	83.3578	0.338126	0.796064
1	A1	121	83.5529	0.181813	0.834129
1	A1	122	83.7481	0.0396702	0.821842
1	A1	123	83.9433	-0.0867977	0.759102
1	A1	124	84.1384	-0.16555	0.655741
1	A1	125	84.3336	-0.199505	0.528735
1	A1	126	84.5287	-0.216313	0.397294
1	A1	127	84.7239	-0.223076	0.277842
1	A1	128	84.919	-0.219235	0.180749
1	A1	129	85.1142	-0.224001	0.109596
1	A1	130	85.3093	-0.216828	0.0625431
1	A1	131	85.5045	-0.224935	0.0346555
1	A1	132	85.6996	-0.219426	0.0200954
1	A1	133	85.8948	-0.217536	0.0135875
1	A1	134	86.0899	-0.224778	0.0111183
1	A1	135	86.2851	-0.230897	0.0100973
1	A1	136	86.4802	-0.227944	0.0092017
1	A1	137	86.6754	-0.229587	0.00803641
1	A1	138	86.8705	-0.224985	0.00670833
1	A1	139	87.0657	-0.22942	0.00545499
1	A1	140	87.2608	-0.229308	0.00444939
1	A1	141	87.456	-0.231838	0.00378974
1	A1	142	87.6511	-0.231776	0.00355405
1	A1	143	87.8463	-0.230038	0.00378569
1	A1	144	88.0414	-0.22292	0.00439376
1	A1	145	88.2366	-0.232974	0.00508026
1	A1	146	88.4317	-0.23503	0.0054111
1	A1	147	88.6269	-0.233668	0.00502442
1	A1	148	88.822	-0.234985	0.00384026
1	A1	149	89.0172	-0.235876	0.00212381
1	A1	150	89.2123	-0.2325	0.000362372
1	A1	151	89.4075	-0.23038	-0.000955329
1	A1	152	89.6026	-0.233611	-0.00151934
1	A1	153	89.7978	-0.23342	-0.00125244
1	A1	154	89.9929	-0.228111	-0.000251686
1	A1	155	90.1881	-0.236577	0.00129851
1	A1	156	90.3832	-0.230095	0.00316581
1	A1	157	90.5784	-0.232252	0.00505545
1	A1	158	90.7735	-0.234698	0.00660458
1	A1	159	90.9687	-0.239465	0.00745239
1	A1	160	91.1638	-0.237199	0.00738339
1	A1	161	91.359	-0.241034	0.00645802
1	A1	162	91.5542	-0.239273	0.00502613
1	A1	163	91.7493	-0.235526	0.00359202
1	A1	164	91.9445	-0.238644	0.00260446
1	A1	165	92.1396	-0.238415	0.00229307
1	A1	166	92.3348	-0.238715	0.00262386
1	A1	167	92.5299	-0.23905	0.00335924
1	A1	168	92.7251	-0.239382	0.00416129
1	A1	169	92.9202	-0.237291	0.0046998
1	A1	170	93.1154	-0.248301	0.00475944
1	A1	171	93.3105	-0.240783	0.00432713
1	A1	172	93.5057	-0.243672	0.00360497
1	A1	173	93.7008	-0.23863	0.0029082
1	A1	174	93.896	-0.242015	0.00249031
1	A1	175	94.0911	-0.243193	0.00240875
1	A1	176	94.2863	-0.244095	0.00252151
1	A1	177	94.4814	-0.242814	0.00260256
1	A1	178	94.6766	-0.243315	0.00248156
1	A1	179	94.8717	-0.246499	0.00211843
2	A2	1	60.1348	2.20961	0.0930144
2	A2	2	60.33	2.19691	0.0927321
2	A2	3	60.5251	2.20085	0.0927522
2	A2	4	60.7203	2.17843	0.0932886
2	A2	5	60.9154	2.16861	0.0944425
2	A2	6	61.1106	2.17198	0.0960438
2	A2	7	61.3057	2.15132	0.097608
2	A2	8	61.5009	2.1416	0.0984958
2	A2	9	61.696	2.13352	0.0982657
2	A2	10	61.8912	2.11281	0.0969816
2	A2	11	62.0863	2.09531	0.0952508
2	A2	12	62.2815	2.09843	0.093919
2	A2	13	62.4766	2.09257	0.0936103
2	A2	14	62.6718	2.0755	0.094426
2	A2	15	62.8669	2.06965	0.0959897
2	A2	16	63.0621	2.05073	0.0977561
2	A2	17	63.2572	2.04285	0.0993555
2	A2	18	63.4524	2.03126	0.100746
2	A2	19	63.6475	2.02224	0.102137
2	A2	20	63.8427	2.00729	0.10376
2	A2	21	64.0378	1.99675	0.105644
2	A2	22	64.233	1.98967	0.107492
2	A2	23	64.4281	1.9764	0.108744
2	A2	24	64.6233	1.95774	0.108807
2	A2	25	64.8184	1.94963	0.107386
2	A2	26	65.0136	1.93333	0.104678
2	A2	27	65.2087	1.90997	0.101306
2	A2	28	65.4039	1.91916	0.0980312
2	A2	29	65.599	1.90149	0.0954103
2	A2	30	65.7942	1.90051	0.0936506
2	A2	31	65.9893	1.868	0.0926989
2	A2	32	66.1845	1.87636	0.0924345
2	A2	33	66.3796	1.86088	0.0927774
2	A2	34	66.5748	1.84957	0.0936477
2	A2	35	66.7699	1.84247	0.0948673
2	A2	36	66.9651	1.82712	0.096126
2	A2	37	67.1602	1.8246	0.0970945
2	A2	38	67.3554	1.80123	0.0975956
2	A2	39	67.5505	1.79493	0.0977439
2	A2	40	67.7457	1.78272	0.0979187
2	A2	41	67.9408	1.77304	0.0985752
2	A2	42	68.136	1.7654	0.100008
2	A2	43	68.3312	1.75091	0.102191
2	A2	44	68.5263	1.74766	0.104812
2	A2	45	68.7215	1.72548	0.107436
2	A2	46	68.9166	1.7109	0.109662
2	A2	47	69.1118	1.70586	0.111194
2	A2	48	69.3069	1.69095	0.111799
2	A2	49	69.5021	1.6814	0.111292
2	A2	50	69.6972	1.6583	0.1096
2	A2	51	69.8924	1.64694	0.106868
2	A2	52	70.0875	1.64177	0.10354
2	A2	53	70.2827	1.62713	0.100316
2	A2	54	70.4778	1.61153	0.0980072
2	A2	55	70.673	1.6075	0.0972977
2	A2	56	70.8681	1.59741	0.0984812
2	A2	57	71.0633	1.5866	0.101281
2	A2	58	71.2584	1.58141	0.104866
2	A2	59	71.4536	1.56309	0.108136
2	A2	60	71.6487	1.54438	0.110156
2	A2	61	71.8439	1.53157	0.110521
2	A2	62	72.039	1.51724	0.109433
2	A2	63	72.2342	1.50892	0.107471
2	A2	64	72.4293	1.50166	0.105267
2	A2	65	72.6245	1.48235	0.103279
2	A2	66	72.8196	1.47361	0.101778
2	A2	67	73.0148	1.4628	0.100932
2	A2	68	73.2099	1.44476	0.10086
2	A2	69	73.4051	1.45037	0.101589
2	A2	70	73.6002	1.42935	0.103017
2	A2	71	73.7954	1.41393	0.104934
2	A2	72	73.9905	1.40649	0.107099
2	A2	73	74.1857	1.38689	0.109272
2	A2	74	74.3808	1.38955	0.111169
2	A2	75	74.576	1.36623	0.112446
2	A2	76	74.7711	1.35391	0.112781
2	A2	77	74.9663	1.33713	0.112068
2	A2	78	75.1614	1.32702	0.110546
2	A2	79	75.3566	1.31087	0.108725
2	A2	80	75.5518	1.30699	0.107119
2	A2	81	75.7469	1.29435	0.105987
2	A2	82	75.942	1.28371	0.105239
2	A2	83	76.1372	1.25912	0.10459
2	A2	84	76.3324	1.258	0.103788
2	A2	85	76.5275	1.24134	0.102764
2	A2	86	76.7227	1.23932	0.101638
2	A2	87	76.9178	1.2166	0.100622
2	A2	88	77.113	1.20735	0.0999239
2	A2	89	77.3081	1.19985	0.0996722
2	A2	90	77.5033	1.19685	0.0998887
2	A2	91	77.6984	1.16971	0.1005
2	A2	92	77.8936	1.1645	0.101374
2	A2	93	78.0887	1.1552	0.102347
2	A2	94	78.2839	1.14344	0.103235
2	A2	95	78.479	1.13276	0.103826
2	A2	96	78.6742	1.11397	0.10393
2	A2	97	78.8693	1.1035	0.10345
2	A2	98	79.0645	1.09416	0.102419
2	A2	99	79.2596	1.08274	0.100979
2	A2	100	79.4548	1.07264	0.0993287
2	A2	101	79.6499	1.05957	0.0976964
2	A2	102	79.8451	1.04416	0.0963495
2	A2	103	80.0402	1.03886	0.0955757
2	A2	104	80.2354	1.03483	0.0956213
2	A2	105	80.4305	1.0197	0.0966431
2	A2	106	80.6257	1.0056	0.0987533
2	A2	107	80.8208	0.991145	0.102142
2	A2	108	81.016	0.990625	0.107217
2	A2	109	81.2111	0.974594	0.114728
2	A2	110	81.4063	0.961394	0.125938
2	A2	111	81.6014	0.946673	0.142896
2	A2	112	81.7966	0.93076	0.168721
2	A2	113	81.9917	0.913523	0.207619
2	A2	114	82.1869	0.904408	0.264344
2	A2	115	82.382	0.878719	0.342874
2	A2	116	82.5772	0.846482	0.444423
2	A2	117	82.7723	0.797121	0.565241
2	A2	118	82.9675	0.73929	0.695085
2	A2	119	83.1626	0.631036	0.817417
2	A2	120	83.3578	0.481294	0.912089
2	A2	121	83.5529	0.306186	0.96028
2	A2	122	83.7481	0.134665	0.950166
2	A2	123	83.9433	-0.00729276	0.881049
2	A2	124	84.1384	-0.0999795	0.764015
2	A2	125	84.3336	-0.147418	0.618667
2	A2	126	84.5287	-0.15827	0.46731
2	A2	127	84.7239	-0.168539	0.32903
2	A2	128	84.919	-0.171587	0.215866
2	A2	129	85.1142	-0.174223	0.131989
2	A2	130	85.3093	-0.17051	0.0753407
2	A2	131	85.5045	-0.168532	0.0403798
2	A2	132	85.6996	-0.171625	0.0206517
2	A2	133	85.8948	-0.172085	0.0104953
2	A2	134	86.0899	-0.1745	0.00578807
2	A2	135	86.2851	-0.17223	0.00396411
2	A2	136	86.4802	-0.171163	0.00363109
2	A2	137	86.6754	-0.171111	0.00407837
2	A2	138	86.8705	-0.175289	0.00488819
2	A2	139	87.0657	-0.171599	0.00574097
2	A2	140	87.2608	-0.177777	0.00638492
2	A2	141	87.456	-0.177075	0.00667193
2	A2	142	87.6511	-0.175312	0.006574
2	A2	143	87.8463	-0.177778	0.00615398
2	A2	144	88.0414	-0.180865	0.00551322
2	A2	145	88.2366	-0.177829	0.00474694
2	A2	146	88.4317	-0.178404	0.00392206
2	A2	147	88.6269	-0.181992	0.00307973
2	A2	148	88.822	-0.176647	0.00226128
2	A2	149	89.0172	-0.183275	0.00154622
2	A2	150	89.2123	-0.177427	0.00107154
2	A2	151	89.4075	-0.182771	0.000997923
2	A2	152	89.6026	-0.174646	0.00142069
2	A2	153	89.7978	-0.181568	0.00227575
2	A2	154	89.9929	-0.179413	0.00331553
2	A2	155	90.1881	-0.183659	0.00419366
2	A2	156	90.3832	-0.181509	0.00462232
2	A2	157	90.5784	-0.185174	0.00451245
2	A2	158	90.7735	-0.182638	0.00401485
2	A2	159	90.9687	-0.183493	0.00343845
2	A2	160	91.1638	-0.184134	0.00308826
2	A2	161	91.359	-0.181046	0.00310626
2	A2	162	91.5542	-0.183139	0.00339996
2	A2	163	91.7493	-0.186966	0.00370304
2	A2	164	91.9445	-0.187562	0.00373799
2	A2	165	92.1396	-0.184307	0.00338252
2	A2	166	92.3348	-0.189178	0.00273262
2	A2	167	92.5299	-0.184072	0.00202601
2	A2	168	92.7251	-0.184326	0.00149163
2	A2	169	92.9202	-0.186253	0.00123917
2	A2	170	93.1154	-0.190039	0.00125738
2	A2	171	93.3105	-0.183552	0.00149193
2	A2	172	93.5057	-0.187156	0.00191249
2	A2	173	93.7008	-0.187261	0.00250412
2	A2	174	93.896	-0.186784	0.00320085
2	A2	175	94.0911	-0.18471	0.00383869
2	A2	176	94.2863	-0.192988	0.0041918
2	A2	177	94.4814	-0.18956	0.00408213
2	A2	178	94.6766	-0.190242	0.00348662
2	A2	179	94.8717	-0.190341	0.00256126
3	A3	1	60.1348	2.707	0.111347
3	A3	2	60.33	2.70511	0.113942
3	A3	3	60.5251	2.68537	0.116417
3	A3	4	60.7203	2.66146	0.118281
3	A3	5	60.9154	2.64616	0.119287
3	A3	6	61.1106	2.65482	0.119348
3	A3	7	61.3057	2.63035	0.11836
3	A3	8	61.5009	2.61293	0.116254
3	A3	9	61.696	2.60194	0.113235
3	A3	10	61.8912	2.57794	0.109947
3	A3	11	62.0863	2.57221	0.10733
3	A3	12	62.2815	2.57177	0.106175
3	A3	13	62.4766	2.55882	0.106715
3	A3	14	62.6718	2.54384	0.108589
3	A3	15	62.8669	2.53319	0.111176
3	A3	16	63.0621	2.50972	0.114015
3	A3	17	63.2572	2.503	0.116978
3	A3	18	63.4524	2.49331	0.120084
3	A3	19	63.6475	2.47898	0.123179
3	A3	20	63.8427	2.47079	0.125766
3	A3	21	64.0378	2.4446	0.127135
3	A3	22	64.233	2.43341	0.126721
3	A3	23	64.4281	2.41404	0.124422
3	A3	24	64.6233	2.40334	0.120727
3	A3	25	64.8184	2.38536	0.116566
3	A3	26	65.0136	2.38175	0.112975
3	A3	27	65.2087	2.3541	0.110686
3	A3	28	65.4039	2.36091	0.109867
3	A3	29	65.599	2.35311	0.110155
3	A3	30	65.7942	2.33232	0.110995
3	A3	31	65.9893	2.30109	0.112017
3	A3	32	66.1845	2.30312	0.113185
3	A3	33	66.3796	2.2944	0.114588
3	A3	34	66.5748	2.29188	0.116125
3	A3	35	66.7699	2.25916	0.117425
3	A3	36	66.9651	2.24806	0.118075
3	A3	37	67.1602	2.24169	0.117946
3	A3	38	67.3554	2.21294	0.117303
3	A3	39	67.5505	2.21573	0.116619
3	A3	40	67.7457	2.19795	0.116261
3	A3	41	67.9408	2.18702	0.116305
3	A3	42	68.136	2.17453	0.116599
3	A3	43	68.3312	2.15276	0.116976
3	A3	44	68.5263	2.14363	0.117415
3	A3	45	68.7215	2.13458	0.118026
3	A3	46	68.9166	2.11771	0.118899
3	A3	47	69.1118	2.10887	0.119941
3	A3	48	69.3069	2.08554	0.120825
3	A3	49	69.5021	2.08585	0.121093
3	A3	50	69.6972	2.06167	0.120366
3	A3	51	69.8924	2.04322	0.118562
3	A3	52	70.0875	2.03626	0.116022
3	A3	53	70.2827	2.01978	0.113422
3	A3	54	70.4778	2.00527	0.111526
3	A3	55	70.673	2.00349	0.110852
3	A3	56	70.8681	1.98548	0.111482
3	A3	57	71.0633	1.97884	0.113099
3	A3	58	71.2584	1.95793	0.115233
3	A3	59	71.4536	1.94426	0.1175
3	A3	60	71.6487	1.93046	0.119694
3	A3	61	71.8439	1.92293	0.121653
3	A3	62	72.039	1.90502	0.123088
3	A3	63	72.2342	1.89617	0.123569
3	A3	64	72.4293	1.87046	0.122746
3	A3	65	72.6245	1.85848	0.120687
3	A3	66	72.8196	1.84328	0.118045
3	A3	67	73.0148	1.83269	0.115879
3	A3	68	73.2099	1.81421	0.115177
3	A3	69	73.4051	1.82704	0.116352
3	A3	70	73.6002	1.79842	0.119056
3	A3	71	73.7954	1.78249	0.122417
3	A3	72	73.9905	1.76215	0.125519
3	A3	73	74.1857	1.75384	0.12778
3	A3	74	74.3808	1.73895	0.129026
3	A3	75	74.576	1.72462	0.129315
3	A3	76	74.7711	1.7085	0.12875
3	A3	77	74.9663	1.69369	0.127444
3	A3	78	75.1614	1.67659	0.12562
3	A3	79	75.3566	1.66057	0.123657
3	A3	80	75.5518	1.65635	0.121999
3	A3	81	75.7469	1.6339	0.120952
3	A3	82	75.942	1.628	0.120499
3	A3	83	76.1372	1.61161	0.120305
3	A3	84	76.3324	1.59816	0.11991
3	A3	85	76.5275	1.57708	0.119008
3	A3	86	76.7227	1.56676	0.117636
3	A3	87	76.9178	1.55896	0.116164
3	A3	88	77.113	1.54135	0.115088
3	A3	89	77.3081	1.52925	0.114756
3	A3	90	77.5033	1.52309	0.115171
3	A3	91	77.6984	1.50545	0.115984
3	A3	92	77.8936	1.48992	0.116661
3	A3	93	78.0887	1.47671	0.116732
3	A3	94	78.2839	1.46213	0.116018
3	A3	95	78.479	1.44924	0.114711
3	A3	96	78.6742	1.43983	0.113295
3	A3	97	78.8693	1.41595	0.112318
3	A3	98	79.0645	1.42029	0.112139
3	A3	99	79.2596	1.40561	0.112749
3	A3	100	79.4548	1.3837	0.113785
3	A3	101	79.6499	1.37704	0.114738
3	A3	102	79.8451	1.35523	0.115216
3	A3	103	80.0402	1.34802	0.115132
3	A3	104	80.2354	1.3367	0.114705
3	A3	105	80.4305	1.3214	0.114365
3	A3	106	80.6257	1.30803	0.114632
3	A3	107	80.8208	1.2922	0.116071
3	A3	108	81.016	1.29171	0.11933
3	A3	109	81.2111	1.26911	0.125295
3	A3	110	81.4063	1.25877	0.135379
3	A3	111	81.6014	1.23936	0.151882
3	A3	112	81.7966	1.22794	0.178294
3	A3	113	81.9917	1.21187	0.219289
3	A3	114	82.1869	1.19805	0.280204
3	A3	115	82.382	1.17225	0.365818
3	A3	116	82.5772	1.13124	0.478389
3	A3	117	82.7723	1.0879	0.61522
3	A3	118	82.9675	1.02742	0.766557
3	A3	119	83.1626	0.909736	0.915076
3	A3	120	83.3578	0.751665	1.0381
3	A3	121	83.5529	0.549701	1.1127
3	A3	122	83.7481	0.346508	1.12226
3	A3	123	83.9433	0.166506	1.06202
3	A3	124	84.1384	0.0430669	0.941077
3	A3	125	84.3336	-0.0291225	0.779824
3	A3	126	84.5287	-0.0585229	0.603848
3	A3	127	84.7239	-0.064494	0.436894
3	A3	128	84.919	-0.0750579	0.295582
3	A3	129	85.1142	-0.0774918	0.187417
3	A3	130	85.3093	-0.0746208	0.111925
3	A3	131	85.5045	-0.0745768	0.0636061
3	A3	132	85.6996	-0.0779087	0.0351095
3	A3	133	85.8948	-0.0783046	0.0195907
3	A3	134	86.0899	-0.082446	0.0118702
3	A3	135	86.2851	-0.0794049	0.00857396
3	A3	136	86.4802	-0.0749934	0.00767563
3	A3	137	86.6754	-0.0791612	0.00790077
3	A3	138	86.8705	-0.0816195	0.00833234
3	A3	139	87.0657	-0.0846818	0.00832204
3	A3	140	87.2608	-0.0894103	0.00757983
3	A3	141	87.456	-0.08744	0.00621947
3	A3	142	87.6511	-0.0802007	0.00463346
3	A3	143	87.8463	-0.0868886	0.00325267
3	A3	144	88.0414	-0.0841389	0.00234909
3	A3	145	88.2366	-0.0889676	0.00198775
3	A3	146	88.4317	-0.0835589	0.00210406
3	A3	147	88.6269	-0.0846793	0.00260363
3	A3	148	88.822	-0.0877337	0.00340382
3	A3	149	89.0172	-0.0868141	0.0044103
3	A3	150	89.2123	-0.085186	0.00547291
3	A3	151	89.4075	-0.0911125	0.00637158
3	A3	152	89.6026	-0.0887839	0.00685997
3	A3	153	89.7978	-0.0932318	0.00675962
3	A3	154	89.9929	-0.0922177	0.00606198
3	A3	155	90.1881	-0.0917081	0.00497561
3	A3	156	90.3832	-0.0952597	0.00387051
3	A3	157	90.5784	-0.0892383	0.00312357
3	A3	158	90.7735	-0.0897629	0.00293738
3	A3	159	90.9687	-0.0918787	0.00324013
3	A3	160	91.1638	-0.0964774	0.00373777
3	A3	161	91.359	-0.093744	0.00408779
3	A3	162	91.5542	-0.0958279	0.0040774
3	A3	163	91.7493	-0.0942005	0.00369617
3	A3	164	91.9445	-0.0932647	0.00308898
3	A3	165	92.1396	-0.0978359	0.00246196
3	A3	166	92.3348	-0.0979052	0.00201174
3	A3	167	92.5299	-0.0919096	0.00188642
3	A3	168	92.7251	-0.0940446	0.00215387
3	A3	169	92.9202	-0.0962623	0.00277906
3	A3	170	93.1154	-0.0998798	0.0036374
3	A3	171	93.3105	-0.0945281	0.00456488
3	A3	172	93.5057	-0.0983438	0.0054052
3	A3	173	93.7008	-0.0969897	0.00602372
3	A3	174	93.896	-0.101682	0.00630714
3	A3	175	94.0911	-0.101258	0.00618505
3	A3	176	94.2863	-0.103664	0.00566791
3	A3	177	94.4814	-0.0977378	0.00485698
3	A3	178	94.6766	-0.103086	0.00390236
3	A3	179	94.8717	-0.104783	0.00294061
4	A4	1	60.1348	2.944	0.122544
4	A4	2	60.33	2.92303	0.123314
4	A4	3	60.5251	2.92446	0.123542
4	A4	4	60.7203	2.90247	0.123263
4	A4	5	60.9154	2.86109	0.122902
4	A4	6	61.1106	2.88091	0.122918
4	A4	7	61.3057	2.87369	0.123347
4	A4	8	61.5009	2.84967	0.123686
4	A4	9	61.696	2.8274	0.123296
4	A4	10	61.8912	2.81745	0.121998
4	A4	11	62.0863	2.78266	0.12036
4	A4	12	62.2815	2.79404	0.119367
4	A4	13	62.4766	2.7878	0.119758
4	A4	14	62.6718	2.76614	0.121542
4	A4	15	62.8669	2.74308	0.124055
4	A4	16	63.0621	2.74475	0.126423
4	A4	17	63.2572	2.71208	0.12807
4	A4	18	63.4524	2.70612	0.128938
4	A4	19	63.6475	2.68811	0.129369
4	A4	20	63.8427	2.67616	0.1298
4	A4	21	64.0378	2.66334	0.130494
4	A4	22	64.233	2.64951	0.131439
4	A4	23	64.4281	2.62875	0.132376
4	A4	24	64.6233	2.61424	0.132929
4	A4	25	64.8184	2.60371	0.13272
4	A4	26	65.0136	2.59325	0.131485
4	A4	27	65.2087	2.55624	0.129189
4	A4	28	65.4039	2.55761	0.126093
4	A4	29	65.599	2.54343	0.122774
4	A4	30	65.7942	2.52618	0.120017
4	A4	31	65.9893	2.50404	0.118577
4	A4	32	66.1845	2.50803	0.118886
4	A4	33	66.3796	2.49126	0.120803
4	A4	34	66.5748	2.48165	0.123601
4	A4	35	66.7699	2.46055	0.126245
4	A4	36	66.9651	2.44494	0.127874
4	A4	37	67.1602	2.4301	0.12819
4	A4	38	67.3554	2.40423	0.127564
4	A4	39	67.5505	2.40484	0.1268
4	A4	40	67.7457	2.38775	0.12672
4	A4	41	67.9408	2.37512	0.127823
4	A4	42	68.136	2.35423	0.130136
4	A4	43	68.3312	2.34761	0.133246
4	A4	44	68.5263	2.33163	0.136462
4	A4	45	68.7215	2.31392	0.139023
4	A4	46	68.9166	2.29511	0.14032
4	A4	47	69.1118	2.2738	0.140051
4	A4	48	69.3069	2.26087	0.138253
4	A4	49	69.5021	2.25216	0.135256
4	A4	50	69.6972	2.2284	0.13158
4	A4	51	69.8924	2.20408	0.12783
4	A4	52	70.0875	2.20789	0.124594
4	A4	53	70.2827	2.19612	0.122335
4	A4	54	70.4778	2.16084	0.121316
4	A4	55	70.673	2.17164	0.121559
4	A4	56	70.8681	2.14258	0.122858
4	A4	57	71.0633	2.13878	0.124829
4	A4	58	71.2584	2.12131	0.127027
4	A4	59	71.4536	2.09868	0.12906
4	A4	60	71.6487	2.09156	0.130665
4	A4	61	71.8439	2.06865	0.131687
4	A4	62	72.039	2.06156	0.131996
4	A4	63	72.2342	2.04465	0.131472
4	A4	64	72.4293	2.02444	0.130123
4	A4	65	72.6245	2.00879	0.128276
4	A4	66	72.8196	1.99257	0.126658
4	A4	67	73.0148	1.98287	0.126193
4	A4	68	73.2099	1.96568	0.127572
4	A4	69	73.4051	1.97186	0.130856
4	A4	70	73.6002	1.94251	0.13539
4	A4	71	73.7954	1.91964	0.140099
4	A4	72	73.9905	1.90661	0.143941
4	A4	73	74.1857	1.88818	0.146236
4	A4	74	74.3808	1.8727	0.146707
4	A4	75	74.576	1.85552	0.145375
4	A4	76	74.7711	1.84016	0.142495
4	A4	77	74.9663	1.81683	0.138615
4	A4	78	75.1614	1.80029	0.134592
4	A4	79	75.3566	1.78816	0.131398
4	A4	80	75.5518	1.78427	0.129725
4	A4	81	75.7469	1.77191	0.129626
4	A4	82	75.942	1.74525	0.130489
4	A4	83	76.1372	1.7328	0.131361
4	A4	84	76.3324	1.71431	0.131435
4	A4	85	76.5275	1.70241	0.130373
4	A4	86	76.7227	1.68543	0.128362
4	A4	87	76.9178	1.67239	0.125954
4	A4	88	77.113	1.66098	0.123837
4	A4	89	77.3081	1.6336	0.122614
4	A4	90	77.5033	1.64374	0.122633
4	A4	91	77.6984	1.62078	0.123869
4	A4	92	77.8936	1.59664	0.125922
4	A4	93	78.0887	1.59435	0.128157
4	A4	94	78.2839	1.57541	0.129942
4	A4	95	78.479	1.55757	0.130899
4	A4	96	78.6742	1.5402	0.131042
4	A4	97	78.8693	1.5159	0.130689
4	A4	98	79.0645	1.52346	0.130186
4	A4	99	79.2596	1.5023	0.129612
4	A4	100	79.4548	1.48414	0.128717
4	A4	101	79.6499	1.4622	0.127157
4	A4	102	79.8451	1.44731	0.124871
4	A4	103	80.0402	1.4396	0.122274
4	A4	104	80.2354	1.4282	0.12015
4	A4	105	80.4305	1.41961	0.119341
4	A4	106	80.6257	1.39439	0.120484
4	A4	107	80.8208	1.38608	0.123923
4	A4	108	81.016	1.38355	0.129842
4	A4	109	81.2111	1.3608	0.138562
4	A4	110	81.4063	1.33994	0.151007
4	A4	111	81.6014	1.32269	0.169224
4	A4	112	81.7966	1.30892	0.196775
4	A4	113	81.9917	1.28787	0.238747
4	A4	114	82.1869	1.27766	0.301164
4	A4	115	82.382	1.24297	0.38972
4	A4	116	82.5772	1.20878	0.507762
4	A4	117	82.7723	1.15343	0.653714
4	A4	118	82.9675	1.08843	0.818641
4	A4	119	83.1626	0.981643	0.985173
4	A4	120	83.3578	0.809609	1.12918
4	A4	121	83.5529	0.589126	1.22471
4	A4	122	83.7481	0.361325	1.25119
4	A4	123	83.9433	0.151852	1.20004
4	A4	124	84.1384	-0.000612355	1.07803
4	A4	125	84.3336	-0.0939635	0.905532
4	A4	126	84.5287	-0.134234	0.710456
4	A4	127	84.7239	-0.146875	0.520334
4	A4	128	84.919	-0.152118	0.355804
4	A4	129	85.1142	-0.156943	0.227485
4	A4	130	85.3093	-0.155014	0.136535
4	A4	131	85.5045	-0.154113	0.0776359
4	A4	132	85.6996	-0.157335	0.0426258
4	A4	133	85.8948	-0.160635	0.0234095
4	A4	134	86.0899	-0.156564	0.0135734
4	A4	135	86.2851	-0.160226	0.00882258
4	A4	136	86.4802	-0.160875	0.00667323
4	A4	137	86.6754	-0.161512	0.00584978
4	A4	138	86.8705	-0.158183	0.00570498
4	A4	139	87.0657	-0.158702	0.00583552
4	A4	140	87.2608	-0.165296	0.00593779
4	A4	141	87.456	-0.164862	0.00583637
4	A4	142	87.6511	-0.165023	0.00554541
4	A4	143	87.8463	-0.164815	0.00523686
4	A4	144	88.0414	-0.162913	0.00509422
4	A4	145	88.2366	-0.163	0.00514926
4	A4	146	88.4317	-0.166122	0.00523179
4	A4	147	88.6269	-0.16908	0.0050801
4	A4	148	88.822	-0.168522	0.00453457
4	A4	149	89.0172	-0.169057	0.00367589
4	A4	150	89.2123	-0.167595	0.00281522
4	A4	151	89.4075	-0.166342	0.00234536
4	A4	152	89.6026	-0.169389	0.00254041
4	A4	153	89.7978	-0.16756	0.00340692
4	A4	154	89.9929	-0.163405	0.0046595
4	A4	155	90.1881	-0.172727	0.00584056
4	A4	156	90.3832	-0.177751	0.00653223
4	A4	157	90.5784	-0.169993	0.00654241
4	A4	158	90.7735	-0.172516	0.00594835
4	A4	159	90.9687	-0.172755	0.00498021
4	A4	160	91.1638	-0.172726	0.00385416
4	A4	161	91.359	-0.177701	0.00269496
4	A4	162	91.5542	-0.172309	0.00158629
4	A4	163	91.7493	-0.175527	0.000659418
4	A4	164	91.9445	-0.173137	0.000104085
4	A4	165	92.1396	-0.169748	7.31784e-05
4	A4	166	92.3348	-0.174976	0.000560122
4	A4	167	92.5299	-0.173059	0.00135654
4	A4	168	92.7251	-0.172251	0.00213806
4	A4	169	92.9202	-0.178579	0.00263388
4	A4	170	93.1154	-0.176052	0.00277454
4	A4	171	93.3105	-0.175418	0.00271967
4	A4	172	93.5057	-0.17175	0.00273896
4	A4	173	93.7008	-0.178604	0.00301811
4	A4	174	93.896	-0.173691	0.00351873
4	A4	175	94.0911	-0.175124	0.00399029
4	A4	176	94.2863	-0.183159	0.00412767
4	A4	177	94.4814	-0.176911	0.00376457
4	A4	178	94.6766	-0.180929	0.00297123
4	A4	179	94.8717	-0.174983	0.00199911
5	A5	1	60.1348	3.23734	0.135641
5	A5	2	60.33	3.21259	0.137424
5	A5	3	60.5251	3.20633	0.138008
5	A5	4	60.7203	3.1855	0.137041
5	A5	5	60.9154	3.14401	0.134829
5	A5	6	61.1106	3.15953	0.132102
5	A5	7	61.3057	3.14762	0.129583
5	A5	8	61.5009	3.12612	0.127719
5	A5	9	61.696	3.10683	0.126748
5	A5	10	61.8912	3.09732	0.126897
5	A5	11	62.0863	3.06393	0.128378
5	A5	12	62.2815	3.08186	0.131115
5	A5	13	62.4766	3.07491	0.134509
5	A5	14	62.6718	3.02246	0.137561
5	A5	15	62.8669	3.02392	0.139363
5	A5	16	63.0621	3.00065	0.139586
5	A5	17	63.2572	2.98549	0.138638
5	A5	18	63.4524	2.9774	0.137402
5	A5	19	63.6475	2.94842	0.136763
5	A5	20	63.8427	2.94687	0.137193
5	A5	21	64.0378	2.93446	0.13856
5	A5	22	64.233	2.91023	0.140232
5	A5	23	64.4281	2.89834	0.14142
5	A5	24	64.6233	2.87968	0.141633
5	A5	25	64.8184	2.85828	0.140966
5	A5	26	65.0136	2.84677	0.140059
5	A5	27	65.2087	2.81759	0.139653
5	A5	28	65.4039	2.82614	0.140046
5	A5	29	65.599	2.81287	0.140845
5	A5	30	65.7942	2.79151	0.141208
5	A5	31	65.9893	2.74393	0.140421
5	A5	32	66.1845	2.75441	0.13838
5	A5	33	66.3796	2.73698	0.135638
5	A5	34	66.5748	2.72303	0.133092
5	A5	35	66.7699	2.69795	0.131542
5	A5	36	66.9651	2.69044	0.131393
5	A5	37	67.1602	2.68164	0.132584
5	A5	38	67.3554	2.66921	0.134707
5	A5	39	67.5505	2.6432	0.137241
5	A5	40	67.7457	2.62318	0.139764
5	A5	41	67.9408	2.615	0.142045
5	A5	42	68.136	2.60875	0.14398
5	A5	43	68.3312	2.57493	0.145522
5	A5	44	68.5263	2.56322	0.146651
5	A5	45	68.7215	2.55062	0.147419
5	A5	46	68.9166	2.5276	0.147943
5	A5	47	69.1118	2.51355	0.148309
5	A5	48	69.3069	2.50066	0.148436
5	A5	49	69.5021	2.4752	0.148018
5	A5	50	69.6972	2.47177	0.146628
5	A5	51	69.8924	2.44155	0.144001
5	A5	52	70.0875	2.42329	0.140326
5	A5	53	70.2827	2.4121	0.136376
5	A5	54	70.4778	2.39051	0.133314
5	A5	55	70.673	2.38995	0.13226
5	A5	56	70.8681	2.36695	0.133786
5	A5	57	71.0633	2.36281	0.137635
5	A5	58	71.2584	2.3444	0.1428
5	A5	59	71.4536	2.32403	0.147887
5	A5	60	71.6487	2.29564	0.151609
5	A5	61	71.8439	2.29064	0.153137
5	A5	62	72.039	2.26802	0.152255
5	A5	63	72.2342	2.23843	0.149329
5	A5	64	72.4293	2.23434	0.145189
5	A5	65	72.6245	2.21223	0.140974
5	A5	66	72.8196	2.19939	0.137927
5	A5	67	73.0148	2.18714	0.137065
5	A5	68	73.2099	2.15654	0.138806
5	A5	69	73.4051	2.18493	0.142683
5	A5	70	73.6002	2.13792	0.147429
5	A5	71	73.7954	2.11777	0.151477
5	A5	72	73.9905	2.10153	0.153678
5	A5	73	74.1857	2.07269	0.153797
5	A5	74	74.3808	2.06591	0.152495
5	A5	75	74.576	2.05398	0.150826
5	A5	76	74.7711	2.03096	0.149653
5	A5	77	74.9663	2.02259	0.149329
5	A5	78	75.1614	1.99556	0.149734
5	A5	79	75.3566	1.97892	0.150527
5	A5	80	75.5518	1.97015	0.151351
5	A5	81	75.7469	1.9472	0.151929
5	A5	82	75.942	1.92737	0.152059
5	A5	83	76.1372	1.90812	0.151589
5	A5	84	76.3324	1.89485	0.150405
5	A5	85	76.5275	1.87988	0.148452
5	A5	86	76.7227	1.86035	0.14582
5	A5	87	76.9178	1.83868	0.142854
5	A5	88	77.113	1.82413	0.140179
5	A5	89	77.3081	1.80878	0.138538
5	A5	90	77.5033	1.80629	0.13845
5	A5	91	77.6984	1.78802	0.139922
5	A5	92	77.8936	1.76259	0.142388
5	A5	93	78.0887	1.74873	0.144953
5	A5	94	78.2839	1.73643	0.146771
5	A5	95	78.479	1.7083	0.147351
5	A5	96	78.6742	1.70456	0.146656
5	A5	97	78.8693	1.66786	0.144996
5	A5	98	79.0645	1.66468	0.142806
5	A5	99	79.2596	1.65529	0.14042
5	A5	100	79.4548	1.63526	0.137996
5	A5	101	79.6499	1.61271	0.135614
5	A5	102	79.8451	1.58722	0.133434
5	A5	103	80.0402	1.59934	0.13176
5	A5	104	80.2354	1.57815	0.130969
5	A5	105	80.4305	1.55705	0.131435
5	A5	106	80.6257	1.54002	0.133517
5	A5	107	80.8208	1.52038	0.137606
5	A5	108	81.016	1.52827	0.144119
5	A5	109	81.2111	1.50334	0.153545
5	A5	110	81.4063	1.47875	0.166759
5	A5	111	81.6014	1.46127	0.185647
5	A5	112	81.7966	1.42949	0.213788
5	A5	113	81.9917	1.41696	0.256662
5	A5	114	82.1869	1.41843	0.321036
5	A5	115	82.382	1.37131	0.41347
5	A5	116	82.5772	1.33199	0.538069
5	A5	117	82.7723	1.27774	0.693786
5	A5	118	82.9675	1.21587	0.871847
5	A5	119	83.1626	1.08896	1.05445
5	A5	120	83.3578	0.925169	1.21614
5	A5	121	83.5529	0.689059	1.3286
5	A5	122	83.7481	0.443699	1.36809
5	A5	123	83.9433	0.205361	1.32303
5	A5	124	84.1384	0.0275888	1.19831
5	A5	125	84.3336	-0.079524	1.01443
5	A5	126	84.5287	-0.130734	0.801429
5	A5	127	84.7239	-0.142195	0.590281
5	A5	128	84.919	-0.147427	0.405193
5	A5	129	85.1142	-0.155089	0.259472
5	A5	130	85.3093	-0.150399	0.155586
5	A5	131	85.5045	-0.147571	0.0882246
5	A5	132	85.6996	-0.155427	0.0483814
5	A5	133	85.8948	-0.150209	0.0268026
5	A5	134	86.0899	-0.1584	0.0160286
5	A5	135	86.2851	-0.159008	0.0110362
5	A5	136	86.4802	-0.154557	0.0089215
5	A5	137	86.6754	-0.154872	0.00817179
5	A5	138	86.8705	-0.157437	0.00797805
5	A5	139	87.0657	-0.158482	0.00784257
5	A5	140	87.2608	-0.164325	0.00748572
5	A5	141	87.456	-0.165559	0.00687681
5	A5	142	87.6511	-0.157135	0.00619936
5	A5	143	87.8463	-0.161888	0.00569788
5	A5	144	88.0414	-0.15995	0.00550427
5	A5	145	88.2366	-0.166657	0.00557054
5	A5	146	88.4317	-0.166445	0.0057389
5	A5	147	88.6269	-0.157698	0.00587152
5	A5	148	88.822	-0.170106	0.00593578
5	A5	149	89.0172	-0.168161	0.00599318
5	A5	150	89.2123	-0.161865	0.00610969
5	A5	151	89.4075	-0.169336	0.00625698
5	A5	152	89.6026	-0.166846	0.0062877
5	A5	153	89.7978	-0.17324	0.00602466
5	A5	154	89.9929	-0.172458	0.0054091
5	A5	155	90.1881	-0.17006	0.00458293
5	A5	156	90.3832	-0.169023	0.00381873
5	A5	157	90.5784	-0.166341	0.00334538
5	A5	158	90.7735	-0.17662	0.00321243
5	A5	159	90.9687	-0.171466	0.00329465
5	A5	160	91.1638	-0.171887	0.00340604
5	A5	161	91.359	-0.169808	0.00341635
5	A5	162	91.5542	-0.174365	0.00330448
5	A5	163	91.7493	-0.176171	0.00315944
5	A5	164	91.9445	-0.171629	0.00315333
5	A5	165	92.1396	-0.17408	0.00347341
5	A5	166	92.3348	-0.170898	0.00420297
5	A5	167	92.5299	-0.173722	0.00520614
5	A5	168	92.7251	-0.177297	0.00611924
5	A5	169	92.9202	-0.177479	0.00650316
5	A5	170	93.1154	-0.179616	0.00609075
5	A5	171	93.3105	-0.181612	0.00497473
5	A5	172	93.5057	-0.178175	0.00360254
5	A5	173	93.7008	-0.172773	0.00256088
5	A5	174	93.896	-0.181261	0.00226599
5	A5	175	94.0911	-0.1746	0.00273789
5	A5	176	94.2863	-0.177686	0.00359199
5	A5	177	94.4814	-0.182793	0.00425453
5	A5	178	94.6766	-0.185678	0.00427503
5	A5	179	94.8717	-0.181874	0.00355041
6	A6	1	60.1348	3.4693	0.140449
6	A6	2	60.33	3.46062	0.14163
6	A6	3	60.5251	3.44545	0.142703
6	A6	4	60.7203	3.42317	0.143575
6	A6	5	60.9154	3.39747	0.144323
6	A6	6	61.1106	3.39576	0.144966
6	A6	7	61.3057	3.39672	0.145242
6	A6	8	61.5009	3.34941	0.144699
6	A6	9	61.696	3.34857	0.143093
6	A6	10	61.8912	3.31586	0.140745
6	A6	11	62.0863	3.29865	0.138511
6	A6	12	62.2815	3.30026	0.137322
6	A6	13	62.4766	3.30146	0.137679
6	A6	14	62.6718	3.25567	0.139459
6	A6	15	62.8669	3.2359	0.142083
6	A6	16	63.0621	3.24864	0.144805
6	A6	17	63.2572	3.21526	0.14695
6	A6	18	63.4524	3.20007	0.148066
6	A6	19	63.6475	3.17872	0.148084
6	A6	20	63.8427	3.16188	0.147382
6	A6	21	64.0378	3.13803	0.14667
6	A6	22	64.233	3.14083	0.146617
6	A6	23	64.4281	3.10958	0.147473
6	A6	24	64.6233	3.10919	0.148933
6	A6	25	64.8184	3.08305	0.150339
6	A6	26	65.0136	3.06134	0.151066
6	A6	27	65.2087	3.03617	0.150767
6	A6	28	65.4039	3.02962	0.149386
6	A6	29	65.599	3.01922	0.147063
6	A6	30	65.7942	3.00597	0.144138
6	A6	31	65.9893	2.95193	0.141229
6	A6	32	66.1845	2.96003	0.13919
6	A6	33	66.3796	2.95574	0.138777
6	A6	34	66.5748	2.94167	0.140214
6	A6	35	66.7699	2.91364	0.143002
6	A6	36	66.9651	2.89773	0.14616
6	A6	37	67.1602	2.89514	0.148771
6	A6	38	67.3554	2.85424	0.150461
6	A6	39	67.5505	2.84615	0.151529
6	A6	40	67.7457	2.82548	0.152625
6	A6	41	67.9408	2.81246	0.154213
6	A6	42	68.136	2.80968	0.15619
6	A6	43	68.3312	2.77975	0.157931
6	A6	44	68.5263	2.75557	0.158734
6	A6	45	68.7215	2.72861	0.158271
6	A6	46	68.9166	2.72162	0.156736
6	A6	47	69.1118	2.70892	0.154629
6	A6	48	69.3069	2.69002	0.152442
6	A6	49	69.5021	2.6639	0.150506
6	A6	50	69.6972	2.64566	0.148994
6	A6	51	69.8924	2.64024	0.147985
6	A6	52	70.0875	2.619	0.147487
6	A6	53	70.2827	2.6081	0.147464
6	A6	54	70.4778	2.57752	0.14791
6	A6	55	70.673	2.56284	0.148906
6	A6	56	70.8681	2.56096	0.15058
6	A6	57	71.0633	2.53051	0.152949
6	A6	58	71.2584	2.51524	0.155754
6	A6	59	71.4536	2.49994	0.158397
6	A6	60	71.6487	2.4814	0.160059
6	A6	61	71.8439	2.46081	0.159987
6	A6	62	72.039	2.43554	0.157852
6	A6	63	72.2342	2.41512	0.154006
6	A6	64	72.4293	2.40268	0.149492
6	A6	65	72.6245	2.37833	0.145737
6	A6	66	72.8196	2.38189	0.144055
6	A6	67	73.0148	2.35887	0.145163
6	A6	68	73.2099	2.32906	0.148916
6	A6	69	73.4051	2.34917	0.154346
6	A6	70	73.6002	2.29448	0.159993
6	A6	71	73.7954	2.28954	0.164391
6	A6	72	73.9905	2.26174	0.166566
6	A6	73	74.1857	2.23805	0.166311
6	A6	74	74.3808	2.2276	0.164178
6	A6	75	74.576	2.19867	0.161192
6	A6	76	74.7711	2.19409	0.15846
6	A6	77	74.9663	2.17033	0.156828
6	A6	78	75.1614	2.15626	0.15668
6	A6	79	75.3566	2.1348	0.157896
6	A6	80	75.5518	2.12525	0.159943
6	A6	81	75.7469	2.10107	0.162088
6	A6	82	75.942	2.0787	0.163649
6	A6	83	76.1372	2.05266	0.164182
6	A6	84	76.3324	2.04135	0.163503
6	A6	85	76.5275	2.03	0.161616
6	A6	86	76.7227	2.00359	0.158668
6	A6	87	76.9178	1.98333	0.155027
6	A6	88	77.113	1.95732	0.151326
6	A6	89	77.3081	1.9456	0.148325
6	A6	90	77.5033	1.9559	0.14656
6	A6	91	77.6984	1.92172	0.146084
6	A6	92	77.8936	1.89748	0.146515
6	A6	93	78.0887	1.87815	0.147384
6	A6	94	78.2839	1.86862	0.148429
6	A6	95	78.479	1.86253	0.14962
6	A6	96	78.6742	1.8336	0.150949
6	A6	97	78.8693	1.80986	0.152228
6	A6	98	79.0645	1.80339	0.15305
6	A6	99	79.2596	1.78076	0.152896
6	A6	100	79.4548	1.761	0.151301
6	A6	101	79.6499	1.75241	0.148075
6	A6	102	79.8451	1.71654	0.143544
6	A6	103	80.0402	1.70677	0.13869
6	A6	104	80.2354	1.69823	0.13502
6	A6	105	80.4305	1.68625	0.134104
6	A6	106	80.6257	1.67795	0.136979
6	A6	107	80.8208	1.65222	0.14376
6	A6	108	81.016	1.65846	0.153735
6	A6	109	81.2111	1.61437	0.166019
6	A6	110	81.4063	1.59879	0.180547
6	A6	111	81.6014	1.57035	0.199027
6	A6	112	81.7966	1.56263	0.22548
6	A6	113	81.9917	1.52656	0.26615
6	A6	114	82.1869	1.51953	0.328694
6	A6	115	82.382	1.48933	0.42067
6	A6	116	82.5772	1.45182	0.547328
6	A6	117	82.7723	1.39634	0.708835
6	A6	118	82.9675	1.31726	0.897458
6	A6	119	83.1626	1.20882	1.09582
6	A6	120	83.3578	1.03231	1.27773
6	A6	121	83.5529	0.80313	1.41264
6	A6	122	83.7481	0.524715	1.47325
6	A6	123	83.9433	0.26112	1.44388
6	A6	124	84.1384	0.0525588	1.32617
6	A6	125	84.3336	-0.0758931	1.13923
6	A6	126	84.5287	-0.132511	0.914
6	A6	127	84.7239	-0.163244	0.684236
6	A6	128	84.919	-0.176546	0.477795
6	A6	129	85.1142	-0.17453	0.311438
6	A6	130	85.3093	-0.171482	0.190093
6	A6	131	85.5045	-0.174258	0.109592
6	A6	132	85.6996	-0.172677	0.0608664
6	A6	133	85.8948	-0.179731	0.0338124
6	A6	134	86.0899	-0.178707	0.0198151
6	A6	135	86.2851	-0.183497	0.0127729
6	A6	136	86.4802	-0.177787	0.00900303
6	A6	137	86.6754	-0.179039	0.00660648
6	A6	138	86.8705	-0.183303	0.00478268
6	A6	139	87.0657	-0.188521	0.0033357
6	A6	140	87.2608	-0.178017	0.00237
6	A6	141	87.456	-0.180694	0.00207624
6	A6	142	87.6511	-0.181238	0.00255882
6	A6	143	87.8463	-0.179633	0.00373789
6	A6	144	88.0414	-0.184023	0.00535981
6	A6	145	88.2366	-0.186513	0.00708595
6	A6	146	88.4317	-0.180122	0.00859077
6	A6	147	88.6269	-0.185491	0.0096327
6	A6	148	88.822	-0.190983	0.010105
6	A6	149	89.0172	-0.191275	0.010065
6	A6	150	89.2123	-0.190291	0.00970036
6	A6	151	89.4075	-0.190421	0.0092111
6	A6	152	89.6026	-0.186585	0.00866761
6	A6	153	89.7978	-0.201077	0.00796828
6	A6	154	89.9929	-0.195978	0.00695246
6	A6	155	90.1881	-0.193599	0.00558152
6	A6	156	90.3832	-0.196298	0.00402804
6	A6	157	90.5784	-0.194354	0.00259492
6	A6	158	90.7735	-0.192586	0.00154085
6	A6	159	90.9687	-0.196012	0.000959658
6	A6	160	91.1638	-0.196572	0.000792234
6	A6	161	91.359	-0.194857	0.000926368
6	A6	162	91.5542	-0.192859	0.00128464
6	A6	163	91.7493	-0.196973	0.00184323
6	A6	164	91.9445	-0.195443	0.00259909
6	A6	165	92.1396	-0.195373	0.00352995
6	A6	166	92.3348	-0.197036	0.00456705
6	A6	167	92.5299	-0.198664	0.00557555
6	A6	168	92.7251	-0.194122	0.00635001
6	A6	169	92.9202	-0.202897	0.00665684
6	A6	170	93.1154	-0.202737	0.00633934
6	A6	171	93.3105	-0.201623	0.00543778
6	A6	172	93.5057	-0.203084	0.00422683
6	A6	173	93.7008	-0.198412	0.0031058
6	A6	174	93.896	-0.201484	0.00238677
6	A6	175	94.0911	-0.196818	0.00212268
6	A6	176	94.2863	-0.207196	0.00210338
6	A6	177	94.4814	-0.201874	0.00202338
6	A6	178	94.6766	-0.205439	0.0016919
6	A6	179	94.8717	-0.199912	0.00113292
7	A7	1	60.1348	3.57328	0.146939
7	A7	2	60.33	3.52573	0.147894
7	A7	3	60.5251	3.53335	0.148249
7	A7	4	60.7203	3.52477	0.147811
7	A7	5	60.9154	3.48066	0.146629
7	A7	6	61.1106	3.47662	0.144901
7	A7	7	61.3057	3.45948	0.142819
7	A7	8	61.5009	3.45597	0.140507
7	A7	9	61.696	3.42944	0.138157
7	A7	10	61.8912	3.40692	0.136251
7	A7	11	62.0863	3.38364	0.135597
7	A7	12	62.2815	3.38905	0.137002
7	A7	13	62.4766	3.37932	0.140737
7	A7	14	62.6718	3.35699	0.146193
7	A7	15	62.8669	3.32583	0.151965
7	A7	16	63.0621	3.33271	0.15641
7	A7	17	63.2572	3.29322	0.158356
7	A7	18	63.4524	3.27151	0.157654
7	A7	19	63.6475	3.25637	0.15528
7	A7	20	63.8427	3.22813	0.152907
7	A7	21	64.0378	3.23414	0.152117
7	A7	22	64.233	3.20734	0.153579
7	A7	23	64.4281	3.20132	0.156663
7	A7	24	64.6233	3.1748	0.159689
7	A7	25	64.8184	3.15854	0.160748
7	A7	26	65.0136	3.14046	0.158664
7	A7	27	65.2087	3.08294	0.153611
7	A7	28	65.4039	3.10324	0.147074
7	A7	29	65.599	3.08182	0.141221
7	A7	30	65.7942	3.06234	0.13799
7	A7	31	65.9893	3.03806	0.138336
7	A7	32	66.1845	3.06422	0.141925
7	A7	33	66.3796	3.02092	0.147353
7	A7	34	66.5748	2.99779	0.152807
7	A7	35	66.7699	2.98741	0.156811
7	A7	36	66.9651	2.96727	0.158745
7	A7	37	67.1602	2.93198	0.158906
7	A7	38	67.3554	2.92893	0.158107
7	A7	39	67.5505	2.90664	0.157144
7	A7	40	67.7457	2.8995	0.156435
7	A7	41	67.9408	2.87586	0.156022
7	A7	42	68.136	2.84303	0.155814
7	A7	43	68.3312	2.83811	0.15581
7	A7	44	68.5263	2.81865	0.15608
7	A7	45	68.7215	2.80702	0.156577
7	A7	46	68.9166	2.78075	0.157014
7	A7	47	69.1118	2.76617	0.156964
7	A7	48	69.3069	2.74726	0.156148
7	A7	49	69.5021	2.72254	0.154642
7	A7	50	69.6972	2.70404	0.15286
7	A7	51	69.8924	2.68956	0.151305
7	A7	52	70.0875	2.68956	0.150318
7	A7	53	70.2827	2.65751	0.150036
7	A7	54	70.4778	2.62924	0.150511
7	A7	55	70.673	2.62296	0.151803
7	A7	56	70.8681	2.61036	0.153857
7	A7	57	71.0633	2.59051	0.156325
7	A7	58	71.2584	2.57248	0.158543
7	A7	59	71.4536	2.55747	0.159831
7	A7	60	71.6487	2.51297	0.159877
7	A7	61	71.8439	2.50545	0.15887
7	A7	62	72.039	2.50157	0.157248
7	A7	63	72.2342	2.4777	0.155314
7	A7	64	72.4293	2.46235	0.15314
7	A7	65	72.6245	2.4278	0.150838
7	A7	66	72.8196	2.41729	0.148915
7	A7	67	73.0148	2.40491	0.148258
7	A7	68	73.2099	2.37319	0.149647
7	A7	69	73.4051	2.41201	0.15317
7	A7	70	73.6002	2.34504	0.158033
7	A7	71	73.7954	2.33078	0.162921
7	A7	72	73.9905	2.3032	0.166618
7	A7	73	74.1857	2.30335	0.168435
7	A7	74	74.3808	2.28366	0.168264
7	A7	75	74.576	2.23549	0.166424
7	A7	76	74.7711	2.23442	0.163485
7	A7	77	74.9663	2.22138	0.160145
7	A7	78	75.1614	2.1949	0.157058
7	A7	79	75.3566	2.1767	0.154639
7	A7	80	75.5518	2.17056	0.152928
7	A7	81	75.7469	2.14816	0.15166
7	A7	82	75.942	2.12199	0.150513
7	A7	83	76.1372	2.10348	0.149379
7	A7	84	76.3324	2.09553	0.148461
7	A7	85	76.5275	2.07727	0.148137
7	A7	86	76.7227	2.06058	0.148747
7	A7	87	76.9178	2.04504	0.150426
7	A7	88	77.113	2.02479	0.153051
7	A7	89	77.3081	1.9995	0.156236
7	A7	90	77.5033	1.99626	0.159331
7	A7	91	77.6984	1.98251	0.161486
7	A7	92	77.8936	1.93871	0.161914
7	A7	93	78.0887	1.91819	0.160249
7	A7	94	78.2839	1.91117	0.156814
7	A7	95	78.479	1.89696	0.152568
7	A7	96	78.6742	1.87167	0.148767
7	A7	97	78.8693	1.85549	0.146481
7	A7	98	79.0645	1.84816	0.146207
7	A7	99	79.2596	1.83065	0.147699
7	A7	100	79.4548	1.82042	0.150102
7	A7	101	79.6499	1.78733	0.152359
7	A7	102	79.8451	1.76664	0.153723
7	A7	103	80.0402	1.74901	0.154073
7	A7	104	80.2354	1.74487	0.15386
7	A7	105	80.4305	1.72377	0.153765
7	A7	106	80.6257	1.69801	0.154355
7	A7	107	80.8208	1.6849	0.156019
7	A7	108	81.016	1.6765	0.159206
7	A7	109	81.2111	1.63592	0.164852
7	A7	110	81.4063	1.63665	0.174815
7	A7	111	81.6014	1.61303	0.192196
7	A7	112	81.7966	1.58887	0.221509
7	A7	113	81.9917	1.5712	0.268619
7	A7	114	82.1869	1.56376	0.340303
7	A7	115	82.382	1.51787	0.443163
7	A7	116	82.5772	1.47112	0.581625
7	A7	117	82.7723	1.42237	0.75501
7	A7	118	82.9675	1.34763	0.95441
7	A7	119	83.1626	1.21423	1.16085
7	A7	120	83.3578	1.01776	1.34652
7	A7	121	83.5529	0.766498	1.4799
7	A7	122	83.7481	0.484318	1.53397
7	A7	123	83.9433	0.212119	1.49458
7	A7	124	84.1384	0.00632892	1.36559
7	A7	125	84.3336	-0.136121	1.16821
7	A7	126	84.5287	-0.188719	0.934693
7	A7	127	84.7239	-0.216859	0.699124
7	A7	128	84.919	-0.227085	0.488833
7	A7	129	85.1142	-0.234238	0.319642
7	A7	130	85.3093	-0.238512	0.195655
7	A7	131	85.5045	-0.23623	0.112369
7	A7	132	85.6996	-0.23457	0.0609308
7	A7	133	85.8948	-0.233052	0.0317276
7	A7	134	86.0899	-0.236748	0.0165485
7	A7	135	86.2851	-0.236144	0.00940767
7	A7	136	86.4802	-0.241365	0.00650552
7	A7	137	86.6754	-0.234437	0.00575815
7	A7	138	86.8705	-0.241009	0.006176
7	A7	139	87.0657	-0.235323	0.00727784
7	A7	140	87.2608	-0.23771	0.0086877
7	A7	141	87.456	-0.241631	0.00999669
7	A7	142	87.6511	-0.24402	0.0108525
7	A7	143	87.8463	-0.247153	0.0111191
7	A7	144	88.0414	-0.251	0.0109247
7	A7	145	88.2366	-0.241057	0.0105269
7	A7	146	88.4317	-0.245468	0.0100948
7	A7	147	88.6269	-0.248333	0.0095956
7	A7	148	88.822	-0.25514	0.00888147
7	A7	149	89.0172	-0.255104	0.00788642
7	A7	150	89.2123	-0.24702	0.00674093
7	A7	151	89.4075	-0.252452	0.00570216
7	A7	152	89.6026	-0.255079	0.00497515
7	A7	153	89.7978	-0.254282	0.00458897
7	A7	154	89.9929	-0.249968	0.00441908
7	A7	155	90.1881	-0.259031	0.00431518
7	A7	156	90.3832	-0.255158	0.00422579
7	A7	157	90.5784	-0.253719	0.00423618
7	A7	158	90.7735	-0.258775	0.00449824
7	A7	159	90.9687	-0.252694	0.00508778
7	A7	160	91.1638	-0.25645	0.00586841
7	A7	161	91.359	-0.258824	0.00646258
7	A7	162	91.5542	-0.25838	0.00639961
7	A7	163	91.7493	-0.263793	0.0054068
7	A7	164	91.9445	-0.268396	0.00367767
7	A7	165	92.1396	-0.260449	0.00189948
7	A7	166	92.3348	-0.249683	0.000942441
7	A7	167	92.5299	-0.25798	0.00136051
7	A7	168	92.7251	-0.258744	0.003033
7	A7	169	92.9202	-0.262088	0.00520726
7	A7	170	93.1154	-0.264627	0.00691884
7	A7	171	93.3105	-0.266215	0.00750254
7	A7	172	93.5057	-0.265859	0.00687644
7	A7	173	93.7008	-0.264596	0.00547493
7	A7	174	93.896	-0.263419	0.00394017
7	A7	175	94.0911	-0.265722	0.00278753
7	A7	176	94.2863	-0.265013	0.00221347
7	A7	177	94.4814	-0.261671	0.00209655
7	A7	178	94.6766	-0.27004	0.00214189
7	A7	179	94.8717	-0.268452	0.00207045
8	A8	1	60.1348	3.46103	0.144478
8	A8	2	60.33	3.44863	0.148204
8	A8	3	60.5251	3.42405	0.151151
8	A8	4	60.7203	3.40984	0.152443
8	A8	5	60.9154	3.36286	0.151811
8	A8	6	61.1106	3.37388	0.149551
8	A8	7	61.3057	3.3699	0.146211
8	A8	8	61.5009	3.32146	0.142372
8	A8	9	61.696	3.31608	0.138657
8	A8	10	61.8912	3.31016	0.135835
8	A8	11	62.0863	3.27285	0.134688
8	A8	12	62.2815	3.27402	0.135629
8	A8	13	62.4766	3.28046	0.138353
8	A8	14	62.6718	3.24234	0.141897
8	A8	15	62.8669	3.22292	0.145153
8	A8	16	63.0621	3.20343	0.14748
8	A8	17	63.2572	3.18948	0.148971
8	A8	18	63.4524	3.16698	0.150186
8	A8	19	63.6475	3.16807	0.151616
8	A8	20	63.8427	3.13916	0.153275
8	A8	21	64.0378	3.1215	0.154716
8	A8	22	64.233	3.10482	0.155361
8	A8	23	64.4281	3.08422	0.154923
8	A8	24	64.6233	3.06162	0.153595
8	A8	25	64.8184	3.03717	0.151902
8	A8	26	65.0136	3.05501	0.150339
8	A8	27	65.2087	2.99135	0.149044
8	A8	28	65.4039	3.01453	0.147758
8	A8	29	65.599	2.98371	0.146134
8	A8	30	65.7942	2.95995	0.144159
8	A8	31	65.9893	2.92458	0.142372
8	A8	32	66.1845	2.9429	0.141625
8	A8	33	66.3796	2.91364	0.142524
8	A8	34	66.5748	2.91064	0.144952
8	A8	35	66.7699	2.87811	0.148052
8	A8	36	66.9651	2.86929	0.150688
8	A8	37	67.1602	2.84908	0.152092
8	A8	38	67.3554	2.82054	0.152259
8	A8	39	67.5505	2.80292	0.151832
8	A8	40	67.7457	2.78691	0.151536
8	A8	41	67.9408	2.79241	0.151611
8	A8	42	68.136	2.76673	0.151654
8	A8	43	68.3312	2.73302	0.151008
8	A8	44	68.5263	2.71246	0.149359
8	A8	45	68.7215	2.70537	0.147048
8	A8	46	68.9166	2.68311	0.144877
8	A8	47	69.1118	2.68083	0.143596
8	A8	48	69.3069	2.65631	0.143516
8	A8	49	69.5021	2.63732	0.14447
8	A8	50	69.6972	2.6294	0.146058
8	A8	51	69.8924	2.59562	0.147901
8	A8	52	70.0875	2.599	0.149762
8	A8	53	70.2827	2.56887	0.151505
8	A8	54	70.4778	2.54619	0.152994
8	A8	55	70.673	2.54628	0.154062
8	A8	56	70.8681	2.51332	0.154554
8	A8	57	71.0633	2.49107	0.154392
8	A8	58	71.2584	2.48373	0.153639
8	A8	59	71.4536	2.46336	0.152481
8	A8	60	71.6487	2.44183	0.15119
8	A8	61	71.8439	2.42337	0.150032
8	A8	62	72.039	2.40616	0.149163
8	A8	63	72.2342	2.40052	0.148553
8	A8	64	72.4293	2.37627	0.148002
8	A8	65	72.6245	2.35204	0.147299
8	A8	66	72.8196	2.33432	0.146406
8	A8	67	73.0148	2.33386	0.14554
8	A8	68	73.2099	2.28899	0.145099
8	A8	69	73.4051	2.30895	0.145486
8	A8	70	73.6002	2.26341	0.146951
8	A8	71	73.7954	2.25886	0.149531
8	A8	72	73.9905	2.2405	0.153053
8	A8	73	74.1857	2.22006	0.157156
8	A8	74	74.3808	2.20514	0.161272
8	A8	75	74.576	2.18819	0.164657
8	A8	76	74.7711	2.15568	0.166506
8	A8	77	74.9663	2.14718	0.16619
8	A8	78	75.1614	2.12485	0.163558
8	A8	79	75.3566	2.09249	0.159142
8	A8	80	75.5518	2.07967	0.154107
8	A8	81	75.7469	2.06712	0.149839
8	A8	82	75.942	2.05284	0.147335
8	A8	83	76.1372	2.04775	0.14674
8	A8	84	76.3324	2.01998	0.147333
8	A8	85	76.5275	1.9996	0.148048
8	A8	86	76.7227	1.97853	0.148125
8	A8	87	76.9178	1.9586	0.147504
8	A8	88	77.113	1.95445	0.146669
8	A8	89	77.3081	1.9304	0.146161
8	A8	90	77.5033	1.92775	0.146155
8	A8	91	77.6984	1.89689	0.146425
8	A8	92	77.8936	1.86922	0.14667
8	A8	93	78.0887	1.86912	0.146853
8	A8	94	78.2839	1.84654	0.147284
8	A8	95	78.479	1.83079	0.148376
8	A8	96	78.6742	1.82061	0.150309
8	A8	97	78.8693	1.79003	0.152799
8	A8	98	79.0645	1.78067	0.155095
8	A8	99	79.2596	1.75945	0.156188
8	A8	100	79.4548	1.74424	0.155173
8	A8	101	79.6499	1.71698	0.151692
8	A8	102	79.8451	1.68458	0.146269
8	A8	103	80.0402	1.6916	0.140338
8	A8	104	80.2354	1.67284	0.135851
8	A8	105	80.4305	1.65916	0.134599
8	A8	106	80.6257	1.6489	0.137572
8	A8	107	80.8208	1.63231	0.144698
8	A8	108	81.016	1.63259	0.155168
8	A8	109	81.2111	1.58173	0.168294
8	A8	110	81.4063	1.57397	0.184649
8	A8	111	81.6014	1.54212	0.20704
8	A8	112	81.7966	1.53414	0.240908
8	A8	113	81.9917	1.49773	0.293884
8	A8	114	82.1869	1.50606	0.37444
8	A8	115	82.382	1.44764	0.489663
8	A8	116	82.5772	1.41144	0.642302
8	A8	117	82.7723	1.34473	0.827564
8	A8	118	82.9675	1.25725	1.03075
8	A8	119	83.1626	1.0945	1.22728
8	A8	120	83.3578	0.866223	1.38644
8	A8	121	83.5529	0.590079	1.47844
8	A8	122	83.7481	0.321901	1.48302
8	A8	123	83.9433	0.0949231	1.39602
8	A8	124	84.1384	-0.0764851	1.23111
8	A8	125	84.3336	-0.165071	1.0159
8	A8	126	84.5287	-0.206749	0.783824
8	A8	127	84.7239	-0.219682	0.565359
8	A8	128	84.919	-0.227555	0.381543
8	A8	129	85.1142	-0.226684	0.241663
8	A8	130	85.3093	-0.228959	0.144793
8	A8	131	85.5045	-0.22588	0.0835397
8	A8	132	85.6996	-0.235393	0.04807
8	A8	133	85.8948	-0.232392	0.0290979
8	A8	134	86.0899	-0.23124	0.0194293
8	A8	135	86.2851	-0.239155	0.0143257
8	A8	136	86.4802	-0.24116	0.0111806
8	A8	137	86.6754	-0.239801	0.008913
8	A8	138	86.8705	-0.242087	0.00730371
8	A8	139	87.0657	-0.231971	0.00641514
8	A8	140	87.2608	-0.237258	0.00621809
8	A8	141	87.456	-0.246009	0.00649483
8	A8	142	87.6511	-0.242228	0.00695782
8	A8	143	87.8463	-0.243469	0.00741102
8	A8	144	88.0414	-0.239634	0.00780234
8	A8	145	88.2366	-0.245946	0.00815005
8	A8	146	88.4317	-0.245405	0.00844249
8	A8	147	88.6269	-0.246776	0.00860668
8	A8	148	88.822	-0.248512	0.00855661
8	A8	149	89.0172	-0.2488	0.00826516
8	A8	150	89.2123	-0.25124	0.00780402
8	A8	151	89.4075	-0.251425	0.00732894
8	A8	152	89.6026	-0.250837	0.00701273
8	A8	153	89.7978	-0.251754	0.0069487
8	A8	154	89.9929	-0.249805	0.00707659
8	A8	155	90.1881	-0.254472	0.007196
8	A8	156	90.3832	-0.259286	0.0070883
8	A8	157	90.5784	-0.253626	0.00667349
8	A8	158	90.7735	-0.262131	0.00607047
8	A8	159	90.9687	-0.249781	0.00548999
8	A8	160	91.1638	-0.256172	0.00504289
8	A8	161	91.359	-0.257027	0.00464724
8	A8	162	91.5542	-0.264305	0.00414442
8	A8	163	91.7493	-0.262068	0.00352924
8	A8	164	91.9445	-0.253611	0.00306541
8	A8	165	92.1396	-0.257855	0.00314535
8	A8	166	92.3348	-0.254105	0.00399031
8	A8	167	92.5299	-0.263619	0.00543812
8	A8	168	92.7251	-0.260807	0.00698663
8	A8	169	92.9202	-0.263122	0.00804688
8	A8	170	93.1154	-0.263852	0.00822174
8	A8	171	93.3105	-0.26619	0.00745619
8	A8	172	93.5057	-0.268991	0.00602165
8	A8	173	93.7008	-0.263179	0.00437827
8	A8	174	93.896	-0.262041	0.0029823
8	A8	175	94.0911	-0.268276	0.0021112
8	A8	176	94.2863	-0.262993	0.00177911
8	A8	177	94.4814	-0.265529	0.00178174
8	A8	178	94.6766	-0.269775	0.00183897
8	A8	179	94.8717	-0.26572	0.00174663
9	A9	1	60.1348	3.20928	0.131197
9	A9	2	60.33	3.21062	0.133505
9	A9	3	60.5251	3.18905	0.134204
9	A9	4	60.7203	3.163	0.132757
9	A9	5	60.9154	3.11783	0.129695
9	A9	6	61.1106	3.14608	0.126358
9	A9	7	61.3057	3.12152	0.124063
9	A9	8	61.5009	3.1203	0.123362
9	A9	9	61.696	3.09528	0.123917
9	A9	10	61.8912	3.08477	0.125004
9	A9	11	62.0863	3.05063	0.126146
9	A9	12	62.2815	3.05123	0.127387
9	A9	13	62.4766	3.04534	0.129082
9	A9	14	62.6718	3.02196	0.131525
9	A9	15	62.8669	3.00734	0.134717
9	A9	16	63.0621	2.98105	0.138387
9	A9	17	63.2572	2.99225	0.142148
9	A9	18	63.4524	2.95026	0.145616
9	A9	19	63.6475	2.93741	0.148478
9	A9	20	63.8427	2.93225	0.150503
9	A9	21	64.0378	2.90242	0.151566
9	A9	22	64.233	2.88715	0.151683
9	A9	23	64.4281	2.86524	0.151045
9	A9	24	64.6233	2.86057	0.150011
9	A9	25	64.8184	2.82748	0.148992
9	A9	26	65.0136	2.81901	0.148226
9	A9	27	65.2087	2.79902	0.147531
9	A9	28	65.4039	2.78937	0.146262
9	A9	29	65.599	2.78287	0.143616
9	A9	30	65.7942	2.74452	0.139212
9	A9	31	65.9893	2.70261	0.133531
9	A9	32	66.1845	2.73082	0.12786
9	A9	33	66.3796	2.70479	0.123718
9	A9	34	66.5748	2.69231	0.122129
9	A9	35	66.7699	2.67903	0.123224
9	A9	36	66.9651	2.67171	0.126371
9	A9	37	67.1602	2.65655	0.130629
9	A9	38	67.3554	2.62184	0.13519
9	A9	39	67.5505	2.62618	0.139527
9	A9	40	67.7457	2.59627	0.1433
9	A9	41	67.9408	2.6006	0.146172
9	A9	42	68.136	2.56155	0.147771
9	A9	43	68.3312	2.53938	0.147857
9	A9	44	68.5263	2.5461	0.14653
9	A9	45	68.7215	2.50712	0.144333
9	A9	46	68.9166	2.48903	0.142105
9	A9	47	69.1118	2.48301	0.140662
9	A9	48	69.3069	2.47442	0.140454
9	A9	49	69.5021	2.45564	0.141416
9	A9	50	69.6972	2.43319	0.143082
9	A9	51	69.8924	2.4108	0.144876
9	A9	52	70.0875	2.40922	0.146352
9	A9	53	70.2827	2.38639	0.147288
9	A9	54	70.4778	2.35413	0.147605
9	A9	55	70.673	2.35384	0.147251
9	A9	56	70.8681	2.33688	0.146196
9	A9	57	71.0633	2.31311	0.144535
9	A9	58	71.2584	2.289	0.142628
9	A9	59	71.4536	2.27245	0.141049
9	A9	60	71.6487	2.2758	0.140322
9	A9	61	71.8439	2.24557	0.140555
9	A9	62	72.039	2.24291	0.141275
9	A9	63	72.2342	2.20786	0.141629
9	A9	64	72.4293	2.20244	0.140878
9	A9	65	72.6245	2.17607	0.138915
9	A9	66	72.8196	2.16363	0.136467
9	A9	67	73.0148	2.14416	0.134851
9	A9	68	73.2099	2.12588	0.135336
9	A9	69	73.4051	2.14501	0.138484
9	A9	70	73.6002	2.10986	0.143819
9	A9	71	73.7954	2.08088	0.15003
9	A9	72	73.9905	2.07396	0.15553
9	A9	73	74.1857	2.04041	0.159029
9	A9	74	74.3808	2.03638	0.159852
9	A9	75	74.576	2.01865	0.158002
9	A9	76	74.7711	1.96969	0.154111
9	A9	77	74.9663	1.98178	0.149311
9	A9	78	75.1614	1.95133	0.144947
9	A9	79	75.3566	1.94122	0.142141
9	A9	80	75.5518	1.93734	0.141338
9	A9	81	75.7469	1.91451	0.142136
9	A9	82	75.942	1.88798	0.143515
9	A9	83	76.1372	1.8828	0.14436
9	A9	84	76.3324	1.85369	0.143971
9	A9	85	76.5275	1.83537	0.142299
9	A9	86	76.7227	1.82868	0.139852
9	A9	87	76.9178	1.81028	0.137372
9	A9	88	77.113	1.79743	0.13553
9	A9	89	77.3081	1.77173	0.134733
9	A9	90	77.5033	1.77072	0.135082
9	A9	91	77.6984	1.75124	0.136416
9	A9	92	77.8936	1.73213	0.138407
9	A9	93	78.0887	1.71603	0.14066
9	A9	94	78.2839	1.69746	0.142794
9	A9	95	78.479	1.68789	0.144481
9	A9	96	78.6742	1.66756	0.145439
9	A9	97	78.8693	1.63565	0.145427
9	A9	98	79.0645	1.6402	0.144271
9	A9	99	79.2596	1.61221	0.141962
9	A9	100	79.4548	1.59489	0.138784
9	A9	101	79.6499	1.57654	0.13538
9	A9	102	79.8451	1.55742	0.132642
9	A9	103	80.0402	1.56445	0.131398
9	A9	104	80.2354	1.54613	0.132086
9	A9	105	80.4305	1.52089	0.134628
9	A9	106	80.6257	1.50419	0.138647
9	A9	107	80.8208	1.4952	0.143885
9	A9	108	81.016	1.47339	0.150642
9	A9	109	81.2111	1.45812	0.160133
9	A9	110	81.4063	1.44116	0.174809
9	A9	111	81.6014	1.41473	0.198661
9	A9	112	81.7966	1.40129	0.237327
9	A9	113	81.9917	1.37987	0.29769
9	A9	114	82.1869	1.36925	0.386673
9	A9	115	82.382	1.32242	0.509098
9	A9	116	82.5772	1.27617	0.664869
9	A9	117	82.7723	1.20631	0.846164
9	A9	118	82.9675	1.09466	1.03589
9	A9	119	83.1626	0.931738	1.2088
9	A9	120	83.3578	0.699646	1.33602
9	A9	121	83.5529	0.435691	1.39231
9	A9	122	83.7481	0.189269	1.36375
9	A9	123	83.9433	-0.00111409	1.25253
9	A9	124	84.1384	-0.126519	1.07681
9	A9	125	84.3336	-0.200718	0.865379
9	A9	126	84.5287	-0.218606	0.649436
9	A9	127	84.7239	-0.225035	0.45476
9	A9	128	84.919	-0.233629	0.296975
9	A9	129	85.1142	-0.232543	0.180876
9	A9	130	85.3093	-0.232447	0.102918
9	A9	131	85.5045	-0.227485	0.0550636
9	A9	132	85.6996	-0.234263	0.0282761
9	A9	133	85.8948	-0.233815	0.0147504
9	A9	134	86.0899	-0.232158	0.00878112
9	A9	135	86.2851	-0.230362	0.00669081
9	A9	136	86.4802	-0.234248	0.00633873
9	A9	137	86.6754	-0.236912	0.00659359
9	A9	138	86.8705	-0.239434	0.00693377
9	A9	139	87.0657	-0.232622	0.00718386
9	A9	140	87.2608	-0.235082	0.00734899
9	A9	141	87.456	-0.243369	0.00751725
9	A9	142	87.6511	-0.241064	0.00779865
9	A9	143	87.8463	-0.23832	0.00825866
9	A9	144	88.0414	-0.238411	0.00883346
9	A9	145	88.2366	-0.240024	0.00927949
9	A9	146	88.4317	-0.24823	0.00923478
9	A9	147	88.6269	-0.245081	0.00840151
9	A9	148	88.822	-0.249293	0.00675221
9	A9	149	89.0172	-0.247379	0.00462084
9	A9	150	89.2123	-0.247375	0.00260463
9	A9	151	89.4075	-0.243645	0.00131873
9	A9	152	89.6026	-0.243512	0.00112959
9	A9	153	89.7978	-0.245366	0.00199956
9	A9	154	89.9929	-0.246296	0.00351382
9	A9	155	90.1881	-0.248236	0.00506738
9	A9	156	90.3832	-0.248872	0.00611502
9	A9	157	90.5784	-0.252881	0.0063661
9	A9	158	90.7735	-0.249308	0.00584454
9	A9	159	90.9687	-0.252044	0.00480473
9	A9	160	91.1638	-0.252332	0.00356506
9	A9	161	91.359	-0.246646	0.00236132
9	A9	162	91.5542	-0.253867	0.00130956
9	A9	163	91.7493	-0.252671	0.000488846
9	A9	164	91.9445	-0.252844	4.94842e-05
9	A9	165	92.1396	-0.251348	0.000213328
9	A9	166	92.3348	-0.241873	0.00112457
9	A9	167	92.5299	-0.249625	0.00266887
9	A9	168	92.7251	-0.258338	0.0044431
9	A9	169	92.9202	-0.253438	0.00593895
9	A9	170	93.1154	-0.253387	0.00681143
9	A9	171	93.3105	-0.254499	0.00703446
9	A9	172	93.5057	-0.255855	0.00685562
9	A9	173	93.7008	-0.261477	0.00661572
9	A9	174	93.896	-0.253752	0.00655391
9	A9	175	94.0911	-0.253606	0.00668352
9	A9	176	94.2863	-0.259312	0.00678475
9	A9	177	94.4814	-0.264128	0.00652987
9	A9	178	94.6766	-0.263392	0.00569173
9	A9	179	94.8717	-0.26102	0.00430835
10	A10	1	60.1348	2.96218	0.128689
10	A10	2	60.33	2.94825	0.130989
10	A10	3	60.5251	2.9205	0.132714
10	A10	4	60.7203	2.91867	0.133472
10	A10	5	60.9154	2.88295	0.133301
10	A10	6	61.1106	2.88128	0.132499
10	A10	7	61.3057	2.87617	0.131313
10	A10	8	61.5009	2.85105	0.12978
10	A10	9	61.696	2.83028	0.127879
10	A10	10	61.8912	2.82634	0.1258
10	A10	11	62.0863	2.79582	0.124048
10	A10	12	62.2815	2.78619	0.123223
10	A10	13	62.4766	2.79934	0.123648
10	A10	14	62.6718	2.76097	0.125135
10	A10	15	62.8669	2.7484	0.127083
10	A10	16	63.0621	2.73893	0.128801
10	A10	17	63.2572	2.72326	0.129775
10	A10	18	63.4524	2.69586	0.129776
10	A10	19	63.6475	2.69625	0.128791
10	A10	20	63.8427	2.67757	0.126976
10	A10	21	64.0378	2.65728	0.124681
10	A10	22	64.233	2.6461	0.122514
10	A10	23	64.4281	2.624	0.121236
10	A10	24	64.6233	2.61947	0.121481
10	A10	25	64.8184	2.61616	0.123396
10	A10	26	65.0136	2.60165	0.126461
10	A10	27	65.2087	2.56662	0.129636
10	A10	28	65.4039	2.56794	0.131758
10	A10	29	65.599	2.55035	0.13204
10	A10	30	65.7942	2.53317	0.130436
10	A10	31	65.9893	2.4938	0.127714
10	A10	32	66.1845	2.50403	0.12515
10	A10	33	66.3796	2.48693	0.123969
10	A10	34	66.5748	2.48165	0.124757
10	A10	35	66.7699	2.4564	0.127207
10	A10	36	66.9651	2.44896	0.130307
10	A10	37	67.1602	2.43954	0.132868
10	A10	38	67.3554	2.4001	0.134103
10	A10	39	67.5505	2.40079	0.133912
10	A10	40	67.7457	2.36955	0.132776
10	A10	41	67.9408	2.36944	0.131364
10	A10	42	68.136	2.3604	0.130188
10	A10	43	68.3312	2.33358	0.129505
10	A10	44	68.5263	2.31626	0.129463
10	A10	45	68.7215	2.30654	0.130241
10	A10	46	68.9166	2.29051	0.131965
10	A10	47	69.1118	2.2811	0.134469
10	A10	48	69.3069	2.26949	0.137149
10	A10	49	69.5021	2.24621	0.13913
10	A10	50	69.6972	2.22375	0.139663
10	A10	51	69.8924	2.20987	0.138504
10	A10	52	70.0875	2.18618	0.135988
10	A10	53	70.2827	2.18773	0.132827
10	A10	54	70.4778	2.15758	0.129784
10	A10	55	70.673	2.15416	0.127458
10	A10	56	70.8681	2.13422	0.126255
10	A10	57	71.0633	2.11706	0.12639
10	A10	58	71.2584	2.10794	0.127838
10	A10	59	71.4536	2.09382	0.130211
10	A10	60	71.6487	2.08552	0.132744
10	A10	61	71.8439	2.05926	0.134515
10	A10	62	72.039	2.04443	0.134861
10	A10	63	72.2342	2.01549	0.133721
10	A10	64	72.4293	2.01019	0.131697
10	A10	65	72.6245	2.0045	0.129767
10	A10	66	72.8196	1.97903	0.128861
10	A10	67	73.0148	1.97068	0.129513
10	A10	68	73.2099	1.9438	0.131705
10	A10	69	73.4051	1.95789	0.134887
10	A10	70	73.6002	1.92087	0.138164
10	A10	71	73.7954	1.90006	0.140623
10	A10	72	73.9905	1.8904	0.141657
10	A10	73	74.1857	1.86405	0.141168
10	A10	74	74.3808	1.85595	0.139533
10	A10	75	74.576	1.83986	0.137394
10	A10	76	74.7711	1.82263	0.135437
10	A10	77	74.9663	1.8095	0.134251
10	A10	78	75.1614	1.78817	0.134231
10	A10	79	75.3566	1.77826	0.135474
10	A10	80	75.5518	1.7737	0.137695
10	A10	81	75.7469	1.74791	0.14026
10	A10	82	75.942	1.72344	0.14239
10	A10	83	76.1372	1.70848	0.143414
10	A10	84	76.3324	1.69221	0.142915
10	A10	85	76.5275	1.68655	0.140749
10	A10	86	76.7227	1.66135	0.13706
10	A10	87	76.9178	1.63462	0.132377
10	A10	88	77.113	1.62688	0.127674
10	A10	89	77.3081	1.61363	0.124177
10	A10	90	77.5033	1.61108	0.122885
10	A10	91	77.6984	1.59499	0.124058
10	A10	92	77.8936	1.58903	0.127063
10	A10	93	78.0887	1.55068	0.130686
10	A10	94	78.2839	1.54574	0.133727
10	A10	95	78.479	1.52917	0.135491
10	A10	96	78.6742	1.51407	0.135923
10	A10	97	78.8693	1.48466	0.135394
10	A10	98	79.0645	1.4914	0.134338
10	A10	99	79.2596	1.46549	0.133002
10	A10	100	79.4548	1.44599	0.131429
10	A10	101	79.6499	1.44117	0.129643
10	A10	102	79.8451	1.40808	0.127873
10	A10	103	80.0402	1.40687	0.126612
10	A10	104	80.2354	1.3991	0.126458
10	A10	105	80.4305	1.37764	0.127877
10	A10	106	80.6257	1.36607	0.131102
10	A10	107	80.8208	1.34655	0.136292
10	A10	108	81.016	1.34028	0.14394
10	A10	109	81.2111	1.30985	0.155369
10	A10	110	81.4063	1.29747	0.173165
10	A10	111	81.6014	1.28702	0.201383
10	A10	112	81.7966	1.26216	0.245471
10	A10	113	81.9917	1.24084	0.311705
10	A10	114	82.1869	1.22443	0.405936
10	A10	115	82.382	1.17012	0.531457
10	A10	116	82.5772	1.12749	0.686171
10	A10	117	82.7723	1.05331	0.859946
10	A10	118	82.9675	0.942991	1.03367
10	A10	119	83.1626	0.74651	1.18144
10	A10	120	83.3578	0.518495	1.2763
10	A10	121	83.5529	0.271807	1.29781
10	A10	122	83.7481	0.0676284	1.23874
10	A10	123	83.9433	-0.097636	1.10786
10	A10	124	84.1384	-0.186675	0.927388
10	A10	125	84.3336	-0.225776	0.726362
10	A10	126	84.5287	-0.238088	0.532536
10	A10	127	84.7239	-0.251187	0.366039
10	A10	128	84.919	-0.252853	0.236652
10	A10	129	85.1142	-0.254126	0.144785
10	A10	130	85.3093	-0.257322	0.0846955
10	A10	131	85.5045	-0.259005	0.0481507
10	A10	132	85.6996	-0.257398	0.027197
10	A10	133	85.8948	-0.259575	0.0156056
10	A10	134	86.0899	-0.262448	0.00921505
10	A10	135	86.2851	-0.259602	0.00563451
10	A10	136	86.4802	-0.263854	0.00369945
10	A10	137	86.6754	-0.258052	0.0029147
10	A10	138	86.8705	-0.257817	0.00301163
10	A10	139	87.0657	-0.261129	0.00369281
10	A10	140	87.2608	-0.260503	0.00458044
10	A10	141	87.456	-0.266526	0.00530819
10	A10	142	87.6511	-0.261112	0.00564444
10	A10	143	87.8463	-0.265273	0.00555231
10	A10	144	88.0414	-0.263705	0.00515919
10	A10	145	88.2366	-0.268261	0.00466859
10	A10	146	88.4317	-0.265354	0.00426244
10	A10	147	88.6269	-0.262128	0.00403022
10	A10	148	88.822	-0.267957	0.00394832
10	A10	149	89.0172	-0.26804	0.0039198
10	A10	150	89.2123	-0.267227	0.00385861
10	A10	151	89.4075	-0.266989	0.00376964
10	A10	152	89.6026	-0.272937	0.00376651
10	A10	153	89.7978	-0.264205	0.00400056
10	A10	154	89.9929	-0.268631	0.00453744
10	A10	155	90.1881	-0.267614	0.0052711
10	A10	156	90.3832	-0.271847	0.00595462
10	A10	157	90.5784	-0.276966	0.00634043
10	A10	158	90.7735	-0.26988	0.00632128
10	A10	159	90.9687	-0.273637	0.00595297
10	A10	160	91.1638	-0.270301	0.00534742
10	A10	161	91.359	-0.275966	0.00455096
10	A10	162	91.5542	-0.279095	0.00353684
10	A10	163	91.7493	-0.269044	0.00232537
10	A10	164	91.9445	-0.282923	0.00111427
10	A10	165	92.1396	-0.272242	0.000279031
10	A10	166	92.3348	-0.269891	0.00020292
10	A10	167	92.5299	-0.273113	0.00103364
10	A10	168	92.7251	-0.274821	0.00253367
10	A10	169	92.9202	-0.271423	0.00414504
10	A10	170	93.1154	-0.282179	0.00525255
10	A10	171	93.3105	-0.280313	0.0054926
10	A10	172	93.5057	-0.277279	0.00491733
10	A10	173	93.7008	-0.275001	0.00391865
10	A10	174	93.896	-0.280923	0.0029763
10	A10	175	94.0911	-0.277682	0.00239793
10	A10	176	94.2863	-0.275343	0.00220076
10	A10	177	94.4814	-0.280254	0.00217517
10	A10	178	94.6766	-0.283656	0.00205948
10	A10	179	94.8717	-0.279148	0.00170653
11	A11	1	60.1348	2.70985	0.142065
11	A11	2	60.33	2.67256	0.147293
11	A11	3	60.5251	2.65211	0.149552
11	A11	4	60.7203	2.62448	0.147762
11	A11	5	60.9154	2.58687	0.142402
11	A11	6	61.1106	2.60257	0.135116
11	A11	7	61.3057	2.58964	0.127745
11	A11	8	61.5009	2.57253	0.121537
11	A11	9	61.696	2.55687	0.117067
11	A11	10	61.8912	2.54817	0.114707
11	A11	11	62.0863	2.5194	0.114999
11	A11	12	62.2815	2.51385	0.118443
11	A11	13	62.4766	2.52505	0.124855
11	A11	14	62.6718	2.50936	0.132917
11	A11	15	62.8669	2.48451	0.140459
11	A11	16	63.0621	2.45719	0.145391
11	A11	17	63.2572	2.43445	0.146679
11	A11	18	63.4524	2.41873	0.144721
11	A11	19	63.6475	2.41315	0.140978
11	A11	20	63.8427	2.39078	0.137197
11	A11	21	64.0378	2.38215	0.13472
11	A11	22	64.233	2.36563	0.134116
11	A11	23	64.4281	2.3475	0.135128
11	A11	24	64.6233	2.34093	0.136867
11	A11	25	64.8184	2.3302	0.138173
11	A11	26	65.0136	2.30931	0.138126
11	A11	27	65.2087	2.26867	0.136442
11	A11	28	65.4039	2.2673	0.133545
11	A11	29	65.599	2.26346	0.130264
11	A11	30	65.7942	2.25575	0.127382
11	A11	31	65.9893	2.21314	0.125375
11	A11	32	66.1845	2.22059	0.12438
11	A11	33	66.3796	2.20179	0.124292
11	A11	34	66.5748	2.19274	0.12485
11	A11	35	66.7699	2.17231	0.125691
11	A11	36	66.9651	2.15958	0.12648
11	A11	37	67.1602	2.15503	0.127072
11	A11	38	67.3554	2.11546	0.127617
11	A11	39	67.5505	2.11929	0.128433
11	A11	40	67.7457	2.10361	0.129713
11	A11	41	67.9408	2.09451	0.131278
11	A11	42	68.136	2.07883	0.132624
11	A11	43	68.3312	2.04947	0.133239
11	A11	44	68.5263	2.04343	0.132965
11	A11	45	68.7215	2.01977	0.132086
11	A11	46	68.9166	2.01254	0.131102
11	A11	47	69.1118	2.00322	0.130368
11	A11	48	69.3069	1.98714	0.129921
11	A11	49	69.5021	1.9642	0.129569
11	A11	50	69.6972	1.95259	0.129116
11	A11	51	69.8924	1.93477	0.128527
11	A11	52	70.0875	1.93095	0.127932
11	A11	53	70.2827	1.91576	0.127577
11	A11	54	70.4778	1.88399	0.127742
11	A11	55	70.673	1.88432	0.128657
11	A11	56	70.8681	1.86892	0.130361
11	A11	57	71.0633	1.85653	0.132594
11	A11	58	71.2584	1.84435	0.134874
11	A11	59	71.4536	1.81397	0.136749
11	A11	60	71.6487	1.80504	0.138061
11	A11	61	71.8439	1.78345	0.138958
11	A11	62	72.039	1.77755	0.139628
11	A11	63	72.2342	1.76352	0.139992
11	A11	64	72.4293	1.7426	0.139676
11	A11	65	72.6245	1.72747	0.138349
11	A11	66	72.8196	1.69686	0.136157
11	A11	67	73.0148	1.68875	0.133852
11	A11	68	73.2099	1.67749	0.132455
11	A11	69	73.4051	1.68152	0.132675
11	A11	70	73.6002	1.65274	0.134519
11	A11	71	73.7954	1.628	0.137336
11	A11	72	73.9905	1.61841	0.140166
11	A11	73	74.1857	1.61283	0.142131
11	A11	74	74.3808	1.57877	0.142667
11	A11	75	74.576	1.57057	0.141606
11	A11	76	74.7711	1.55134	0.139183
11	A11	77	74.9663	1.53278	0.136014
11	A11	78	75.1614	1.52835	0.13294
11	A11	79	75.3566	1.49822	0.130773
11	A11	80	75.5518	1.50489	0.129989
11	A11	81	75.7469	1.47894	0.130515
11	A11	82	75.942	1.46686	0.13174
11	A11	83	76.1372	1.45426	0.132781
11	A11	84	76.3324	1.43076	0.132882
11	A11	85	76.5275	1.41459	0.131769
11	A11	86	76.7227	1.40257	0.129771
11	A11	87	76.9178	1.38575	0.127645
11	A11	88	77.113	1.38385	0.126188
11	A11	89	77.3081	1.35449	0.125851
11	A11	90	77.5033	1.35652	0.126555
11	A11	91	77.6984	1.33755	0.12779
11	A11	92	77.8936	1.31793	0.128929
11	A11	93	78.0887	1.29309	0.129557
11	A11	94	78.2839	1.29476	0.129607
11	A11	95	78.479	1.27375	0.129289
11	A11	96	78.6742	1.26569	0.128859
11	A11	97	78.8693	1.23443	0.12846
11	A11	98	79.0645	1.23804	0.128075
11	A11	99	79.2596	1.21339	0.127592
11	A11	100	79.4548	1.2043	0.126925
11	A11	101	79.6499	1.18902	0.126125
11	A11	102	79.8451	1.15976	0.125413
11	A11	103	80.0402	1.17096	0.125136
11	A11	104	80.2354	1.14528	0.125663
11	A11	105	80.4305	1.13866	0.127346
11	A11	106	80.6257	1.10684	0.130613
11	A11	107	80.8208	1.1062	0.136149
11	A11	108	81.016	1.09762	0.145118
11	A11	109	81.2111	1.07026	0.159375
11	A11	110	81.4063	1.05139	0.181704
11	A11	111	81.6014	1.04999	0.216066
11	A11	112	81.7966	1.01648	0.267625
11	A11	113	81.9917	0.986506	0.342193
11	A11	114	82.1869	0.971627	0.444721
11	A11	115	82.382	0.933047	0.576809
11	A11	116	82.5772	0.861712	0.733781
11	A11	117	82.7723	0.784408	0.902565
11	A11	118	82.9675	0.657299	1.06188
11	A11	119	83.1626	0.457124	1.18575
11	A11	120	83.3578	0.225676	1.24987
11	A11	121	83.5529	0.00863326	1.23897
11	A11	122	83.7481	-0.173067	1.15196
11	A11	123	83.9433	-0.3008	1.00278
11	A11	124	84.1384	-0.365327	0.816229
11	A11	125	84.3336	-0.386425	0.620722
11	A11	126	84.5287	-0.395106	0.440829
11	A11	127	84.7239	-0.406977	0.292405
11	A11	128	84.919	-0.4038	0.18141
11	A11	129	85.1142	-0.404731	0.105821
11	A11	130	85.3093	-0.402501	0.0589791
11	A11	131	85.5045	-0.403961	0.0327672
11	A11	132	85.6996	-0.405525	0.0197291
11	A11	133	85.8948	-0.400536	0.0140497
11	A11	134	86.0899	-0.412189	0.0117573
11	A11	135	86.2851	-0.41358	0.0105313
11	A11	136	86.4802	-0.41115	0.00933605
11	A11	137	86.6754	-0.413586	0.00797779
11	A11	138	86.8705	-0.407303	0.00666824
11	A11	139	87.0657	-0.41484	0.00569372
11	A11	140	87.2608	-0.415873	0.0052456
11	A11	141	87.456	-0.41138	0.00537338
11	A11	142	87.6511	-0.416702	0.00597872
11	A11	143	87.8463	-0.407406	0.00682049
11	A11	144	88.0414	-0.415045	0.00756869
11	A11	145	88.2366	-0.426478	0.00792901
11	A11	146	88.4317	-0.418648	0.00777291
11	A11	147	88.6269	-0.413581	0.00717327
11	A11	148	88.822	-0.421386	0.00632579
11	A11	149	89.0172	-0.42103	0.00544335
11	A11	150	89.2123	-0.423665	0.00471099
11	A11	151	89.4075	-0.419898	0.00428479
11	A11	152	89.6026	-0.421457	0.00425311
11	A11	153	89.7978	-0.417619	0.00454767
11	A11	154	89.9929	-0.419463	0.00491208
11	A11	155	90.1881	-0.43233	0.00503562
11	A11	156	90.3832	-0.427362	0.00479942
11	A11	157	90.5784	-0.420451	0.00442422
11	A11	158	90.7735	-0.423364	0.00434605
11	A11	159	90.9687	-0.423413	0.00487345
11	A11	160	91.1638	-0.422278	0.00588509
11	A11	161	91.359	-0.429793	0.00681326
11	A11	162	91.5542	-0.429867	0.00694678
11	A11	163	91.7493	-0.431631	0.0058647
11	A11	164	91.9445	-0.43174	0.00373894
11	A11	165	92.1396	-0.431529	0.00133177
11	A11	166	92.3348	-0.426079	-0.000322075
11	A11	167	92.5299	-0.423298	-0.000401467
11	A11	168	92.7251	-0.421965	0.00128964
11	A11	169	92.9202	-0.430647	0.00421299
11	A11	170	93.1154	-0.427423	0.00736721
[truncated: 15,224 more rows]
