# Supplementary material for: The gene expression of CALD1, CDH2, and POSTN in fibroblast are related to idiopathic pulmonary fibrosis
Source: Front Immunol. 2024 Feb 2;15:1275064. doi: 10.3389/fimmu.2024.1275064 (PMC10869495; doi:10.3389/fimmu.2024.1275064)
Supplement: Supplementary file 6 [file DataSheet_2.zip › lung tissue-ipf/2022-10-23 IPF-NC.xlsx]

## Sheet: Sample Setup
Block Type	96-Well Block (0.2mL)
Calibration Background is expired	Yes
Calibration Background performed on	02-17-2016
Calibration Normalization FAM-ROX is expired	Yes
Calibration Normalization FAM-ROX performed on	02-17-2016
Calibration Normalization VIC-ROX is expired	Yes
Calibration Normalization VIC-ROX performed on	02-17-2016
Calibration Pure Dye FAM is expired	Yes
Calibration Pure Dye FAM performed on	02-17-2016
Calibration Pure Dye NED is expired	Yes
Calibration Pure Dye NED performed on	02-17-2016
Calibration Pure Dye ROX is expired	Yes
Calibration Pure Dye ROX performed on	02-17-2016
Calibration Pure Dye SYBR is expired	Yes
Calibration Pure Dye SYBR performed on	02-17-2016
Calibration Pure Dye TAMRA is expired	Yes
Calibration Pure Dye TAMRA performed on	02-17-2016
Calibration Pure Dye VIC is expired	Yes
Calibration Pure Dye VIC performed on	02-17-2016
Calibration ROI is expired	Yes
Calibration ROI performed on	02-17-2016
Calibration Uniformity is expired	Yes
Calibration Uniformity performed on	02-17-2016
Chemistry	SYBR_GREEN
Date Created	2022-10-23 13:42:53 PM CST
Experiment Barcode
Experiment Comment
Experiment File Name	D:\2.实验记录\6.pcr\IPF-BIO\10.23\2022-10-23+IPF-NC.eds
Experiment Name	2022-10-23 IPF-NC
Experiment Run End Time	2022-10-23 23:31:57 PM CST
Experiment Type	Standard Curve
Instrument Name	278861160
Instrument Serial Number	278861160
Instrument Type	QuantStudio(TM) 6 Flex System
Passive Reference	ROX
Quantification Cycle Method	Ct
Signal Smoothing On	true
Stage/ Cycle where Analysis is performed	Stage 2, Step 2
User Name
Well	Well Position	Sample Name	Sample Color	Biogroup Name	Biogroup Color	Target Name	Target Color	Task	Reporter	Quencher	Quantity	Comments
1	A1	N1	RGB(176,23,31)			GAPDH	RGB(176,23,31)	UNKNOWN	SYBR	None
2	A2	N1	RGB(176,23,31)			GAPDH	RGB(176,23,31)	UNKNOWN	SYBR	None
3	A3	N1	RGB(176,23,31)			GAPDH	RGB(176,23,31)	UNKNOWN	SYBR	None
4	A4	N1	RGB(176,23,31)			CALD1	RGB(0,0,255)	UNKNOWN	SYBR	None
5	A5	N1	RGB(176,23,31)			CALD1	RGB(0,0,255)	UNKNOWN	SYBR	None
6	A6	N1	RGB(176,23,31)			CALD1	RGB(0,0,255)	UNKNOWN	SYBR	None
7	A7	N1	RGB(176,23,31)			CDH2	RGB(0,139,69)	UNKNOWN	SYBR	None
8	A8	N1	RGB(176,23,31)			CDH2	RGB(0,139,69)	UNKNOWN	SYBR	None
9	A9	N1	RGB(176,23,31)			CDH2	RGB(0,139,69)	UNKNOWN	SYBR	None
10	A10	N1	RGB(176,23,31)			POSTN	RGB(238,238,0)	UNKNOWN	SYBR	None
11	A11	N1	RGB(176,23,31)			POSTN	RGB(238,238,0)	UNKNOWN	SYBR	None
12	A12	N1	RGB(176,23,31)			POSTN	RGB(238,238,0)	UNKNOWN	SYBR	None
13	B1	N2	RGB(0,0,255)			GAPDH	RGB(176,23,31)	UNKNOWN	SYBR	None
14	B2	N2	RGB(0,0,255)			GAPDH	RGB(176,23,31)	UNKNOWN	SYBR	None
15	B3	N2	RGB(0,0,255)			GAPDH	RGB(176,23,31)	UNKNOWN	SYBR	None
16	B4	N2	RGB(0,0,255)			CALD1	RGB(0,0,255)	UNKNOWN	SYBR	None
17	B5	N2	RGB(0,0,255)			CALD1	RGB(0,0,255)	UNKNOWN	SYBR	None
18	B6	N2	RGB(0,0,255)			CALD1	RGB(0,0,255)	UNKNOWN	SYBR	None
19	B7	N2	RGB(0,0,255)			CDH2	RGB(0,139,69)	UNKNOWN	SYBR	None
20	B8	N2	RGB(0,0,255)			CDH2	RGB(0,139,69)	UNKNOWN	SYBR	None
21	B9	N2	RGB(0,0,255)			CDH2	RGB(0,139,69)	UNKNOWN	SYBR	None
22	B10	N2	RGB(0,0,255)			POSTN	RGB(238,238,0)	UNKNOWN	SYBR	None
23	B11	N2	RGB(0,0,255)			POSTN	RGB(238,238,0)	UNKNOWN	SYBR	None
24	B12	N2	RGB(0,0,255)			POSTN	RGB(238,238,0)	UNKNOWN	SYBR	None
25	C1	N3	RGB(0,139,69)			GAPDH	RGB(176,23,31)	UNKNOWN	SYBR	None
26	C2	N3	RGB(0,139,69)			GAPDH	RGB(176,23,31)	UNKNOWN	SYBR	None
27	C3	N3	RGB(0,139,69)			GAPDH	RGB(176,23,31)	UNKNOWN	SYBR	None
28	C4	N3	RGB(0,139,69)			CALD1	RGB(0,0,255)	UNKNOWN	SYBR	None
29	C5	N3	RGB(0,139,69)			CALD1	RGB(0,0,255)	UNKNOWN	SYBR	None
30	C6	N3	RGB(0,139,69)			CALD1	RGB(0,0,255)	UNKNOWN	SYBR	None
31	C7	N3	RGB(0,139,69)			CDH2	RGB(0,139,69)	UNKNOWN	SYBR	None
32	C8	N3	RGB(0,139,69)			CDH2	RGB(0,139,69)	UNKNOWN	SYBR	None
33	C9	N3	RGB(0,139,69)			CDH2	RGB(0,139,69)	UNKNOWN	SYBR	None
34	C10	N3	RGB(0,139,69)			POSTN	RGB(238,238,0)	UNKNOWN	SYBR	None
35	C11	N3	RGB(0,139,69)			POSTN	RGB(238,238,0)	UNKNOWN	SYBR	None
36	C12	N3	RGB(0,139,69)			POSTN	RGB(238,238,0)	UNKNOWN	SYBR	None
37	D1	N4	RGB(255,127,0)			GAPDH	RGB(176,23,31)	UNKNOWN	SYBR	None
38	D2	N4	RGB(255,127,0)			GAPDH	RGB(176,23,31)	UNKNOWN	SYBR	None
39	D3	N4	RGB(255,127,0)			GAPDH	RGB(176,23,31)	UNKNOWN	SYBR	None
40	D4	N4	RGB(255,127,0)			CALD1	RGB(0,0,255)	UNKNOWN	SYBR	None
41	D5	N4	RGB(255,127,0)			CALD1	RGB(0,0,255)	UNKNOWN	SYBR	None
42	D6	N4	RGB(255,127,0)			CALD1	RGB(0,0,255)	UNKNOWN	SYBR	None
43	D7	N4	RGB(255,127,0)			CDH2	RGB(0,139,69)	UNKNOWN	SYBR	None
44	D8	N4	RGB(255,127,0)			CDH2	RGB(0,139,69)	UNKNOWN	SYBR	None
45	D9	N4	RGB(255,127,0)			CDH2	RGB(0,139,69)	UNKNOWN	SYBR	None
46	D10	N4	RGB(255,127,0)			POSTN	RGB(238,238,0)	UNKNOWN	SYBR	None
47	D11	N4	RGB(255,127,0)			POSTN	RGB(238,238,0)	UNKNOWN	SYBR	None
48	D12	N4	RGB(255,127,0)			POSTN	RGB(238,238,0)	UNKNOWN	SYBR	None
49	E1	IPF1	RGB(139,137,112)			GAPDH	RGB(176,23,31)	UNKNOWN	SYBR	None
50	E2	IPF1	RGB(139,137,112)			GAPDH	RGB(176,23,31)	UNKNOWN	SYBR	None
51	E3	IPF1	RGB(139,137,112)			GAPDH	RGB(176,23,31)	UNKNOWN	SYBR	None
52	E4	IPF1	RGB(139,137,112)			CALD1	RGB(0,0,255)	UNKNOWN	SYBR	None
53	E5	IPF1	RGB(139,137,112)			CALD1	RGB(0,0,255)	UNKNOWN	SYBR	None
54	E6	IPF1	RGB(139,137,112)			CALD1	RGB(0,0,255)	UNKNOWN	SYBR	None
55	E7	IPF1	RGB(139,137,112)			CDH2	RGB(0,139,69)	UNKNOWN	SYBR	None
56	E8	IPF1	RGB(139,137,112)			CDH2	RGB(0,139,69)	UNKNOWN	SYBR	None
57	E9	IPF1	RGB(139,137,112)			CDH2	RGB(0,139,69)	UNKNOWN	SYBR	None
58	E10	IPF1	RGB(139,137,112)			POSTN	RGB(238,238,0)	UNKNOWN	SYBR	None
59	E11	IPF1	RGB(139,137,112)			POSTN	RGB(238,238,0)	UNKNOWN	SYBR	None
60	E12	IPF1	RGB(139,137,112)			POSTN	RGB(238,238,0)	UNKNOWN	SYBR	None
61	F1	IPF2	RGB(238,121,66)			GAPDH	RGB(176,23,31)	UNKNOWN	SYBR	None
62	F2	IPF2	RGB(238,121,66)			GAPDH	RGB(176,23,31)	UNKNOWN	SYBR	None
63	F3	IPF2	RGB(238,121,66)			GAPDH	RGB(176,23,31)	UNKNOWN	SYBR	None
64	F4	IPF2	RGB(238,121,66)			CALD1	RGB(0,0,255)	UNKNOWN	SYBR	None
65	F5	IPF2	RGB(238,121,66)			CALD1	RGB(0,0,255)	UNKNOWN	SYBR	None
66	F6	IPF2	RGB(238,121,66)			CALD1	RGB(0,0,255)	UNKNOWN	SYBR	None
67	F7	IPF2	RGB(238,121,66)			CDH2	RGB(0,139,69)	UNKNOWN	SYBR	None
68	F8	IPF2	RGB(238,121,66)			CDH2	RGB(0,139,69)	UNKNOWN	SYBR	None
69	F9	IPF2	RGB(238,121,66)			CDH2	RGB(0,139,69)	UNKNOWN	SYBR	None
70	F10	IPF2	RGB(238,121,66)			POSTN	RGB(238,238,0)	UNKNOWN	SYBR	None
71	F11	IPF2	RGB(238,121,66)			POSTN	RGB(238,238,0)	UNKNOWN	SYBR	None
72	F12	IPF2	RGB(238,121,66)			POSTN	RGB(238,238,0)	UNKNOWN	SYBR	None
73	G1	IPF3	RGB(142,56,142)			GAPDH	RGB(176,23,31)	UNKNOWN	SYBR	None
74	G2	IPF3	RGB(142,56,142)			GAPDH	RGB(176,23,31)	UNKNOWN	SYBR	None
75	G3	IPF3	RGB(142,56,142)			GAPDH	RGB(176,23,31)	UNKNOWN	SYBR	None
76	G4	IPF3	RGB(142,56,142)			CALD1	RGB(0,0,255)	UNKNOWN	SYBR	None
77	G5	IPF3	RGB(142,56,142)			CALD1	RGB(0,0,255)	UNKNOWN	SYBR	None
78	G6	IPF3	RGB(142,56,142)			CALD1	RGB(0,0,255)	UNKNOWN	SYBR	None
79	G7	IPF3	RGB(142,56,142)			CDH2	RGB(0,139,69)	UNKNOWN	SYBR	None
80	G8	IPF3	RGB(142,56,142)			CDH2	RGB(0,139,69)	UNKNOWN	SYBR	None
81	G9	IPF3	RGB(142,56,142)			CDH2	RGB(0,139,69)	UNKNOWN	SYBR	None
82	G10	IPF3	RGB(142,56,142)			POSTN	RGB(238,238,0)	UNKNOWN	SYBR	None
83	G11	IPF3	RGB(142,56,142)			POSTN	RGB(238,238,0)	UNKNOWN	SYBR	None
84	G12	IPF3	RGB(142,56,142)			POSTN	RGB(238,238,0)	UNKNOWN	SYBR	None
85	H1	IPF4	RGB(198,113,113)			GAPDH	RGB(176,23,31)	UNKNOWN	SYBR	None
86	H2	IPF4	RGB(198,113,113)			GAPDH	RGB(176,23,31)	UNKNOWN	SYBR	None
87	H3	IPF4	RGB(198,113,113)			GAPDH	RGB(176,23,31)	UNKNOWN	SYBR	None
88	H4	IPF4	RGB(198,113,113)			CALD1	RGB(0,0,255)	UNKNOWN	SYBR	None
89	H5	IPF4	RGB(198,113,113)			CALD1	RGB(0,0,255)	UNKNOWN	SYBR	None
90	H6	IPF4	RGB(198,113,113)			CALD1	RGB(0,0,255)	UNKNOWN	SYBR	None
91	H7	IPF4	RGB(198,113,113)			CDH2	RGB(0,139,69)	UNKNOWN	SYBR	None
92	H8	IPF4	RGB(198,113,113)			CDH2	RGB(0,139,69)	UNKNOWN	SYBR	None
93	H9	IPF4	RGB(198,113,113)			CDH2	RGB(0,139,69)	UNKNOWN	SYBR	None
94	H10	IPF4	RGB(198,113,113)			POSTN	RGB(238,238,0)	UNKNOWN	SYBR	None
95	H11	IPF4	RGB(198,113,113)			POSTN	RGB(238,238,0)	UNKNOWN	SYBR	None
96	H12	IPF4	RGB(198,113,113)			POSTN	RGB(238,238,0)	UNKNOWN	SYBR	None

## Sheet: Amplification Data
Block Type	96-Well Block (0.2mL)
Calibration Background is expired	Yes
Calibration Background performed on	02-17-2016
Calibration Normalization FAM-ROX is expired	Yes
Calibration Normalization FAM-ROX performed on	02-17-2016
Calibration Normalization VIC-ROX is expired	Yes
Calibration Normalization VIC-ROX performed on	02-17-2016
Calibration Pure Dye FAM is expired	Yes
Calibration Pure Dye FAM performed on	02-17-2016
Calibration Pure Dye NED is expired	Yes
Calibration Pure Dye NED performed on	02-17-2016
Calibration Pure Dye ROX is expired	Yes
Calibration Pure Dye ROX performed on	02-17-2016
Calibration Pure Dye SYBR is expired	Yes
Calibration Pure Dye SYBR performed on	02-17-2016
Calibration Pure Dye TAMRA is expired	Yes
Calibration Pure Dye TAMRA performed on	02-17-2016
Calibration Pure Dye VIC is expired	Yes
Calibration Pure Dye VIC performed on	02-17-2016
Calibration ROI is expired	Yes
Calibration ROI performed on	02-17-2016
Calibration Uniformity is expired	Yes
Calibration Uniformity performed on	02-17-2016
Chemistry	SYBR_GREEN
Date Created	2022-10-23 13:42:53 PM CST
Experiment Barcode
Experiment Comment
Experiment File Name	D:\2.实验记录\6.pcr\IPF-BIO\10.23\2022-10-23+IPF-NC.eds
Experiment Name	2022-10-23 IPF-NC
Experiment Run End Time	2022-10-23 23:31:57 PM CST
Experiment Type	Standard Curve
Instrument Name	278861160
Instrument Serial Number	278861160
Instrument Type	QuantStudio(TM) 6 Flex System
Passive Reference	ROX
Quantification Cycle Method	Ct
Signal Smoothing On	true
Stage/ Cycle where Analysis is performed	Stage 2, Step 2
User Name
Well	Cycle	Target Name	Rn	Delta Rn
1	1	GAPDH	-0.162169	0.00467524
1	2	GAPDH	-0.162027	0.00293232
1	3	GAPDH	-0.160562	0.00251283
1	4	GAPDH	-0.159965	0.00122629
1	5	GAPDH	-0.161372	-0.00206522
1	6	GAPDH	-0.15985	-0.0024281
1	7	GAPDH	-0.156404	-0.000866454
1	8	GAPDH	-0.154965	-0.00131172
1	9	GAPDH	-0.150839	0.000928913
1	10	GAPDH	-0.148957	0.000926522
1	11	GAPDH	-0.146121	0.00187842
1	12	GAPDH	-0.145994	0.000120444
1	13	GAPDH	-0.145549	-0.00131893
1	14	GAPDH	-0.142813	-0.000467511
1	15	GAPDH	-0.139597	0.000864527
1	16	GAPDH	-0.129684	0.00889273
1	17	GAPDH	-0.112572	0.0241203
1	18	GAPDH	-0.0895731	0.0452349
1	19	GAPDH	-0.0476825	0.0852411
1	20	GAPDH	0.0305048	0.161544
1	21	GAPDH	0.154013	0.283168
1	22	GAPDH	0.327265	0.454535
1	23	GAPDH	0.545176	0.670561
1	24	GAPDH	0.773786	0.897287
1	25	GAPDH	0.981622	1.10324
1	26	GAPDH	1.14509	1.26482
1	27	GAPDH	1.27186	1.38971
1	28	GAPDH	1.3499	1.46587
1	29	GAPDH	1.40265	1.51673
1	30	GAPDH	1.45081	1.563
1	31	GAPDH	1.49014	1.60045
1	32	GAPDH	1.49803	1.60646
1	33	GAPDH	1.51619	1.62273
1	34	GAPDH	1.52837	1.63303
1	35	GAPDH	1.52199	1.62476
1	36	GAPDH	1.53166	1.63255
2	1	GAPDH	-0.0916827	-0.00094263
2	2	GAPDH	-0.0901368	-0.000836077
2	3	GAPDH	-0.0881463	-0.000284896
2	4	GAPDH	-0.0838801	0.00254201
2	5	GAPDH	-0.086387	-0.00140422
2	6	GAPDH	-0.0860877	-0.00254427
2	7	GAPDH	-0.0820059	9.81629e-05
2	8	GAPDH	-0.0808023	-0.000137526
2	9	GAPDH	-0.0777772	0.00144822
2	10	GAPDH	-0.0758292	0.00195689
2	11	GAPDH	-0.0763362	1.05384e-05
2	12	GAPDH	-0.0766223	-0.00171489
2	13	GAPDH	-0.0742947	-0.000826612
2	14	GAPDH	-0.0711722	0.000856588
2	15	GAPDH	-0.0658014	0.00478805
2	16	GAPDH	-0.0536886	0.0154615
2	17	GAPDH	-0.0420881	0.0256227
2	18	GAPDH	-0.0156916	0.0505798
2	19	GAPDH	0.0312152	0.0960473
2	20	GAPDH	0.114601	0.177994
2	21	GAPDH	0.249207	0.311161
2	22	GAPDH	0.441524	0.502038
2	23	GAPDH	0.689656	0.748731
2	24	GAPDH	0.951477	1.00911
2	25	GAPDH	1.19799	1.25419
2	26	GAPDH	1.39034	1.44509
2	27	GAPDH	1.53254	1.58586
2	28	GAPDH	1.62454	1.67642
2	29	GAPDH	1.68808	1.73852
2	30	GAPDH	1.73925	1.78825
2	31	GAPDH	1.78536	1.83293
2	32	GAPDH	1.79878	1.8449
2	33	GAPDH	1.81763	1.86232
2	34	GAPDH	1.82158	1.86482
2	35	GAPDH	1.81659	1.85839
2	36	GAPDH	1.83985	1.88021
3	1	GAPDH	0.047185	0.00629542
3	2	GAPDH	0.0471669	0.00492627
3	3	GAPDH	0.0474247	0.00383297
3	4	GAPDH	0.0477877	0.00284483
3	5	GAPDH	0.0446303	-0.00166367
3	6	GAPDH	0.0445537	-0.00309144
3	7	GAPDH	0.0488751	-0.000121105
3	8	GAPDH	0.0511433	0.00079594
3	9	GAPDH	0.0507887	-0.000909712
3	10	GAPDH	0.0505314	-0.00251815
3	11	GAPDH	0.0507228	-0.0036779
3	12	GAPDH	0.0535743	-0.00217752
3	13	GAPDH	0.0566881	-0.000414793
3	14	GAPDH	0.061145	0.00269095
3	15	GAPDH	0.0642147	0.00440961
3	16	GAPDH	0.072565	0.0114088
3	17	GAPDH	0.0911597	0.0286524
3	18	GAPDH	0.121133	0.0572742
3	19	GAPDH	0.172783	0.107573
3	20	GAPDH	0.272261	0.2057
3	21	GAPDH	0.425701	0.357789
3	22	GAPDH	0.647082	0.577819
3	23	GAPDH	0.937976	0.867362
3	24	GAPDH	1.24659	1.17463
3	25	GAPDH	1.53051	1.45719
3	26	GAPDH	1.75346	1.67879
3	27	GAPDH	1.92398	1.84796
3	28	GAPDH	2.03253	1.95516
3	29	GAPDH	2.10669	2.02797
3	30	GAPDH	2.16497	2.0849
3	31	GAPDH	2.21588	2.13446
3	32	GAPDH	2.23269	2.14992
3	33	GAPDH	2.25499	2.17087
3	34	GAPDH	2.26213	2.17666
3	35	GAPDH	2.25772	2.17089
3	36	GAPDH	2.28313	2.19496
4	1	CALD1	-0.0785597	-3.42532e-05
4	2	CALD1	-0.0765071	0.000399879
4	3	CALD1	-0.0742824	0.00100608
4	4	CALD1	-0.0733158	0.000354269
4	5	CALD1	-0.0724415	-0.000389931
4	6	CALD1	-0.071676	-0.00124286
4	7	CALD1	-0.0680775	0.000737195
4	8	CALD1	-0.0649223	0.00227395
4	9	CALD1	-0.0649972	0.000580542
4	10	CALD1	-0.065396	-0.00143666
4	11	CALD1	-0.0636863	-0.00134548
4	12	CALD1	-0.0610936	-0.000371258
4	13	CALD1	-0.0599505	-0.000846623
4	14	CALD1	-0.0572287	0.000256758
4	15	CALD1	-0.0566198	-0.000752746
4	16	CALD1	-0.0550123	-0.000763705
4	17	CALD1	-0.0546558	-0.00202571
4	18	CALD1	-0.0510298	-1.8186e-05
4	19	CALD1	-0.0454088	0.00398438
4	20	CALD1	-0.0405658	0.00720893
4	21	CALD1	-0.026354	0.0198022
4	22	CALD1	-0.000217663	0.0443201
4	23	CALD1	0.0482741	0.0911934
4	24	CALD1	0.132562	0.173863
4	25	CALD1	0.286125	0.325807
4	26	CALD1	0.528996	0.56706
4	27	CALD1	0.851894	0.88834
4	28	CALD1	1.16648	1.2013
4	29	CALD1	1.39828	1.43149
4	30	CALD1	1.6148	1.64639
4	31	CALD1	1.82222	1.85219
4	32	CALD1	1.95468	1.98304
4	33	CALD1	2.05293	2.07967
4	34	CALD1	2.1184	2.14351
4	35	CALD1	2.15858	2.18208
4	36	CALD1	2.21309	2.23497
5	1	CALD1	-0.0707595	-0.00230792
5	2	CALD1	-0.0693764	-0.00210972
5	3	CALD1	-0.0675221	-0.00144034
5	4	CALD1	-0.0633246	0.0015722
5	5	CALD1	-0.0648789	-0.00116697
5	6	CALD1	-0.0651826	-0.00265566
5	7	CALD1	-0.0620322	-0.000690206
5	8	CALD1	-0.0574843	0.00267278
5	9	CALD1	-0.056099	0.00287313
5	10	CALD1	-0.0559926	0.00179464
5	11	CALD1	-0.0544118	0.0021905
5	12	CALD1	-0.0566578	-0.00124041
5	13	CALD1	-0.0569563	-0.00272387
5	14	CALD1	-0.0540232	-0.000975671
5	15	CALD1	-0.053278	-0.00141536
5	16	CALD1	-0.0505341	0.000143614
5	17	CALD1	-0.048621	0.000871804
5	18	CALD1	-0.048118	0.000189811
5	19	CALD1	-0.0436043	0.00351864
5	20	CALD1	-0.0331497	0.0127883
5	21	CALD1	-0.0146207	0.0301324
5	22	CALD1	0.011383	0.0549512
5	23	CALD1	0.0630608	0.105444
5	24	CALD1	0.15994	0.201139
5	25	CALD1	0.334537	0.37455
5	26	CALD1	0.608859	0.647687
5	27	CALD1	0.98077	1.01841
5	28	CALD1	1.35684	1.3933
5	29	CALD1	1.64322	1.67849
5	30	CALD1	1.87327	1.90736
5	31	CALD1	2.09516	2.12807
5	32	CALD1	2.2378	2.26952
5	33	CALD1	2.34209	2.37263
5	34	CALD1	2.42063	2.44998
5	35	CALD1	2.47378	2.50194
5	36	CALD1	2.52579	2.55277
6	1	CALD1	-0.101101	-0.000973953
6	2	CALD1	-0.10079	-0.00228952
6	3	CALD1	-0.0977976	-0.000923588
6	4	CALD1	-0.0964408	-0.00119311
6	5	CALD1	-0.0935255	9.58067e-05
6	6	CALD1	-0.0917288	0.000266059
6	7	CALD1	-0.0879638	0.00240472
6	8	CALD1	-0.0873141	0.00142795
6	9	CALD1	-0.0864441	0.000671563
6	10	CALD1	-0.0846853	0.00080396
6	11	CALD1	-0.0826621	0.00120075
6	12	CALD1	-0.08298	-0.000743475
6	13	CALD1	-0.0834269	-0.00281684
6	14	CALD1	-0.0822715	-0.00328777
6	15	CALD1	-0.0772311	0.00012623
6	16	CALD1	-0.0757877	-5.67639e-05
6	17	CALD1	-0.0755734	-0.00146885
6	18	CALD1	-0.0715783	0.000899808
6	19	CALD1	-0.0682582	0.00259354
6	20	CALD1	-0.0645617	0.00466361
6	21	CALD1	-0.0447547	0.0228443
6	22	CALD1	-0.0126257	0.0533468
6	23	CALD1	0.0411985	0.105545
6	24	CALD1	0.136567	0.199286
6	25	CALD1	0.310613	0.371706
6	26	CALD1	0.591052	0.650519
6	27	CALD1	0.968774	1.02661
6	28	CALD1	1.35526	1.41147
6	29	CALD1	1.65615	1.71073
6	30	CALD1	1.89062	1.94359
6	31	CALD1	2.1327	2.18404
6	32	CALD1	2.30206	2.35177
6	33	CALD1	2.42073	2.46881
6	34	CALD1	2.49337	2.53982
6	35	CALD1	2.54909	2.59392
6	36	CALD1	2.61925	2.66245
7	1	CDH2	-0.0285313	-0.00340202
7	2	CDH2	-0.0274769	-0.00381208
7	3	CDH2	-0.0233112	-0.00111075
7	4	CDH2	-0.0224171	-0.00168116
7	5	CDH2	-0.0223338	-0.00306224
7	6	CDH2	-0.0192076	-0.00140047
7	7	CDH2	-0.0145061	0.00183664
7	8	CDH2	-0.0132434	0.00163494
7	9	CDH2	-0.0101164	0.00329749
7	10	CDH2	-0.0099458	0.00200366
7	11	CDH2	-0.00993746	0.000547585
7	12	CDH2	-0.00915503	-0.000134407
7	13	CDH2	-0.00411996	0.00343623
7	14	CDH2	-0.003456	0.00263578
7	15	CDH2	-0.00304194	0.00158541
7	16	CDH2	-0.00272788	0.000435056
7	17	CDH2	-0.00411949	-0.00242097
7	18	CDH2	-0.00531106	-0.00507697
7	19	CDH2	-0.00437732	-0.00560764
7	20	CDH2	0.000242717	-0.00245203
7	21	CDH2	0.00186953	-0.00228964
7	22	CDH2	0.00795695	0.00233336
7	23	CDH2	0.0125781	0.00549011
7	24	CDH2	0.0160117	0.00745925
7	25	CDH2	0.0308519	0.020835
7	26	CDH2	0.0532847	0.0418034
7	27	CDH2	0.106334	0.0933881
7	28	CDH2	0.194424	0.180014
7	29	CDH2	0.352626	0.336751
7	30	CDH2	0.597456	0.580117
7	31	CDH2	0.934212	0.915409
7	32	CDH2	1.286	1.26573
7	33	CDH2	1.59014	1.56841
7	34	CDH2	1.82889	1.80569
7	35	CDH2	2.01322	1.98856
7	36	CDH2	2.16577	2.13964
8	1	CDH2	-0.0523047	-0.00390024
8	2	CDH2	-0.0484269	-0.00146985
8	3	CDH2	-0.0453377	0.000171939
8	4	CDH2	-0.0425119	0.0015503
8	5	CDH2	-0.0449595	-0.00234471
8	6	CDH2	-0.044963	-0.00379565
8	7	CDH2	-0.0402978	-0.000577845
8	8	CDH2	-0.0393047	-0.00103212
8	9	CDH2	-0.0369054	-8.02326e-05
8	10	CDH2	-0.0342576	0.0011201
8	11	CDH2	-0.0334297	0.000500569
8	12	CDH2	-0.0308359	0.00164697
8	13	CDH2	-0.0278179	0.00321752
8	14	CDH2	-0.0272251	0.00236297
8	15	CDH2	-0.0252524	0.00288818
8	16	CDH2	-0.0253654	0.00132783
8	17	CDH2	-0.0260788	-0.000833034
8	18	CDH2	-0.0249769	-0.00117857
8	19	CDH2	-0.0241947	-0.00184379
8	20	CDH2	-0.0216427	-0.000739193
8	21	CDH2	-0.0214512	-0.00199508
8	22	CDH2	-0.0183749	-0.000366159
8	23	CDH2	-0.0108183	0.00574302
8	24	CDH2	-0.000276084	0.0148378
8	25	CDH2	0.0152914	0.0289579
8	26	CDH2	0.046017	0.058236
8	27	CDH2	0.106967	0.117739
8	28	CDH2	0.218317	0.227641
8	29	CDH2	0.404507	0.412384
8	30	CDH2	0.680049	0.686478
8	31	CDH2	1.03189	1.03687
8	32	CDH2	1.36633	1.36987
8	33	CDH2	1.64079	1.64288
8	34	CDH2	1.85259	1.85323
8	35	CDH2	2.0132	2.01239
8	36	CDH2	2.14492	2.14266
9	1	CDH2	-0.0315476	-0.00620474
9	2	CDH2	-0.0292998	-0.00522755
9	3	CDH2	-0.0247744	-0.0019729
9	4	CDH2	-0.0228428	-0.00131191
9	5	CDH2	-0.0209789	-0.000718745
9	6	CDH2	-0.0199609	-0.000971344
9	7	CDH2	-0.0175049	0.000213955
9	8	CDH2	-0.0139198	0.0025284
9	9	CDH2	-0.0120101	0.00316739
9	10	CDH2	-0.0134395	0.000467371
9	11	CDH2	-0.0133468	-0.000710603
9	12	CDH2	-0.00880824	0.0025573
9	13	CDH2	-0.00765474	0.00244014
9	14	CDH2	-0.00522034	0.00360387
9	15	CDH2	-0.00575328	0.00180027
9	16	CDH2	-0.00755398	-0.0012711
9	17	CDH2	-0.00882956	-0.00381734
9	18	CDH2	-0.0096497	-0.00590815
9	19	CDH2	-0.00910562	-0.00663474
9	20	CDH2	-0.0028462	-0.00164598
9	21	CDH2	0.00115399	0.00108355
9	22	CDH2	0.00321791	0.0018768
9	23	CDH2	0.00783554	0.00522377
9	24	CDH2	0.017265	0.0133826
9	25	CDH2	0.0323702	0.0272171
9	26	CDH2	0.0563883	0.0499645
9	27	CDH2	0.11217	0.104476
9	28	CDH2	0.205738	0.196773
9	29	CDH2	0.36466	0.354424
9	30	CDH2	0.61146	0.599953
9	31	CDH2	0.926649	0.913872
9	32	CDH2	1.22579	1.21174
9	33	CDH2	1.48306	1.46774
9	34	CDH2	1.68449	1.6679
9	35	CDH2	1.83812	1.82026
9	36	CDH2	1.96917	1.95004
10	1	POSTN	-0.114012	0.000586989
10	2	POSTN	-0.112558	0.000967214
10	3	POSTN	-0.113193	-0.000740185
10	4	POSTN	-0.112128	-0.000749164
10	5	POSTN	-0.1075	0.00280613
10	6	POSTN	-0.106238	0.00299423
10	7	POSTN	-0.107867	0.000292498
10	8	POSTN	-0.107857	-0.000770381
10	9	POSTN	-0.105448	0.000565463
10	10	POSTN	-0.108613	-0.00367366
10	11	POSTN	-0.107673	-0.00380687
10	12	POSTN	-0.0993768	0.00341659
10	13	POSTN	-0.0984682	0.00325197
10	14	POSTN	-0.101335	-0.000688573
10	15	POSTN	-0.101298	-0.00172385
10	16	POSTN	-0.096775	0.00172547
10	17	POSTN	-0.0975334	-0.000106142
10	18	POSTN	-0.0985423	-0.0021883
10	19	POSTN	-0.0984366	-0.00315576
10	20	POSTN	-0.0961125	-0.00190493
10	21	POSTN	-0.0957572	-0.00262282
10	22	POSTN	-0.0932538	-0.00119266
10	23	POSTN	-0.0885301	0.00245782
10	24	POSTN	-0.0841016	0.00581313
10	25	POSTN	-0.0768781	0.0119634
10	26	POSTN	-0.0700038	0.0177645
10	27	POSTN	-0.0532237	0.0334714
10	28	POSTN	-0.0253027	0.0603191
10	29	POSTN	0.0334506	0.117999
10	30	POSTN	0.138481	0.221957
10	31	POSTN	0.322193	0.404595
10	32	POSTN	0.594754	0.676083
10	33	POSTN	0.961076	1.04133
10	34	POSTN	1.35439	1.43357
10	35	POSTN	1.69199	1.7701
10	36	POSTN	1.93681	2.01384
11	1	POSTN	-0.223603	-0.0011783
11	2	POSTN	-0.221587	-0.000291399
11	3	POSTN	-0.220421	-0.000254659
11	4	POSTN	-0.220459	-0.0014219
11	5	POSTN	-0.221242	-0.00333383
11	6	POSTN	-0.219015	-0.00223546
11	7	POSTN	-0.212037	0.003613
11	8	POSTN	-0.210955	0.00356579
11	9	POSTN	-0.211146	0.00224658
11	10	POSTN	-0.211022	0.00124133
11	11	POSTN	-0.209811	0.00132348
11	12	POSTN	-0.208963	0.0010422
11	13	POSTN	-0.206917	0.00195915
11	14	POSTN	-0.208343	-0.000596303
11	15	POSTN	-0.208361	-0.001743
11	16	POSTN	-0.204126	0.00136311
11	17	POSTN	-0.203984	0.000375339
11	18	POSTN	-0.20564	-0.00240916
11	19	POSTN	-0.206707	-0.00460486
11	20	POSTN	-0.20632	-0.00534722
11	21	POSTN	-0.203063	-0.00321902
11	22	POSTN	-0.199328	-0.000613591
11	23	POSTN	-0.196887	0.000698853
11	24	POSTN	-0.194382	0.00207506
11	25	POSTN	-0.189052	0.00627511
11	26	POSTN	-0.183643	0.0105554
11	27	POSTN	-0.17105	0.0220193
11	28	POSTN	-0.142792	0.049148
11	29	POSTN	-0.0884879	0.102323
11	30	POSTN	-0.00581187	0.18387
11	31	POSTN	0.150145	0.338699
11	32	POSTN	0.390406	0.577831
11	33	POSTN	0.720694	0.906989
11	34	POSTN	1.08441	1.26958
11	35	POSTN	1.40297	1.58701
11	36	POSTN	1.64714	1.83004
12	1	POSTN	-0.075375	-3.07943e-05
12	2	POSTN	-0.0746514	-0.000122076
12	3	POSTN	-0.0709017	0.00281261
12	4	POSTN	-0.0724082	0.000491157
12	5	POSTN	-0.073066	-0.000981523
12	6	POSTN	-0.0707285	0.000541021
12	7	POSTN	-0.067845	0.0026095
12	8	POSTN	-0.0753346	-0.00569497
12	9	POSTN	-0.0746277	-0.00580305
12	10	POSTN	-0.0653818	0.00262789
12	11	POSTN	-0.0653945	0.00180023
12	12	POSTN	-0.0660697	0.000310106
12	13	POSTN	-0.0641047	0.00146017
12	14	POSTN	-0.062597	0.00215292
12	15	POSTN	-0.0628626	0.00107237
12	16	POSTN	-0.0628636	0.000256383
12	17	POSTN	-0.0633491	-0.00104408
12	18	POSTN	-0.0632338	-0.00174368
12	19	POSTN	-0.0633853	-0.00271017
12	20	POSTN	-0.0631615	-0.00330131
12	21	POSTN	-0.0582901	0.000755127
12	22	POSTN	-0.0571977	0.00103257
12	23	POSTN	-0.0566008	0.000814543
12	24	POSTN	-0.0540582	0.00254219
12	25	POSTN	-0.0470741	0.00871133
12	26	POSTN	-0.038958	0.0160125
12	27	POSTN	-0.0303645	0.0237911
12	28	POSTN	-0.0100106	0.04333
12	29	POSTN	0.0271231	0.0796488
12	30	POSTN	0.0945605	0.146271
12	31	POSTN	0.222551	0.273447
12	32	POSTN	0.4172	0.467281
12	33	POSTN	0.696708	0.745974
12	34	POSTN	1.01203	1.06048
12	35	POSTN	1.29394	1.34157
12	36	POSTN	1.50862	1.55544
13	1	GAPDH	-0.00279434	0.0034263
13	2	GAPDH	-0.00154612	0.00346392
13	3	GAPDH	-0.00060791	0.00319154
13	4	GAPDH	-0.000822844	0.00176601
13	5	GAPDH	-0.00333224	-0.00195397
13	6	GAPDH	-0.00296934	-0.00280166
13	7	GAPDH	0.00139307	0.000350148
13	8	GAPDH	0.00319506	0.000941542
13	9	GAPDH	0.00462265	0.00115854
13	10	GAPDH	0.00242895	-0.00224575
13	11	GAPDH	0.00225724	-0.00362806
13	12	GAPDH	0.00558484	-0.00151105
13	13	GAPDH	0.00797097	-0.000335508
13	14	GAPDH	0.011149	0.0016319
13	15	GAPDH	0.014164	0.00343631
13	16	GAPDH	0.0225305	0.0105922
13	17	GAPDH	0.0313901	0.0182413
13	18	GAPDH	0.0526483	0.0382889
13	19	GAPDH	0.0857579	0.0701878
13	20	GAPDH	0.152247	0.135466
13	21	GAPDH	0.254829	0.236838
13	22	GAPDH	0.412256	0.393054
13	23	GAPDH	0.622073	0.60166
13	24	GAPDH	0.858406	0.836783
13	25	GAPDH	1.08983	1.06699
13	26	GAPDH	1.27972	1.25568
13	27	GAPDH	1.4273	1.40205
13	28	GAPDH	1.52011	1.49365
13	29	GAPDH	1.58277	1.55509
13	30	GAPDH	1.63326	1.60437
13	31	GAPDH	1.67801	1.64791
13	32	GAPDH	1.69185	1.66054
13	33	GAPDH	1.71042	1.6779
13	34	GAPDH	1.71363	1.6799
13	35	GAPDH	1.71042	1.67548
13	36	GAPDH	1.73056	1.69441
14	1	GAPDH	-0.0283318	-0.000636278
14	2	GAPDH	-0.0280534	-0.00167586
14	3	GAPDH	-0.0253915	-0.00033195
14	4	GAPDH	-0.0235502	0.000191417
14	5	GAPDH	-0.0219436	0.000480045
14	6	GAPDH	-0.0211194	-1.36335e-05
14	7	GAPDH	-0.0193143	0.00047347
14	8	GAPDH	-0.0174247	0.00104515
14	9	GAPDH	-0.0170587	9.31663e-05
14	10	GAPDH	-0.0161789	-0.000344984
14	11	GAPDH	-0.0162096	-0.00169362
14	12	GAPDH	-0.0151376	-0.00193966
14	13	GAPDH	-0.0121488	-0.000268761
14	14	GAPDH	-0.0101689	0.000393171
14	15	GAPDH	-0.00732792	0.00191619
14	16	GAPDH	0.00154552	0.00947168
14	17	GAPDH	0.0134407	0.0200489
14	18	GAPDH	0.0347735	0.0400637
14	19	GAPDH	0.0731208	0.077093
14	20	GAPDH	0.145831	0.148485
14	21	GAPDH	0.266096	0.267433
14	22	GAPDH	0.447327	0.447346
14	23	GAPDH	0.694831	0.693532
14	24	GAPDH	0.984065	0.981448
14	25	GAPDH	1.25949	1.25555
14	26	GAPDH	1.48889	1.48364
14	27	GAPDH	1.66912	1.66255
14	28	GAPDH	1.78399	1.7761
14	29	GAPDH	1.85977	1.85056
14	30	GAPDH	1.92114	1.91061
14	31	GAPDH	1.97261	1.96076
14	32	GAPDH	1.99143	1.97827
14	33	GAPDH	2.01462	2.00014
14	34	GAPDH	2.02185	2.00606
14	35	GAPDH	2.02008	2.00297
14	36	GAPDH	2.04479	2.02635
15	1	GAPDH	-0.0771804	0.00108591
15	2	GAPDH	-0.0762147	0.000140305
15	3	GAPDH	-0.0720586	0.00238511
15	4	GAPDH	-0.0698569	0.00267553
15	5	GAPDH	-0.0704437	0.000177479
15	6	GAPDH	-0.0701116	-0.00140175
15	7	GAPDH	-0.0675664	-0.000767908
15	8	GAPDH	-0.0659175	-0.00103027
15	9	GAPDH	-0.0643918	-0.00141588
15	10	GAPDH	-0.0624402	-0.0013756
15	11	GAPDH	-0.062139	-0.00298573
15	12	GAPDH	-0.0601887	-0.00294673
15	13	GAPDH	-0.0552953	3.53521e-05
15	14	GAPDH	-0.0511897	0.00222968
15	15	GAPDH	-0.0470874	0.00442072
15	16	GAPDH	-0.038371	0.0112258
15	17	GAPDH	-0.024019	0.0236664
15	18	GAPDH	0.0037722	0.0495464
15	19	GAPDH	0.0522207	0.0960836
15	20	GAPDH	0.143942	0.185894
15	21	GAPDH	0.293635	0.333675
15	22	GAPDH	0.515297	0.553425
15	23	GAPDH	0.812687	0.848905
15	24	GAPDH	1.14321	1.17752
15	25	GAPDH	1.46075	1.49315
15	26	GAPDH	1.72269	1.75317
15	27	GAPDH	1.92695	1.95553
15	28	GAPDH	2.05175	2.07841
15	29	GAPDH	2.14333	2.16808
15	30	GAPDH	2.21345	2.23629
15	31	GAPDH	2.27275	2.29368
15	32	GAPDH	2.29128	2.3103
15	33	GAPDH	2.31885	2.33595
15	34	GAPDH	2.32595	2.34114
15	35	GAPDH	2.32599	2.33928
15	36	GAPDH	2.35035	2.36172
16	1	CALD1	-0.116123	-0.00284403
16	2	CALD1	-0.113236	-0.00166225
16	3	CALD1	-0.111823	-0.00195429
16	4	CALD1	-0.110951	-0.00278812
16	5	CALD1	-0.105903	0.000554594
16	6	CALD1	-0.102297	0.00245628
16	7	CALD1	-0.0999976	0.00305026
16	8	CALD1	-0.0999966	0.00134613
16	9	CALD1	-0.0994298	0.000207864
16	10	CALD1	-0.099268	-0.00133552
16	11	CALD1	-0.0962459	-1.84674e-05
16	12	CALD1	-0.0935359	0.000986409
16	13	CALD1	-0.0930648	-0.00024766
16	14	CALD1	-0.0925341	-0.00142205
16	15	CALD1	-0.0883803	0.00102671
16	16	CALD1	-0.0887136	-0.0010117
16	17	CALD1	-0.0890731	-0.00307634
16	18	CALD1	-0.0854468	-0.00115516
16	19	CALD1	-0.0792055	0.00338104
16	20	CALD1	-0.0742272	0.00665421
16	21	CALD1	-0.0597109	0.0194654
16	22	CALD1	-0.0287385	0.0487327
16	23	CALD1	0.021564	0.0973301
16	24	CALD1	0.111321	0.185382
16	25	CALD1	0.268131	0.340487
16	26	CALD1	0.531425	0.602076
16	27	CALD1	0.90831	0.977256
16	28	CALD1	1.3159	1.38314
16	29	CALD1	1.64488	1.71042
16	30	CALD1	1.89861	1.96244
16	31	CALD1	2.13935	2.20148
16	32	CALD1	2.31219	2.37261
16	33	CALD1	2.44595	2.50466
16	34	CALD1	2.53243	2.58944
16	35	CALD1	2.58476	2.64006
16	36	CALD1	2.64581	2.69941
17	1	CALD1	-0.117106	-0.00246152
17	2	CALD1	-0.116559	-0.00368174
17	3	CALD1	-0.110999	0.000110283
17	4	CALD1	-0.107536	0.0018059
17	5	CALD1	-0.108053	-0.000477628
17	6	CALD1	-0.107253	-0.00144546
17	7	CALD1	-0.1034	0.000640219
17	8	CALD1	-0.10295	-0.000677283
17	9	CALD1	-0.102093	-0.00158731
17	10	CALD1	-0.0980362	0.000702199
17	11	CALD1	-0.096307	0.000664096
17	12	CALD1	-0.0956372	-0.000433382
17	13	CALD1	-0.0916813	0.0017552
17	14	CALD1	-0.0915352	0.000134001
17	15	CALD1	-0.0915955	-0.00169357
17	16	CALD1	-0.0880404	9.42361e-05
17	17	CALD1	-0.087121	-0.000753618
17	18	CALD1	-0.0841359	0.000464082
17	19	CALD1	-0.0821347	0.000698045
17	20	CALD1	-0.0709477	0.0101177
17	21	CALD1	-0.0510014	0.0282967
17	22	CALD1	-0.0180527	0.0594781
17	23	CALD1	0.0455751	0.121339
17	24	CALD1	0.157812	0.231808
17	25	CALD1	0.361932	0.434161
17	26	CALD1	0.682333	0.752794
17	27	CALD1	1.12521	1.19391
17	28	CALD1	1.58643	1.65336
17	29	CALD1	1.94499	2.01015
17	30	CALD1	2.22064	2.28403
17	31	CALD1	2.49398	2.55561
17	32	CALD1	2.67233	2.73219
17	33	CALD1	2.81889	2.87698
17	34	CALD1	2.91379	2.97011
17	35	CALD1	2.95249	3.00705
17	36	CALD1	3.01971	3.0725
18	1	CALD1	-0.0977158	0.000517361
18	2	CALD1	-0.0957133	0.000844465
18	3	CALD1	-0.0962998	-0.00141743
18	4	CALD1	-0.0957107	-0.00250372
18	5	CALD1	-0.0917152	-0.000183569
18	6	CALD1	-0.090379	-0.000522822
18	7	CALD1	-0.0884296	-0.000248788
18	8	CALD1	-0.0826055	0.00389989
18	9	CALD1	-0.0816565	0.00317354
18	10	CALD1	-0.0814559	0.00169869
18	11	CALD1	-0.0817195	-0.000240318
18	12	CALD1	-0.0801805	-0.000376647
18	13	CALD1	-0.0790368	-0.000908416
18	14	CALD1	-0.0784356	-0.00198259
18	15	CALD1	-0.0754538	-0.000676193
18	16	CALD1	-0.0716694	0.00143284
18	17	CALD1	-0.0692892	0.00213764
18	18	CALD1	-0.0730336	-0.00328211
18	19	CALD1	-0.0714473	-0.00337129
18	20	CALD1	-0.0538206	0.0125801
18	21	CALD1	-0.0292009	0.0355243
18	22	CALD1	0.00877702	0.0718269
18	23	CALD1	0.0776071	0.138982
18	24	CALD1	0.207016	0.266715
18	25	CALD1	0.443785	0.501808
18	26	CALD1	0.825967	0.882315
18	27	CALD1	1.33965	1.39433
18	28	CALD1	1.87695	1.92994
18	29	CALD1	2.30876	2.36008
18	30	CALD1	2.63138	2.68103
18	31	CALD1	2.93639	2.98437
18	32	CALD1	3.14745	3.19375
18	33	CALD1	3.30518	3.3498
18	34	CALD1	3.40581	3.44876
18	35	CALD1	3.45454	3.49581
18	36	CALD1	3.53844	3.57803
19	1	CDH2	1.10935	0.0345999
19	2	CDH2	1.10714	0.031382
19	3	CDH2	1.09829	0.0215247
19	4	CDH2	1.0904	0.0126237
19	5	CDH2	1.07466	-0.00412805
19	6	CDH2	1.06909	-0.0107072
19	7	CDH2	1.08065	-0.000155248
19	8	CDH2	1.08566	0.00384794
19	9	CDH2	1.07981	-0.00301552
19	10	CDH2	1.07591	-0.00792431
19	11	CDH2	1.07306	-0.0117842
19	12	CDH2	1.07814	-0.00771006
19	13	CDH2	1.08053	-0.00633282
19	14	CDH2	1.08991	0.00203486
19	15	CDH2	1.09208	0.0031949
19	16	CDH2	1.09063	0.000739797
19	17	CDH2	1.08482	-0.00608671
19	18	CDH2	1.07994	-0.011975
19	19	CDH2	1.08173	-0.01119
19	20	CDH2	1.10135	0.00742035
19	21	CDH2	1.10884	0.0138969
19	22	CDH2	1.10353	0.0075794
19	23	CDH2	1.10511	0.00814662
19	24	CDH2	1.11528	0.0173045
19	25	CDH2	1.13403	0.0350471
19	26	CDH2	1.16278	0.0627851
19	27	CDH2	1.21727	0.116267
19	28	CDH2	1.31278	0.210768
19	29	CDH2	1.4829	0.379877
19	30	CDH2	1.77151	0.667479
19	31	CDH2	2.18065	1.07561
19	32	CDH2	2.59498	1.48893
19	33	CDH2	2.96756	1.8605
19	34	CDH2	3.24535	2.13728
19	35	CDH2	3.45164	2.34256
19	36	CDH2	3.65131	2.54122
20	1	CDH2	-0.0150643	-0.0100018
20	2	CDH2	-0.0140034	-0.0107683
20	3	CDH2	-0.00658345	-0.00517574
20	4	CDH2	-0.00318198	-0.00360171
20	5	CDH2	0.000560593	-0.00168656
20	6	CDH2	0.00227924	-0.00179533
20	7	CDH2	0.00821584	0.00231383
20	8	CDH2	0.0107461	0.00301663
20	9	CDH2	0.0146008	0.00504394
20	10	CDH2	0.0152633	0.00387901
20	11	CDH2	0.0174708	0.00425905
20	12	CDH2	0.0180134	0.00297422
20	13	CDH2	0.0185241	0.00165753
20	14	CDH2	0.0206117	0.00191772
20	15	CDH2	0.0195636	-0.000957865
20	16	CDH2	0.0185268	-0.00382209
20	17	CDH2	0.0201821	-0.0039942
20	18	CDH2	0.0216626	-0.00434114
20	19	CDH2	0.0241265	-0.00370467
20	20	CDH2	0.0314623	0.00180372
20	21	CDH2	0.0323502	0.000864242
20	22	CDH2	0.0329341	-0.000379324
20	23	CDH2	0.0368696	0.00172875
20	24	CDH2	0.0446802	0.00771193
20	25	CDH2	0.0655267	0.026731
20	26	CDH2	0.0991123	0.0584891
20	27	CDH2	0.162222	0.119772
20	28	CDH2	0.280665	0.236387
20	29	CDH2	0.476228	0.430122
20	30	CDH2	0.781161	0.733228
20	31	CDH2	1.1875	1.13774
20	32	CDH2	1.58366	1.53208
20	33	CDH2	1.91872	1.8653
20	34	CDH2	2.19041	2.13516
20	35	CDH2	2.41331	2.35624
20	36	CDH2	2.59979	2.54089
21	1	CDH2	-0.0204631	-0.00201528
21	2	CDH2	-0.0172336	-0.000410547
21	3	CDH2	-0.0153891	-0.000190912
21	4	CDH2	-0.0147666	-0.00119323
21	5	CDH2	-0.0149076	-0.0029591
21	6	CDH2	-0.0142852	-0.00396145
21	7	CDH2	-0.00852443	0.00017445
21	8	CDH2	-0.00157419	0.00549987
21	9	CDH2	-0.00130091	0.00414832
21	10	CDH2	-0.00411393	-0.000289525
21	11	CDH2	-0.00438975	-0.00219017
21	12	CDH2	3.76273e-06	0.000578519
21	13	CDH2	0.0022677	0.00121764
21	14	CDH2	0.00270957	3.46764e-05
21	15	CDH2	0.00689747	0.00259775
21	16	CDH2	0.0100975	0.00417297
21	17	CDH2	0.00905577	0.00150641
21	18	CDH2	0.00583688	-0.00333732
21	19	CDH2	0.00555247	-0.00524655
21	20	CDH2	0.0109484	-0.00147548
21	21	CDH2	0.0136994	-0.00034923
21	22	CDH2	0.0143662	-0.00130727
21	23	CDH2	0.019868	0.00256965
21	24	CDH2	0.0280361	0.00911297
21	25	CDH2	0.0435769	0.0230289
21	26	CDH2	0.0779566	0.0557838
21	27	CDH2	0.136625	0.112827
21	28	CDH2	0.241758	0.216335
21	29	CDH2	0.427868	0.400821
21	30	CDH2	0.721118	0.692446
21	31	CDH2	1.10681	1.07651
21	32	CDH2	1.48075	1.44883
21	33	CDH2	1.79728	1.76373
21	34	CDH2	2.04206	2.00689
21	35	CDH2	2.23733	2.20053
21	36	CDH2	2.40744	2.36902
22	1	POSTN	-0.0991126	-0.00609162
22	2	POSTN	-0.09771	-0.00589568
22	3	POSTN	-0.0936232	-0.00301554
22	4	POSTN	-0.0920755	-0.00267459
22	5	POSTN	-0.0910079	-0.00281358
22	6	POSTN	-0.0887251	-0.00173742
22	7	POSTN	-0.0827861	0.00299489
22	8	POSTN	-0.0806235	0.00395081
22	9	POSTN	-0.0805298	0.00283785
22	10	POSTN	-0.079596	0.00256496
22	11	POSTN	-0.0791936	0.00176077
22	12	POSTN	-0.0770325	0.00271514
22	13	POSTN	-0.0749752	0.00356579
22	14	POSTN	-0.0776846	-0.000350261
22	15	POSTN	-0.0785323	-0.00240459
22	16	POSTN	-0.0759175	-0.000996473
22	17	POSTN	-0.0755552	-0.00184081
22	18	POSTN	-0.075743	-0.00323523
22	19	POSTN	-0.0734268	-0.00212575
22	20	POSTN	-0.0723812	-0.00228677
22	21	POSTN	-0.0715107	-0.002623
22	22	POSTN	-0.0653467	0.00233437
22	23	POSTN	-0.0638342	0.00264023
22	24	POSTN	-0.0645285	0.000739232
22	25	POSTN	-0.0621799	0.00188125
22	26	POSTN	-0.0513981	0.0114563
22	27	POSTN	-0.0340013	0.0276465
22	28	POSTN	-0.0049522	0.0554889
22	29	POSTN	0.0551572	0.114392
22	30	POSTN	0.163521	0.221549
22	31	POSTN	0.349208	0.40603
22	32	POSTN	0.632321	0.687935
22	33	POSTN	1.03241	1.08682
22	34	POSTN	1.47142	1.52462
22	35	POSTN	1.85233	1.90433
22	36	POSTN	2.13334	2.18413
23	1	POSTN	-0.120429	-0.0018152
23	2	POSTN	-0.118888	-0.00125821
23	3	POSTN	-0.117096	-0.000450399
23	4	POSTN	-0.114725	0.000935539
23	5	POSTN	-0.114759	-8.30031e-05
23	6	POSTN	-0.113723	-3.14559e-05
23	7	POSTN	-0.110073	0.0026348
23	8	POSTN	-0.109485	0.00223859
23	9	POSTN	-0.109527	0.00121125
23	10	POSTN	-0.11064	-0.000886073
23	11	POSTN	-0.111018	-0.00224776
23	12	POSTN	-0.109931	-0.00214587
23	13	POSTN	-0.108961	-0.00215979
23	14	POSTN	-0.105054	0.000762198
23	15	POSTN	-0.10393	0.000902571
23	16	POSTN	-0.104362	-0.000513922
23	17	POSTN	-0.10457	-0.00170669
23	18	POSTN	-0.104085	-0.00220593
23	19	POSTN	-0.102683	-0.00178855
23	20	POSTN	-0.0974094	0.00250082
23	21	POSTN	-0.0982856	0.000640193
23	22	POSTN	-0.0985797	-0.000638337
23	23	POSTN	-0.0967966	0.000160354
23	24	POSTN	-0.0961699	-0.000197381
23	25	POSTN	-0.0919193	0.00306886
23	26	POSTN	-0.0846579	0.00934585
23	27	POSTN	-0.0695208	0.0234985
23	28	POSTN	-0.0434149	0.04862
23	29	POSTN	0.00287799	0.0939285
23	30	POSTN	0.0793573	0.169423
23	31	POSTN	0.224587	0.313669
23	32	POSTN	0.456985	0.545082
23	33	POSTN	0.794825	0.881938
23	34	POSTN	1.1999	1.28603
23	35	POSTN	1.57855	1.66369
23	36	POSTN	1.86757	1.95173
24	1	POSTN	-0.1656	-0.00296379
24	2	POSTN	-0.164935	-0.0034355
24	3	POSTN	-0.162969	-0.00260756
24	4	POSTN	-0.161401	-0.0021769
24	5	POSTN	-0.157313	0.000773804
24	6	POSTN	-0.155208	0.00174194
24	7	POSTN	-0.153447	0.00236525
24	8	POSTN	-0.153741	0.000934557
24	9	POSTN	-0.154448	-0.000909691
24	10	POSTN	-0.154157	-0.00175639
24	11	POSTN	-0.150346	0.000917539
24	12	POSTN	-0.148733	0.00139383
24	13	POSTN	-0.147876	0.00111308
24	14	POSTN	-0.147049	0.000802903
24	15	POSTN	-0.146712	2.92893e-06
24	16	POSTN	-0.143728	0.00184962
24	17	POSTN	-0.144235	0.000204978
24	18	POSTN	-0.144684	-0.00138094
24	19	POSTN	-0.143593	-0.00142744
24	20	POSTN	-0.143342	-0.00231375
24	21	POSTN	-0.140815	-0.000923597
24	22	POSTN	-0.138995	-0.000241651
24	23	POSTN	-0.137569	4.71132e-05
24	24	POSTN	-0.136877	-0.000397647
24	25	POSTN	-0.133354	0.00198802
24	26	POSTN	-0.12881	0.00539492
24	27	POSTN	-0.116767	0.0163007
24	28	POSTN	-0.0997392	0.032191
24	29	POSTN	-0.0664506	0.0643423
24	30	POSTN	-0.00193338	0.127722
24	31	POSTN	0.112812	0.24133
24	32	POSTN	0.287405	0.414786
24	33	POSTN	0.548968	0.675212
24	34	POSTN	0.855093	0.9802
24	35	POSTN	1.14728	1.27125
24	36	POSTN	1.37452	1.49735
25	1	GAPDH	0.267364	0.0114058
25	2	GAPDH	0.267488	0.00995135
25	3	GAPDH	0.267038	0.00792306
25	4	GAPDH	0.261925	0.00123132
25	5	GAPDH	0.260859	-0.00141329
25	6	GAPDH	0.26229	-0.0015615
25	7	GAPDH	0.265513	8.31606e-05
25	8	GAPDH	0.265337	-0.00167209
25	9	GAPDH	0.264036	-0.00455133
25	10	GAPDH	0.266631	-0.00353591
25	11	GAPDH	0.267848	-0.00389745
25	12	GAPDH	0.271226	-0.00209797
25	13	GAPDH	0.274286	-0.000616921
25	14	GAPDH	0.279387	0.00290564
25	15	GAPDH	0.281067	0.00300717
25	16	GAPDH	0.283835	0.0041961
25	17	GAPDH	0.290304	0.00908629
25	18	GAPDH	0.298984	0.0161874
25	19	GAPDH	0.316225	0.0318496
25	20	GAPDH	0.360885	0.0749312
25	21	GAPDH	0.430711	0.143179
25	22	GAPDH	0.539227	0.250116
25	23	GAPDH	0.701858	0.411169
25	24	GAPDH	0.921162	0.628894
25	25	GAPDH	1.17361	0.879762
25	26	GAPDH	1.40578	1.11035
25	27	GAPDH	1.60042	1.30342
25	28	GAPDH	1.73066	1.43208
25	29	GAPDH	1.82589	1.52573
25	30	GAPDH	1.89253	1.59079
25	31	GAPDH	1.95063	1.64731
25	32	GAPDH	1.97052	1.66562
25	33	GAPDH	1.9942	1.68773
25	34	GAPDH	2.00384	1.69579
25	35	GAPDH	2.00289	1.69325
25	36	GAPDH	2.02506	1.71385
26	1	GAPDH	-0.0865182	-0.00117598
26	2	GAPDH	-0.0850666	-0.00111493
26	3	GAPDH	-0.0820492	0.000512008
26	4	GAPDH	-0.0812336	-6.30063e-05
26	5	GAPDH	-0.0798973	-0.000117188
26	6	GAPDH	-0.077385	0.00100458
26	7	GAPDH	-0.0771032	-0.000104204
26	8	GAPDH	-0.0768243	-0.00121576
26	9	GAPDH	-0.075827	-0.00160903
26	10	GAPDH	-0.0722818	0.000545603
26	11	GAPDH	-0.0702505	0.00118637
26	12	GAPDH	-0.0703669	-0.000320537
26	13	GAPDH	-0.0693013	-0.00064545
26	14	GAPDH	-0.0668085	0.000456765
26	15	GAPDH	-0.0655049	0.000369845
26	16	GAPDH	-0.0583541	0.00613013
26	17	GAPDH	-0.0465136	0.0165801
26	18	GAPDH	-0.0294187	0.0322845
26	19	GAPDH	-0.0034681	0.0568445
26	20	GAPDH	0.0507478	0.10967
26	21	GAPDH	0.144223	0.201755
26	22	GAPDH	0.292967	0.349108
26	23	GAPDH	0.513428	0.568179
26	24	GAPDH	0.787352	0.840712
26	25	GAPDH	1.08659	1.13856
26	26	GAPDH	1.35524	1.40582
26	27	GAPDH	1.56981	1.619
26	28	GAPDH	1.71179	1.75958
26	29	GAPDH	1.80861	1.85501
26	30	GAPDH	1.88698	1.93199
26	31	GAPDH	1.94899	1.99262
26	32	GAPDH	1.9775	2.01973
26	33	GAPDH	1.99951	2.04036
26	34	GAPDH	2.00816	2.04762
26	35	GAPDH	2.00673	2.0448
26	36	GAPDH	2.03122	2.0679
27	1	GAPDH	-0.0730844	0.000948332
27	2	GAPDH	-0.0710187	0.00142033
27	3	GAPDH	-0.0696133	0.00123208
27	4	GAPDH	-0.0696498	-0.000398151
27	5	GAPDH	-0.0688907	-0.00123276
27	6	GAPDH	-0.0665172	-0.000453024
27	7	GAPDH	-0.0617789	0.00269162
27	8	GAPDH	-0.0606983	0.00217842
27	9	GAPDH	-0.0605198	0.00076324
27	10	GAPDH	-0.060905	-0.0012157
27	11	GAPDH	-0.060464	-0.00236834
27	12	GAPDH	-0.0597136	-0.00321166
27	13	GAPDH	-0.0567142	-0.00180603
27	14	GAPDH	-0.0549047	-0.00159019
27	15	GAPDH	-0.0512831	0.000437662
27	16	GAPDH	-0.0451542	0.00497282
27	17	GAPDH	-0.0385024	0.010031
27	18	GAPDH	-0.0207002	0.0262394
27	19	GAPDH	0.00643773	0.0517836
27	20	GAPDH	0.0653632	0.109115
27	21	GAPDH	0.163459	0.205618
27	22	GAPDH	0.320712	0.361277
27	23	GAPDH	0.564532	0.603503
27	24	GAPDH	0.896768	0.934145
27	25	GAPDH	1.28906	1.32485
27	26	GAPDH	1.66534	1.69953
27	27	GAPDH	1.9747	2.00729
27	28	GAPDH	2.18946	2.22046
27	29	GAPDH	2.33229	2.3617
27	30	GAPDH	2.44912	2.47694
27	31	GAPDH	2.53927	2.56549
27	32	GAPDH	2.57487	2.5995
27	33	GAPDH	2.61408	2.63711
27	34	GAPDH	2.63005	2.65149
27	35	GAPDH	2.62651	2.64636
27	36	GAPDH	2.65749	2.67574
28	1	CALD1	-0.0569327	-0.00993822
28	2	CALD1	-0.0528147	-0.00672833
28	3	CALD1	-0.0432439	0.00193441
28	4	CALD1	-0.0422012	0.0020691
28	5	CALD1	-0.0459629	-0.00260068
28	6	CALD1	-0.0458038	-0.00334962
28	7	CALD1	-0.0399019	0.00164421
28	8	CALD1	-0.0402669	0.000371139
28	9	CALD1	-0.0405294	-0.000799363
28	10	CALD1	-0.0381579	0.000664083
28	11	CALD1	-0.0382891	-0.000375263
28	12	CALD1	-0.0378057	-0.000799868
28	13	CALD1	-0.0327809	0.00331691
28	14	CALD1	-0.0341926	0.000997136
28	15	CALD1	-0.0357013	-0.00141962
28	16	CALD1	-0.0359245	-0.00255092
28	17	CALD1	-0.035832	-0.00336644
28	18	CALD1	-0.0316079	-5.04667e-05
28	19	CALD1	-0.0263342	0.00431526
28	20	CALD1	-0.0201787	0.00956262
28	21	CALD1	-0.0111313	0.017702
28	22	CALD1	0.00350905	0.0314343
28	23	CALD1	0.0399125	0.0669296
28	24	CALD1	0.104239	0.130349
28	25	CALD1	0.224672	0.249873
28	26	CALD1	0.433251	0.457544
28	27	CALD1	0.756867	0.780252
28	28	CALD1	1.16994	1.19242
28	29	CALD1	1.57399	1.59556
28	30	CALD1	1.88408	1.90474
28	31	CALD1	2.16843	2.18818
28	32	CALD1	2.39159	2.41043
28	33	CALD1	2.56427	2.58221
28	34	CALD1	2.67664	2.69367
28	35	CALD1	2.74683	2.76295
28	36	CALD1	2.83029	2.8455
29	1	CALD1	-0.0808152	-0.00431176
29	2	CALD1	-0.0800265	-0.00558836
29	3	CALD1	-0.0752786	-0.00290576
29	4	CALD1	-0.0701106	0.000196988
29	5	CALD1	-0.0668971	0.00134527
29	6	CALD1	-0.0665812	-0.000404059
29	7	CALD1	-0.0648266	-0.000714716
29	8	CALD1	-0.0582802	0.00376641
29	9	CALD1	-0.0586175	0.00136383
29	10	CALD1	-0.0587399	-0.000823795
29	11	CALD1	-0.054013	0.00183791
29	12	CALD1	-0.0529406	0.000845051
29	13	CALD1	-0.0534401	-0.00171979
29	14	CALD1	-0.0517757	-0.00212056
29	15	CALD1	-0.0485005	-0.000910632
29	16	CALD1	-0.0466325	-0.00110793
29	17	CALD1	-0.0448882	-0.00142889
29	18	CALD1	-0.0403887	0.00100541
29	19	CALD1	-0.0375536	0.00177527
29	20	CALD1	-0.0306123	0.00665132
29	21	CALD1	-0.0153136	0.0198847
29	22	CALD1	0.0130237	0.0461567
29	23	CALD1	0.070979	0.102047
29	24	CALD1	0.173777	0.20278
29	25	CALD1	0.353971	0.380908
29	26	CALD1	0.668877	0.693749
29	27	CALD1	1.14207	1.16487
29	28	CALD1	1.70881	1.72955
29	29	CALD1	2.20408	2.22275
29	30	CALD1	2.58117	2.59778
29	31	CALD1	2.93395	2.9485
29	32	CALD1	3.19688	3.20936
29	33	CALD1	3.41663	3.42704
29	34	CALD1	3.55096	3.55931
29	35	CALD1	3.60818	3.61446
29	36	CALD1	3.69331	3.69753
30	1	CALD1	-0.121997	-0.00531101
30	2	CALD1	-0.118327	-0.00375735
30	3	CALD1	-0.112935	-0.000480353
30	4	CALD1	-0.110566	-0.000227363
30	5	CALD1	-0.11057	-0.00234686
30	6	CALD1	-0.109486	-0.00337858
30	7	CALD1	-0.10699	-0.00299755
30	8	CALD1	-0.098085	0.0037916
30	9	CALD1	-0.096218	0.00354293
30	10	CALD1	-0.0957737	0.00187171
30	11	CALD1	-0.0937631	0.00176671
30	12	CALD1	-0.0902038	0.0032104
30	13	CALD1	-0.0898033	0.0014953
30	14	CALD1	-0.0919344	-0.00275134
30	15	CALD1	-0.0908385	-0.00377107
30	16	CALD1	-0.0810623	0.00388955
30	17	CALD1	-0.0811021	0.0017342
30	18	CALD1	-0.082733	-0.00201228
30	19	CALD1	-0.0819421	-0.003337
30	20	CALD1	-0.0720678	0.00442171
30	21	CALD1	-0.0580776	0.0162963
30	22	CALD1	-0.0337786	0.0384798
30	23	CALD1	0.0138183	0.083961
30	24	CALD1	0.10186	0.169887
30	25	CALD1	0.271095	0.337007
30	26	CALD1	0.553654	0.61745
30	27	CALD1	1.01261	1.07429
30	28	CALD1	1.59642	1.65599
30	29	CALD1	2.16773	2.22518
30	30	CALD1	2.60851	2.66384
30	31	CALD1	3.01954	3.07276
30	32	CALD1	3.36042	3.41153
30	33	CALD1	3.59742	3.6464
30	34	CALD1	3.75212	3.79899
30	35	CALD1	3.84472	3.88948
30	36	CALD1	3.95117	3.99381
31	1	CDH2	0.0737702	-0.0039597
31	2	CDH2	0.0800147	0.000556894
31	3	CDH2	0.083724	0.00253832
31	4	CDH2	0.0862163	0.00330277
31	5	CDH2	0.0857552	0.00111379
31	6	CDH2	0.0853116	-0.00105773
31	7	CDH2	0.088997	0.000899801
31	8	CDH2	0.0920082	0.00218308
31	9	CDH2	0.0910745	-0.000478432
31	10	CDH2	0.0896089	-0.00367196
31	11	CDH2	0.0900751	-0.00493362
31	12	CDH2	0.0964909	-0.000245739
31	13	CDH2	0.0987106	0.000246065
31	14	CDH2	0.0987339	-0.00145849
31	15	CDH2	0.100371	-0.00154956
31	16	CDH2	0.104113	0.000465228
31	17	CDH2	0.104467	-0.000909219
31	18	CDH2	0.106117	-0.000986595
31	19	CDH2	0.105745	-0.00308667
31	20	CDH2	0.106886	-0.00367346
31	21	CDH2	0.113667	0.00137942
31	22	CDH2	0.118429	0.00441352
31	23	CDH2	0.121253	0.00550949
31	24	CDH2	0.12387	0.00639886
31	25	CDH2	0.141789	0.0225895
31	26	CDH2	0.168205	0.0472781
31	27	CDH2	0.221345	0.0986898
31	28	CDH2	0.322754	0.198372
31	29	CDH2	0.498536	0.372425
31	30	CDH2	0.798113	0.670274
31	31	CDH2	1.25	1.12043
31	32	CDH2	1.76791	1.63662
31	33	CDH2	2.25991	2.12689
31	34	CDH2	2.64233	2.50758
31	35	CDH2	2.93083	2.79436
31	36	CDH2	3.1728	3.03459
32	1	CDH2	0.0562964	-0.00672586
32	2	CDH2	0.0573618	-0.00725317
32	3	CDH2	0.0598383	-0.00636934
32	4	CDH2	0.0692262	0.00142594
32	5	CDH2	0.068268	-0.00112498
32	6	CDH2	0.0669918	-0.00399387
32	7	CDH2	0.0702572	-0.00232112
32	8	CDH2	0.0765986	0.00242759
32	9	CDH2	0.0791178	0.00335412
32	10	CDH2	0.0813758	0.00401947
32	11	CDH2	0.0805799	0.0016309
32	12	CDH2	0.0807454	0.00020377
32	13	CDH2	0.0856526	0.00351826
32	14	CDH2	0.0877139	0.00398691
32	15	CDH2	0.0911835	0.00586381
32	16	CDH2	0.0903354	0.00342301
32	17	CDH2	0.0870091	-0.00149596
32	18	CDH2	0.0849983	-0.00509943
32	19	CDH2	0.0856765	-0.00601391
32	20	CDH2	0.0903257	-0.00295734
32	21	CDH2	0.0917725	-0.00310328
32	22	CDH2	0.0962795	-0.000188888
32	23	CDH2	0.100875	0.00281433
32	24	CDH2	0.10961	0.00995619
32	25	CDH2	0.12034	0.019094
32	26	CDH2	0.15078	0.0479404
32	27	CDH2	0.204875	0.100443
32	28	CDH2	0.308142	0.202117
32	29	CDH2	0.486041	0.378423
32	30	CDH2	0.78824	0.67903
32	31	CDH2	1.22793	1.11713
32	32	CDH2	1.71456	1.60217
32	33	CDH2	2.16245	2.04846
32	34	CDH2	2.51668	2.4011
32	35	CDH2	2.78298	2.66581
32	36	CDH2	3.00465	2.88589
33	1	CDH2	0.410431	-0.00764911
33	2	CDH2	0.418813	2.3775e-05
33	3	CDH2	0.424525	0.00502661
33	4	CDH2	0.422975	0.00276844
33	5	CDH2	0.421693	0.000776762
33	6	CDH2	0.421144	-0.000481065
33	7	CDH2	0.422719	0.00038512
33	8	CDH2	0.422897	-0.000145381
33	9	CDH2	0.42015	-0.00360196
33	10	CDH2	0.421133	-0.00332753
33	11	CDH2	0.422697	-0.00247258
33	12	CDH2	0.423049	-0.00282886
33	13	CDH2	0.423708	-0.00287901
33	14	CDH2	0.427958	0.000661967
33	15	CDH2	0.433766	0.00576127
33	16	CDH2	0.432404	0.00369071
33	17	CDH2	0.429477	5.3941e-05
33	18	CDH2	0.422751	-0.00738057
33	19	CDH2	0.42308	-0.00776045
33	20	CDH2	0.43296	0.00141102
33	21	CDH2	0.434453	0.00219492
33	22	CDH2	0.434429	0.00146171
33	23	CDH2	0.440361	0.00668493
33	24	CDH2	0.445424	0.0110391
33	25	CDH2	0.457529	0.0224355
33	26	CDH2	0.484825	0.0490225
33	27	CDH2	0.539607	0.103095
33	28	CDH2	0.625772	0.188552
33	29	CDH2	0.786938	0.349009
33	30	CDH2	1.05054	0.611903
33	31	CDH2	1.43297	0.993622
33	32	CDH2	1.83113	1.39108
33	33	CDH2	2.18388	1.74312
33	34	CDH2	2.45203	2.01056
33	35	CDH2	2.65833	2.21614
33	36	CDH2	2.833	2.39011
34	1	POSTN	-0.121786	-0.00452803
34	2	POSTN	-0.118846	-0.00254337
34	3	POSTN	-0.114894	0.000452519
34	4	POSTN	-0.114078	0.000313221
34	5	POSTN	-0.113219	0.000216889
34	6	POSTN	-0.113499	-0.00101914
34	7	POSTN	-0.11287	-0.00134538
34	8	POSTN	-0.108457	0.00211186
34	9	POSTN	-0.107524	0.00208963
34	10	POSTN	-0.108027	0.000630576
34	11	POSTN	-0.107455	0.000247345
34	12	POSTN	-0.107751	-0.00100418
34	13	POSTN	-0.107548	-0.00175697
34	14	POSTN	-0.104809	2.59131e-05
34	15	POSTN	-0.103368	0.000511368
34	16	POSTN	-0.098424	0.00450004
34	17	POSTN	-0.101424	0.000544011
34	18	POSTN	-0.105425	-0.00441187
34	19	POSTN	-0.105591	-0.00553377
34	20	POSTN	-0.10127	-0.00216813
34	21	POSTN	-0.0999156	-0.00176973
34	22	POSTN	-0.0958323	0.001358
34	23	POSTN	-0.0952471	0.000987601
34	24	POSTN	-0.0949838	0.000295321
34	25	POSTN	-0.0895986	0.00472487
34	26	POSTN	-0.0818462	0.0115217
34	27	POSTN	-0.069119	0.0232932
34	28	POSTN	-0.0494649	0.0419917
34	29	POSTN	-0.00773357	0.0827674
34	30	POSTN	0.0682588	0.157804
34	31	POSTN	0.213452	0.302041
34	32	POSTN	0.447768	0.535402
34	33	POSTN	0.806642	0.89332
34	34	POSTN	1.27216	1.35788
34	35	POSTN	1.76567	1.85044
34	36	POSTN	2.17145	2.25526
35	1	POSTN	-0.14648	-0.00228904
35	2	POSTN	-0.144112	-0.000825989
35	3	POSTN	-0.142774	-0.00039234
35	4	POSTN	-0.14237	-0.000893142
35	5	POSTN	-0.141886	-0.00131361
35	6	POSTN	-0.138686	0.000981669
35	7	POSTN	-0.137451	0.00131158
35	8	POSTN	-0.135605	0.00225294
35	9	POSTN	-0.136047	0.000906688
35	10	POSTN	-0.136325	-0.000275768
35	11	POSTN	-0.13395	0.00119381
35	12	POSTN	-0.132333	0.00190695
35	13	POSTN	-0.133289	4.57569e-05
35	14	POSTN	-0.135791	-0.00336046
35	15	POSTN	-0.135714	-0.0041883
35	16	POSTN	-0.131041	-0.000420096
35	17	POSTN	-0.129737	-2.02869e-05
35	18	POSTN	-0.127128	0.00168404
35	19	POSTN	-0.127903	4.39588e-06
35	20	POSTN	-0.128849	-0.00184629
35	21	POSTN	-0.126326	-0.000228443
35	22	POSTN	-0.124398	0.000795642
35	23	POSTN	-0.124528	-0.000239277
35	24	POSTN	-0.123494	-0.000110193
35	25	POSTN	-0.120275	0.00220474
35	26	POSTN	-0.11187	0.00970466
35	27	POSTN	-0.102645	0.0180254
35	28	POSTN	-0.0895936	0.0301721
35	29	POSTN	-0.0618528	0.0570083
35	30	POSTN	-0.00175647	0.1162
35	31	POSTN	0.110189	0.227241
35	32	POSTN	0.290705	0.406852
35	33	POSTN	0.580031	0.695274
35	34	POSTN	0.970748	1.08509
35	35	POSTN	1.40239	1.51582
35	36	POSTN	1.76195	1.87448
36	1	POSTN	-0.177362	-0.0039318
36	2	POSTN	-0.176692	-0.00422389
36	3	POSTN	-0.175454	-0.00394869
36	4	POSTN	-0.173133	-0.00259016
36	5	POSTN	-0.172113	-0.00253245
36	6	POSTN	-0.168638	-1.94095e-05
36	7	POSTN	-0.166859	0.000796834
36	8	POSTN	-0.165951	0.000741763
36	9	POSTN	-0.165597	0.000133217
36	10	POSTN	-0.165057	-0.000288617
36	11	POSTN	-0.160926	0.00287994
36	12	POSTN	-0.15888	0.00396282
36	13	POSTN	-0.156728	0.00515285
36	14	POSTN	-0.157473	0.00344487
36	15	POSTN	-0.158301	0.00165491
36	16	POSTN	-0.157732	0.00126067
36	17	POSTN	-0.158109	-7.85795e-05
36	18	POSTN	-0.15809	-0.00102181
36	19	POSTN	-0.157417	-0.00131178
36	20	POSTN	-0.158275	-0.00313154
36	21	POSTN	-0.156324	-0.00214394
36	22	POSTN	-0.154882	-0.00166372
36	23	POSTN	-0.153547	-0.00129149
36	24	POSTN	-0.15339	-0.00209692
36	25	POSTN	-0.150614	-0.000283894
36	26	POSTN	-0.146993	0.00237512
36	27	POSTN	-0.1397	0.00870588
36	28	POSTN	-0.127867	0.0195762
36	29	POSTN	-0.105852	0.0406283
36	30	POSTN	-0.0658106	0.0797073
36	31	POSTN	0.0100708	0.154626
36	32	POSTN	0.138739	0.282332
36	33	POSTN	0.346097	0.488728
36	34	POSTN	0.63105	0.772718
36	35	POSTN	0.951247	1.09195
36	36	POSTN	1.21895	1.35869
37	1	GAPDH	-0.247264	0.00901421
37	2	GAPDH	-0.244226	0.00990677
37	3	GAPDH	-0.244413	0.00757434
37	4	GAPDH	-0.250894	-0.00105117
37	5	GAPDH	-0.251392	-0.00369511
37	6	GAPDH	-0.246309	-0.000756767
37	7	GAPDH	-0.244191	-0.000784945
37	8	GAPDH	-0.242341	-0.0010793
37	9	GAPDH	-0.238387	0.000729356
37	10	GAPDH	-0.237141	-0.000170092
37	11	GAPDH	-0.236224	-0.00139868
37	12	GAPDH	-0.235499	-0.00281883
37	13	GAPDH	-0.232194	-0.00165919
37	14	GAPDH	-0.230824	-0.00243396
37	15	GAPDH	-0.224155	0.0020898
37	16	GAPDH	-0.218645	0.00545456
37	17	GAPDH	-0.209775	0.0121793
37	18	GAPDH	-0.18848	0.031329
37	19	GAPDH	-0.15282	0.0648432
37	20	GAPDH	-0.0874804	0.128038
37	21	GAPDH	0.0170513	0.230424
37	22	GAPDH	0.181507	0.392735
37	23	GAPDH	0.407062	0.616144
37	24	GAPDH	0.661065	0.868002
37	25	GAPDH	0.902587	1.10738
37	26	GAPDH	1.10012	1.30277
37	27	GAPDH	1.25036	1.45086
37	28	GAPDH	1.34313	1.54149
37	29	GAPDH	1.40901	1.60522
37	30	GAPDH	1.46417	1.65824
37	31	GAPDH	1.51393	1.70585
37	32	GAPDH	1.52947	1.71925
37	33	GAPDH	1.54956	1.73719
37	34	GAPDH	1.55765	1.74313
37	35	GAPDH	1.551	1.73434
37	36	GAPDH	1.56347	1.74466
38	1	GAPDH	-0.175118	-0.00307829
38	2	GAPDH	-0.174006	-0.00354684
38	3	GAPDH	-0.172804	-0.00392519
38	4	GAPDH	-0.170529	-0.00323106
38	5	GAPDH	-0.164523	0.00119338
38	6	GAPDH	-0.162266	0.00187024
38	7	GAPDH	-0.159704	0.00285088
38	8	GAPDH	-0.159321	0.00165301
38	9	GAPDH	-0.157766	0.00162786
38	10	GAPDH	-0.155705	0.00210762
38	11	GAPDH	-0.155387	0.000844811
38	12	GAPDH	-0.155028	-0.000376544
38	13	GAPDH	-0.153549	-0.00047894
38	14	GAPDH	-0.153586	-0.00209708
38	15	GAPDH	-0.151948	-0.00203898
38	16	GAPDH	-0.140509	0.00781838
38	17	GAPDH	-0.129187	0.0175598
38	18	GAPDH	-0.110271	0.0348953
38	19	GAPDH	-0.0659022	0.077683
38	20	GAPDH	0.0159205	0.157925
38	21	GAPDH	0.145684	0.286107
38	22	GAPDH	0.340847	0.47969
38	23	GAPDH	0.607786	0.745048
38	24	GAPDH	0.912605	1.04829
38	25	GAPDH	1.21039	1.34449
38	26	GAPDH	1.45526	1.58778
38	27	GAPDH	1.64257	1.77351
38	28	GAPDH	1.77651	1.90587
38	29	GAPDH	1.86889	1.99667
38	30	GAPDH	1.94255	2.06875
38	31	GAPDH	2.00124	2.12585
38	32	GAPDH	2.02255	2.14559
38	33	GAPDH	2.05118	2.17263
38	34	GAPDH	2.0589	2.17878
38	35	GAPDH	2.05451	2.17281
38	36	GAPDH	2.08286	2.19957
39	1	GAPDH	-0.194743	-0.00467627
39	2	GAPDH	-0.191418	-0.00312415
39	3	GAPDH	-0.187275	-0.000754985
39	4	GAPDH	-0.185784	-0.00103628
39	5	GAPDH	-0.185067	-0.00209298
39	6	GAPDH	-0.180002	0.00119954
39	7	GAPDH	-0.176029	0.00339915
39	8	GAPDH	-0.174363	0.00329183
39	9	GAPDH	-0.174013	0.00186908
39	10	GAPDH	-0.176716	-0.00260761
39	11	GAPDH	-0.176628	-0.00429207
39	12	GAPDH	-0.171398	-0.000835586
39	13	GAPDH	-0.168794	-4.53544e-06
39	14	GAPDH	-0.165152	0.00186444
39	15	GAPDH	-0.159682	0.00556124
39	16	GAPDH	-0.149088	0.0143823
39	17	GAPDH	-0.131241	0.0304556
39	18	GAPDH	-0.106734	0.0531901
39	19	GAPDH	-0.0529002	0.10525
39	20	GAPDH	0.0493237	0.205701
39	21	GAPDH	0.219135	0.373739
39	22	GAPDH	0.470775	0.623607
39	23	GAPDH	0.813826	0.964884
39	24	GAPDH	1.21277	1.36206
39	25	GAPDH	1.5989	1.74641
39	26	GAPDH	1.91741	2.06315
39	27	GAPDH	2.17056	2.31452
39	28	GAPDH	2.33882	2.48101
39	29	GAPDH	2.44602	2.58644
39	30	GAPDH	2.52344	2.66208
39	31	GAPDH	2.59342	2.73029
39	32	GAPDH	2.62016	2.75526
39	33	GAPDH	2.66543	2.79875
39	34	GAPDH	2.67896	2.81051
39	35	GAPDH	2.66526	2.79504
39	36	GAPDH	2.69395	2.82196
40	1	CALD1	-0.124251	-0.00348665
40	2	CALD1	-0.1236	-0.00456388
40	3	CALD1	-0.119489	-0.00218193
40	4	CALD1	-0.116361	-0.000782223
40	5	CALD1	-0.110485	0.00336561
40	6	CALD1	-0.108563	0.00355922
40	7	CALD1	-0.107631	0.00276248
40	8	CALD1	-0.109676	-0.00101074
40	9	CALD1	-0.113046	-0.00610991
40	10	CALD1	-0.112381	-0.00717314
40	11	CALD1	-0.104787	-0.00130759
40	12	CALD1	-0.100053	0.00169822
40	13	CALD1	-0.0944901	0.0055324
40	14	CALD1	-0.094242	0.00405201
40	15	CALD1	-0.0957128	0.000852769
40	16	CALD1	-0.0956026	-0.000765476
40	17	CALD1	-0.0918681	0.00124049
40	18	CALD1	-0.0929754	-0.00159529
40	19	CALD1	-0.0917886	-0.0021369
40	20	CALD1	-0.0808129	0.00711031
40	21	CALD1	-0.0647739	0.0214208
40	22	CALD1	-0.0380244	0.0464419
40	23	CALD1	0.0119047	0.0946425
40	24	CALD1	0.100205	0.181214
40	25	CALD1	0.270244	0.349525
40	26	CALD1	0.552293	0.629845
40	27	CALD1	0.972217	1.04804
40	28	CALD1	1.45328	1.52738
40	29	CALD1	1.86696	1.93932
40	30	CALD1	2.18225	2.25289
40	31	CALD1	2.49234	2.56125
40	32	CALD1	2.72684	2.79402
40	33	CALD1	2.90593	2.97139
40	34	CALD1	3.02712	3.09084
40	35	CALD1	3.08755	3.14955
40	36	CALD1	3.15385	3.21412
41	1	CALD1	-0.0684668	-0.00331966
41	2	CALD1	-0.0625558	8.52264e-05
41	3	CALD1	-0.0587902	0.00134487
41	4	CALD1	-0.0552485	0.00238047
41	5	CALD1	-0.0594813	-0.00435837
41	6	CALD1	-0.0584962	-0.0058793
41	7	CALD1	-0.0487539	0.00135695
41	8	CALD1	-0.0465091	0.00109571
41	9	CALD1	-0.0442151	0.000883582
41	10	CALD1	-0.0457478	-0.00315514
41	11	CALD1	-0.0442713	-0.00418471
41	12	CALD1	-0.0327534	0.00482717
41	13	CALD1	-0.0287873	0.00628723
41	14	CALD1	-0.0258582	0.00671031
41	15	CALD1	-0.0268348	0.00322766
41	16	CALD1	-0.0283165	-0.000760107
41	17	CALD1	-0.0285517	-0.00350142
41	18	CALD1	-0.0263118	-0.00376758
41	19	CALD1	-0.0225455	-0.00250732
41	20	CALD1	-0.016961	0.000571142
41	21	CALD1	0.00105738	0.0160835
41	22	CALD1	0.0313891	0.0439091
41	23	CALD1	0.0828813	0.0928953
41	24	CALD1	0.193907	0.201415
41	25	CALD1	0.384351	0.389353
41	26	CALD1	0.710437	0.712933
41	27	CALD1	1.19267	1.19266
41	28	CALD1	1.75866	1.75615
41	29	CALD1	2.26479	2.25976
41	30	CALD1	2.63326	2.62573
41	31	CALD1	2.98355	2.97352
41	32	CALD1	3.25716	3.24462
41	33	CALD1	3.43552	3.42047
41	34	CALD1	3.56713	3.54958
41	35	CALD1	3.65497	3.63491
41	36	CALD1	3.75853	3.73596
42	1	CALD1	-0.072363	0.00308382
42	2	CALD1	-0.0700469	0.00313229
42	3	CALD1	-0.0673752	0.0035364
42	4	CALD1	-0.0678393	0.000804595
42	5	CALD1	-0.0729041	-0.00652786
42	6	CALD1	-0.0717859	-0.00767721
42	7	CALD1	-0.0611113	0.000729689
42	8	CALD1	-0.0553811	0.00419223
42	9	CALD1	-0.054363	0.00294275
42	10	CALD1	-0.0521798	0.00285825
42	11	CALD1	-0.0515196	0.00125087
42	12	CALD1	-0.0483887	0.00211412
42	13	CALD1	-0.0489378	-0.000702599
42	14	CALD1	-0.0489172	-0.00294966
42	15	CALD1	-0.0436884	1.14856e-05
42	16	CALD1	-0.0412054	0.000226852
42	17	CALD1	-0.0356188	0.00354583
42	18	CALD1	-0.0380374	-0.00114038
42	19	CALD1	-0.0378448	-0.00321539
42	20	CALD1	-0.0251192	0.00724256
42	21	CALD1	-0.00139376	0.0287003
42	22	CALD1	0.0302101	0.0580365
42	23	CALD1	0.0945044	0.120063
42	24	CALD1	0.200586	0.223877
42	25	CALD1	0.405882	0.426905
42	26	CALD1	0.745999	0.764754
42	27	CALD1	1.23981	1.2563
42	28	CALD1	1.79936	1.81358
42	29	CALD1	2.2886	2.30055
42	30	CALD1	2.64957	2.65926
42	31	CALD1	2.99878	3.0062
42	32	CALD1	3.27764	3.28279
42	33	CALD1	3.4809	3.48378
42	34	CALD1	3.60669	3.60731
42	35	CALD1	3.66866	3.66701
42	36	CALD1	3.7555	3.75158
43	1	CDH2	0.0559379	-0.00645971
43	2	CDH2	0.0572606	-0.0069885
43	3	CDH2	0.0655186	-0.00058202
43	4	CDH2	0.0665469	-0.00140524
43	5	CDH2	0.0639894	-0.00581427
43	6	CDH2	0.065019	-0.00663615
43	7	CDH2	0.0758015	0.00229476
43	8	CDH2	0.0796	0.0042418
43	9	CDH2	0.0842934	0.00708361
43	10	CDH2	0.0814904	0.00242918
43	11	CDH2	0.0807831	-0.000129654
43	12	CDH2	0.0876625	0.00489819
43	13	CDH2	0.0891173	0.00450143
43	14	CDH2	0.0882848	0.00181748
43	15	CDH2	0.0883744	5.55622e-05
43	16	CDH2	0.0917833	0.00161288
43	17	CDH2	0.0916687	-0.000353176
43	18	CDH2	0.085111	-0.00876242
43	19	CDH2	0.0847468	-0.0109782
43	20	CDH2	0.0934725	-0.00410401
43	21	CDH2	0.0983495	-0.00107846
43	22	CDH2	0.10488	0.00360052
43	23	CDH2	0.110439	0.00730815
43	24	CDH2	0.115089	0.0101063
43	25	CDH2	0.137416	0.0305822
43	26	CDH2	0.166924	0.0582386
43	27	CDH2	0.23141	0.120873
43	28	CDH2	0.348631	0.236242
43	29	CDH2	0.552362	0.438122
43	30	CDH2	0.882812	0.766721
43	31	CDH2	1.35084	1.2329
43	32	CDH2	1.84309	1.7233
43	33	CDH2	2.27933	2.15769
43	34	CDH2	2.62618	2.50268
43	35	CDH2	2.89693	2.77158
43	36	CDH2	3.10106	2.97386
44	1	CDH2	0.00389423	-0.00606337
44	2	CDH2	0.00441795	-0.00733318
44	3	CDH2	0.00523295	-0.00831173
44	4	CDH2	0.00992853	-0.00540969
44	5	CDH2	0.0169652	-0.000166573
44	6	CDH2	0.0178341	-0.00109115
44	7	CDH2	0.0184442	-0.00227465
44	8	CDH2	0.0223167	-0.000195721
44	9	CDH2	0.0245397	0.000233792
44	10	CDH2	0.0302378	0.00413835
44	11	CDH2	0.0366402	0.00874716
44	12	CDH2	0.0382225	0.00853596
44	13	CDH2	0.0363206	0.00484053
44	14	CDH2	0.035482	0.00220837
44	15	CDH2	0.0374779	0.00241078
44	16	CDH2	0.0384218	0.00156109
44	17	CDH2	0.0392485	0.000594298
44	18	CDH2	0.03978	-0.000667827
44	19	CDH2	0.0437725	0.00153118
44	20	CDH2	0.0404503	-0.00358455
44	21	CDH2	0.0387997	-0.00702876
44	22	CDH2	0.0415511	-0.00607086
44	23	CDH2	0.0483836	-0.00103186
44	24	CDH2	0.0601583	0.00894925
44	25	CDH2	0.0827006	0.029698
44	26	CDH2	0.112811	0.0580148
44	27	CDH2	0.178397	0.121807
44	28	CDH2	0.298779	0.240396
44	29	CDH2	0.502853	0.442677
44	30	CDH2	0.839316	0.777346
44	31	CDH2	1.30814	1.24437
44	32	CDH2	1.79323	1.72768
44	33	CDH2	2.22701	2.15966
44	34	CDH2	2.55828	2.48913
44	35	CDH2	2.79825	2.72731
44	36	CDH2	3.00095	2.92822
45	1	CDH2	-0.00633297	-0.012082
45	2	CDH2	-0.00371957	-0.0109385
45	3	CDH2	0.0059357	-0.00275321
45	4	CDH2	0.00843149	-0.00172736
45	5	CDH2	0.0122917	0.0006629
45	6	CDH2	0.0125314	-0.000567348
45	7	CDH2	0.013703	-0.000865632
45	8	CDH2	0.0195933	0.00355471
45	9	CDH2	0.0213787	0.00387016
45	10	CDH2	0.0177188	-0.00125965
45	11	CDH2	0.0183701	-0.00207835
45	12	CDH2	0.0267785	0.00486016
45	13	CDH2	0.0231247	-0.000263639
45	14	CDH2	0.0222019	-0.00265638
45	15	CDH2	0.0283282	0.00199995
45	16	CDH2	0.0319042	0.00410601
45	17	CDH2	0.0299207	0.000652643
45	18	CDH2	0.0270512	-0.00368679
45	19	CDH2	0.0271086	-0.00509942
45	20	CDH2	0.0331695	-0.000508442
45	21	CDH2	0.0342187	-0.000929114
45	22	CDH2	0.0365172	-0.000100603
45	23	CDH2	0.0408771	0.00278941
45	24	CDH2	0.0505102	0.0109525
45	25	CDH2	0.063754	0.0227264
45	26	CDH2	0.0924676	0.0499701
45	27	CDH2	0.154618	0.11065
45	28	CDH2	0.25948	0.214043
45	29	CDH2	0.441175	0.394268
45	30	CDH2	0.739708	0.691331
45	31	CDH2	1.16178	1.11194
45	32	CDH2	1.60328	1.55196
45	33	CDH2	1.99714	1.94435
45	34	CDH2	2.30822	2.25396
45	35	CDH2	2.54853	2.4928
45	36	CDH2	2.75061	2.69341
46	1	POSTN	-0.200178	-0.00666526
46	2	POSTN	-0.195584	-0.00373507
46	3	POSTN	-0.192142	-0.00195714
46	4	POSTN	-0.186089	0.00243195
46	5	POSTN	-0.190184	-0.00332632
46	6	POSTN	-0.189582	-0.00438857
46	7	POSTN	-0.180056	0.00347371
46	8	POSTN	-0.177803	0.0040629
46	9	POSTN	-0.178703	0.00149905
46	10	POSTN	-0.178806	-0.000268153
46	11	POSTN	-0.179501	-0.00262674
46	12	POSTN	-0.177318	-0.00210721
46	13	POSTN	-0.169638	0.00390813
46	14	POSTN	-0.169281	0.00260164
46	15	POSTN	-0.170125	9.41569e-05
46	16	POSTN	-0.167303	0.00125215
46	17	POSTN	-0.165543	0.00134856
46	18	POSTN	-0.165991	-0.000764246
46	19	POSTN	-0.165933	-0.00236955
46	20	POSTN	-0.165908	-0.00400874
46	21	POSTN	-0.161414	-0.00117837
46	22	POSTN	-0.158231	0.000340353
46	23	POSTN	-0.157878	-0.000970028
46	24	POSTN	-0.154011	0.001233
46	25	POSTN	-0.151861	0.00171946
46	26	POSTN	-0.142628	0.00928803
46	27	POSTN	-0.130632	0.0196208
46	28	POSTN	-0.0954431	0.0531455
46	29	POSTN	-0.0373071	0.109618
46	30	POSTN	0.0692262	0.214487
46	31	POSTN	0.267336	0.410933
46	32	POSTN	0.586228	0.728161
46	33	POSTN	1.04854	1.18881
46	34	POSTN	1.58257	1.72117
46	35	POSTN	2.07496	2.2119
46	36	POSTN	2.44356	2.57884
47	1	POSTN	-0.158393	-0.00135749
47	2	POSTN	-0.158783	-0.00298573
47	3	POSTN	-0.157363	-0.00280358
47	4	POSTN	-0.15139	0.00193086
47	5	POSTN	-0.150649	0.001434
47	6	POSTN	-0.151596	-0.000751698
47	7	POSTN	-0.151051	-0.00144467
47	8	POSTN	-0.146057	0.00231135
47	9	POSTN	-0.14586	0.00127091
47	10	POSTN	-0.146122	-0.000230128
47	11	POSTN	-0.143667	0.000987018
47	12	POSTN	-0.142322	0.00109371
47	13	POSTN	-0.142221	-4.32259e-05
47	14	POSTN	-0.139926	0.00101384
47	15	POSTN	-0.139648	5.41757e-05
47	16	POSTN	-0.138285	0.000178694
47	17	POSTN	-0.136178	0.00104784
47	18	POSTN	-0.138624	-0.00263631
47	19	POSTN	-0.138972	-0.00422261
47	20	POSTN	-0.135212	-0.00170058
47	21	POSTN	-0.133968	-0.00169511
47	22	POSTN	-0.133084	-0.00204901
47	23	POSTN	-0.130929	-0.00113227
47	24	POSTN	-0.129211	-0.000651718
47	25	POSTN	-0.123787	0.00353384
47	26	POSTN	-0.121578	0.00450468
47	27	POSTN	-0.110576	0.0142689
47	28	POSTN	-0.0872112	0.0363953
47	29	POSTN	-0.0482843	0.074084
47	30	POSTN	0.0203602	0.14149
47	31	POSTN	0.145554	0.265446
47	32	POSTN	0.356369	0.475023
47	33	POSTN	0.678771	0.796187
47	34	POSTN	1.07718	1.19335
47	35	POSTN	1.46899	1.58393
47	36	POSTN	1.7805	1.8942
48	1	POSTN	-0.170116	-0.00545261
48	2	POSTN	-0.169414	-0.00585158
48	3	POSTN	-0.16722	-0.00475762
48	4	POSTN	-0.161007	0.000354491
48	5	POSTN	-0.159665	0.000595348
48	6	POSTN	-0.158884	0.000275713
48	7	POSTN	-0.15868	-0.000621223
48	8	POSTN	-0.156681	0.000276835
48	9	POSTN	-0.155523	0.000333588
48	10	POSTN	-0.153654	0.00110199
48	11	POSTN	-0.152936	0.000718475
48	12	POSTN	-0.151352	0.00120151
48	13	POSTN	-0.148311	0.00314224
48	14	POSTN	-0.148513	0.00183955
48	15	POSTN	-0.148713	0.000537822
48	16	POSTN	-0.147456	0.000694517
48	17	POSTN	-0.147264	-0.000214012
48	18	POSTN	-0.146256	-0.000306881
48	19	POSTN	-0.146847	-0.00199975
48	20	POSTN	-0.146373	-0.00262609
48	21	POSTN	-0.142331	0.00031542
48	22	POSTN	-0.141795	-0.000249905
48	23	POSTN	-0.141704	-0.00126018
48	24	POSTN	-0.138908	0.000434897
48	25	POSTN	-0.138029	0.000213267
48	26	POSTN	-0.132751	0.00439052
48	27	POSTN	-0.122278	0.0137622
48	28	POSTN	-0.101319	0.0336207
48	29	POSTN	-0.065418	0.0684208
48	30	POSTN	-0.00176364	0.130974
48	31	POSTN	0.115319	0.246956
48	32	POSTN	0.304875	0.435411
48	33	POSTN	0.577592	0.707028
48	34	POSTN	0.902302	1.03064
48	35	POSTN	1.21431	1.34155
48	36	POSTN	1.45606	1.58219
49	1	GAPDH	-0.190857	-0.00695091
49	2	GAPDH	-0.186704	-0.00439453
49	3	GAPDH	-0.180591	0.00012337
49	4	GAPDH	-0.177513	0.00160507
49	5	GAPDH	-0.1776	-7.74262e-05
49	6	GAPDH	-0.176792	-0.00086587
49	7	GAPDH	-0.175346	-0.0010152
49	8	GAPDH	-0.174523	-0.00178797
49	9	GAPDH	-0.169813	0.00132603
49	10	GAPDH	-0.170052	-0.000508322
49	11	GAPDH	-0.169322	-0.00137507
49	12	GAPDH	-0.163541	0.0028103
49	13	GAPDH	-0.162302	0.00245376
49	14	GAPDH	-0.164649	-0.00148865
49	15	GAPDH	-0.16446	-0.00289582
49	16	GAPDH	-0.158272	0.00169579
49	17	GAPDH	-0.150279	0.00809337
49	18	GAPDH	-0.137289	0.0194879
49	19	GAPDH	-0.115757	0.0394238
49	20	GAPDH	-0.0731236	0.0804613
49	21	GAPDH	0.000778559	0.152768
49	22	GAPDH	0.115994	0.266388
49	23	GAPDH	0.28294	0.431737
49	24	GAPDH	0.491662	0.638863
49	25	GAPDH	0.709714	0.85532
49	26	GAPDH	0.903932	1.04794
49	27	GAPDH	1.0586	1.20102
49	28	GAPDH	1.16057	1.30139
49	29	GAPDH	1.22951	1.36873
49	30	GAPDH	1.2832	1.42082
49	31	GAPDH	1.33081	1.46684
49	32	GAPDH	1.34677	1.4812
49	33	GAPDH	1.36666	1.4995
49	34	GAPDH	1.37512	1.50636
49	35	GAPDH	1.37376	1.5034
49	36	GAPDH	1.38886	1.51691
50	1	GAPDH	-0.209876	0.00092705
50	2	GAPDH	-0.209689	2.90361e-05
50	3	GAPDH	-0.208856	-0.000223385
50	4	GAPDH	-0.207911	-0.000363556
50	5	GAPDH	-0.207056	-0.000593552
50	6	GAPDH	-0.203955	0.0014227
50	7	GAPDH	-0.203646	0.000646352
50	8	GAPDH	-0.203617	-0.000409823
50	9	GAPDH	-0.201568	0.000554108
50	10	GAPDH	-0.201583	-0.000546205
50	11	GAPDH	-0.201587	-0.00163509
50	12	GAPDH	-0.198667	0.000199979
50	13	GAPDH	-0.196465	0.00131665
50	14	GAPDH	-0.196474	0.000222414
50	15	GAPDH	-0.196202	-0.000590589
50	16	GAPDH	-0.192852	0.00167439
50	17	GAPDH	-0.182251	0.0111906
50	18	GAPDH	-0.165538	0.0268188
50	19	GAPDH	-0.130432	0.0608397
50	20	GAPDH	-0.0751714	0.115015
50	21	GAPDH	0.0178483	0.20695
50	22	GAPDH	0.161994	0.35001
50	23	GAPDH	0.381098	0.568029
50	24	GAPDH	0.656475	0.842322
50	25	GAPDH	0.94244	1.1272
50	26	GAPDH	1.19173	1.37541
50	27	GAPDH	1.39248	1.57507
50	28	GAPDH	1.52332	1.70482
50	29	GAPDH	1.61709	1.79751
50	30	GAPDH	1.6928	1.87214
50	31	GAPDH	1.75304	1.93129
50	32	GAPDH	1.76258	1.93975
50	33	GAPDH	1.79444	1.97052
50	34	GAPDH	1.80475	1.97974
50	35	GAPDH	1.79778	1.97169
50	36	GAPDH	1.82062	1.99345
51	1	GAPDH	-0.23064	-0.00421424
51	2	GAPDH	-0.228081	-0.00366383
51	3	GAPDH	-0.220174	0.00223329
51	4	GAPDH	-0.215141	0.00525774
51	5	GAPDH	-0.219771	-0.00138209
51	6	GAPDH	-0.218983	-0.002603
51	7	GAPDH	-0.212694	0.00167692
51	8	GAPDH	-0.211835	0.000526733
51	9	GAPDH	-0.210195	0.00015793
51	10	GAPDH	-0.207511	0.000832223
51	11	GAPDH	-0.210772	-0.00443778
51	12	GAPDH	-0.214389	-0.0100637
51	13	GAPDH	-0.211816	-0.00949963
51	14	GAPDH	-0.195822	0.00448477
51	15	GAPDH	-0.192622	0.00567556
51	16	GAPDH	-0.189147	0.00714106
51	17	GAPDH	-0.177348	0.0169314
51	18	GAPDH	-0.155436	0.0368345
51	19	GAPDH	-0.108898	0.0813629
51	20	GAPDH	-0.0327623	0.15549
51	21	GAPDH	0.0961095	0.282352
51	22	GAPDH	0.303504	0.487738
51	23	GAPDH	0.617222	0.799446
51	24	GAPDH	0.992996	1.17321
51	25	GAPDH	1.39523	1.57344
51	26	GAPDH	1.75366	1.92986
51	27	GAPDH	2.0252	2.19939
51	28	GAPDH	2.21404	2.38622
51	29	GAPDH	2.35258	2.52274
51	30	GAPDH	2.45901	2.62717
51	31	GAPDH	2.53642	2.70257
51	32	GAPDH	2.55736	2.7215
51	33	GAPDH	2.5915	2.75364
51	34	GAPDH	2.60766	2.76779
51	35	GAPDH	2.61621	2.77433
51	36	GAPDH	2.63194	2.78804
52	1	CALD1	-0.245391	0.00176774
52	2	CALD1	-0.244275	0.000905477
52	3	CALD1	-0.241833	0.00136823
52	4	CALD1	-0.240202	0.00102105
52	5	CALD1	-0.241592	-0.0023481
52	6	CALD1	-0.239116	-0.00185062
52	7	CALD1	-0.231195	0.00409252
52	8	CALD1	-0.229265	0.00404424
52	9	CALD1	-0.233054	-0.00172362
52	10	CALD1	-0.232711	-0.00335938
52	11	CALD1	-0.225047	0.0023259
52	12	CALD1	-0.225279	0.000115645
52	13	CALD1	-0.226449	-0.0030325
52	14	CALD1	-0.225572	-0.00413467
52	15	CALD1	-0.2242	-0.00474069
52	16	CALD1	-0.216359	0.0011212
52	17	CALD1	-0.213954	0.00154778
52	18	CALD1	-0.20797	0.00555302
52	19	CALD1	-0.198492	0.0130529
52	20	CALD1	-0.179158	0.0304085
52	21	CALD1	-0.1363	0.0712881
52	22	CALD1	-0.0567155	0.148894
52	23	CALD1	0.0757676	0.279398
52	24	CALD1	0.312259	0.513911
52	25	CALD1	0.691444	0.891117
52	26	CALD1	1.19028	1.38798
52	27	CALD1	1.71093	1.90665
52	28	CALD1	2.10616	2.2999
52	29	CALD1	2.37846	2.57022
52	30	CALD1	2.64324	2.83302
52	31	CALD1	2.85359	3.04139
52	32	CALD1	2.98565	3.17147
52	33	CALD1	3.09253	3.27638
52	34	CALD1	3.15315	3.33501
52	35	CALD1	3.1664	3.34629
52	36	CALD1	3.22934	3.40725
53	1	CALD1	-0.201475	0.00247089
53	2	CALD1	-0.201064	0.000897302
53	3	CALD1	-0.204126	-0.00414957
53	4	CALD1	-0.203509	-0.00551714
53	5	CALD1	-0.198003	-0.0019962
53	6	CALD1	-0.190713	0.00330902
53	7	CALD1	-0.190747	0.00129026
53	8	CALD1	-0.189536	0.000516215
53	9	CALD1	-0.180015	0.00805277
53	10	CALD1	-0.178071	0.00801203
53	11	CALD1	-0.183626	0.00047192
53	12	CALD1	-0.184304	-0.00219057
53	13	CALD1	-0.178781	0.00134757
53	14	CALD1	-0.180707	-0.00256292
53	15	CALD1	-0.180703	-0.00454364
53	16	CALD1	-0.17535	-0.00117597
53	17	CALD1	-0.173053	-0.000863795
53	18	CALD1	-0.163645	0.0065599
53	19	CALD1	-0.150881	0.0173389
53	20	CALD1	-0.125667	0.0405686
53	21	CALD1	-0.0903698	0.0738807
53	22	CALD1	-0.0274778	0.134788
53	23	CALD1	0.103582	0.263863
53	24	CALD1	0.333056	0.491352
53	25	CALD1	0.696325	0.852637
53	26	CALD1	1.1933	1.34763
53	27	CALD1	1.74685	1.89919
53	28	CALD1	2.20394	2.35429
53	29	CALD1	2.52421	2.67258
53	30	CALD1	2.79381	2.9402
53	31	CALD1	3.03354	3.17794
53	32	CALD1	3.17652	3.31893
53	33	CALD1	3.29709	3.43752
53	34	CALD1	3.37131	3.50976
53	35	CALD1	3.39746	3.53392
53	36	CALD1	3.46524	3.59972
54	1	CALD1	-0.196007	-0.00284757
54	2	CALD1	-0.193209	-0.00218077
54	3	CALD1	-0.190191	-0.00129502
54	4	CALD1	-0.187588	-0.000823846
54	5	CALD1	-0.182853	0.00177996
54	6	CALD1	-0.177469	0.00503211
54	7	CALD1	-0.17709	0.00327917
54	8	CALD1	-0.179899	-0.00166164
54	9	CALD1	-0.181127	-0.00502074
54	10	CALD1	-0.178277	-0.00430298
54	11	CALD1	-0.17003	0.00181231
54	12	CALD1	-0.166407	0.00330352
54	13	CALD1	-0.1673	0.000279135
54	14	CALD1	-0.168859	-0.00341207
54	15	CALD1	-0.168552	-0.00523652
54	16	CALD1	-0.161231	-4.70867e-05
54	17	CALD1	-0.155913	0.00313965
54	18	CALD1	-0.153747	0.00317407
54	19	CALD1	-0.147038	0.00775042
54	20	CALD1	-0.120388	0.032269
54	21	CALD1	-0.0757428	0.0747827
54	22	CALD1	-0.00147273	0.146921
54	23	CALD1	0.137223	0.283485
54	24	CALD1	0.382798	0.526928
54	25	CALD1	0.773916	0.915914
54	26	CALD1	1.29252	1.43239
54	27	CALD1	1.85072	1.98845
54	28	CALD1	2.288	2.4236
54	29	CALD1	2.59396	2.72743
54	30	CALD1	2.88403	3.01537
54	31	CALD1	3.12567	3.25487
54	32	CALD1	3.25819	3.38527
54	33	CALD1	3.34409	3.46904
54	34	CALD1	3.40603	3.52884
54	35	CALD1	3.44051	3.56119
54	36	CALD1	3.52341	3.64196
55	1	CDH2	-0.0660848	-0.0105285
55	2	CDH2	-0.0600709	-0.00589036
55	3	CDH2	-0.0575178	-0.004713
55	4	CDH2	-0.0552162	-0.00378721
55	5	CDH2	-0.049158	0.000895155
55	6	CDH2	-0.044831	0.0038464
55	7	CDH2	-0.04703	0.000271602
55	8	CDH2	-0.0476563	-0.00173057
55	9	CDH2	-0.0423011	0.00224883
55	10	CDH2	-0.0361696	0.00700458
55	11	CDH2	-0.0356673	0.00613105
55	12	CDH2	-0.0356047	0.00481784
55	13	CDH2	-0.0378682	0.00117855
55	14	CDH2	-0.0425861	-0.00491513
55	15	CDH2	-0.0426195	-0.00632437
55	16	CDH2	-0.0357225	-0.000803123
[truncated: 1,496 more rows]

## Sheet: Results
Block Type	96-Well Block (0.2mL)
Calibration Background is expired	Yes
Calibration Background performed on	02-17-2016
Calibration Normalization FAM-ROX is expired	Yes
Calibration Normalization FAM-ROX performed on	02-17-2016
Calibration Normalization VIC-ROX is expired	Yes
Calibration Normalization VIC-ROX performed on	02-17-2016
Calibration Pure Dye FAM is expired	Yes
Calibration Pure Dye FAM performed on	02-17-2016
Calibration Pure Dye NED is expired	Yes
Calibration Pure Dye NED performed on	02-17-2016
Calibration Pure Dye ROX is expired	Yes
Calibration Pure Dye ROX performed on	02-17-2016
Calibration Pure Dye SYBR is expired	Yes
Calibration Pure Dye SYBR performed on	02-17-2016
Calibration Pure Dye TAMRA is expired	Yes
Calibration Pure Dye TAMRA performed on	02-17-2016
Calibration Pure Dye VIC is expired	Yes
Calibration Pure Dye VIC performed on	02-17-2016
Calibration ROI is expired	Yes
Calibration ROI performed on	02-17-2016
Calibration Uniformity is expired	Yes
Calibration Uniformity performed on	02-17-2016
Chemistry	SYBR_GREEN
Date Created	2022-10-23 13:42:53 PM CST
Experiment Barcode
Experiment Comment
Experiment File Name	D:\2.实验记录\6.pcr\IPF-BIO\10.23\2022-10-23+IPF-NC.eds
Experiment Name	2022-10-23 IPF-NC
Experiment Run End Time	2022-10-23 23:31:57 PM CST
Experiment Type	Standard Curve
Instrument Name	278861160
Instrument Serial Number	278861160
Instrument Type	QuantStudio(TM) 6 Flex System
Passive Reference	ROX
Quantification Cycle Method	Ct
Signal Smoothing On	true
Stage/ Cycle where Analysis is performed	Stage 2, Step 2
User Name
Well	Well Position	Omit	Sample Name	Target Name	Task	Reporter	Quencher	CT	Ct Mean	Ct SD	Quantity	Quantity Mean	Quantity SD	Y-Intercept	R(superscript 2)	Slope	Efficiency	Automatic Ct Threshold	Ct Threshold	Automatic Baseline	Baseline Start	Baseline End	Comments	Tm1	Tm2	Tm3	HIGHSD	OUTLIERRG
1	A1	false	N1	GAPDH	UNKNOWN	SYBR	None	20.0198	19.848	0.186877								true	0.166286	true	1	36		87.0913			N	N
2	A2	false	N1	GAPDH	UNKNOWN	SYBR	None	19.8752	19.848	0.186877								true	0.166286	true	1	36		87.0913			N	N
3	A3	false	N1	GAPDH	UNKNOWN	SYBR	None	19.649	19.848	0.186877								true	0.166286	true	1	36		87.1894			N	N
4	A4	false	N1	CALD1	UNKNOWN	SYBR	None	24.2179	24.0773	0.121874								true	0.20497	true	1	36		83.4642			N	N
5	A5	false	N1	CALD1	UNKNOWN	SYBR	None	24.002	24.0773	0.121874								true	0.20497	true	1	36		83.5622			N	N
6	A6	false	N1	CALD1	UNKNOWN	SYBR	None	24.0119	24.0773	0.121874								true	0.20497	true	1	36		83.5622			N	N
7	A7	false	N1	CDH2	UNKNOWN	SYBR	None	28.1541	27.9919	0.175659								true	0.201999	true	1	36		79.739			N	N
8	A8	false	N1	CDH2	UNKNOWN	SYBR	None	27.8053	27.9919	0.175659								true	0.201999	true	1	36		79.739			N	N
9	A9	false	N1	CDH2	UNKNOWN	SYBR	None	28.0164	27.9919	0.175659								true	0.201999	true	1	36		79.641			N	N
10	A10	false	N1	POSTN	UNKNOWN	SYBR	None	29.5815	29.8892	0.320401								true	0.171415	true	1	36		81.0134			N	N
11	A11	false	N1	POSTN	UNKNOWN	SYBR	None	29.8651	29.8892	0.320401								true	0.171415	true	1	36		80.9154			N	N
12	A12	false	N1	POSTN	UNKNOWN	SYBR	None	30.2209	29.8892	0.320401								true	0.171415	true	1	36		80.9154			N	N
13	B1	false	N2	GAPDH	UNKNOWN	SYBR	None	20.3475	20.1126	0.269191								true	0.166286	true	1	36		87.1894			N	N
14	B2	false	N2	GAPDH	UNKNOWN	SYBR	None	20.1715	20.1126	0.269191								true	0.166286	true	1	36		87.1894			N	N
15	B3	false	N2	GAPDH	UNKNOWN	SYBR	None	19.8188	20.1126	0.269191								true	0.166286	true	1	36		87.2874			N	N
16	B4	false	N2	CALD1	UNKNOWN	SYBR	None	24.1601	23.8572	0.280376								true	0.20497	true	1	36		83.5622			N	N
17	B5	false	N2	CALD1	UNKNOWN	SYBR	None	23.8047	23.8572	0.280376								true	0.20497	true	1	36		83.5622			N	N
18	B6	false	N2	CALD1	UNKNOWN	SYBR	None	23.6068	23.8572	0.280376								true	0.20497	true	1	36		83.6602			N	N
19	B7	false	N2	CDH2	UNKNOWN	SYBR	None	27.9405	27.8648	0.0896654								true	0.201999	true	1	36		79.739			N	N
20	B8	false	N2	CDH2	UNKNOWN	SYBR	None	27.7658	27.8648	0.0896654								true	0.201999	true	1	36		79.641			N	N
21	B9	false	N2	CDH2	UNKNOWN	SYBR	None	27.8882	27.8648	0.0896654								true	0.201999	true	1	36		79.641			N	N
22	B10	false	N2	POSTN	UNKNOWN	SYBR	None	29.6058	30.0187	0.42311								true	0.171415	true	1	36		81.0134			N	N
23	B11	false	N2	POSTN	UNKNOWN	SYBR	None	29.9991	30.0187	0.42311								true	0.171415	true	1	36		80.9154			N	N
24	B12	false	N2	POSTN	UNKNOWN	SYBR	None	30.4513	30.0187	0.42311								true	0.171415	true	1	36		80.9154			N	N
25	C1	false	N3	GAPDH	UNKNOWN	SYBR	None	21.2566	20.8675	0.33696								true	0.166286	true	1	36		87.2874			N	Y
26	C2	false	N3	GAPDH	UNKNOWN	SYBR	None	20.6764	20.8675	0.33696								true	0.166286	true	1	36		87.2874			N	N
27	C3	false	N3	GAPDH	UNKNOWN	SYBR	None	20.6695	20.8675	0.33696								true	0.166286	true	1	36		87.3854			N	N
28	C4	false	N3	CALD1	UNKNOWN	SYBR	None	24.6914	24.3424	0.325462								true	0.20497	true	1	36		83.6602			N	N
29	C5	false	N3	CALD1	UNKNOWN	SYBR	None	24.0471	24.3424	0.325462								true	0.20497	true	1	36		83.6602			N	N
30	C6	false	N3	CALD1	UNKNOWN	SYBR	None	24.2887	24.3424	0.325462								true	0.20497	true	1	36		83.5622			N	N
31	C7	false	N3	CDH2	UNKNOWN	SYBR	None	28.0564	28.0556	0.0433562								true	0.201999	true	1	36		79.837			N	N
32	C8	false	N3	CDH2	UNKNOWN	SYBR	None	28.0119	28.0556	0.0433562								true	0.201999	true	1	36		79.739			N	N
33	C9	false	N3	CDH2	UNKNOWN	SYBR	None	28.0986	28.0556	0.0433562								true	0.201999	true	1	36		79.641			N	N
34	C10	false	N3	POSTN	UNKNOWN	SYBR	None	30.1245	30.6223	0.5167								true	0.171415	true	1	36		81.0134			Y	N
35	C11	false	N3	POSTN	UNKNOWN	SYBR	None	30.5864	30.6223	0.5167								true	0.171415	true	1	36		81.0134			Y	N
36	C12	false	N3	POSTN	UNKNOWN	SYBR	None	31.156	30.6223	0.5167								true	0.171415	true	1	36		81.0134			Y	N
37	D1	false	N4	GAPDH	UNKNOWN	SYBR	None	20.4247	20.0585	0.379706								true	0.166286	true	1	36		87.2874			N	N
38	D2	false	N4	GAPDH	UNKNOWN	SYBR	None	20.0842	20.0585	0.379706								true	0.166286	true	1	36		87.2874			N	N
39	D3	false	N4	GAPDH	UNKNOWN	SYBR	None	19.6666	20.0585	0.379706								true	0.166286	true	1	36		87.3854			N	N
40	D4	false	N4	CALD1	UNKNOWN	SYBR	None	24.1746	24.0279	0.15793								true	0.20497	true	1	36		83.6602			N	N
41	D5	false	N4	CALD1	UNKNOWN	SYBR	None	24.0484	24.0279	0.15793								true	0.20497	true	1	36		83.7583			N	N
42	D6	false	N4	CALD1	UNKNOWN	SYBR	None	23.8608	24.0279	0.15793								true	0.20497	true	1	36		83.6602			N	N
43	D7	false	N4	CDH2	UNKNOWN	SYBR	None	27.7739	27.8167	0.0895225								true	0.201999	true	1	36		79.837			N	N
44	D8	false	N4	CDH2	UNKNOWN	SYBR	None	27.7567	27.8167	0.0895225								true	0.201999	true	1	36		79.837			N	N
45	D9	false	N4	CDH2	UNKNOWN	SYBR	None	27.9196	27.8167	0.0895225								true	0.201999	true	1	36		79.641			N	N
46	D10	false	N4	POSTN	UNKNOWN	SYBR	None	29.6711	30.1266	0.397156								true	0.171415	true	1	36		81.1114			N	N
47	D11	false	N4	POSTN	UNKNOWN	SYBR	None	30.308	30.1266	0.397156								true	0.171415	true	1	36		81.0134			N	N
48	D12	false	N4	POSTN	UNKNOWN	SYBR	None	30.4006	30.1266	0.397156								true	0.171415	true	1	36		81.0134			N	N
49	E1	false	IPF1	GAPDH	UNKNOWN	SYBR	None	21.1221	20.627	0.495373								true	0.166286	true	1	36		87.2874			N	N
50	E2	false	IPF1	GAPDH	UNKNOWN	SYBR	None	20.6275	20.627	0.495373								true	0.166286	true	1	36		87.3854			N	N
51	E3	false	IPF1	GAPDH	UNKNOWN	SYBR	None	20.1314	20.627	0.495373								true	0.166286	true	1	36		87.3854			N	N
52	E4	false	IPF1	CALD1	UNKNOWN	SYBR	None	22.5316	22.5557	0.0569888								true	0.20497	true	1	36		83.7583			N	N
53	E5	false	IPF1	CALD1	UNKNOWN	SYBR	None	22.6208	22.5557	0.0569888								true	0.20497	true	1	36		83.7583			N	N
54	E6	false	IPF1	CALD1	UNKNOWN	SYBR	None	22.5148	22.5557	0.0569888								true	0.20497	true	1	36		83.7583			N	N
55	E7	false	IPF1	CDH2	UNKNOWN	SYBR	None	25.9862	26.0258	0.0405165								true	0.201999	true	1	36		79.837			N	N
56	E8	false	IPF1	CDH2	UNKNOWN	SYBR	None	26.0671	26.0258	0.0405165								true	0.201999	true	1	36		79.837			N	N
57	E9	false	IPF1	CDH2	UNKNOWN	SYBR	None	26.0242	26.0258	0.0405165								true	0.201999	true	1	36		79.739			N	N
58	E10	false	IPF1	POSTN	UNKNOWN	SYBR	None	26.9983	27.3597	0.315947								true	0.171415	true	1	36		81.1114			N	N
59	E11	false	IPF1	POSTN	UNKNOWN	SYBR	None	27.4974	27.3597	0.315947								true	0.171415	true	1	36		81.0134			N	N
60	E12	false	IPF1	POSTN	UNKNOWN	SYBR	None	27.5834	27.3597	0.315947								true	0.171415	true	1	36		81.1114			N	N
61	F1	false	IPF2	GAPDH	UNKNOWN	SYBR	None	20.6004	20.282	0.28419								true	0.166286	true	1	36		87.1894			N	N
62	F2	false	IPF2	GAPDH	UNKNOWN	SYBR	None	20.1915	20.282	0.28419								true	0.166286	true	1	36		87.2874			N	N
63	F3	false	IPF2	GAPDH	UNKNOWN	SYBR	None	20.0541	20.282	0.28419								true	0.166286	true	1	36		87.3854			N	N
64	F4	false	IPF2	CALD1	UNKNOWN	SYBR	None	23.133	23.0261	0.10554								true	0.20497	true	1	36		83.6602			N	N
65	F5	false	IPF2	CALD1	UNKNOWN	SYBR	None	22.922	23.0261	0.10554								true	0.20497	true	1	36		83.6602			N	N
66	F6	false	IPF2	CALD1	UNKNOWN	SYBR	None	23.0233	23.0261	0.10554								true	0.20497	true	1	36		83.7583			N	N
67	F7	false	IPF2	CDH2	UNKNOWN	SYBR	None	26.3958	26.4853	0.158513								true	0.201999	true	1	36		79.837			N	N
68	F8	false	IPF2	CDH2	UNKNOWN	SYBR	None	26.3917	26.4853	0.158513								true	0.201999	true	1	36		79.837			N	N
69	F9	false	IPF2	CDH2	UNKNOWN	SYBR	None	26.6683	26.4853	0.158513								true	0.201999	true	1	36		79.739			N	N
70	F10	false	IPF2	POSTN	UNKNOWN	SYBR	None	27.2813	27.1321	0.245097								true	0.171415	true	1	36		81.1114			N	N
71	F11	false	IPF2	POSTN	UNKNOWN	SYBR	None	27.2657	27.1321	0.245097								true	0.171415	true	1	36		81.0134			N	N
72	F12	false	IPF2	POSTN	UNKNOWN	SYBR	None	26.8492	27.1321	0.245097								true	0.171415	true	1	36		81.0134			N	N
73	G1	false	IPF3	GAPDH	UNKNOWN	SYBR	None	20.4678	20.2064	0.383528								true	0.166286	true	1	36		87.1894			N	N
74	G2	false	IPF3	GAPDH	UNKNOWN	SYBR	None	20.3852	20.2064	0.383528								true	0.166286	true	1	36		87.2874			N	N
75	G3	false	IPF3	GAPDH	UNKNOWN	SYBR	None	19.7661	20.2064	0.383528								true	0.166286	true	1	36		87.2874			N	N
76	G4	false	IPF3	CALD1	UNKNOWN	SYBR	None	23.1746	23.1039	0.0709054								true	0.20497	true	1	36		83.6602			N	N
77	G5	false	IPF3	CALD1	UNKNOWN	SYBR	None	23.0328	23.1039	0.0709054								true	0.20497	true	1	36		83.6602			N	N
78	G6	false	IPF3	CALD1	UNKNOWN	SYBR	None	23.1042	23.1039	0.0709054								true	0.20497	true	1	36		83.7583			N	N
79	G7	false	IPF3	CDH2	UNKNOWN	SYBR	None	26.2664	26.4176	0.143596								true	0.201999	true	1	36		79.9351			N	N
80	G8	false	IPF3	CDH2	UNKNOWN	SYBR	None	26.5522	26.4176	0.143596								true	0.201999	true	1	36		79.739			N	N
81	G9	false	IPF3	CDH2	UNKNOWN	SYBR	None	26.4341	26.4176	0.143596								true	0.201999	true	1	36		79.641			N	N
82	G10	false	IPF3	POSTN	UNKNOWN	SYBR	None	27.2081	27.4442	0.275713								true	0.171415	true	1	36		81.0134			N	N
83	G11	false	IPF3	POSTN	UNKNOWN	SYBR	None	27.3774	27.4442	0.275713								true	0.171415	true	1	36		81.0134			N	N
84	G12	false	IPF3	POSTN	UNKNOWN	SYBR	None	27.7472	27.4442	0.275713								true	0.171415	true	1	36		80.9154			N	N
85	H1	false	IPF4	GAPDH	UNKNOWN	SYBR	None	20.3068	19.9667	0.39646								true	0.166286	true	1	36		87.1894			N	N
86	H2	false	IPF4	GAPDH	UNKNOWN	SYBR	None	20.0619	19.9667	0.39646								true	0.166286	true	1	36		87.1894			N	N
87	H3	false	IPF4	GAPDH	UNKNOWN	SYBR	None	19.5312	19.9667	0.39646								true	0.166286	true	1	36		87.2874			N	N
88	H4	false	IPF4	CALD1	UNKNOWN	SYBR	None	23.1908	23.0043	0.171716								true	0.20497	true	1	36		83.5622			N	N
89	H5	false	IPF4	CALD1	UNKNOWN	SYBR	None	22.8528	23.0043	0.171716								true	0.20497	true	1	36		83.6602			N	N
90	H6	false	IPF4	CALD1	UNKNOWN	SYBR	None	22.9694	23.0043	0.171716								true	0.20497	true	1	36		83.6602			N	N
91	H7	false	IPF4	CDH2	UNKNOWN	SYBR	None	26.3798	26.3801	0.0912794								true	0.201999	true	1	36		79.837			N	N
92	H8	false	IPF4	CDH2	UNKNOWN	SYBR	None	26.2889	26.3801	0.0912794								true	0.201999	true	1	36		79.739			N	N
93	H9	false	IPF4	CDH2	UNKNOWN	SYBR	None	26.4715	26.3801	0.0912794								true	0.201999	true	1	36		79.641			N	N
94	H10	false	IPF4	POSTN	UNKNOWN	SYBR	None	27.2589	27.6049	0.319054								true	0.171415	true	1	36		81.0134			N	N
95	H11	false	IPF4	POSTN	UNKNOWN	SYBR	None	27.6682	27.6049	0.319054								true	0.171415	true	1	36		81.0134			N	N
96	H12	false	IPF4	POSTN	UNKNOWN	SYBR	None	27.8876	27.6049	0.319054								true	0.171415	true	1	36		80.9154			N	N

## Sheet: Melt Curve Raw Data
Block Type	96-Well Block (0.2mL)
Calibration Background is expired	Yes
Calibration Background performed on	02-17-2016
Calibration Normalization FAM-ROX is expired	Yes
Calibration Normalization FAM-ROX performed on	02-17-2016
Calibration Normalization VIC-ROX is expired	Yes
Calibration Normalization VIC-ROX performed on	02-17-2016
Calibration Pure Dye FAM is expired	Yes
Calibration Pure Dye FAM performed on	02-17-2016
Calibration Pure Dye NED is expired	Yes
Calibration Pure Dye NED performed on	02-17-2016
Calibration Pure Dye ROX is expired	Yes
Calibration Pure Dye ROX performed on	02-17-2016
Calibration Pure Dye SYBR is expired	Yes
Calibration Pure Dye SYBR performed on	02-17-2016
Calibration Pure Dye TAMRA is expired	Yes
Calibration Pure Dye TAMRA performed on	02-17-2016
Calibration Pure Dye VIC is expired	Yes
Calibration Pure Dye VIC performed on	02-17-2016
Calibration ROI is expired	Yes
Calibration ROI performed on	02-17-2016
Calibration Uniformity is expired	Yes
Calibration Uniformity performed on	02-17-2016
Chemistry	SYBR_GREEN
Date Created	2022-10-23 13:42:53 PM CST
Experiment Barcode
Experiment Comment
Experiment File Name	D:\2.实验记录\6.pcr\IPF-BIO\10.23\2022-10-23+IPF-NC.eds
Experiment Name	2022-10-23 IPF-NC
Experiment Run End Time	2022-10-23 23:31:57 PM CST
Experiment Type	Standard Curve
Instrument Name	278861160
Instrument Serial Number	278861160
Instrument Type	QuantStudio(TM) 6 Flex System
Passive Reference	ROX
Quantification Cycle Method	Ct
Signal Smoothing On	true
Stage/ Cycle where Analysis is performed	Stage 2, Step 2
User Name
Well	Well Position	Reading	Temperature	Fluorescence	Derivative
1	A1	1	60.1328	1.49401	0.0889444
1	A1	2	60.3289	1.49514	0.0887686
1	A1	3	60.5249	1.48609	0.0907561
1	A1	4	60.721	1.49653	0.0949828
1	A1	5	60.917	1.4724	0.100704
1	A1	6	61.1131	1.47662	0.106596
1	A1	7	61.3092	1.45045	0.111254
1	A1	8	61.5052	1.44233	0.113633
1	A1	9	61.7013	1.43569	0.113212
1	A1	10	61.8974	1.4331	0.109972
1	A1	11	62.0934	1.41375	0.104349
1	A1	12	62.2895	1.39797	0.097261
1	A1	13	62.4855	1.39597	0.0900389
1	A1	14	62.6816	1.39161	0.0841418
1	A1	15	62.8777	1.38819	0.0807093
1	A1	16	63.0737	1.3805	0.0802314
1	A1	17	63.2698	1.37973	0.0825424
1	A1	18	63.4659	1.36463	0.0870752
1	A1	19	63.6619	1.36215	0.0931189
1	A1	20	63.858	1.3457	0.0998936
1	A1	21	64.054	1.34949	0.106497
1	A1	22	64.2501	1.34665	0.111957
1	A1	23	64.4462	1.31124	0.115514
1	A1	24	64.6422	1.3068	0.116941
1	A1	25	64.8383	1.30005	0.116601
1	A1	26	65.0343	1.29045	0.115156
1	A1	27	65.2304	1.28924	0.113166
1	A1	28	65.4265	1.27389	0.110922
1	A1	29	65.6225	1.24884	0.108586
1	A1	30	65.8186	1.2593	0.106426
1	A1	31	66.0147	1.2441	0.104866
1	A1	32	66.2107	1.2365	0.104313
1	A1	33	66.4068	1.22777	0.104894
1	A1	34	66.6028	1.22217	0.106292
1	A1	35	66.7989	1.20997	0.107745
1	A1	36	66.995	1.20083	0.108246
1	A1	37	67.191	1.19294	0.106922
1	A1	38	67.3871	1.18133	0.103497
1	A1	39	67.5832	1.16847	0.0986307
1	A1	40	67.7792	1.14336	0.0938436
1	A1	41	67.9753	1.16917	0.0909143
1	A1	42	68.1713	1.14664	0.0910157
1	A1	43	68.3674	1.15455	0.0941243
1	A1	44	68.5635	1.13851	0.0990849
1	A1	45	68.7595	1.12839	0.10427
1	A1	46	68.9556	1.11046	0.108374
1	A1	47	69.1516	1.10367	0.110844
1	A1	48	69.3477	1.10262	0.111806
1	A1	49	69.5438	1.08679	0.111714
1	A1	50	69.7398	1.0788	0.111001
1	A1	51	69.9359	1.05874	0.109915
1	A1	52	70.132	1.06163	0.1085
1	A1	53	70.328	1.05944	0.10671
1	A1	54	70.5241	1.03314	0.104594
1	A1	55	70.7201	1.0296	0.102484
1	A1	56	70.9162	1.01184	0.100967
1	A1	57	71.1123	1.02732	0.100569
1	A1	58	71.3083	1.00272	0.101331
1	A1	59	71.5044	1.00794	0.102661
1	A1	60	71.7005	0.982141	0.10364
1	A1	61	71.8965	0.978571	0.103624
1	A1	62	72.0926	0.972863	0.102688
1	A1	63	72.2886	0.946324	0.101536
1	A1	64	72.4847	0.955972	0.100923
1	A1	65	72.6808	0.962099	0.100999
1	A1	66	72.8768	0.928729	0.101101
1	A1	67	73.0729	0.933552	0.100186
1	A1	68	73.269	0.911178	0.0976147
1	A1	69	73.465	0.898137	0.0936963
1	A1	70	73.6611	0.902958	0.089633
1	A1	71	73.8571	0.905515	0.0869315
1	A1	72	74.0532	0.885384	0.0867072
1	A1	73	74.2493	0.87574	0.0892635
1	A1	74	74.4453	0.887794	0.0940703
1	A1	75	74.6414	0.869375	0.100041
1	A1	76	74.8374	0.859708	0.105912
1	A1	77	75.0335	0.839055	0.110559
1	A1	78	75.2296	0.839558	0.113165
1	A1	79	75.4256	0.83818	0.113296
1	A1	80	75.6217	0.809409	0.110976
1	A1	81	75.8178	0.802621	0.106798
1	A1	82	76.0138	0.797914	0.101876
1	A1	83	76.2099	0.777995	0.0974791
1	A1	84	76.4059	0.794248	0.0944279
1	A1	85	76.602	0.779195	0.0926829
1	A1	86	76.7981	0.77793	0.0914903
1	A1	87	76.9941	0.747048	0.0900555
1	A1	88	77.1902	0.745922	0.0882166
1	A1	89	77.3863	0.744695	0.0865704
1	A1	90	77.5823	0.736903	0.0859557
1	A1	91	77.7784	0.743607	0.0867677
1	A1	92	77.9744	0.722988	0.088677
1	A1	93	78.1705	0.712815	0.0909363
1	A1	94	78.3666	0.704259	0.0929617
1	A1	95	78.5626	0.70256	0.0946947
1	A1	96	78.7587	0.686923	0.0965063
1	A1	97	78.9548	0.687057	0.0987928
1	A1	98	79.1508	0.677438	0.101617
1	A1	99	79.3469	0.666555	0.104625
1	A1	100	79.5429	0.658643	0.107265
1	A1	101	79.739	0.641769	0.109088
1	A1	102	79.9351	0.638234	0.109932
1	A1	103	80.1311	0.629858	0.109879
1	A1	104	80.3272	0.61905	0.109059
1	A1	105	80.5232	0.603088	0.107479
1	A1	106	80.7193	0.606743	0.105004
1	A1	107	80.9154	0.591692	0.101554
1	A1	108	81.1114	0.578018	0.0973743
1	A1	109	81.3075	0.565085	0.0931754
1	A1	110	81.5036	0.571222	0.0899752
1	A1	111	81.6996	0.56035	0.0886883
1	A1	112	81.8957	0.558475	0.089727
1	A1	113	82.0917	0.546691	0.0928756
1	A1	114	82.2878	0.539266	0.0974985
1	A1	115	82.4839	0.528178	0.102881
1	A1	116	82.6799	0.520539	0.108449
1	A1	117	82.876	0.513719	0.113754
1	A1	118	83.0721	0.502519	0.118335
1	A1	119	83.2681	0.489379	0.121657
1	A1	120	83.4642	0.479319	0.123232
1	A1	121	83.6602	0.470484	0.122893
1	A1	122	83.8563	0.450909	0.121034
1	A1	123	84.0524	0.440755	0.118617
1	A1	124	84.2484	0.440076	0.11691
1	A1	125	84.4445	0.431985	0.117097
1	A1	126	84.6405	0.420469	0.120032
1	A1	127	84.8366	0.410025	0.126323
1	A1	128	85.0327	0.397455	0.136694
1	A1	129	85.2287	0.391333	0.152431
1	A1	130	85.4248	0.37579	0.175669
1	A1	131	85.6209	0.363447	0.209334
1	A1	132	85.8169	0.348788	0.256581
1	A1	133	86.013	0.331889	0.319627
1	A1	134	86.209	0.31316	0.398
1	A1	135	86.4051	0.2755	0.486663
1	A1	136	86.6012	0.240504	0.574983
1	A1	137	86.7972	0.18621	0.647723
1	A1	138	86.9933	0.0855262	0.688616
1	A1	139	87.1894	-0.0224245	0.685712
1	A1	140	87.3854	-0.130717	0.636206
1	A1	141	87.5815	-0.177294	0.548199
1	A1	142	87.7775	-0.19911	0.43818
1	A1	143	87.9736	-0.200438	0.325347
1	A1	144	88.1697	-0.201138	0.225562
1	A1	145	88.3657	-0.205336	0.14762
1	A1	146	88.5618	-0.207377	0.092903
1	A1	147	88.7579	-0.211775	0.0576134
1	A1	148	88.9539	-0.211115	0.0358983
1	A1	149	89.15	-0.218653	0.022369
1	A1	150	89.346	-0.216557	0.0133745
1	A1	151	89.5421	-0.215633	0.00710788
1	A1	152	89.7382	-0.214998	0.00299906
1	A1	153	89.9342	-0.20994	0.000908708
1	A1	154	90.1303	-0.213215	0.00053835
1	A1	155	90.3263	-0.212066	0.00126549
1	A1	156	90.5224	-0.214492	0.00235712
1	A1	157	90.7185	-0.218969	0.00330955
1	A1	158	90.9145	-0.215445	0.00402742
1	A1	159	91.1106	-0.210777	0.00471217
1	A1	160	91.3067	-0.217804	0.00556384
1	A1	161	91.5027	-0.214972	0.00653162
1	A1	162	91.6988	-0.215697	0.0072941
1	A1	163	91.8948	-0.219781	0.00747144
1	A1	164	92.0909	-0.220123	0.00691079
1	A1	165	92.287	-0.22255	0.00584228
1	A1	166	92.483	-0.217517	0.00479233
1	A1	167	92.6791	-0.220018	0.00430124
1	A1	168	92.8752	-0.216865	0.00462558
1	A1	169	93.0712	-0.218301	0.00561591
1	A1	170	93.2673	-0.224532	0.00683476
1	A1	171	93.4633	-0.220384	0.00781086
1	A1	172	93.6594	-0.223835	0.00824805
1	A1	173	93.8555	-0.224144	0.00807641
1	A1	174	94.0515	-0.222857	0.00737375
1	A1	175	94.2476	-0.223917	0.00626873
1	A1	176	94.4436	-0.229505	0.00490434
1	A1	177	94.6397	-0.22321	0.00344898
1	A1	178	94.8358	-0.226184	0.00209406
2	A2	1	60.1328	1.84138	0.106659
2	A2	2	60.3289	1.83659	0.109074
2	A2	3	60.5249	1.82336	0.113824
2	A2	4	60.721	1.84543	0.120097
2	A2	5	60.917	1.8047	0.126343
2	A2	6	61.1131	1.8009	0.130912
2	A2	7	61.3092	1.78277	0.132766
2	A2	8	61.5052	1.76332	0.131779
2	A2	9	61.7013	1.76125	0.12848
2	A2	10	61.8974	1.76385	0.12352
2	A2	11	62.0934	1.73657	0.117366
2	A2	12	62.2895	1.72343	0.110398
2	A2	13	62.4855	1.72337	0.103241
2	A2	14	62.6816	1.70898	0.096922
2	A2	15	62.8777	1.70316	0.0926781
2	A2	16	63.0737	1.69625	0.0915174
2	A2	17	63.2698	1.70229	0.0938706
2	A2	18	63.4659	1.68384	0.0995197
2	A2	19	63.6619	1.68382	0.107754
2	A2	20	63.858	1.65176	0.117535
2	A2	21	64.054	1.66423	0.127561
2	A2	22	64.2501	1.66355	0.136386
2	A2	23	64.4462	1.62764	0.142737
2	A2	24	64.6422	1.60434	0.14596
2	A2	25	64.8383	1.59977	0.146207
2	A2	26	65.0343	1.59279	0.144191
2	A2	27	65.2304	1.58882	0.140696
2	A2	28	65.4265	1.56825	0.136285
2	A2	29	65.6225	1.54143	0.131373
2	A2	30	65.8186	1.54112	0.126445
2	A2	31	66.0147	1.54093	0.122103
2	A2	32	66.2107	1.5258	0.118868
2	A2	33	66.4068	1.51212	0.116938
2	A2	34	66.6028	1.50359	0.116084
2	A2	35	66.7989	1.49791	0.115696
2	A2	36	66.995	1.48568	0.114978
2	A2	37	67.191	1.47839	0.113271
2	A2	38	67.3871	1.46235	0.110476
2	A2	39	67.5832	1.4557	0.107336
2	A2	40	67.7792	1.42146	0.105267
2	A2	41	67.9753	1.45838	0.105654
2	A2	42	68.1713	1.4266	0.108973
2	A2	43	68.3674	1.43405	0.114329
2	A2	44	68.5635	1.4176	0.119817
2	A2	45	68.7595	1.39537	0.123474
2	A2	46	68.9556	1.38061	0.124246
2	A2	47	69.1516	1.37389	0.122351
2	A2	48	69.3477	1.36865	0.118967
2	A2	49	69.5438	1.35455	0.115544
2	A2	50	69.7398	1.35134	0.113187
2	A2	51	69.9359	1.32743	0.112339
2	A2	52	70.132	1.33549	0.112794
2	A2	53	70.328	1.32977	0.113961
2	A2	54	70.5241	1.29957	0.115278
2	A2	55	70.7201	1.30021	0.116567
2	A2	56	70.9162	1.2762	0.118075
2	A2	57	71.1123	1.29257	0.120138
2	A2	58	71.3083	1.26281	0.122696
2	A2	59	71.5044	1.27177	0.125063
2	A2	60	71.7005	1.23285	0.126206
2	A2	61	71.8965	1.2391	0.125391
2	A2	62	72.0926	1.22545	0.12274
2	A2	63	72.2886	1.19695	0.119298
2	A2	64	72.4847	1.19847	0.116481
2	A2	65	72.6808	1.21158	0.115237
2	A2	66	72.8768	1.18141	0.115441
2	A2	67	73.0729	1.18045	0.115953
2	A2	68	73.269	1.16242	0.115302
2	A2	69	73.465	1.14379	0.112596
2	A2	70	73.6611	1.14599	0.1081
2	A2	71	73.8571	1.13143	0.10321
2	A2	72	74.0532	1.12361	0.0998659
2	A2	73	74.2493	1.11507	0.0996993
2	A2	74	74.4453	1.12119	0.103297
2	A2	75	74.6414	1.11429	0.109902
2	A2	76	74.8374	1.09833	0.117669
2	A2	77	75.0335	1.07315	0.124389
2	A2	78	75.2296	1.07493	0.128273
2	A2	79	75.4256	1.06455	0.128522
2	A2	80	75.6217	1.03341	0.125495
2	A2	81	75.8178	1.0336	0.1205
2	A2	82	76.0138	1.03182	0.115286
2	A2	83	76.2099	1.00228	0.111359
2	A2	84	76.4059	1.01866	0.109342
2	A2	85	76.602	1.00143	0.108754
2	A2	86	76.7981	1.00752	0.108399
2	A2	87	76.9941	0.965721	0.107227
2	A2	88	77.1902	0.960041	0.105072
2	A2	89	77.3863	0.960967	0.102728
2	A2	90	77.5823	0.956866	0.10129
2	A2	91	77.7784	0.959613	0.101326
2	A2	92	77.9744	0.93398	0.102579
2	A2	93	78.1705	0.924744	0.104373
2	A2	94	78.3666	0.919417	0.106317
2	A2	95	78.5626	0.903694	0.108654
2	A2	96	78.7587	0.903479	0.111958
2	A2	97	78.9548	0.895553	0.116464
2	A2	98	79.1508	0.884271	0.121567
2	A2	99	79.3469	0.876455	0.125936
2	A2	100	79.5429	0.858555	0.128182
2	A2	101	79.739	0.832916	0.127649
2	A2	102	79.9351	0.832617	0.124786
2	A2	103	80.1311	0.824298	0.120838
2	A2	104	80.3272	0.819014	0.117115
2	A2	105	80.5232	0.801816	0.114303
2	A2	106	80.7193	0.801163	0.112283
2	A2	107	80.9154	0.79025	0.110504
2	A2	108	81.1114	0.770619	0.108586
2	A2	109	81.3075	0.759173	0.10672
2	A2	110	81.5036	0.760619	0.105577
2	A2	111	81.6996	0.755072	0.105852
2	A2	112	81.8957	0.745559	0.10783
2	A2	113	82.0917	0.733389	0.111283
2	A2	114	82.2878	0.7195	0.115708
2	A2	115	82.4839	0.709805	0.120619
2	A2	116	82.6799	0.708053	0.125641
2	A2	117	82.876	0.694986	0.130396
2	A2	118	83.0721	0.675123	0.13437
2	A2	119	83.2681	0.668669	0.136966
2	A2	120	83.4642	0.657248	0.137748
2	A2	121	83.6602	0.642376	0.136758
2	A2	122	83.8563	0.621748	0.134664
2	A2	123	84.0524	0.616471	0.132638
2	A2	124	84.2484	0.613418	0.131958
2	A2	125	84.4445	0.600861	0.133591
2	A2	126	84.6405	0.590328	0.138023
2	A2	127	84.8366	0.575462	0.145512
2	A2	128	85.0327	0.564693	0.156624
2	A2	129	85.2287	0.550095	0.172803
2	A2	130	85.4248	0.534319	0.196689
2	A2	131	85.6209	0.526929	0.231995
2	A2	132	85.8169	0.505322	0.282825
2	A2	133	86.013	0.486319	0.352328
2	A2	134	86.209	0.466016	0.440707
2	A2	135	86.4051	0.436886	0.543034
2	A2	136	86.6012	0.382003	0.647891
2	A2	137	86.7972	0.325327	0.738139
2	A2	138	86.9933	0.225305	0.794607
2	A2	139	87.1894	0.0921527	0.802028
2	A2	140	87.3854	-0.0335506	0.754875
2	A2	141	87.5815	-0.107268	0.660158
2	A2	142	87.7775	-0.131632	0.535413
2	A2	143	87.9736	-0.138269	0.402699
2	A2	144	88.1697	-0.143417	0.281537
2	A2	145	88.3657	-0.142293	0.184018
2	A2	146	88.5618	-0.147077	0.113699
2	A2	147	88.7579	-0.150665	0.0676787
2	A2	148	88.9539	-0.15046	0.0399762
2	A2	149	89.15	-0.150683	0.0244133
2	A2	150	89.346	-0.151831	0.0161704
2	A2	151	89.5421	-0.155713	0.0121057
2	A2	152	89.7382	-0.149508	0.0103721
2	A2	153	89.9342	-0.153566	0.00985962
2	A2	154	90.1303	-0.156179	0.00978902
2	A2	155	90.3263	-0.153925	0.00957034
2	A2	156	90.5224	-0.157783	0.00886551
2	A2	157	90.7185	-0.161823	0.0076866
2	A2	158	90.9145	-0.157214	0.0063564
2	A2	159	91.1106	-0.158085	0.0052813
2	A2	160	91.3067	-0.154035	0.00466654
2	A2	161	91.5027	-0.158571	0.004391
2	A2	162	91.6988	-0.160819	0.00415053
2	A2	163	91.8948	-0.163214	0.00374709
2	A2	164	92.0909	-0.160336	0.00326139
2	A2	165	92.287	-0.157708	0.00295209
2	A2	166	92.483	-0.15741	0.00298755
2	A2	167	92.6791	-0.1592	0.00327635
2	A2	168	92.8752	-0.163611	0.00355378
2	A2	169	93.0712	-0.163723	0.00361653
2	A2	170	93.2673	-0.163671	0.00345713
2	A2	171	93.4633	-0.153343	0.00317872
2	A2	172	93.6594	-0.164411	0.00281703
2	A2	173	93.8555	-0.164994	0.00228502
2	A2	174	94.0515	-0.163256	0.00149971
2	A2	175	94.2476	-0.161114	0.000541717
2	A2	176	94.4436	-0.165917	-0.000333865
2	A2	177	94.6397	-0.15694	-0.000855193
2	A2	178	94.8358	-0.162856	-0.000915055
3	A3	1	60.1328	2.32326	0.132827
3	A3	2	60.3289	2.314	0.135676
3	A3	3	60.5249	2.3055	0.141693
3	A3	4	60.721	2.33256	0.149719
3	A3	5	60.917	2.28247	0.157548
3	A3	6	61.1131	2.26916	0.16292
3	A3	7	61.3092	2.24919	0.164587
3	A3	8	61.5052	2.22988	0.162703
3	A3	9	61.7013	2.22883	0.158331
3	A3	10	61.8974	2.22364	0.152577
3	A3	11	62.0934	2.19837	0.146076
3	A3	12	62.2895	2.18777	0.139102
3	A3	13	62.4855	2.16749	0.132036
3	A3	14	62.6816	2.17028	0.12564
3	A3	15	62.8777	2.15098	0.12091
3	A3	16	63.0737	2.14638	0.118702
3	A3	17	63.2698	2.14751	0.119449
3	A3	18	63.4659	2.12612	0.123153
3	A3	19	63.6619	2.11638	0.129474
3	A3	20	63.858	2.10137	0.137721
3	A3	21	64.054	2.10355	0.14676
3	A3	22	64.2501	2.09868	0.155105
3	A3	23	64.4462	2.06255	0.161359
3	A3	24	64.6422	2.03922	0.164763
3	A3	25	64.8383	2.03131	0.165412
3	A3	26	65.0343	2.02927	0.163916
3	A3	27	65.2304	2.01619	0.160879
3	A3	28	65.4265	1.99657	0.156649
3	A3	29	65.6225	1.96919	0.151529
3	A3	30	65.8186	1.96366	0.146087
3	A3	31	66.0147	1.96382	0.141173
3	A3	32	66.2107	1.94285	0.137589
3	A3	33	66.4068	1.93953	0.135693
3	A3	34	66.6028	1.92312	0.135256
3	A3	35	66.7989	1.91183	0.135562
3	A3	36	66.995	1.90177	0.135714
3	A3	37	67.191	1.89131	0.134986
3	A3	38	67.3871	1.87776	0.133187
3	A3	39	67.5832	1.8641	0.130891
3	A3	40	67.7792	1.83334	0.129307
3	A3	41	67.9753	1.86255	0.129691
3	A3	42	68.1713	1.82334	0.132569
3	A3	43	68.3674	1.84381	0.137275
3	A3	44	68.5635	1.81367	0.142186
3	A3	45	68.7595	1.79337	0.145555
3	A3	46	68.9556	1.77842	0.146385
3	A3	47	69.1516	1.77075	0.144817
3	A3	48	69.3477	1.76012	0.141898
3	A3	49	69.5438	1.74894	0.138982
3	A3	50	69.7398	1.73385	0.137135
3	A3	51	69.9359	1.7181	0.13677
3	A3	52	70.132	1.72166	0.137581
3	A3	53	70.328	1.71414	0.138823
3	A3	54	70.5241	1.6809	0.139835
3	A3	55	70.7201	1.6732	0.140489
3	A3	56	70.9162	1.65072	0.14121
3	A3	57	71.1123	1.67323	0.142471
3	A3	58	71.3083	1.63843	0.144158
3	A3	59	71.5044	1.63989	0.145402
3	A3	60	71.7005	1.59956	0.145099
3	A3	61	71.8965	1.61048	0.142785
3	A3	62	72.0926	1.58759	0.139188
3	A3	63	72.2886	1.5581	0.135966
3	A3	64	72.4847	1.57087	0.134707
3	A3	65	72.6808	1.58546	0.135828
3	A3	66	72.8768	1.53521	0.138142
3	A3	67	73.0729	1.54344	0.139444
3	A3	68	73.269	1.51481	0.13779
3	A3	69	73.465	1.49406	0.132665
3	A3	70	73.6611	1.49556	0.12534
3	A3	71	73.8571	1.488	0.118317
3	A3	72	74.0532	1.47592	0.114214
3	A3	73	74.2493	1.46938	0.114712
3	A3	74	74.4453	1.46947	0.11996
3	A3	75	74.6414	1.46249	0.128615
3	A3	76	74.8374	1.44331	0.138399
3	A3	77	75.0335	1.42301	0.146903
3	A3	78	75.2296	1.41134	0.152305
3	A3	79	75.4256	1.40675	0.153777
3	A3	80	75.6217	1.37516	0.151567
3	A3	81	75.8178	1.3709	0.14683
3	A3	82	76.0138	1.36234	0.141236
3	A3	83	76.2099	1.32653	0.136366
3	A3	84	76.4059	1.3544	0.13305
3	A3	85	76.602	1.32907	0.13103
3	A3	86	76.7981	1.33375	0.129288
3	A3	87	76.9941	1.28819	0.126933
3	A3	88	77.1902	1.27609	0.123966
3	A3	89	77.3863	1.28939	0.121314
3	A3	90	77.5823	1.27796	0.120063
3	A3	91	77.7784	1.27849	0.120591
3	A3	92	77.9744	1.24693	0.122347
3	A3	93	78.1705	1.24139	0.124394
3	A3	94	78.3666	1.23378	0.126203
3	A3	95	78.5626	1.21401	0.128003
3	A3	96	78.7587	1.21329	0.130443
3	A3	97	78.9548	1.20436	0.133921
3	A3	98	79.1508	1.1898	0.138098
3	A3	99	79.3469	1.18407	0.142003
3	A3	100	79.5429	1.158	0.144596
3	A3	101	79.739	1.14288	0.14539
3	A3	102	79.9351	1.13533	0.144675
3	A3	103	80.1311	1.12852	0.143222
3	A3	104	80.3272	1.11641	0.141709
3	A3	105	80.5232	1.09663	0.140288
3	A3	106	80.7193	1.09387	0.138588
3	A3	107	80.9154	1.08322	0.136144
3	A3	108	81.1114	1.05817	0.132941
3	A3	109	81.3075	1.04565	0.129686
3	A3	110	81.5036	1.04305	0.127581
3	A3	111	81.6996	1.04346	0.127726
3	A3	112	81.8957	1.02856	0.130545
3	A3	113	82.0917	1.0134	0.135607
3	A3	114	82.2878	1.00029	0.141906
3	A3	115	82.4839	0.986363	0.148307
3	A3	116	82.6799	0.985273	0.153901
3	A3	117	82.876	0.961406	0.15813
3	A3	118	83.0721	0.940297	0.160749
3	A3	119	83.2681	0.931531	0.161724
3	A3	120	83.4642	0.929759	0.161161
3	A3	121	83.6602	0.904244	0.159347
3	A3	122	83.8563	0.885588	0.156869
3	A3	123	84.0524	0.872775	0.1547
3	A3	124	84.2484	0.870067	0.154061
3	A3	125	84.4445	0.858632	0.156095
3	A3	126	84.6405	0.842445	0.161557
3	A3	127	84.8366	0.831991	0.170816
3	A3	128	85.0327	0.815853	0.184241
3	A3	129	85.2287	0.799886	0.202856
3	A3	130	85.4248	0.780911	0.228934
3	A3	131	85.6209	0.765949	0.266234
3	A3	132	85.8169	0.740712	0.319574
3	A3	133	86.013	0.729645	0.393508
3	A3	134	86.209	0.695845	0.490052
3	A3	135	86.4051	0.668541	0.605903
3	A3	136	86.6012	0.611665	0.73022
3	A3	137	86.7972	0.557874	0.844566
3	A3	138	86.9933	0.444968	0.926223
3	A3	139	87.1894	0.302399	0.9547
3	A3	140	87.3854	0.142803	0.919138
3	A3	141	87.5815	0.0419699	0.823074
3	A3	142	87.7775	-0.00689276	0.683896
3	A3	143	87.9736	-0.0190029	0.526952
3	A3	144	88.1697	-0.025716	0.377214
3	A3	145	88.3657	-0.0266786	0.252363
3	A3	146	88.5618	-0.0293684	0.159907
3	A3	147	88.7579	-0.0284701	0.0984431
3	A3	148	88.9539	-0.0338059	0.0613033
3	A3	149	89.15	-0.0409738	0.040386
3	A3	150	89.346	-0.0367067	0.0287732
3	A3	151	89.5421	-0.0410392	0.0217893
3	A3	152	89.7382	-0.0439356	0.0168937
3	A3	153	89.9342	-0.0426213	0.0130172
3	A3	154	90.1303	-0.0422259	0.00983599
3	A3	155	90.3263	-0.0418755	0.00726439
3	A3	156	90.5224	-0.0432375	0.00524733
3	A3	157	90.7185	-0.0467504	0.00377317
3	A3	158	90.9145	-0.0448181	0.00292545
3	A3	159	91.1106	-0.0430151	0.00281957
3	A3	160	91.3067	-0.0396626	0.00342652
3	A3	161	91.5027	-0.043258	0.00444422
3	A3	162	91.6988	-0.0466198	0.00537605
3	A3	163	91.8948	-0.0489794	0.00580051
3	A3	164	92.0909	-0.0445132	0.00563499
3	A3	165	92.287	-0.0495109	0.00518749
3	A3	166	92.483	-0.0446772	0.00495419
3	A3	167	92.6791	-0.0478401	0.00530412
3	A3	168	92.8752	-0.0443741	0.00625071
3	A3	169	93.0712	-0.0486294	0.00743127
3	A3	170	93.2673	-0.0516508	0.00828404
3	A3	171	93.4633	-0.048167	0.0083159
3	A3	172	93.6594	-0.0529578	0.00732699
3	A3	173	93.8555	-0.0563328	0.00549131
3	A3	174	94.0515	-0.0498055	0.00326502
3	A3	175	94.2476	-0.0501451	0.00117871
3	A3	176	94.4436	-0.0527755	-0.000373129
3	A3	177	94.6397	-0.0507046	-0.0012423
3	A3	178	94.8358	-0.0503174	-0.0015062
4	A4	1	60.1328	2.31508	0.112502
4	A4	2	60.3289	2.30504	0.115361
4	A4	3	60.5249	2.2989	0.120482
4	A4	4	60.721	2.31664	0.126815
4	A4	5	60.917	2.26836	0.132689
4	A4	6	61.1131	2.26416	0.136565
4	A4	7	61.3092	2.2361	0.137711
4	A4	8	61.5052	2.22345	0.136326
4	A4	9	61.7013	2.22498	0.13307
4	A4	10	61.8974	2.21572	0.128497
4	A4	11	62.0934	2.19197	0.122859
4	A4	12	62.2895	2.16695	0.116357
4	A4	13	62.4855	2.17325	0.109502
4	A4	14	62.6816	2.15767	0.103182
4	A4	15	62.8777	2.14424	0.0984076
4	A4	16	63.0737	2.14454	0.095976
4	A4	17	63.2698	2.14342	0.096339
4	A4	18	63.4659	2.11334	0.0996705
4	A4	19	63.6619	2.12151	0.105895
4	A4	20	63.858	2.09227	0.114519
4	A4	21	64.054	2.11056	0.124376
4	A4	22	64.2501	2.09628	0.133694
4	A4	23	64.4462	2.05823	0.140643
4	A4	24	64.6422	2.03979	0.144099
4	A4	25	64.8383	2.02511	0.144043
4	A4	26	65.0343	2.02038	0.141328
4	A4	27	65.2304	2.01375	0.137039
4	A4	28	65.4265	1.99517	0.131999
4	A4	29	65.6225	1.96125	0.126723
4	A4	30	65.8186	1.97277	0.121657
4	A4	31	66.0147	1.95602	0.117361
4	A4	32	66.2107	1.94228	0.114416
4	A4	33	66.4068	1.9326	0.113167
4	A4	34	66.6028	1.92748	0.113492
4	A4	35	66.7989	1.91614	0.114791
4	A4	36	66.995	1.90369	0.116234
4	A4	37	67.191	1.8846	0.117157
4	A4	38	67.3871	1.87856	0.117437
4	A4	39	67.5832	1.86624	0.11758
4	A4	40	67.7792	1.83342	0.118462
4	A4	41	67.9753	1.86819	0.120814
4	A4	42	68.1713	1.81962	0.124758
4	A4	43	68.3674	1.83202	0.129663
4	A4	44	68.5635	1.80581	0.134422
4	A4	45	68.7595	1.79069	0.137929
4	A4	46	68.9556	1.77662	0.139508
4	A4	47	69.1516	1.75973	0.139066
4	A4	48	69.3477	1.74811	0.137015
4	A4	49	69.5438	1.73913	0.134073
4	A4	50	69.7398	1.72028	0.131061
4	A4	51	69.9359	1.69584	0.128701
4	A4	52	70.132	1.70091	0.127422
4	A4	53	70.328	1.70506	0.127306
4	A4	54	70.5241	1.66131	0.128241
4	A4	55	70.7201	1.65869	0.130184
4	A4	56	70.9162	1.63461	0.133241
4	A4	57	71.1123	1.65033	0.137418
4	A4	58	71.3083	1.62002	0.142216
4	A4	59	71.5044	1.61793	0.146535
4	A4	60	71.7005	1.57611	0.149111
4	A4	61	71.8965	1.5793	0.149288
4	A4	62	72.0926	1.55647	0.147568
4	A4	63	72.2886	1.52754	0.145491
4	A4	64	72.4847	1.52851	0.144838
4	A4	65	72.6808	1.54047	0.146583
4	A4	66	72.8768	1.49675	0.150278
4	A4	67	73.0729	1.50035	0.154271
4	A4	68	73.269	1.47148	0.156685
4	A4	69	73.465	1.43793	0.156524
4	A4	70	73.6611	1.43877	0.154313
4	A4	71	73.8571	1.42779	0.151929
4	A4	72	74.0532	1.40506	0.151777
4	A4	73	74.2493	1.39263	0.155737
4	A4	74	74.4453	1.39413	0.164321
4	A4	75	74.6414	1.38248	0.176387
4	A4	76	74.8374	1.35503	0.189477
4	A4	77	75.0335	1.31944	0.200636
4	A4	78	75.2296	1.30864	0.207346
4	A4	79	75.4256	1.29117	0.208202
4	A4	80	75.6217	1.24325	0.203182
4	A4	81	75.8178	1.23805	0.193511
4	A4	82	76.0138	1.22344	0.181226
4	A4	83	76.2099	1.18332	0.168502
4	A4	84	76.4059	1.20056	0.156966
4	A4	85	76.602	1.17105	0.147274
4	A4	86	76.7981	1.18561	0.139237
4	A4	87	76.9941	1.13303	0.13241
4	A4	88	77.1902	1.12197	0.126695
4	A4	89	77.3863	1.12771	0.122453
4	A4	90	77.5823	1.11964	0.120074
4	A4	91	77.7784	1.11916	0.119466
4	A4	92	77.9744	1.08115	0.119996
4	A4	93	78.1705	1.07569	0.120946
4	A4	94	78.3666	1.06492	0.122043
4	A4	95	78.5626	1.05639	0.123574
4	A4	96	78.7587	1.04286	0.126
4	A4	97	78.9548	1.03239	0.1294
4	A4	98	79.1508	1.02402	0.133208
4	A4	99	79.3469	1.00736	0.136433
4	A4	100	79.5429	0.984217	0.138184
4	A4	101	79.739	0.967602	0.138148
4	A4	102	79.9351	0.961485	0.136709
4	A4	103	80.1311	0.950162	0.134661
4	A4	104	80.3272	0.934761	0.132784
4	A4	105	80.5232	0.922126	0.131581
4	A4	106	80.7193	0.910082	0.131362
4	A4	107	80.9154	0.9005	0.132628
4	A4	108	81.1114	0.880845	0.136523
4	A4	109	81.3075	0.864186	0.1451
4	A4	110	81.5036	0.864469	0.161299
4	A4	111	81.6996	0.851482	0.188681
4	A4	112	81.8957	0.832723	0.231071
4	A4	113	82.0917	0.822284	0.292123
4	A4	114	82.2878	0.787633	0.374596
4	A4	115	82.4839	0.758303	0.479002
4	A4	116	82.6799	0.725515	0.601631
4	A4	117	82.876	0.666743	0.732644
4	A4	118	83.0721	0.584279	0.855539
4	A4	119	83.2681	0.477471	0.949322
4	A4	120	83.4642	0.327499	0.993617
4	A4	121	83.6602	0.152349	0.975267
4	A4	122	83.8563	-0.00102836	0.893613
4	A4	123	84.0524	-0.0949721	0.761683
4	A4	124	84.2484	-0.127032	0.602356
4	A4	125	84.4445	-0.140215	0.441131
4	A4	126	84.6405	-0.141059	0.298819
4	A4	127	84.8366	-0.138185	0.187178
4	A4	128	85.0327	-0.145798	0.108588
4	A4	129	85.2287	-0.141937	0.0587641
4	A4	130	85.4248	-0.143759	0.0304352
4	A4	131	85.6209	-0.14121	0.016284
4	A4	132	85.8169	-0.141399	0.0104544
4	A4	133	86.013	-0.142661	0.00887477
4	A4	134	86.209	-0.14375	0.00898306
4	A4	135	86.4051	-0.147761	0.00932263
4	A4	136	86.6012	-0.146979	0.00920608
4	A4	137	86.7972	-0.148043	0.00846128
4	A4	138	86.9933	-0.151362	0.0072252
4	A4	139	87.1894	-0.147764	0.00577007
4	A4	140	87.3854	-0.152167	0.00436802
4	A4	141	87.5815	-0.149798	0.00320655
4	A4	142	87.7775	-0.14848	0.00236111
4	A4	143	87.9736	-0.14971	0.00181648
4	A4	144	88.1697	-0.153694	0.00150909
4	A4	145	88.3657	-0.150284	0.00136118
4	A4	146	88.5618	-0.147586	0.00130226
4	A4	147	88.7579	-0.150062	0.00129616
4	A4	148	88.9539	-0.154037	0.00137565
4	A4	149	89.15	-0.151134	0.00164503
4	A4	150	89.346	-0.149058	0.00220985
4	A4	151	89.5421	-0.150255	0.00305813
4	A4	152	89.7382	-0.150881	0.00398888
4	A4	153	89.9342	-0.154236	0.00467196
4	A4	154	90.1303	-0.15234	0.00482361
4	A4	155	90.3263	-0.156668	0.00438315
4	A4	156	90.5224	-0.154878	0.00356803
4	A4	157	90.7185	-0.153709	0.00277017
4	A4	158	90.9145	-0.152387	0.0023603
4	A4	159	91.1106	-0.154835	0.00251166
4	A4	160	91.3067	-0.155626	0.00312579
4	A4	161	91.5027	-0.151245	0.00388251
4	A4	162	91.6988	-0.157076	0.00438849
4	A4	163	91.8948	-0.157311	0.0043663
4	A4	164	92.0909	-0.158126	0.00379753
4	A4	165	92.287	-0.161573	0.00293472
4	A4	166	92.483	-0.151054	0.00216157
4	A4	167	92.6791	-0.158309	0.00178563
4	A4	168	92.8752	-0.155814	0.00189773
4	A4	169	93.0712	-0.160289	0.00236885
4	A4	170	93.2673	-0.157204	0.0029444
4	A4	171	93.4633	-0.154745	0.00335077
4	A4	172	93.6594	-0.160715	0.00337609
4	A4	173	93.8555	-0.159673	0.00293594
4	A4	174	94.0515	-0.163366	0.00211819
4	A4	175	94.2476	-0.156625	0.00116341
4	A4	176	94.4436	-0.158985	0.000358724
4	A4	177	94.6397	-0.159385	-0.000101753
4	A4	178	94.8358	-0.157825	-0.000197055
5	A5	1	60.1328	2.64309	0.115897
5	A5	2	60.3289	2.63808	0.117451
5	A5	3	60.5249	2.6192	0.121105
5	A5	4	60.721	2.64628	0.126429
5	A5	5	60.917	2.59094	0.132265
5	A5	6	61.1131	2.59329	0.137086
5	A5	7	61.3092	2.5783	0.13955
5	A5	8	61.5052	2.5455	0.138957
5	A5	9	61.7013	2.54035	0.135394
5	A5	10	61.8974	2.53348	0.129598
5	A5	11	62.0934	2.50639	0.122672
5	A5	12	62.2895	2.49588	0.115808
5	A5	13	62.4855	2.49669	0.110041
5	A5	14	62.6816	2.47777	0.106076
5	A5	15	62.8777	2.46559	0.104177
5	A5	16	63.0737	2.46615	0.104249
5	A5	17	63.2698	2.45497	0.106066
5	A5	18	63.4659	2.43328	0.109547
5	A5	19	63.6619	2.42816	0.114804
5	A5	20	63.858	2.39707	0.121847
5	A5	21	64.054	2.42647	0.130157
5	A5	22	64.2501	2.40691	0.138551
5	A5	23	64.4462	2.35857	0.145576
5	A5	24	64.6422	2.34947	0.150143
5	A5	25	64.8383	2.32937	0.151879
5	A5	26	65.0343	2.32992	0.150986
5	A5	27	65.2304	2.31643	0.147875
5	A5	28	65.4265	2.28931	0.143027
5	A5	29	65.6225	2.25707	0.137157
5	A5	30	65.8186	2.25112	0.131332
5	A5	31	66.0147	2.26424	0.126741
5	A5	32	66.2107	2.23636	0.124231
5	A5	33	66.4068	2.2235	0.123965
5	A5	34	66.6028	2.21615	0.125386
5	A5	35	66.7989	2.1934	0.127433
5	A5	36	66.995	2.18862	0.128832
5	A5	37	67.191	2.18158	0.128485
5	A5	38	67.3871	2.15107	0.125961
5	A5	39	67.5832	2.14218	0.121934
5	A5	40	67.7792	2.09318	0.118182
5	A5	41	67.9753	2.14997	0.116891
5	A5	42	68.1713	2.09333	0.119564
5	A5	43	68.3674	2.11807	0.126134
5	A5	44	68.5635	2.09486	0.134898
5	A5	45	68.7595	2.06863	0.143278
5	A5	46	68.9556	2.04681	0.14896
5	A5	47	69.1516	2.03844	0.150783
5	A5	48	69.3477	2.01108	0.149015
5	A5	49	69.5438	1.99881	0.145053
5	A5	50	69.7398	1.99141	0.140754
5	A5	51	69.9359	1.95871	0.137697
5	A5	52	70.132	1.96685	0.136656
5	A5	53	70.328	1.96405	0.137497
5	A5	54	70.5241	1.92883	0.139561
5	A5	55	70.7201	1.91282	0.142222
5	A5	56	70.9162	1.882	0.145179
5	A5	57	71.1123	1.90713	0.148243
5	A5	58	71.3083	1.87155	0.150872
5	A5	59	71.5044	1.86917	0.152059
5	A5	60	71.7005	1.81697	0.150857
5	A5	61	71.8965	1.82318	0.147227
5	A5	62	72.0926	1.7978	0.142497
5	A5	63	72.2886	1.77626	0.138902
5	A5	64	72.4847	1.77873	0.138388
5	A5	65	72.6808	1.79728	0.141409
5	A5	66	72.8768	1.74009	0.146534
5	A5	67	73.0729	1.74806	0.151202
5	A5	68	73.269	1.71233	0.153153
5	A5	69	73.465	1.67212	0.151705
5	A5	70	73.6611	1.69028	0.148123
5	A5	71	73.8571	1.67168	0.144977
5	A5	72	74.0532	1.64552	0.144919
5	A5	73	74.2493	1.64485	0.149495
5	A5	74	74.4453	1.6381	0.158497
5	A5	75	74.6414	1.62627	0.170058
5	A5	76	74.8374	1.59544	0.18138
5	A5	77	75.0335	1.55592	0.189728
5	A5	78	75.2296	1.54667	0.193279
5	A5	79	75.4256	1.54104	0.191517
5	A5	80	75.6217	1.48305	0.185196
5	A5	81	75.8178	1.48181	0.176007
5	A5	82	76.0138	1.47289	0.166044
5	A5	83	76.2099	1.42866	0.157143
5	A5	84	76.4059	1.4551	0.150244
5	A5	85	76.602	1.42119	0.145144
5	A5	86	76.7981	1.42419	0.140866
5	A5	87	76.9941	1.37851	0.136527
5	A5	88	77.1902	1.36614	0.132107
5	A5	89	77.3863	1.36286	0.128512
5	A5	90	77.5823	1.35142	0.126855
5	A5	91	77.7784	1.36437	0.127529
5	A5	92	77.9744	1.32613	0.129837
5	A5	93	78.1705	1.31007	0.132478
5	A5	94	78.3666	1.29865	0.13446
5	A5	95	78.5626	1.2746	0.13572
5	A5	96	78.7587	1.26809	0.136948
5	A5	97	78.9548	1.26617	0.13887
5	A5	98	79.1508	1.24365	0.14154
5	A5	99	79.3469	1.23525	0.144219
5	A5	100	79.5429	1.20504	0.14586
5	A5	101	79.739	1.18723	0.145785
5	A5	102	79.9351	1.17691	0.144095
5	A5	103	80.1311	1.16851	0.141554
5	A5	104	80.3272	1.14667	0.139146
5	A5	105	80.5232	1.13387	0.137675
5	A5	106	80.7193	1.1283	0.13768
5	A5	107	80.9154	1.11157	0.13972
5	A5	108	81.1114	1.08749	0.144822
5	A5	109	81.3075	1.07625	0.154848
5	A5	110	81.5036	1.06748	0.172615
5	A5	111	81.6996	1.05798	0.201765
5	A5	112	81.8957	1.04103	0.246545
5	A5	113	82.0917	1.00853	0.311388
5	A5	114	82.2878	0.986194	0.400043
5	A5	115	82.4839	0.959249	0.513952
5	A5	116	82.6799	0.921661	0.649966
5	A5	117	82.876	0.844008	0.798213
5	A5	118	83.0721	0.750122	0.941394
5	A5	119	83.2681	0.636494	1.05676
5	A5	120	83.4642	0.466863	1.12114
5	A5	121	83.6602	0.260421	1.1178
5	A5	122	83.8563	0.0746709	1.04264
5	A5	123	84.0524	-0.0583705	0.906586
5	A5	124	84.2484	-0.122786	0.732822
5	A5	125	84.4445	-0.139212	0.549636
5	A5	126	84.6405	-0.143432	0.38217
5	A5	127	84.8366	-0.143611	0.246493
5	A5	128	85.0327	-0.146442	0.147926
5	A5	129	85.2287	-0.145323	0.0831953
5	A5	130	85.4248	-0.147972	0.0444543
5	A5	131	85.6209	-0.148274	0.0230657
5	A5	132	85.8169	-0.150483	0.0119506
5	A5	133	86.013	-0.147758	0.00637728
5	A5	134	86.209	-0.15191	0.00370452
5	A5	135	86.4051	-0.147081	0.00270067
5	A5	136	86.6012	-0.150666	0.00286119
5	A5	137	86.7972	-0.14858	0.00391007
5	A5	138	86.9933	-0.14663	0.00552304
5	A5	139	87.1894	-0.150149	0.00725195
5	A5	140	87.3854	-0.151979	0.00860353
5	A5	141	87.5815	-0.152718	0.00919752
5	A5	142	87.7775	-0.155266	0.00890702
5	A5	143	87.9736	-0.157624	0.00789729
5	A5	144	88.1697	-0.158148	0.00653507
5	A5	145	88.3657	-0.153565	0.00521572
5	A5	146	88.5618	-0.15614	0.00420234
5	A5	147	88.7579	-0.159081	0.00355745
5	A5	148	88.9539	-0.155473	0.0031837
5	A5	149	89.15	-0.158668	0.00292334
5	A5	150	89.346	-0.159729	0.00264531
5	A5	151	89.5421	-0.15674	0.00228255
5	A5	152	89.7382	-0.156958	0.00183211
5	A5	153	89.9342	-0.161942	0.00135065
5	A5	154	90.1303	-0.158839	0.000955943
5	A5	155	90.3263	-0.157342	0.000814472
5	A5	156	90.5224	-0.157227	0.00109266
5	A5	157	90.7185	-0.161742	0.00187799
5	A5	158	90.9145	-0.154149	0.00310643
5	A5	159	91.1106	-0.15977	0.00453999
5	A5	160	91.3067	-0.159761	0.00581951
5	A5	161	91.5027	-0.162073	0.00658299
5	A5	162	91.6988	-0.162289	0.00660196
5	A5	163	91.8948	-0.165131	0.00587384
5	A5	164	92.0909	-0.164024	0.00463051
5	A5	165	92.287	-0.161974	0.00326939
5	A5	166	92.483	-0.165174	0.00224027
5	A5	167	92.6791	-0.164585	0.00191397
5	A5	168	92.8752	-0.161745	0.00244735
5	A5	169	93.0712	-0.160491	0.00368261
5	A5	170	93.2673	-0.16324	0.00515491
5	A5	171	93.4633	-0.16581	0.00626111
5	A5	172	93.6594	-0.169951	0.00653692
5	A5	173	93.8555	-0.169962	0.00588093
5	A5	174	94.0515	-0.16694	0.00457301
5	A5	175	94.2476	-0.167585	0.00307896
5	A5	176	94.4436	-0.165615	0.00179027
5	A5	177	94.6397	-0.170113	0.000875771
5	A5	178	94.8358	-0.167915	0.000305767
6	A6	1	60.1328	2.73404	0.120534
6	A6	2	60.3289	2.71807	0.121351
6	A6	3	60.5249	2.70409	0.125778
6	A6	4	60.721	2.73543	0.133709
6	A6	5	60.917	2.69849	0.143526
6	A6	6	61.1131	2.68829	0.152592
6	A6	7	61.3092	2.6497	0.158352
6	A6	8	61.5052	2.62812	0.1593
6	A6	9	61.7013	2.62189	0.155301
6	A6	10	61.8974	2.61734	0.147251
6	A6	11	62.0934	2.58386	0.13659
6	A6	12	62.2895	2.57341	0.125005
6	A6	13	62.4855	2.55887	0.114298
6	A6	14	62.6816	2.54991	0.106164
6	A6	15	62.8777	2.55304	0.101791
6	A6	16	63.0737	2.54245	0.101551
6	A6	17	63.2698	2.53436	0.105066
6	A6	18	63.4659	2.51678	0.111625
6	A6	19	63.6619	2.5098	0.120542
6	A6	20	63.858	2.47367	0.131145
6	A6	21	64.054	2.50764	0.142455
6	A6	22	64.2501	2.4784	0.152998
6	A6	23	64.4462	2.43864	0.161098
6	A6	24	64.6422	2.41865	0.165518
6	A6	25	64.8383	2.41143	0.165951
6	A6	26	65.0343	2.38852	0.163023
6	A6	27	65.2304	2.37905	0.157861
6	A6	28	65.4265	2.35572	0.151649
6	A6	29	65.6225	2.3411	0.145403
6	A6	30	65.8186	2.32658	0.139941
6	A6	31	66.0147	2.32099	0.135889
6	A6	32	66.2107	2.29853	0.133616
6	A6	33	66.4068	2.2985	0.133121
6	A6	34	66.6028	2.27605	0.133989
6	A6	35	66.7989	2.26193	0.13541
6	A6	36	66.995	2.25537	0.136335
6	A6	37	67.191	2.23302	0.135812
6	A6	38	67.3871	2.22533	0.13347
6	A6	39	67.5832	2.20945	0.12992
6	A6	40	67.7792	2.14686	0.126725
6	A6	41	67.9753	2.21504	0.125752
6	A6	42	68.1713	2.15705	0.128187
6	A6	43	68.3674	2.17899	0.133837
6	A6	44	68.5635	2.14877	0.141193
6	A6	45	68.7595	2.12447	0.148222
6	A6	46	68.9556	2.10949	0.153308
6	A6	47	69.1516	2.0911	0.155819
6	A6	48	69.3477	2.08285	0.15612
6	A6	49	69.5438	2.06097	0.155223
6	A6	50	69.7398	2.04762	0.154324
6	A6	51	69.9359	2.00993	0.154311
6	A6	52	70.132	2.02696	0.155375
6	A6	53	70.328	2.02305	0.156922
6	A6	54	70.5241	1.97378	0.157986
6	A6	55	70.7201	1.96019	0.157945
6	A6	56	70.9162	1.92658	0.156998
6	A6	57	71.1123	1.95078	0.155983
6	A6	58	71.3083	1.91477	0.155655
6	A6	59	71.5044	1.91612	0.156085
6	A6	60	71.7005	1.86829	0.156671
6	A6	61	71.8965	1.8809	0.156768
6	A6	62	72.0926	1.8527	0.156367
6	A6	63	72.2886	1.81427	0.156245
6	A6	64	72.4847	1.8176	0.157381
6	A6	65	72.6808	1.83806	0.160096
6	A6	66	72.8768	1.77927	0.163564
6	A6	67	73.0729	1.7787	0.166163
6	A6	68	73.269	1.7523	0.166492
6	A6	69	73.465	1.71362	0.164367
6	A6	70	73.6611	1.71784	0.161152
6	A6	71	73.8571	1.71222	0.15924
6	A6	72	74.0532	1.68115	0.161021
6	A6	73	74.2493	1.67677	0.167829
6	A6	74	74.4453	1.65659	0.179287
6	A6	75	74.6414	1.66189	0.193284
6	A6	76	74.8374	1.63272	0.206613
6	A6	77	75.0335	1.57549	0.216066
6	A6	78	75.2296	1.56034	0.219497
6	A6	79	75.4256	1.55223	0.216402
6	A6	80	75.6217	1.50496	0.207867
6	A6	81	75.8178	1.50203	0.196057
6	A6	82	76.0138	1.47557	0.183532
6	A6	83	76.2099	1.43693	0.172509
6	A6	84	76.4059	1.46521	0.164198
6	A6	85	76.602	1.43662	0.158496
6	A6	86	76.7981	1.44115	0.154319
6	A6	87	76.9941	1.37168	0.150465
6	A6	88	77.1902	1.37026	0.146432
6	A6	89	77.3863	1.38115	0.142569
6	A6	90	77.5823	1.36151	0.139516
6	A6	91	77.7784	1.34645	0.137534
6	A6	92	77.9744	1.32805	0.136317
6	A6	93	78.1705	1.30829	0.135405
6	A6	94	78.3666	1.30174	0.134741
6	A6	95	78.5626	1.28494	0.134869
6	A6	96	78.7587	1.27293	0.136594
6	A6	97	78.9548	1.26004	0.140351
6	A6	98	79.1508	1.25433	0.145742
6	A6	99	79.3469	1.24268	0.151556
6	A6	100	79.5429	1.21042	0.156304
6	A6	101	79.739	1.18621	0.158934
6	A6	102	79.9351	1.17501	0.159249
6	A6	103	80.1311	1.1678	0.157798
6	A6	104	80.3272	1.14991	0.155409
6	A6	105	80.5232	1.12548	0.152794
6	A6	106	80.7193	1.11955	0.150567
6	A6	107	80.9154	1.10499	0.149646
6	A6	108	81.1114	1.07102	0.151722
6	A6	109	81.3075	1.07381	0.159478
6	A6	110	81.5036	1.06312	0.176428
6	A6	111	81.6996	1.04669	0.206578
6	A6	112	81.8957	1.04001	0.254079
6	A6	113	82.0917	0.999453	0.322904
6	A6	114	82.2878	0.991096	0.416214
6	A6	115	82.4839	0.945608	0.535038
6	A6	116	82.6799	0.901372	0.676166
6	A6	117	82.876	0.831734	0.829882
6	A6	118	83.0721	0.74472	0.978853
6	A6	119	83.2681	0.622454	1.0997
6	A6	120	83.4642	0.454171	1.16799
6	A6	121	83.6602	0.240781	1.16562
6	A6	122	83.8563	0.0410424	1.08769
6	A6	123	84.0524	-0.0939746	0.945408
6	A6	124	84.2484	-0.154822	0.763187
6	A6	125	84.4445	-0.166417	0.570942
6	A6	126	84.6405	-0.175111	0.395223
6	A6	127	84.8366	-0.176004	0.25298
6	A6	128	85.0327	-0.181837	0.149935
6	A6	129	85.2287	-0.176147	0.0828958
6	A6	130	85.4248	-0.173228	0.0438413
6	A6	131	85.6209	-0.180032	0.0236512
6	A6	132	85.8169	-0.171405	0.0144519
6	A6	133	86.013	-0.178701	0.0105827
6	A6	134	86.209	-0.187664	0.00865009
6	A6	135	86.4051	-0.181094	0.00710487
6	A6	136	86.6012	-0.184079	0.00560307
6	A6	137	86.7972	-0.180189	0.00433742
6	A6	138	86.9933	-0.183534	0.00351958
6	A6	139	87.1894	-0.178185	0.00314389
6	A6	140	87.3854	-0.186229	0.00303098
6	A6	141	87.5815	-0.182357	0.00300949
6	A6	142	87.7775	-0.186429	0.00304952
6	A6	143	87.9736	-0.183927	0.00324078
6	A6	144	88.1697	-0.181307	0.00364771
6	A6	145	88.3657	-0.184064	0.0041708
6	A6	146	88.5618	-0.185179	0.00453509
6	A6	147	88.7579	-0.185178	0.00443042
6	A6	148	88.9539	-0.187868	0.00371822
6	A6	149	89.15	-0.192228	0.0025707
6	A6	150	89.346	-0.182189	0.00144654
6	A6	151	89.5421	-0.18874	0.000902532
6	A6	152	89.7382	-0.18563	0.00133133
6	A6	153	89.9342	-0.182451	0.00275319
6	A6	154	90.1303	-0.187646	0.00476381
6	A6	155	90.3263	-0.18494	0.00667298
6	A6	156	90.5224	-0.191088	0.00778711
6	A6	157	90.7185	-0.194473	0.00771892
6	A6	158	90.9145	-0.189454	0.00657715
6	A6	159	91.1106	-0.194996	0.00492364
6	A6	160	91.3067	-0.194426	0.0034892
6	A6	161	91.5027	-0.186397	0.00277901
6	A6	162	91.6988	-0.187028	0.00279631
6	A6	163	91.8948	-0.194433	0.00307953
6	A6	164	92.0909	-0.193646	0.00305726
6	A6	165	92.287	-0.198806	0.00248958
6	A6	166	92.483	-0.194282	0.00167678
6	A6	167	92.6791	-0.19031	0.00127666
6	A6	168	92.8752	-0.188931	0.00186028
6	A6	169	93.0712	-0.194701	0.0035169
6	A6	170	93.2673	-0.190949	0.0057608
6	A6	171	93.4633	-0.192156	0.00777428
6	A6	172	93.6594	-0.201808	0.00881938
6	A6	173	93.8555	-0.198166	0.00857979
6	A6	174	94.0515	-0.201824	0.00725971
6	A6	175	94.2476	-0.197165	0.00541397
6	A6	176	94.4436	-0.198523	0.00363503
6	A6	177	94.6397	-0.197355	0.00229065
6	A6	178	94.8358	-0.200662	0.00144611
7	A7	1	60.1328	2.39127	0.109979
7	A7	2	60.3289	2.40245	0.10994
7	A7	3	60.5249	2.37705	0.112102
7	A7	4	60.721	2.41264	0.116138
7	A7	5	60.917	2.36458	0.120854
7	A7	6	61.1131	2.35401	0.124779
7	A7	7	61.3092	2.32672	0.126866
7	A7	8	61.5052	2.32698	0.126855
7	A7	9	61.7013	2.31204	0.125085
7	A7	10	61.8974	2.3088	0.122103
7	A7	11	62.0934	2.28004	0.118422
7	A7	12	62.2895	2.26467	0.114555
7	A7	13	62.4855	2.26937	0.11114
7	A7	14	62.6816	2.24721	0.108887
7	A7	15	62.8777	2.24031	0.108382
7	A7	16	63.0737	2.22777	0.10987
7	A7	17	63.2698	2.23032	0.113264
7	A7	18	63.4659	2.20293	0.11836
7	A7	19	63.6619	2.20567	0.125035
7	A7	20	63.858	2.15265	0.133167
7	A7	21	64.054	2.18181	0.14228
7	A7	22	64.2501	2.17877	0.151295
7	A7	23	64.4462	2.13161	0.158766
7	A7	24	64.6422	2.10598	0.163557
7	A7	25	64.8383	2.08074	0.165389
7	A7	26	65.0343	2.08506	0.164783
7	A7	27	65.2304	2.06875	0.162483
7	A7	28	65.4265	2.05714	0.158972
7	A7	29	65.6225	2.01561	0.1545
7	A7	30	65.8186	2.00266	0.149457
7	A7	31	66.0147	1.99433	0.144597
7	A7	32	66.2107	1.98868	0.140752
7	A7	33	66.4068	1.96768	0.138305
7	A7	34	66.6028	1.96086	0.136881
7	A7	35	66.7989	1.94762	0.135529
7	A7	36	66.995	1.91185	0.133305
7	A7	37	67.191	1.91422	0.129881
7	A7	38	67.3871	1.90073	0.125859
7	A7	39	67.5832	1.88209	0.122612
7	A7	40	67.7792	1.8414	0.121698
7	A7	41	67.9753	1.89684	0.124077
7	A7	42	68.1713	1.84655	0.129561
7	A7	43	68.3674	1.84769	0.136816
7	A7	44	68.5635	1.82045	0.143935
7	A7	45	68.7595	1.79719	0.149227
7	A7	46	68.9556	1.79328	0.151742
7	A7	47	69.1516	1.76661	0.151367
7	A7	48	69.3477	1.75554	0.148647
7	A7	49	69.5438	1.73616	0.14456
7	A7	50	69.7398	1.7246	0.140341
7	A7	51	69.9359	1.69371	0.137229
7	A7	52	70.132	1.69993	0.136102
7	A7	53	70.328	1.70022	0.137154
7	A7	54	70.5241	1.66472	0.139863
7	A7	55	70.7201	1.65607	0.143303
7	A7	56	70.9162	1.6235	0.146546
7	A7	57	71.1123	1.63472	0.148852
7	A7	58	71.3083	1.60037	0.149629
7	A7	59	71.5044	1.60291	0.148415
7	A7	60	71.7005	1.55441	0.1451
7	A7	61	71.8965	1.55911	0.140285
7	A7	62	72.0926	1.54224	0.135406
7	A7	63	72.2886	1.51151	0.132292
7	A7	64	72.4847	1.52198	0.132295
7	A7	65	72.6808	1.53351	0.135479
7	A7	66	72.8768	1.4803	0.14044
7	A7	67	73.0729	1.48237	0.144923
7	A7	68	73.269	1.45323	0.146903
7	A7	69	73.465	1.42984	0.145512
7	A7	70	73.6611	1.43001	0.141392
7	A7	71	73.8571	1.40627	0.136373
7	A7	72	74.0532	1.39391	0.132712
7	A7	73	74.2493	1.37747	0.132162
7	A7	74	74.4453	1.38281	0.135226
7	A7	75	74.6414	1.38111	0.140918
7	A7	76	74.8374	1.34928	0.14723
7	A7	77	75.0335	1.30885	0.152074
7	A7	78	75.2296	1.31	0.154211
7	A7	79	75.4256	1.29984	0.153634
7	A7	80	75.6217	1.26373	0.151324
7	A7	81	75.8178	1.26326	0.148667
7	A7	82	76.0138	1.25641	0.146909
7	A7	83	76.2099	1.20994	0.146824
7	A7	84	76.4059	1.22935	0.148605
7	A7	85	76.602	1.20126	0.151988
7	A7	86	76.7981	1.20155	0.156651
7	A7	87	76.9941	1.15826	0.162791
7	A7	88	77.1902	1.13549	0.171557
7	A7	89	77.3863	1.14211	0.185025
7	A7	90	77.5823	1.12389	0.205724
7	A7	91	77.7784	1.10909	0.236113
7	A7	92	77.9744	1.07441	0.278415
7	A7	93	78.1705	1.05054	0.334787
7	A7	94	78.3666	1.01856	0.407306
7	A7	95	78.5626	0.97626	0.497266
7	A7	96	78.7587	0.934964	0.60367
7	A7	97	78.9548	0.874194	0.721538
7	A7	98	79.1508	0.791889	0.840975
7	A7	99	79.3469	0.683572	0.94786
7	A7	100	79.5429	0.545346	1.02634
7	A7	101	79.739	0.391976	1.06255
7	A7	102	79.9351	0.24455	1.04826
7	A7	103	80.1311	0.102165	0.983245
7	A7	104	80.3272	-0.00796551	0.875534
7	A7	105	80.5232	-0.0954933	0.739409
7	A7	106	80.7193	-0.151296	0.591975
7	A7	107	80.9154	-0.178525	0.449361
7	A7	108	81.1114	-0.187999	0.323713
7	A7	109	81.3075	-0.203383	0.221735
7	A7	110	81.5036	-0.20274	0.144899
7	A7	111	81.6996	-0.207223	0.0908479
7	A7	112	81.8957	-0.213229	0.0552154
7	A7	113	82.0917	-0.20696	0.0331643
7	A7	114	82.2878	-0.208452	0.0203232
7	A7	115	82.4839	-0.209183	0.0131778
7	A7	116	82.6799	-0.211764	0.0091554
7	A7	117	82.876	-0.21063	0.00659692
7	A7	118	83.0721	-0.21814	0.00466513
7	A7	119	83.2681	-0.213637	0.00315857
7	A7	120	83.4642	-0.207906	0.00222808
7	A7	121	83.6602	-0.215933	0.00206348
7	A7	122	83.8563	-0.213084	0.00265498
7	A7	123	84.0524	-0.210419	0.00371283
7	A7	124	84.2484	-0.20827	0.0047684
7	A7	125	84.4445	-0.215832	0.00539579
7	A7	126	84.6405	-0.221969	0.00541684
7	A7	127	84.8366	-0.215546	0.00494935
7	A7	128	85.0327	-0.217036	0.00427046
7	A7	129	85.2287	-0.209561	0.00361907
7	A7	130	85.4248	-0.218597	0.0031056
7	A7	131	85.6209	-0.223193	0.00277797
7	A7	132	85.8169	-0.21578	0.00273099
7	A7	133	86.013	-0.215638	0.00311306
7	A7	134	86.209	-0.219762	0.00400633
7	A7	135	86.4051	-0.214215	0.00529827
7	A7	136	86.6012	-0.216682	0.00667862
7	A7	137	86.7972	-0.22321	0.0077852
7	A7	138	86.9933	-0.218242	0.00839286
7	A7	139	87.1894	-0.228046	0.0085057
7	A7	140	87.3854	-0.218938	0.00829228
7	A7	141	87.5815	-0.226866	0.00792772
7	A7	142	87.7775	-0.219206	0.00747408
7	A7	143	87.9736	-0.226934	0.00688723
7	A7	144	88.1697	-0.228707	0.00612165
7	A7	145	88.3657	-0.227493	0.00522126
7	A7	146	88.5618	-0.226758	0.0043135
7	A7	147	88.7579	-0.228484	0.0035342
7	A7	148	88.9539	-0.222463	0.00298128
7	A7	149	89.15	-0.23786	0.00274416
7	A7	150	89.346	-0.224193	0.00294105
7	A7	151	89.5421	-0.227143	0.00366366
7	A7	152	89.7382	-0.226148	0.00483245
7	A7	153	89.9342	-0.227791	0.00609811
7	A7	154	90.1303	-0.232819	0.00693069
7	A7	155	90.3263	-0.232176	0.00689068
7	A7	156	90.5224	-0.233677	0.00590965
7	A7	157	90.7185	-0.23704	0.00436831
7	A7	158	90.9145	-0.234776	0.00288952
7	A7	159	91.1106	-0.224431	0.00197033
7	A7	160	91.3067	-0.23212	0.00171095
7	A7	161	91.5027	-0.235707	0.00184186
7	A7	162	91.6988	-0.232646	0.00202171
7	A7	163	91.8948	-0.239784	0.00215526
7	A7	164	92.0909	-0.231558	0.00246356
7	A7	165	92.287	-0.229875	0.00325696
7	A7	166	92.483	-0.232014	0.00461813
7	A7	167	92.6791	-0.234122	0.00626311
7	A7	168	92.8752	-0.240627	0.00767581
7	A7	169	93.0712	-0.236575	0.0083873
7	A7	170	93.2673	-0.234354	0.00819648
7	A7	171	93.4633	-0.246416	0.00722189
7	A7	172	93.6594	-0.237551	0.0058029
7	A7	173	93.8555	-0.242126	0.00432887
7	A7	174	94.0515	-0.238067	0.0030768
7	A7	175	94.2476	-0.237058	0.00212825
7	A7	176	94.4436	-0.244583	0.00140409
7	A7	177	94.6397	-0.241261	0.000785556
7	A7	178	94.8358	-0.239633	0.000225923
8	A8	1	60.1328	2.35575	0.101009
8	A8	2	60.3289	2.34936	0.101724
8	A8	3	60.5249	2.35742	0.105818
8	A8	4	60.721	2.3679	0.112901
8	A8	5	60.917	2.3235	0.12126
8	A8	6	61.1131	2.32737	0.128494
8	A8	7	61.3092	2.29636	0.132526
8	A8	8	61.5052	2.27807	0.132407
8	A8	9	61.7013	2.26466	0.128468
8	A8	10	61.8974	2.25956	0.121899
8	A8	11	62.0934	2.23869	0.114123
8	A8	12	62.2895	2.23698	0.106405
8	A8	13	62.4855	2.21921	0.0997928
8	A8	14	62.6816	2.20817	0.0952235
8	A8	15	62.8777	2.20399	0.0935501
8	A8	16	63.0737	2.19201	0.0953776
8	A8	17	63.2698	2.19322	0.100876
8	A8	18	63.4659	2.18876	0.109721
8	A8	19	63.6619	2.1625	0.121205
8	A8	20	63.858	2.1345	0.134333
8	A8	21	64.054	2.15561	0.147815
8	A8	22	64.2501	2.13652	0.160069
8	A8	23	64.4462	2.09216	0.16942
8	A8	24	64.6422	2.07443	0.174528
8	A8	25	64.8383	2.05696	0.174789
8	A8	26	65.0343	2.04411	0.170473
8	A8	27	65.2304	2.01479	0.16262
8	A8	28	65.4265	2.00925	0.152825
8	A8	29	65.6225	1.97299	0.142991
8	A8	30	65.8186	1.97144	0.134963
8	A8	31	66.0147	1.96766	0.130035
8	A8	32	66.2107	1.96045	0.128515
8	A8	33	66.4068	1.94002	0.129646
8	A8	34	66.6028	1.92748	0.13194
8	A8	35	66.7989	1.90731	0.133765
8	A8	36	66.995	1.89689	0.133861
8	A8	37	67.191	1.8766	0.131678
8	A8	38	67.3871	1.87049	0.127528
8	A8	39	67.5832	1.85306	0.122586
8	A8	40	67.7792	1.80691	0.118653
8	A8	41	67.9753	1.85468	0.117555
8	A8	42	68.1713	1.80438	0.120341
8	A8	43	68.3674	1.82659	0.126701
8	A8	44	68.5635	1.80336	0.134999
8	A8	45	68.7595	1.77489	0.142943
8	A8	46	68.9556	1.75589	0.148528
8	A8	47	69.1516	1.74773	0.150741
8	A8	48	69.3477	1.72203	0.149751
8	A8	49	69.5438	1.71016	0.146637
8	A8	50	69.7398	1.69344	0.142855
8	A8	51	69.9359	1.66721	0.139679
8	A8	52	70.132	1.68128	0.13781
8	A8	53	70.328	1.66096	0.137319
8	A8	54	70.5241	1.63034	0.137915
8	A8	55	70.7201	1.62326	0.139325
8	A8	56	70.9162	1.59396	0.141423
8	A8	57	71.1123	1.6184	0.144036
8	A8	58	71.3083	1.57071	0.146633
8	A8	59	71.5044	1.57348	0.148303
8	A8	60	71.7005	1.52977	0.148127
8	A8	61	71.8965	1.5355	0.145753
8	A8	62	72.0926	1.51481	0.141739
8	A8	63	72.2886	1.47936	0.137387
8	A8	64	72.4847	1.48435	0.134103
8	A8	65	72.6808	1.49194	0.132628
8	A8	66	72.8768	1.45378	0.132627
8	A8	67	73.0729	1.45149	0.132914
8	A8	68	73.269	1.42871	0.132209
8	A8	69	73.465	1.40227	0.129979
8	A8	70	73.6611	1.40042	0.126851
8	A8	71	73.8571	1.39545	0.124387
8	A8	72	74.0532	1.36552	0.124365
8	A8	73	74.2493	1.36743	0.127903
8	A8	74	74.4453	1.36629	0.134874
8	A8	75	74.6414	1.3492	0.14388
8	A8	76	74.8374	1.32615	0.152782
8	A8	77	75.0335	1.29278	0.15952
8	A8	78	75.2296	1.27914	0.162753
8	A8	79	75.4256	1.28879	0.162126
8	A8	80	75.6217	1.22814	0.158197
8	A8	81	75.8178	1.23222	0.152232
8	A8	82	76.0138	1.22326	0.145963
8	A8	83	76.2099	1.17751	0.141198
8	A8	84	76.4059	1.2018	0.139307
8	A8	85	76.602	1.17933	0.140837
8	A8	86	76.7981	1.18328	0.14565
8	A8	87	76.9941	1.13807	0.153611
8	A8	88	77.1902	1.11285	0.165382
8	A8	89	77.3863	1.11596	0.182724
8	A8	90	77.5823	1.10518	0.2081
8	A8	91	77.7784	1.09725	0.244015
8	A8	92	77.9744	1.05261	0.292665
8	A8	93	78.1705	1.02145	0.355989
8	A8	94	78.3666	0.991561	0.435577
8	A8	95	78.5626	0.951029	0.531836
8	A8	96	78.7587	0.900893	0.642416
8	A8	97	78.9548	0.83662	0.760682
8	A8	98	79.1508	0.736427	0.875299
8	A8	99	79.3469	0.623186	0.971619
8	A8	100	79.5429	0.477062	1.0347
8	A8	101	79.739	0.320975	1.05301
8	A8	102	79.9351	0.179699	1.02145
8	A8	103	80.1311	0.0556605	0.942761
8	A8	104	80.3272	-0.0530671	0.826893
8	A8	105	80.5232	-0.129998	0.6886
8	A8	106	80.7193	-0.177972	0.544168
8	A8	107	80.9154	-0.201377	0.408167
8	A8	108	81.1114	-0.215098	0.291046
8	A8	109	81.3075	-0.218443	0.198081
8	A8	110	81.5036	-0.221455	0.129695
8	A8	111	81.6996	-0.227806	0.0827922
8	A8	112	81.8957	-0.228012	0.0525055
8	A8	113	82.0917	-0.225088	0.0337674
8	A8	114	82.2878	-0.235191	0.0223626
8	A8	115	82.4839	-0.235766	0.015358
8	A8	116	82.6799	-0.233243	0.0110208
8	A8	117	82.876	-0.231024	0.00844506
8	A8	118	83.0721	-0.23397	0.00712649
8	A8	119	83.2681	-0.236018	0.00665921
8	A8	120	83.4642	-0.233339	0.00661654
8	A8	121	83.6602	-0.235595	0.00657686
8	A8	122	83.8563	-0.237475	0.00621513
8	A8	123	84.0524	-0.23885	0.00538827
8	A8	124	84.2484	-0.23738	0.00416763
8	A8	125	84.4445	-0.244461	0.00279843
8	A8	126	84.6405	-0.234095	0.00159885
8	A8	127	84.8366	-0.239106	0.000841763
8	A8	128	85.0327	-0.240195	0.000668905
8	A8	129	85.2287	-0.237893	0.00106578
8	A8	130	85.4248	-0.233179	0.00189474
8	A8	131	85.6209	-0.243188	0.0029624
8	A8	132	85.8169	-0.238541	0.00409469
8	A8	133	86.013	-0.237286	0.00519678
8	A8	134	86.209	-0.241427	0.00627941
8	A8	135	86.4051	-0.241293	0.00743197
8	A8	136	86.6012	-0.243097	0.00873214
8	A8	137	86.7972	-0.243268	0.0101208
8	A8	138	86.9933	-0.239181	0.0113252
8	A8	139	87.1894	-0.241789	0.0119218
8	A8	140	87.3854	-0.254085	0.0115415
8	A8	141	87.5815	-0.251719	0.0100946
8	A8	142	87.7775	-0.251315	0.00785405
8	A8	143	87.9736	-0.248208	0.00533793
8	A8	144	88.1697	-0.250949	0.00308652
8	A8	145	88.3657	-0.252045	0.00148248
8	A8	146	88.5618	-0.250111	0.000686126
8	A8	147	88.7579	-0.249313	0.000655198
8	A8	148	88.9539	-0.249361	0.00119445
8	A8	149	89.15	-0.248229	0.00202203
8	A8	150	89.346	-0.253511	0.00286379
8	A8	151	89.5421	-0.251717	0.0035545
8	A8	152	89.7382	-0.250848	0.00408533
8	A8	153	89.9342	-0.253917	0.00455358
8	A8	154	90.1303	-0.251119	0.00504184
8	A8	155	90.3263	-0.251591	0.00551469
8	A8	156	90.5224	-0.254803	0.00581157
8	A8	157	90.7185	-0.256833	0.00574233
8	A8	158	90.9145	-0.25545	0.00521597
8	A8	159	91.1106	-0.255566	0.00431555
8	A8	160	91.3067	-0.259454	0.00327663
8	A8	161	91.5027	-0.254185	0.00238895
8	A8	162	91.6988	-0.256107	0.00187476
8	A8	163	91.8948	-0.257847	0.00179488
8	A8	164	92.0909	-0.254795	0.00201774
8	A8	165	92.287	-0.25518	0.00227295
8	A8	166	92.483	-0.259052	0.00228623
8	A8	167	92.6791	-0.259327	0.00194324
8	A8	168	92.8752	-0.258631	0.00138195
8	A8	169	93.0712	-0.260496	0.000925312
8	A8	170	93.2673	-0.253133	0.000868638
8	A8	171	93.4633	-0.255686	0.00126311
8	A8	172	93.6594	-0.257531	0.00186802
8	A8	173	93.8555	-0.260044	0.0023212
8	A8	174	94.0515	-0.263857	0.00239346
8	A8	175	94.2476	-0.256209	0.00212094
8	A8	176	94.4436	-0.259577	0.00172273
8	A8	177	94.6397	-0.255409	0.00140183
8	A8	178	94.8358	-0.262952	0.00121041
9	A9	1	60.1328	2.15134	0.0946533
9	A9	2	60.3289	2.14597	0.0950643
9	A9	3	60.5249	2.13981	0.0972895
9	A9	4	60.721	2.16172	0.10103
9	A9	5	60.917	2.10841	0.105329
9	A9	6	61.1131	2.12065	0.109006
9	A9	7	61.3092	2.08958	0.111198
9	A9	8	61.5052	2.08437	0.111635
9	A9	9	61.7013	2.07038	0.110497
9	A9	10	61.8974	2.06918	0.108074
9	A9	11	62.0934	2.04657	0.104556
9	A9	12	62.2895	2.04356	0.100154
9	A9	13	62.4855	2.02034	0.0953819
9	A9	14	62.6816	2.01238	0.0911912
9	A9	15	62.8777	2.01069	0.0887455
9	A9	16	63.0737	1.99899	0.0889782
9	A9	17	63.2698	2.00288	0.0922441
9	A9	18	63.4659	1.98596	0.0983132
9	A9	19	63.6619	1.98127	0.106603
9	A9	20	63.858	1.93876	0.116345
9	A9	21	64.054	1.95813	0.126527
9	A9	22	64.2501	1.95925	0.135819
9	A9	23	64.4462	1.91936	0.142803
9	A9	24	64.6422	1.88544	0.14651
9	A9	25	64.8383	1.86944	0.146847
9	A9	26	65.0343	1.87359	0.144526
9	A9	27	65.2304	1.85884	0.140567
9	A9	28	65.4265	1.84279	0.135828
9	A9	29	65.6225	1.81109	0.130909
9	A9	30	65.8186	1.79663	0.1263
9	A9	31	66.0147	1.81143	0.122474
9	A9	32	66.2107	1.78062	0.119782
9	A9	33	66.4068	1.77495	0.118294
9	A9	34	66.6028	1.75897	0.117799
9	A9	35	66.7989	1.74861	0.117904
9	A9	36	66.995	1.72941	0.118142
9	A9	37	67.191	1.72803	0.118045
9	A9	38	67.3871	1.71173	0.117261
9	A9	39	67.5832	1.70296	0.115794
9	A9	40	67.7792	1.65646	0.114178
9	A9	41	67.9753	1.68429	0.113394
9	A9	42	68.1713	1.65617	0.114428
9	A9	43	68.3674	1.66097	0.117718
9	A9	44	68.5635	1.63875	0.122811
9	A9	45	68.7595	1.62301	0.128449
9	A9	46	68.9556	1.61556	0.13301
9	A9	47	69.1516	1.59746	0.135139
9	A9	48	69.3477	1.57275	0.134306
9	A9	49	69.5438	1.55879	0.131074
9	A9	50	69.7398	1.54233	0.126904
9	A9	51	69.9359	1.52761	0.123492
9	A9	52	70.132	1.5325	0.12196
9	A9	53	70.328	1.52859	0.122389
9	A9	54	70.5241	1.49257	0.123977
9	A9	55	70.7201	1.48624	0.125683
9	A9	56	70.9162	1.45563	0.126836
9	A9	57	71.1123	1.47024	0.127305
9	A9	58	71.3083	1.43861	0.127235
9	A9	59	71.5044	1.44005	0.126704
9	A9	60	71.7005	1.40101	0.12568
9	A9	61	71.8965	1.41168	0.12426
9	A9	62	72.0926	1.38889	0.122934
9	A9	63	72.2886	1.364	0.122524
9	A9	64	72.4847	1.35751	0.123719
9	A9	65	72.6808	1.37946	0.126481
9	A9	66	72.8768	1.32981	0.129789
9	A9	67	73.0729	1.33004	0.132026
9	A9	68	73.269	1.31029	0.131863
9	A9	69	73.465	1.26758	0.129078
9	A9	70	73.6611	1.27764	0.124764
9	A9	71	73.8571	1.27682	0.120808
9	A9	72	74.0532	1.25251	0.119
9	A9	73	74.2493	1.23936	0.120271
9	A9	74	74.4453	1.2392	0.124413
9	A9	75	74.6414	1.2279	0.130276
9	A9	76	74.8374	1.20786	0.13627
9	A9	77	75.0335	1.17749	0.1409
9	A9	78	75.2296	1.16988	0.143148
9	A9	79	75.4256	1.16974	0.142638
9	A9	80	75.6217	1.1262	0.139681
9	A9	81	75.8178	1.12331	0.135252
9	A9	82	76.0138	1.11235	0.130863
9	A9	83	76.2099	1.07588	0.128201
9	A9	84	76.4059	1.10358	0.128591
9	A9	85	76.602	1.07323	0.132571
9	A9	86	76.7981	1.07779	0.139956
9	A9	87	76.9941	1.03443	0.15044
9	A9	88	77.1902	1.02221	0.164367
9	A9	89	77.3863	1.01155	0.183144
9	A9	90	77.5823	0.998764	0.209104
9	A9	91	77.7784	0.985379	0.245043
9	A9	92	77.9744	0.949532	0.293746
9	A9	93	78.1705	0.916563	0.357565
9	A9	94	78.3666	0.89677	0.437765
9	A9	95	78.5626	0.845811	0.533414
9	A9	96	78.7587	0.794928	0.640052
9	A9	97	78.9548	0.720584	0.74886
9	A9	98	79.1508	0.626244	0.847127
9	A9	99	79.3469	0.500756	0.920368
9	A9	100	79.5429	0.355581	0.955665
9	A9	101	79.739	0.215352	0.945111
9	A9	102	79.9351	0.0935107	0.8881
9	A9	103	80.1311	-0.0125169	0.791595
9	A9	104	80.3272	-0.0921708	0.668392
9	A9	105	80.5232	-0.143679	0.534036
9	A9	106	80.7193	-0.171217	0.403439
9	A9	107	80.9154	-0.182201	0.288154
9	A9	108	81.1114	-0.190192	0.194889
9	A9	109	81.3075	-0.189103	0.125402
9	A9	110	81.5036	-0.185487	0.0775219
9	A9	111	81.6996	-0.193204	0.0467864
9	A9	112	81.8957	-0.196133	0.0281135
9	A9	113	82.0917	-0.192502	0.017064
9	A9	114	82.2878	-0.197909	0.0104789
9	A9	115	82.4839	-0.196616	0.00653389
9	A9	116	82.6799	-0.196231	0.00440863
9	A9	117	82.876	-0.194748	0.00380802
9	A9	118	83.0721	-0.196848	0.00452783
9	A9	119	83.2681	-0.191753	0.00618741
9	A9	120	83.4642	-0.194554	0.00818215
9	A9	121	83.6602	-0.198111	0.00982837
9	A9	122	83.8563	-0.203095	0.0105969
9	A9	123	84.0524	-0.200273	0.0102975
9	A9	124	84.2484	-0.204312	0.00911482
9	A9	125	84.4445	-0.206395	0.00749108
9	A9	126	84.6405	-0.201912	0.00592917
9	A9	127	84.8366	-0.204417	0.00481566
9	A9	128	85.0327	-0.20415	0.00432514
9	A9	129	85.2287	-0.205819	0.00441433
9	A9	130	85.4248	-0.202202	0.00488069
9	A9	131	85.6209	-0.206681	0.00545544
9	A9	132	85.8169	-0.205601	0.00590501
9	A9	133	86.013	-0.208626	0.00611051
9	A9	134	86.209	-0.20908	0.00609204
9	A9	135	86.4051	-0.208467	0.00596338
9	A9	136	86.6012	-0.208755	0.00584101
9	A9	137	86.7972	-0.20802	0.00575923
9	A9	138	86.9933	-0.213915	0.00563689
9	A9	139	87.1894	-0.207224	0.00530945
9	A9	140	87.3854	-0.21497	0.0046131
9	A9	141	87.5815	-0.209432	0.00349338
9	A9	142	87.7775	-0.216109	0.0020958
9	A9	143	87.9736	-0.213309	0.000776778
9	A9	144	88.1697	-0.215731	-1.45212e-05
9	A9	145	88.3657	-0.210141	4.09988e-05
9	A9	146	88.5618	-0.208228	0.00093036
9	A9	147	88.7579	-0.206207	0.00227977
9	A9	148	88.9539	-0.217552	0.00354549
9	A9	149	89.15	-0.217346	0.00430135
9	A9	150	89.346	-0.211267	0.00442519
9	A9	151	89.5421	-0.214055	0.00408097
9	A9	152	89.7382	-0.215598	0.00356036
9	A9	153	89.9342	-0.21761	0.00312893
9	A9	154	90.1303	-0.215203	0.00296624
9	A9	155	90.3263	-0.20942	0.0031837
9	A9	156	90.5224	-0.222792	0.00384706
9	A9	157	90.7185	-0.216446	0.00494861
9	A9	158	90.9145	-0.211291	0.00633932
9	A9	159	91.1106	-0.216554	0.00769625
9	A9	160	91.3067	-0.219985	0.00860392
9	A9	161	91.5027	-0.226412	0.00873885
9	A9	162	91.6988	-0.220533	0.00803626
9	A9	163	91.8948	-0.222502	0.00671324
9	A9	164	92.0909	-0.22061	0.0051473
9	A9	165	92.287	-0.22491	0.00372907
9	A9	166	92.483	-0.223437	0.00278695
9	A9	167	92.6791	-0.225292	0.00255733
9	A9	168	92.8752	-0.220258	0.00311396
9	A9	169	93.0712	-0.220685	0.00425545
9	A9	170	93.2673	-0.220639	0.00547265
9	A9	171	93.4633	-0.229365	0.00611056
9	A9	172	93.6594	-0.229963	0.00568183
9	A9	173	93.8555	-0.227713	0.00413662
9	A9	174	94.0515	-0.227299	0.0019036
9	A9	175	94.2476	-0.226598	-0.000322099
9	A9	176	94.4436	-0.22937	-0.00190497
9	A9	177	94.6397	-0.219828	-0.00252636
9	A9	178	94.8358	-0.224744	-0.00226031
10	A10	1	60.1328	2.22343	0.11783
10	A10	2	60.3289	2.22231	0.119567
10	A10	3	60.5249	2.19973	0.122833
10	A10	4	60.721	2.21667	0.127077
10	A10	5	60.917	2.18113	0.131361
10	A10	6	61.1131	2.1606	0.134737
10	A10	7	61.3092	2.1481	0.136562
10	A10	8	61.5052	2.13346	0.136553
10	A10	9	61.7013	2.12524	0.134641
10	A10	10	61.8974	2.11181	0.130861
10	A10	11	62.0934	2.08171	0.125483
10	A10	12	62.2895	2.07841	0.119232
10	A10	13	62.4855	2.05541	0.113284
10	A10	14	62.6816	2.05093	0.108899
10	A10	15	62.8777	2.0519	0.10687
10	A10	16	63.0737	2.03498	0.107247
10	A10	17	63.2698	2.03436	0.109552
10	A10	18	63.4659	1.99623	0.113317
10	A10	19	63.6619	1.99798	0.118388
10	A10	20	63.858	1.97425	0.124727
10	A10	21	64.054	1.98971	0.131908
10	A10	22	64.2501	1.9734	0.138883
10	A10	23	64.4462	1.93632	0.14435
10	A10	24	64.6422	1.90574	0.147462
10	A10	25	64.8383	1.90201	0.148213
10	A10	26	65.0343	1.8916	0.147196
10	A10	27	65.2304	1.88835	0.14501
10	A10	28	65.4265	1.85867	0.141883
10	A10	29	65.6225	1.82645	0.137768
10	A10	30	65.8186	1.82533	0.132707
10	A10	31	66.0147	1.82716	0.12709
10	A10	32	66.2107	1.78823	0.121639
10	A10	33	66.4068	1.79144	0.117217
10	A10	34	66.6028	1.76917	0.114526
10	A10	35	66.7989	1.76998	0.113827
10	A10	36	66.995	1.75823	0.114759
10	A10	37	67.191	1.74314	0.116442
10	A10	38	67.3871	1.73214	0.117914
10	A10	39	67.5832	1.71693	0.118697
10	A10	40	67.7792	1.67262	0.119105
10	A10	41	67.9753	1.71172	0.120011
10	A10	42	68.1713	1.66151	0.122178
10	A10	43	68.3674	1.6804	0.125597
10	A10	44	68.5635	1.6547	0.129304
10	A10	45	68.7595	1.63634	0.131832
10	A10	46	68.9556	1.61918	0.132006
10	A10	47	69.1516	1.59625	0.129593
10	A10	48	69.3477	1.58324	0.125435
10	A10	49	69.5438	1.58218	0.121058
10	A10	50	69.7398	1.56808	0.11799
10	A10	51	69.9359	1.53871	0.117137
10	A10	52	70.132	1.55131	0.118477
10	A10	53	70.328	1.54681	0.121194
10	A10	54	70.5241	1.50523	0.124181
10	A10	55	70.7201	1.50129	0.126643
10	A10	56	70.9162	1.46884	0.128394
10	A10	57	71.1123	1.49374	0.129675
10	A10	58	71.3083	1.44763	0.130667
10	A10	59	71.5044	1.45499	0.131144
10	A10	60	71.7005	1.42359	0.130629
10	A10	61	71.8965	1.42019	0.128937
10	A10	62	72.0926	1.39186	0.126664
10	A10	63	72.2886	1.37058	0.125115
10	A10	64	72.4847	1.37759	0.12558
10	A10	65	72.6808	1.38754	0.128404
10	A10	66	72.8768	1.34682	0.132547
10	A10	67	73.0729	1.33899	0.13602
10	A10	68	73.269	1.30986	0.136977
10	A10	69	73.465	1.29099	0.134746
10	A10	70	73.6611	1.28211	0.130198
10	A10	71	73.8571	1.27741	0.125307
10	A10	72	74.0532	1.25295	0.122201
10	A10	73	74.2493	1.24606	0.122225
10	A10	74	74.4453	1.25265	0.125401
10	A10	75	74.6414	1.23276	0.130493
10	A10	76	74.8374	1.21004	0.135593
10	A10	77	75.0335	1.18017	0.138911
10	A10	78	75.2296	1.17637	0.139402
10	A10	79	75.4256	1.17281	0.136994
10	A10	80	75.6217	1.13012	0.132481
10	A10	81	75.8178	1.12738	0.1272
10	A10	82	76.0138	1.12672	0.122594
10	A10	83	76.2099	1.08897	0.119676
10	A10	84	76.4059	1.10549	0.118533
10	A10	85	76.602	1.08861	0.118231
10	A10	86	76.7981	1.09172	0.117349
10	A10	87	76.9941	1.02933	0.114939
10	A10	88	77.1902	1.02829	0.111275
10	A10	89	77.3863	1.02743	0.10777
10	A10	90	77.5823	1.03191	0.106108
10	A10	91	77.7784	1.02587	0.107277
10	A10	92	77.9744	0.995127	0.11126
10	A10	93	78.1705	0.982176	0.117555
10	A10	94	78.3666	0.974168	0.125994
10	A10	95	78.5626	0.96394	0.137261
10	A10	96	78.7587	0.946494	0.152882
10	A10	97	78.9548	0.935841	0.17498
10	A10	98	79.1508	0.916513	0.20615
10	A10	99	79.3469	0.901787	0.249527
10	A10	100	79.5429	0.866473	0.308715
10	A10	101	79.739	0.83786	0.387038
10	A10	102	79.9351	0.815173	0.485879
10	A10	103	80.1311	0.772687	0.602418
10	A10	104	80.3272	0.706097	0.727787
10	A10	105	80.5232	0.619625	0.8469
10	A10	106	80.7193	0.492039	0.940777
10	A10	107	80.9154	0.335504	0.991138
10	A10	108	81.1114	0.16179	0.985785
10	A10	109	81.3075	0.016207	0.922688
10	A10	110	81.5036	-0.0988654	0.810999
10	A10	111	81.6996	-0.172089	0.668486
10	A10	112	81.8957	-0.205089	0.51644
10	A10	113	82.0917	-0.216822	0.3741
10	A10	114	82.2878	-0.224981	0.25462
10	A10	115	82.4839	-0.22569	0.163632
10	A10	116	82.6799	-0.228058	0.100265
10	A10	117	82.876	-0.227729	0.0595647
10	A10	118	83.0721	-0.230692	0.0351101
10	A10	119	83.2681	-0.230593	0.0209789
10	A10	120	83.4642	-0.238816	0.0127608
10	A10	121	83.6602	-0.231568	0.00773792
10	A10	122	83.8563	-0.23557	0.00454222
10	A10	123	84.0524	-0.233815	0.00261665
10	A10	124	84.2484	-0.234382	0.00172746
10	A10	125	84.4445	-0.230747	0.00166272
10	A10	126	84.6405	-0.23288	0.00214105
10	A10	127	84.8366	-0.236059	0.00286911
10	A10	128	85.0327	-0.233103	0.0036422
10	A10	129	85.2287	-0.236612	0.0043925
10	A10	130	85.4248	-0.236027	0.00514468
10	A10	131	85.6209	-0.233906	0.00591122
10	A10	132	85.8169	-0.237326	0.00660451
10	A10	133	86.013	-0.23668	0.00703501
10	A10	134	86.209	-0.237651	0.0070094
10	A10	135	86.4051	-0.242805	0.00647461
10	A10	136	86.6012	-0.240991	0.00561417
10	A10	137	86.7972	-0.241226	0.004818
10	A10	138	86.9933	-0.242977	0.00451343
10	A10	139	87.1894	-0.239726	0.00493329
10	A10	140	87.3854	-0.23764	0.00595478
10	A10	141	87.5815	-0.240327	0.00712223
10	A10	142	87.7775	-0.244571	0.00786259
10	A10	143	87.9736	-0.247499	0.00777282
10	A10	144	88.1697	-0.248055	0.00680403
10	A10	145	88.3657	-0.247743	0.00523781
10	A10	146	88.5618	-0.245352	0.00349606
10	A10	147	88.7579	-0.245971	0.00192739
10	A10	148	88.9539	-0.248924	0.000699598
10	A10	149	89.15	-0.245083	-0.000170638
10	A10	150	89.346	-0.246334	-0.000712676
10	A10	151	89.5421	-0.249056	-0.000910091
10	A10	152	89.7382	-0.244894	-0.00067978
10	A10	153	89.9342	-0.244866	7.30741e-05
10	A10	154	90.1303	-0.245502	0.00136041
10	A10	155	90.3263	-0.245852	0.00303033
10	A10	156	90.5224	-0.246932	0.00474727
10	A10	157	90.7185	-0.245806	0.00606201
10	A10	158	90.9145	-0.250092	0.00657056
10	A10	159	91.1106	-0.251383	0.00611388
10	A10	160	91.3067	-0.256337	0.00491661
10	A10	161	91.5027	-0.248709	0.0035514
10	A10	162	91.6988	-0.250646	0.00269229
10	A10	163	91.8948	-0.250724	0.0027624
10	A10	164	92.0909	-0.243628	0.00368414
10	A10	165	92.287	-0.252071	0.00490624
10	A10	166	92.483	-0.255947	0.00570956
10	A10	167	92.6791	-0.255418	0.00560185
10	A10	168	92.8752	-0.25627	0.00454967
10	A10	169	93.0712	-0.253663	0.00291961
10	A10	170	93.2673	-0.25463	0.00121305
10	A10	171	93.4633	-0.250981	-0.000194408
10	A10	172	93.6594	-0.256352	-0.00115021
10	A10	173	93.8555	-0.256724	-0.00166384
10	A10	174	94.0515	-0.249002	-0.00180727
10	A10	175	94.2476	-0.253567	-0.00167266
10	A10	176	94.4436	-0.251954	-0.00137971
10	A10	177	94.6397	-0.253762	-0.00106792
10	A10	178	94.8358	-0.254258	-0.000847292
11	A11	1	60.1328	2.00268	0.124669
11	A11	2	60.3289	1.97832	0.128337
11	A11	3	60.5249	1.96987	0.13293
11	A11	4	60.721	1.98017	0.137279
11	A11	5	60.917	1.93597	0.14019
11	A11	6	61.1131	1.92385	0.141062
11	A11	7	61.3092	1.90088	0.140173
11	A11	8	61.5052	1.88974	0.138418
11	A11	9	61.7013	1.88859	0.136593
11	A11	10	61.8974	1.87613	0.134775
11	A11	11	62.0934	1.85704	0.132291
11	A11	12	62.2895	1.83597	0.128319
11	A11	13	62.4855	1.81975	0.122653
11	A11	14	62.6816	1.80249	0.116086
11	A11	15	62.8777	1.79915	0.110159
11	A11	16	63.0737	1.79269	0.106504
11	A11	17	63.2698	1.7839	0.106234
11	A11	18	63.4659	1.76704	0.109672
11	A11	19	63.6619	1.7709	0.11637
11	A11	20	63.858	1.73556	0.125266
11	A11	21	64.054	1.74043	0.134837
11	A11	22	64.2501	1.7352	0.14338
11	A11	23	64.4462	1.69833	0.14946
11	A11	24	64.6422	1.67136	0.152368
11	A11	25	64.8383	1.65775	0.152273
11	A11	26	65.0343	1.65184	0.149931
11	A11	27	65.2304	1.64277	0.146181
11	A11	28	65.4265	1.62274	0.141633
11	A11	29	65.6225	1.58811	0.136718
11	A11	30	65.8186	1.58223	0.131875
11	A11	31	66.0147	1.58759	0.127602
11	A11	32	66.2107	1.56283	0.124316
11	A11	33	66.4068	1.55043	0.122175
11	A11	34	66.6028	1.53706	0.121016
11	A11	35	66.7989	1.52267	0.120393
11	A11	36	66.995	1.51947	0.119679
11	A11	37	67.191	1.50183	0.118269
11	A11	38	67.3871	1.48853	0.115927
11	A11	39	67.5832	1.47159	0.113103
11	A11	40	67.7792	1.43608	0.110942
11	A11	41	67.9753	1.47605	0.110815
11	A11	42	68.1713	1.43624	0.113546
11	A11	43	68.3674	1.43725	0.118831
11	A11	44	68.5635	1.42852	0.12523
11	A11	45	68.7595	1.40625	0.130773
11	A11	46	68.9556	1.38352	0.133839
11	A11	47	69.1516	1.37104	0.133838
11	A11	48	69.3477	1.3523	0.13138
11	A11	49	69.5438	1.34195	0.127896
11	A11	50	69.7398	1.33354	0.124949
11	A11	51	69.9359	1.31234	0.123544
11	A11	52	70.132	1.31388	0.123788
11	A11	53	70.328	1.3068	0.125019
11	A11	54	70.5241	1.26972	0.126309
11	A11	55	70.7201	1.26548	0.127013
11	A11	56	70.9162	1.2407	0.126999
11	A11	57	71.1123	1.25155	0.12646
11	A11	58	71.3083	1.2202	0.12557
11	A11	59	71.5044	1.22467	0.124291
11	A11	60	71.7005	1.17454	0.122538
11	A11	61	71.8965	1.19774	0.120496
11	A11	62	72.0926	1.17792	0.118797
11	A11	63	72.2886	1.13785	0.11831
11	A11	64	72.4847	1.15658	0.119637
11	A11	65	72.6808	1.15475	0.122594
11	A11	66	72.8768	1.11937	0.126074
11	A11	67	73.0729	1.11389	0.128455
11	A11	68	73.269	1.09398	0.128394
11	A11	69	73.465	1.06531	0.125558
11	A11	70	73.6611	1.06668	0.120864
11	A11	71	73.8571	1.05595	0.116118
11	A11	72	74.0532	1.03809	0.113234
11	A11	73	74.2493	1.03248	0.113429
11	A11	74	74.4453	1.03295	0.116737
11	A11	75	74.6414	1.0168	0.122044
11	A11	76	74.8374	1.00501	0.127622
11	A11	77	75.0335	0.966213	0.131871
11	A11	78	75.2296	0.968739	0.133866
11	A11	79	75.4256	0.955346	0.133505
11	A11	80	75.6217	0.931116	0.131297
11	A11	81	75.8178	0.927174	0.128042
11	A11	82	76.0138	0.909704	0.124578
11	A11	83	76.2099	0.880234	0.121552
11	A11	84	76.4059	0.89525	0.1192
11	A11	85	76.602	0.87669	0.11726
11	A11	86	76.7981	0.878753	0.115216
11	A11	87	76.9941	0.82648	0.112821
11	A11	88	77.1902	0.825428	0.110495
11	A11	89	77.3863	0.829313	0.109201
11	A11	90	77.5823	0.819889	0.109812
11	A11	91	77.7784	0.817584	0.11252
11	A11	92	77.9744	0.789461	0.116846
11	A11	93	78.1705	0.775266	0.12229
11	A11	94	78.3666	0.761242	0.129151
11	A11	95	78.5626	0.7508	0.138941
11	A11	96	78.7587	0.744364	0.154212
11	A11	97	78.9548	0.723714	0.178055
11	A11	98	79.1508	0.715814	0.213672
11	A11	99	79.3469	0.694729	0.26413
11	A11	100	79.5429	0.667684	0.332081
11	A11	101	79.739	0.635361	0.419013
11	A11	102	79.9351	0.599064	0.523817
11	A11	103	80.1311	0.550418	0.640999
11	A11	104	80.3272	0.485716	0.759487
11	A11	105	80.5232	0.383409	0.863196
11	A11	106	80.7193	0.248602	0.934003
11	A11	107	80.9154	0.099484	0.956583
11	A11	108	81.1114	-0.0662835	0.923372
11	A11	109	81.3075	-0.194256	0.837482
11	A11	110	81.5036	-0.270375	0.712151
11	A11	111	81.6996	-0.32393	0.566889
11	A11	112	81.8957	-0.348566	0.421975
11	A11	113	82.0917	-0.346803	0.293519
11	A11	114	82.2878	-0.354819	0.190742
11	A11	115	82.4839	-0.355179	0.115895
11	A11	116	82.6799	-0.35713	0.0660962
11	A11	117	82.876	-0.351003	0.0358545
11	A11	118	83.0721	-0.355568	0.0192376
11	A11	119	83.2681	-0.356968	0.0111736
11	A11	120	83.4642	-0.354585	0.00792005
11	A11	121	83.6602	-0.351441	0.00700717
11	A11	122	83.8563	-0.360337	0.00697177
11	A11	123	84.0524	-0.361094	0.00706729
11	A11	124	84.2484	-0.355631	0.00700626
11	A11	125	84.4445	-0.360963	0.00674404
11	A11	126	84.6405	-0.36071	0.00632706
11	A11	127	84.8366	-0.358134	0.00582723
11	A11	128	85.0327	-0.365202	0.00534101
11	A11	129	85.2287	-0.364174	0.00498784
11	A11	130	85.4248	-0.358318	0.0048646
11	A11	131	85.6209	-0.364548	0.00498491
11	A11	132	85.8169	-0.360445	0.00527546
11	A11	133	86.013	-0.363473	0.00565291
11	A11	134	86.209	-0.369255	0.00611123
11	A11	135	86.4051	-0.368785	0.00671969
11	A11	136	86.6012	-0.357348	0.00751534
11	A11	137	86.7972	-0.367142	0.00838794
11	A11	138	86.9933	-0.368704	0.00907388
11	A11	139	87.1894	-0.371695	0.00927609
11	A11	140	87.3854	-0.368254	0.00881883
11	A11	141	87.5815	-0.374791	0.00773756
11	A11	142	87.7775	-0.368981	0.00627693
11	A11	143	87.9736	-0.375177	0.00482315
11	A11	144	88.1697	-0.37547	0.00378639
11	A11	145	88.3657	-0.371814	0.00343533
11	A11	146	88.5618	-0.371128	0.00373564
11	A11	147	88.7579	-0.369037	0.00431189
11	A11	148	88.9539	-0.373966	0.00462709
11	A11	149	89.15	-0.383939	0.00431674
11	A11	150	89.346	-0.374852	0.00345381
11	A11	151	89.5421	-0.377022	0.00253167
11	A11	152	89.7382	-0.368789	0.00215834
11	A11	153	89.9342	-0.379921	0.00268056
11	A11	154	90.1303	-0.370364	0.00399649
11	A11	155	90.3263	-0.37725	0.00564866
11	A11	156	90.5224	-0.379959	0.00708295
11	A11	157	90.7185	-0.380089	0.00788828
11	A11	158	90.9145	-0.373695	0.00791447
11	A11	159	91.1106	-0.385236	0.00727838
11	A11	160	91.3067	-0.386471	0.0063034
11	A11	161	91.5027	-0.377898	0.00540938
11	A11	162	91.6988	-0.379475	0.00496176
11	A11	163	91.8948	-0.383799	0.00512739
11	A11	164	92.0909	-0.381359	0.00580716
11	A11	165	92.287	-0.385019	0.00667609
11	A11	166	92.483	-0.383089	0.00730157
11	A11	167	92.6791	-0.38316	0.00729012
11	A11	168	92.8752	-0.391116	0.00642293
11	A11	169	93.0712	-0.390331	0.00473571
11	A11	170	93.2673	-0.387044	0.00249572
11	A11	171	93.4633	-0.385357	7.75992e-05
11	A11	172	93.6594	-0.384872	-0.00218011
11	A11	173	93.8555	-0.392132	-0.00403988
11	A11	174	94.0515	-0.383136	-0.00533839
11	A11	175	94.2476	-0.384242	-0.0059499
11	A11	176	94.4436	-0.383362	-0.00581448
11	A11	177	94.6397	-0.380329	-0.00500949
11	A11	178	94.8358	-0.382977	-0.00377557
12	A12	1	60.1328	1.85662	0.111029
12	A12	2	60.3289	1.84431	0.115821
[truncated: 15,128 more rows]
