# Supplementary material for: The gene expression of CALD1, CDH2, and POSTN in fibroblast are related to idiopathic pulmonary fibrosis
Source: Front Immunol. 2024 Feb 2;15:1275064. doi: 10.3389/fimmu.2024.1275064 (PMC10869495; doi:10.3389/fimmu.2024.1275064)
Supplement: Supplementary file 6 [file DataSheet_2.zip › lung tissue-ipf/2022-10-23-qPCR.xlsx]

## Sheet: 原始
分组	样本编号	复孔	GAPDH	CALD1	CDH2	POSTN
NC	N1	1	20.0198	24.2179	28.1541	29.5815
NC	N1	2	19.8752	24.002	27.8053	29.8651
NC	N1	3	19.649	24.0119	28.0164	30.2209
NC	N2	1	20.3475	24.1601	27.9405	29.6058
NC	N2	2	20.1715	23.8047	27.7658	29.9991
NC	N2	3	19.8188	23.6068	27.8882	30.4513
NC	N3	1	21.2566	24.6914	28.0564	30.1245
NC	N3	2	20.6764	24.0471	28.0119	30.5864
NC	N3	3	20.6695	24.2887	28.0986	31.156
NC	N4	1	20.4247	24.1746	27.7739	29.6711
NC	N4	2	20.0842	24.0484	27.7567	30.308
NC	N4	3	19.6666	23.8608	27.9196	30.4006
IPF	IPF1	1	21.1221	22.5316	25.9862	26.9983
IPF	IPF1	2	20.6275	22.6208	26.0671	27.4974
IPF	IPF1	3	20.1314	22.5148	26.0242	27.5834
IPF	IPF2	1	20.6004	23.133	26.3958	27.2813
IPF	IPF2	2	20.1915	22.922	26.3917	27.2657
IPF	IPF2	3	20.0541	23.0233	26.6683	26.8492
IPF	IPF3	1	20.4678	23.1746	26.2664	27.2081
IPF	IPF3	2	20.3852	23.0328	26.5522	27.3774
IPF	IPF3	3	19.7661	23.1042	26.4341	27.7472
IPF	IPF4	1	20.3068	23.1908	26.3798	27.2589
IPF	IPF4	2	20.0619	22.8528	26.2889	27.6682
IPF	IPF4	3	19.5312	22.9694	26.4715	27.8876

## Sheet: 整理后(长型)
group	sample	well	gene	ct
NC	N1	1	GAPDH	20.0198
NC	N1	2	GAPDH	19.8752
NC	N1	3	GAPDH	19.649
NC	N2	1	GAPDH	20.3475
NC	N2	2	GAPDH	20.1715
NC	N2	3	GAPDH	19.8188
NC	N3	1	GAPDH	21.2566
NC	N3	2	GAPDH	20.6764
NC	N3	3	GAPDH	20.6695
NC	N4	1	GAPDH	20.4247
NC	N4	2	GAPDH	20.0842
NC	N4	3	GAPDH	19.6666
IPF	IPF1	1	GAPDH	21.1221
IPF	IPF1	2	GAPDH	20.6275
IPF	IPF1	3	GAPDH	20.1314
IPF	IPF2	1	GAPDH	20.6004
IPF	IPF2	2	GAPDH	20.1915
IPF	IPF2	3	GAPDH	20.0541
IPF	IPF3	1	GAPDH	20.4678
IPF	IPF3	2	GAPDH	20.3852
IPF	IPF3	3	GAPDH	19.7661
IPF	IPF4	1	GAPDH	20.3068
IPF	IPF4	2	GAPDH	20.0619
IPF	IPF4	3	GAPDH	19.5312
NC	N1	1	CALD1	24.2179
NC	N1	2	CALD1	24.002
NC	N1	3	CALD1	24.0119
NC	N2	1	CALD1	24.1601
NC	N2	2	CALD1	23.8047
NC	N2	3	CALD1	23.6068
NC	N3	1	CALD1	24.6914
NC	N3	2	CALD1	24.0471
NC	N3	3	CALD1	24.2887
NC	N4	1	CALD1	24.1746
NC	N4	2	CALD1	24.0484
NC	N4	3	CALD1	23.8608
IPF	IPF1	1	CALD1	22.5316
IPF	IPF1	2	CALD1	22.6208
IPF	IPF1	3	CALD1	22.5148
IPF	IPF2	1	CALD1	23.133
IPF	IPF2	2	CALD1	22.922
IPF	IPF2	3	CALD1	23.0233
IPF	IPF3	1	CALD1	23.1746
IPF	IPF3	2	CALD1	23.0328
IPF	IPF3	3	CALD1	23.1042
IPF	IPF4	1	CALD1	23.1908
IPF	IPF4	2	CALD1	22.8528
IPF	IPF4	3	CALD1	22.9694
NC	N1	1	CDH2	28.1541
NC	N1	2	CDH2	27.8053
NC	N1	3	CDH2	28.0164
NC	N2	1	CDH2	27.9405
NC	N2	2	CDH2	27.7658
NC	N2	3	CDH2	27.8882
NC	N3	1	CDH2	28.0564
NC	N3	2	CDH2	28.0119
NC	N3	3	CDH2	28.0986
NC	N4	1	CDH2	27.7739
NC	N4	2	CDH2	27.7567
NC	N4	3	CDH2	27.9196
IPF	IPF1	1	CDH2	25.9862
IPF	IPF1	2	CDH2	26.0671
IPF	IPF1	3	CDH2	26.0242
IPF	IPF2	1	CDH2	26.3958
IPF	IPF2	2	CDH2	26.3917
IPF	IPF2	3	CDH2	26.6683
IPF	IPF3	1	CDH2	26.2664
IPF	IPF3	2	CDH2	26.5522
IPF	IPF3	3	CDH2	26.4341
IPF	IPF4	1	CDH2	26.3798
IPF	IPF4	2	CDH2	26.2889
IPF	IPF4	3	CDH2	26.4715
NC	N1	1	POSTN	29.5815
NC	N1	2	POSTN	29.8651
NC	N1	3	POSTN	30.2209
NC	N2	1	POSTN	29.6058
NC	N2	2	POSTN	29.9991
NC	N2	3	POSTN	30.4513
NC	N3	1	POSTN	30.1245
NC	N3	2	POSTN	30.5864
NC	N3	3	POSTN	31.156
NC	N4	1	POSTN	29.6711
NC	N4	2	POSTN	30.308
NC	N4	3	POSTN	30.4006
IPF	IPF1	1	POSTN	26.9983
IPF	IPF1	2	POSTN	27.4974
IPF	IPF1	3	POSTN	27.5834
IPF	IPF2	1	POSTN	27.2813
IPF	IPF2	2	POSTN	27.2657
IPF	IPF2	3	POSTN	26.8492
IPF	IPF3	1	POSTN	27.2081
IPF	IPF3	2	POSTN	27.3774
IPF	IPF3	3	POSTN	27.7472
IPF	IPF4	1	POSTN	27.2589
IPF	IPF4	2	POSTN	27.6682
IPF	IPF4	3	POSTN	27.8876

## Sheet: 各组样本分子Ct复孔均值
group	sample	GAPDH	CALD1	CDH2	POSTN
NC	N1	19.848	24.0773	27.9919	29.8892
NC	N2	20.1126	23.8572	27.8648	30.0187
NC	N3	20.8675	24.3424	28.0556	30.6223
NC	N4	20.0585	24.0279	27.8167	30.1266
IPF	IPF1	20.627	22.5557	26.0258	27.3597
IPF	IPF2	20.282	23.0261	26.4853	27.1321
IPF	IPF3	20.2064	23.1039	26.4176	27.4442
IPF	IPF4	19.9667	23.0043	26.3801	27.6049

## Sheet: 各组样本分子∆Ct
group	sample	CALD1	CDH2	POSTN
NC	N1	4.22929	8.14396	10.0412
NC	N2	3.74463	7.75225	9.90617
NC	N3	3.4749	7.18814	9.75479
NC	N4	3.96947	7.75828	10.0681
IPF	IPF1	1.92874	5.39882	6.73268
IPF	IPF2	2.7441	6.2033	6.85007
IPF	IPF3	2.89748	6.21117	7.23784
IPF	IPF4	3.03768	6.41342	7.63825

## Sheet: 对照组分子∆Ct均值
group	CALD1	CDH2	POSTN
NC	3.85457	7.71066	9.94257

## Sheet: 各组样本分子∆∆Ct
group	sample	CALD1	CDH2	POSTN
NC	N1	0.374717	0.433303	0.0986196
NC	N2	-0.109944	0.041596	-0.0363954
NC	N3	-0.379671	-0.522521	-0.187779
NC	N4	0.114899	0.047622	0.125555
IPF	IPF1	-1.92583	-2.31184	-3.20989
IPF	IPF2	-1.11047	-1.50735	-3.0925
IPF	IPF3	-0.95709	-1.49948	-2.70473
IPF	IPF4	-0.816887	-1.29723	-2.30432

## Sheet: 各组样本分子2^-∆∆Ct
group	sample	CALD1	CDH2	POSTN
NC	N1	0.771257	0.740564	0.933926
NC	N2	1.07919	0.97158	1.02555
NC	N3	1.30105	1.43646	1.13901
NC	N4	0.923447	0.96753	0.916652
IPF	IPF1	3.79956	4.96516	9.2528
IPF	IPF2	2.15917	2.84288	8.52972
IPF	IPF3	1.94139	2.82742	6.51936
IPF	IPF4	1.7616	2.45757	4.93935
