# Supplementary material for: The gene expression of CALD1, CDH2, and POSTN in fibroblast are related to idiopathic pulmonary fibrosis
Source: Front Immunol. 2024 Feb 2;15:1275064. doi: 10.3389/fimmu.2024.1275064 (PMC10869495; doi:10.3389/fimmu.2024.1275064)
Supplement: Supplementary file 6 [file DataSheet_2.zip › lung tissue-ipf/2023-10-29 IPF-NC.xlsx]

## Sheet: Sample Setup
Block Type	96-Well 0.2-mL Block
Calibration Background is expired	No
Calibration Background performed on	12-13-2022
Calibration Pure Dye ABY is expired	No
Calibration Pure Dye ABY performed on	12-13-2022
Calibration Pure Dye CY5 is expired	No
Calibration Pure Dye CY5 performed on	12-13-2022
Calibration Pure Dye FAM is expired	No
Calibration Pure Dye FAM performed on	12-13-2022
Calibration Pure Dye JUN is expired	No
Calibration Pure Dye JUN performed on	12-13-2022
Calibration Pure Dye MUSTANG PURPLE is expired	No
Calibration Pure Dye MUSTANG PURPLE performed on	12-13-2022
Calibration Pure Dye NED is expired	No
Calibration Pure Dye NED performed on	12-13-2022
Calibration Pure Dye ROX is expired	No
Calibration Pure Dye ROX performed on	12-13-2022
Calibration Pure Dye SYBR is expired	No
Calibration Pure Dye SYBR performed on	12-13-2022
Calibration Pure Dye TAMRA is expired	No
Calibration Pure Dye TAMRA performed on	12-13-2022
Calibration Pure Dye VIC is expired	No
Calibration Pure Dye VIC performed on	12-13-2022
Calibration ROI is expired	No
Calibration ROI performed on	12-13-2022
Calibration Uniformity is expired	No
Calibration Uniformity performed on	12-13-2022
Chemistry	SYBR_GREEN
Date Created	2023-10-29 14:15:14 PM CST
Experiment Barcode
Experiment File Name	D:\WSF\2023-10-29_wsfipfhc.eds
Experiment Name	2023-10-29_wsfipfhc
Experiment Run End Time	2023-10-29 13:45:03 PM CST
Experiment Type	Standard Curve
Instrument Name	272529144
Instrument Serial Number	272529144
Instrument Type	QuantStudio™ 5 System
Passive Reference	ROX
Post-read Stage/Step
Pre-read Stage/Step
Quantification Cycle Method	Ct
Signal Smoothing On	true
Stage where Melt Analysis is performed	Stage3
Stage/ Cycle where Ct Analysis is performed	Stage2, Step2
Well	Well Position	Sample Name	Sample Color	Biogroup Name	Biogroup Color	Target Name	Target Color	Task	Reporter	Quencher	Quantity	Comments
1	A1	HC1	RGB(176,23,31)			GAPDH	RGB(0,0,255)	UNKNOWN	SYBR	None
2	A2	HC1	RGB(176,23,31)			GAPDH	RGB(0,0,255)	UNKNOWN	SYBR	None
3	A3	HC1	RGB(176,23,31)			GAPDH	RGB(0,0,255)	UNKNOWN	SYBR	None
4	A4	HC1	RGB(176,23,31)			CALD1	RGB(0,0,255)	UNKNOWN	SYBR	None
5	A5	HC1	RGB(176,23,31)			CALD1	RGB(0,0,255)	UNKNOWN	SYBR	None
6	A6	HC1	RGB(176,23,31)			CALD1	RGB(0,0,255)	UNKNOWN	SYBR	None
7	A7	HC1	RGB(176,23,31)			CDH2	RGB(0,139,69)	UNKNOWN	SYBR	None
8	A8	HC1	RGB(176,23,31)			CDH2	RGB(0,139,69)	UNKNOWN	SYBR	None
9	A9	HC1	RGB(176,23,31)			CDH2	RGB(0,139,69)	UNKNOWN	SYBR	None
10	A10	HC1	RGB(176,23,31)			POSTN	RGB(238,238,0)	UNKNOWN	SYBR	None
11	A11	HC1	RGB(176,23,31)			POSTN	RGB(238,238,0)	UNKNOWN	SYBR	None
12	A12	HC1	RGB(176,23,31)			POSTN	RGB(238,238,0)	UNKNOWN	SYBR	None
13	B1	HC2	RGB(0,0,255)			GAPDH	RGB(0,0,255)	UNKNOWN	SYBR	None
14	B2	HC2	RGB(0,0,255)			GAPDH	RGB(0,0,255)	UNKNOWN	SYBR	None
15	B3	HC2	RGB(0,0,255)			GAPDH	RGB(0,0,255)	UNKNOWN	SYBR	None
16	B4	HC2	RGB(0,0,255)			CALD1	RGB(0,0,255)	UNKNOWN	SYBR	None
17	B5	HC2	RGB(0,0,255)			CALD1	RGB(0,0,255)	UNKNOWN	SYBR	None
18	B6	HC2	RGB(0,0,255)			CALD1	RGB(0,0,255)	UNKNOWN	SYBR	None
19	B7	HC2	RGB(0,0,255)			CDH2	RGB(0,139,69)	UNKNOWN	SYBR	None
20	B8	HC2	RGB(0,0,255)			CDH2	RGB(0,139,69)	UNKNOWN	SYBR	None
21	B9	HC2	RGB(0,0,255)			CDH2	RGB(0,139,69)	UNKNOWN	SYBR	None
22	B10	HC2	RGB(0,0,255)			POSTN	RGB(238,238,0)	UNKNOWN	SYBR	None
23	B11	HC2	RGB(0,0,255)			POSTN	RGB(238,238,0)	UNKNOWN	SYBR	None
24	B12	HC2	RGB(0,0,255)			POSTN	RGB(238,238,0)	UNKNOWN	SYBR	None
25	C1	HC3	RGB(0,139,69)			GAPDH	RGB(0,0,255)	UNKNOWN	SYBR	None
26	C2	HC3	RGB(0,139,69)			GAPDH	RGB(0,0,255)	UNKNOWN	SYBR	None
27	C3	HC3	RGB(0,139,69)			GAPDH	RGB(0,0,255)	UNKNOWN	SYBR	None
28	C4	HC3	RGB(0,139,69)			CALD1	RGB(0,0,255)	UNKNOWN	SYBR	None
29	C5	HC3	RGB(0,139,69)			CALD1	RGB(0,0,255)	UNKNOWN	SYBR	None
30	C6	HC3	RGB(0,139,69)			CALD1	RGB(0,0,255)	UNKNOWN	SYBR	None
31	C7	HC3	RGB(0,139,69)			CDH2	RGB(0,139,69)	UNKNOWN	SYBR	None
32	C8	HC3	RGB(0,139,69)			CDH2	RGB(0,139,69)	UNKNOWN	SYBR	None
33	C9	HC3	RGB(0,139,69)			CDH2	RGB(0,139,69)	UNKNOWN	SYBR	None
34	C10	HC3	RGB(0,139,69)			POSTN	RGB(238,238,0)	UNKNOWN	SYBR	None
35	C11	HC3	RGB(0,139,69)			POSTN	RGB(238,238,0)	UNKNOWN	SYBR	None
36	C12	HC3	RGB(0,139,69)			POSTN	RGB(238,238,0)	UNKNOWN	SYBR	None
37	D1	HC4	RGB(255,127,0)			GAPDH	RGB(0,0,255)	UNKNOWN	SYBR	None
38	D2	HC4	RGB(255,127,0)			GAPDH	RGB(0,0,255)	UNKNOWN	SYBR	None
39	D3	HC4	RGB(255,127,0)			GAPDH	RGB(0,0,255)	UNKNOWN	SYBR	None
40	D4	HC4	RGB(255,127,0)			CALD1	RGB(0,0,255)	UNKNOWN	SYBR	None
41	D5	HC4	RGB(255,127,0)			CALD1	RGB(0,0,255)	UNKNOWN	SYBR	None
42	D6	HC4	RGB(255,127,0)			CALD1	RGB(0,0,255)	UNKNOWN	SYBR	None
43	D7	HC4	RGB(255,127,0)			CDH2	RGB(0,139,69)	UNKNOWN	SYBR	None
44	D8	HC4	RGB(255,127,0)			CDH2	RGB(0,139,69)	UNKNOWN	SYBR	None
45	D9	HC4	RGB(255,127,0)			CDH2	RGB(0,139,69)	UNKNOWN	SYBR	None
46	D10	HC4	RGB(255,127,0)			POSTN	RGB(238,238,0)	UNKNOWN	SYBR	None
47	D11	HC4	RGB(255,127,0)			POSTN	RGB(238,238,0)	UNKNOWN	SYBR	None
48	D12	HC4	RGB(255,127,0)			POSTN	RGB(238,238,0)	UNKNOWN	SYBR	None
49	E1	IPF1	RGB(139,137,112)			GAPDH	RGB(0,0,255)	UNKNOWN	SYBR	None
50	E2	IPF1	RGB(139,137,112)			GAPDH	RGB(0,0,255)	UNKNOWN	SYBR	None
51	E3	IPF1	RGB(139,137,112)			GAPDH	RGB(0,0,255)	UNKNOWN	SYBR	None
52	E4	IPF1	RGB(139,137,112)			CALD1	RGB(0,0,255)	UNKNOWN	SYBR	None
53	E5	IPF1	RGB(139,137,112)			CALD1	RGB(0,0,255)	UNKNOWN	SYBR	None
54	E6	IPF1	RGB(139,137,112)			CALD1	RGB(0,0,255)	UNKNOWN	SYBR	None
55	E7	IPF1	RGB(139,137,112)			CDH2	RGB(0,139,69)	UNKNOWN	SYBR	None
56	E8	IPF1	RGB(139,137,112)			CDH2	RGB(0,139,69)	UNKNOWN	SYBR	None
57	E9	IPF1	RGB(139,137,112)			CDH2	RGB(0,139,69)	UNKNOWN	SYBR	None
58	E10	IPF1	RGB(139,137,112)			POSTN	RGB(238,238,0)	UNKNOWN	SYBR	None
59	E11	IPF1	RGB(139,137,112)			POSTN	RGB(238,238,0)	UNKNOWN	SYBR	None
60	E12	IPF1	RGB(139,137,112)			POSTN	RGB(238,238,0)	UNKNOWN	SYBR	None
61	F1	IPF2	RGB(238,121,66)			GAPDH	RGB(0,0,255)	UNKNOWN	SYBR	None
62	F2	IPF2	RGB(238,121,66)			GAPDH	RGB(0,0,255)	UNKNOWN	SYBR	None
63	F3	IPF2	RGB(238,121,66)			GAPDH	RGB(0,0,255)	UNKNOWN	SYBR	None
64	F4	IPF2	RGB(238,121,66)			CALD1	RGB(0,0,255)	UNKNOWN	SYBR	None
65	F5	IPF2	RGB(238,121,66)			CALD1	RGB(0,0,255)	UNKNOWN	SYBR	None
66	F6	IPF2	RGB(238,121,66)			CALD1	RGB(0,0,255)	UNKNOWN	SYBR	None
67	F7	IPF2	RGB(238,121,66)			CDH2	RGB(0,139,69)	UNKNOWN	SYBR	None
68	F8	IPF2	RGB(238,121,66)			CDH2	RGB(0,139,69)	UNKNOWN	SYBR	None
69	F9	IPF2	RGB(238,121,66)			CDH2	RGB(0,139,69)	UNKNOWN	SYBR	None
70	F10	IPF2	RGB(238,121,66)			POSTN	RGB(238,238,0)	UNKNOWN	SYBR	None
71	F11	IPF2	RGB(238,121,66)			POSTN	RGB(238,238,0)	UNKNOWN	SYBR	None
72	F12	IPF2	RGB(238,121,66)			POSTN	RGB(238,238,0)	UNKNOWN	SYBR	None
73	G1	IPF3	RGB(142,56,142)			GAPDH	RGB(0,0,255)	UNKNOWN	SYBR	None
74	G2	IPF3	RGB(142,56,142)			GAPDH	RGB(0,0,255)	UNKNOWN	SYBR	None
75	G3	IPF3	RGB(142,56,142)			GAPDH	RGB(0,0,255)	UNKNOWN	SYBR	None
76	G4	IPF3	RGB(142,56,142)			CALD1	RGB(0,0,255)	UNKNOWN	SYBR	None
77	G5	IPF3	RGB(142,56,142)			CALD1	RGB(0,0,255)	UNKNOWN	SYBR	None
78	G6	IPF3	RGB(142,56,142)			CALD1	RGB(0,0,255)	UNKNOWN	SYBR	None
79	G7	IPF3	RGB(142,56,142)			CDH2	RGB(0,139,69)	UNKNOWN	SYBR	None
80	G8	IPF3	RGB(142,56,142)			CDH2	RGB(0,139,69)	UNKNOWN	SYBR	None
81	G9	IPF3	RGB(142,56,142)			CDH2	RGB(0,139,69)	UNKNOWN	SYBR	None
82	G10	IPF3	RGB(142,56,142)			POSTN	RGB(238,238,0)	UNKNOWN	SYBR	None
83	G11	IPF3	RGB(142,56,142)			POSTN	RGB(238,238,0)	UNKNOWN	SYBR	None
84	G12	IPF3	RGB(142,56,142)			POSTN	RGB(238,238,0)	UNKNOWN	SYBR	None
85	H1	IPF4	RGB(198,113,113)			GAPDH	RGB(0,0,255)	UNKNOWN	SYBR	None
86	H2	IPF4	RGB(198,113,113)			GAPDH	RGB(0,0,255)	UNKNOWN	SYBR	None
87	H3	IPF4	RGB(198,113,113)			GAPDH	RGB(0,0,255)	UNKNOWN	SYBR	None
88	H4	IPF4	RGB(198,113,113)			CALD1	RGB(0,0,255)	UNKNOWN	SYBR	None
89	H5	IPF4	RGB(198,113,113)			CALD1	RGB(0,0,255)	UNKNOWN	SYBR	None
90	H6	IPF4	RGB(198,113,113)			CALD1	RGB(0,0,255)	UNKNOWN	SYBR	None
91	H7	IPF4	RGB(198,113,113)			CDH2	RGB(0,139,69)	UNKNOWN	SYBR	None
92	H8	IPF4	RGB(198,113,113)			CDH2	RGB(0,139,69)	UNKNOWN	SYBR	None
93	H9	IPF4	RGB(198,113,113)			CDH2	RGB(0,139,69)	UNKNOWN	SYBR	None
94	H10	IPF4	RGB(198,113,113)			POSTN	RGB(238,238,0)	UNKNOWN	SYBR	None
95	H11	IPF4	RGB(198,113,113)			POSTN	RGB(238,238,0)	UNKNOWN	SYBR	None
96	H12	IPF4	RGB(198,113,113)			POSTN	RGB(238,238,0)	UNKNOWN	SYBR	None

## Sheet: Amplification Data
Block Type	96-Well 0.2-mL Block
Calibration Background is expired	No
Calibration Background performed on	12-13-2022
Calibration Pure Dye ABY is expired	No
Calibration Pure Dye ABY performed on	12-13-2022
Calibration Pure Dye CY5 is expired	No
Calibration Pure Dye CY5 performed on	12-13-2022
Calibration Pure Dye FAM is expired	No
Calibration Pure Dye FAM performed on	12-13-2022
Calibration Pure Dye JUN is expired	No
Calibration Pure Dye JUN performed on	12-13-2022
Calibration Pure Dye MUSTANG PURPLE is expired	No
Calibration Pure Dye MUSTANG PURPLE performed on	12-13-2022
Calibration Pure Dye NED is expired	No
Calibration Pure Dye NED performed on	12-13-2022
Calibration Pure Dye ROX is expired	No
Calibration Pure Dye ROX performed on	12-13-2022
Calibration Pure Dye SYBR is expired	No
Calibration Pure Dye SYBR performed on	12-13-2022
Calibration Pure Dye TAMRA is expired	No
Calibration Pure Dye TAMRA performed on	12-13-2022
Calibration Pure Dye VIC is expired	No
Calibration Pure Dye VIC performed on	12-13-2022
Calibration ROI is expired	No
Calibration ROI performed on	12-13-2022
Calibration Uniformity is expired	No
Calibration Uniformity performed on	12-13-2022
Chemistry	SYBR_GREEN
Date Created	2023-10-29 14:15:14 PM CST
Experiment Barcode
Experiment File Name	D:\WSF\2023-10-29_wsfipfhc.eds
Experiment Name	2023-10-29_wsfipfhc
Experiment Run End Time	2023-10-29 13:45:03 PM CST
Experiment Type	Standard Curve
Instrument Name	272529144
Instrument Serial Number	272529144
Instrument Type	QuantStudio™ 5 System
Passive Reference	ROX
Post-read Stage/Step
Pre-read Stage/Step
Quantification Cycle Method	Ct
Signal Smoothing On	true
Stage where Melt Analysis is performed	Stage3
Stage/ Cycle where Ct Analysis is performed	Stage2, Step2
Well	Well Position	Cycle	Target Name	Rn	Delta Rn
1	A1	1	GAPDH	0.608644	0.00224467
1	A1	2	GAPDH	0.610518	0.00165432
1	A1	3	GAPDH	0.610439	-0.000889943
1	A1	4	GAPDH	0.613263	-0.000531216
1	A1	5	GAPDH	0.615479	-0.00077992
1	A1	6	GAPDH	0.619723	0.000998828
1	A1	7	GAPDH	0.624876	0.00368756
1	A1	8	GAPDH	0.62481	0.00115612
1	A1	9	GAPDH	0.62397	-0.00214882
1	A1	10	GAPDH	0.625928	-0.00265495
1	A1	11	GAPDH	0.631468	0.000419779
1	A1	12	GAPDH	0.634256	0.000742564
1	A1	13	GAPDH	0.64098	0.005002
1	A1	14	GAPDH	0.658052	0.0196089
1	A1	15	GAPDH	0.686695	0.0457869
1	A1	16	GAPDH	0.740051	0.0966785
1	A1	17	GAPDH	0.840282	0.194444
1	A1	18	GAPDH	1.01308	0.36478
1	A1	19	GAPDH	1.28992	0.639153
1	A1	20	GAPDH	1.68329	1.03006
1	A1	21	GAPDH	2.13906	1.48337
1	A1	22	GAPDH	2.56357	1.90541
1	A1	23	GAPDH	2.88278	2.22215
1	A1	24	GAPDH	3.09757	2.43447
1	A1	25	GAPDH	3.23622	2.57067
1	A1	26	GAPDH	3.32979	2.66176
1	A1	27	GAPDH	3.39172	2.72123
1	A1	28	GAPDH	3.43668	2.76373
1	A1	29	GAPDH	3.4666	2.79118
1	A1	30	GAPDH	3.49342	2.81554
1	A1	31	GAPDH	3.5076	2.82725
1	A1	32	GAPDH	3.52704	2.84423
1	A1	33	GAPDH	3.53759	2.85232
1	A1	34	GAPDH	3.53217	2.84443
1	A1	35	GAPDH	3.526	2.83579
1	A1	36	GAPDH	3.52339	2.83071
1	A1	37	GAPDH	3.53475	2.83961
1	A1	38	GAPDH	3.54108	2.84348
2	A2	1	GAPDH	0.167672	-0.000194077
2	A2	2	GAPDH	0.167636	-0.00274337
2	A2	3	GAPDH	0.175674	0.00278198
2	A2	4	GAPDH	0.176122	0.000716492
2	A2	5	GAPDH	0.176284	-0.00163442
2	A2	6	GAPDH	0.181624	0.0011929
2	A2	7	GAPDH	0.181936	-0.00100805
2	A2	8	GAPDH	0.182048	-0.00340876
2	A2	9	GAPDH	0.184202	-0.0037684
2	A2	10	GAPDH	0.188849	-0.00163396
2	A2	11	GAPDH	0.199758	0.00676222
2	A2	12	GAPDH	0.204587	0.00907813
2	A2	13	GAPDH	0.218661	0.0206388
2	A2	14	GAPDH	0.242409	0.0418743
2	A2	15	GAPDH	0.296489	0.0934408
2	A2	16	GAPDH	0.3964	0.190839
2	A2	17	GAPDH	0.563585	0.355511
2	A2	18	GAPDH	0.840539	0.629952
2	A2	19	GAPDH	1.25411	1.04101
2	A2	20	GAPDH	1.76925	1.55364
2	A2	21	GAPDH	2.27555	2.05742
2	A2	22	GAPDH	2.67524	2.4546
2	A2	23	GAPDH	2.95288	2.72973
2	A2	24	GAPDH	3.13554	2.90987
2	A2	25	GAPDH	3.25432	3.02615
2	A2	26	GAPDH	3.3403	3.10961
2	A2	27	GAPDH	3.40249	3.16928
2	A2	28	GAPDH	3.44789	3.21217
2	A2	29	GAPDH	3.48466	3.24643
2	A2	30	GAPDH	3.50151	3.26076
2	A2	31	GAPDH	3.51174	3.26848
2	A2	32	GAPDH	3.52564	3.27987
2	A2	33	GAPDH	3.52835	3.28007
2	A2	34	GAPDH	3.53562	3.28483
2	A2	35	GAPDH	3.5283	3.27499
2	A2	36	GAPDH	3.52933	3.27351
2	A2	37	GAPDH	3.52921	3.27087
2	A2	38	GAPDH	3.51533	3.25448
3	A3	1	GAPDH	0.0997822	-0.00167975
3	A3	2	GAPDH	0.103262	-0.00213855
3	A3	3	GAPDH	0.110372	0.00103363
3	A3	4	GAPDH	0.114806	0.00152905
3	A3	5	GAPDH	0.115045	-0.00217085
3	A3	6	GAPDH	0.119274	-0.00187966
3	A3	7	GAPDH	0.126501	0.00140845
3	A3	8	GAPDH	0.128077	-0.000953732
3	A3	9	GAPDH	0.134195	0.00122594
3	A3	10	GAPDH	0.137256	0.000348853
3	A3	11	GAPDH	0.138182	-0.00266405
3	A3	12	GAPDH	0.146907	0.00212236
3	A3	13	GAPDH	0.155525	0.00680226
3	A3	14	GAPDH	0.171044	0.0183833
3	A3	15	GAPDH	0.205003	0.0484036
3	A3	16	GAPDH	0.269438	0.108901
3	A3	17	GAPDH	0.384984	0.220508
3	A3	18	GAPDH	0.588841	0.420426
3	A3	19	GAPDH	0.918811	0.746459
3	A3	20	GAPDH	1.38599	1.2097
3	A3	21	GAPDH	1.93674	1.75651
3	A3	22	GAPDH	2.45118	2.26701
3	A3	23	GAPDH	2.8389	2.65079
3	A3	24	GAPDH	3.0987	2.90665
3	A3	25	GAPDH	3.27006	3.07408
3	A3	26	GAPDH	3.38465	3.18473
3	A3	27	GAPDH	3.46453	3.26067
3	A3	28	GAPDH	3.52302	3.31522
3	A3	29	GAPDH	3.56227	3.35053
3	A3	30	GAPDH	3.59341	3.37774
3	A3	31	GAPDH	3.61384	3.39423
3	A3	32	GAPDH	3.62122	3.39767
3	A3	33	GAPDH	3.63543	3.40794
3	A3	34	GAPDH	3.63572	3.40429
3	A3	35	GAPDH	3.63788	3.40251
3	A3	36	GAPDH	3.63948	3.40017
3	A3	37	GAPDH	3.63654	3.39329
3	A3	38	GAPDH	3.63912	3.39194
4	A4	1	CALD1	0.26771	-0.00354457
4	A4	2	CALD1	0.269082	-0.00360534
4	A4	3	CALD1	0.269249	-0.00487031
4	A4	4	CALD1	0.27305	-0.00250187
4	A4	5	CALD1	0.278648	0.00166366
4	A4	6	CALD1	0.280497	0.00208094
4	A4	7	CALD1	0.281586	0.00173732
4	A4	8	CALD1	0.283739	0.00245832
4	A4	9	CALD1	0.283027	0.000314302
4	A4	10	CALD1	0.28554	0.00139418
4	A4	11	CALD1	0.285296	-0.000281907
4	A4	12	CALD1	0.285176	-0.00183375
4	A4	13	CALD1	0.285697	-0.00274481
4	A4	14	CALD1	0.291065	0.00119007
4	A4	15	CALD1	0.291887	0.000580517
4	A4	16	CALD1	0.293861	0.00112166
4	A4	17	CALD1	0.297394	0.00322224
4	A4	18	CALD1	0.298091	0.00248701
4	A4	19	CALD1	0.296468	-0.00056827
4	A4	20	CALD1	0.297348	-0.0011203
4	A4	21	CALD1	0.298314	-0.00158624
4	A4	22	CALD1	0.29859	-0.00274276
4	A4	23	CALD1	0.303841	0.00107572
4	A4	24	CALD1	0.31458	0.0103832
4	A4	25	CALD1	0.323656	0.0180264
4	A4	26	CALD1	0.352631	0.0455694
4	A4	27	CALD1	0.40959	0.101096
4	A4	28	CALD1	0.508785	0.198858
4	A4	29	CALD1	0.680184	0.368826
4	A4	30	CALD1	0.970055	0.657264
4	A4	31	CALD1	1.3944	1.08017
4	A4	32	CALD1	1.90419	1.58854
4	A4	33	CALD1	2.3836	2.06651
4	A4	34	CALD1	2.74882	2.4303
4	A4	35	CALD1	3.00812	2.68817
4	A4	36	CALD1	3.19806	2.87668
4	A4	37	CALD1	3.34287	3.02006
4	A4	38	CALD1	3.43499	3.11074
5	A5	1	CALD1	0.233825	-0.0136926
5	A5	2	CALD1	0.239295	-0.00934101
5	A5	3	CALD1	0.244961	-0.0047922
5	A5	4	CALD1	0.247333	-0.00353858
5	A5	5	CALD1	0.248619	-0.00337052
5	A5	6	CALD1	0.256252	0.00314466
5	A5	7	CALD1	0.256671	0.00244528
5	A5	8	CALD1	0.255405	6.17083e-05
5	A5	9	CALD1	0.256693	0.000231809
5	A5	10	CALD1	0.260644	0.00306448
5	A5	11	CALD1	0.262121	0.00342418
5	A5	12	CALD1	0.262614	0.0027994
5	A5	13	CALD1	0.263029	0.0020959
5	A5	14	CALD1	0.263719	0.00166844
5	A5	15	CALD1	0.263299	0.000129614
5	A5	16	CALD1	0.26299	-0.00129656
5	A5	17	CALD1	0.265719	0.000313921
5	A5	18	CALD1	0.266841	0.000317814
5	A5	19	CALD1	0.267322	-0.000318416
5	A5	20	CALD1	0.265696	-0.0030623
5	A5	21	CALD1	0.267643	-0.00223327
5	A5	22	CALD1	0.269783	-0.00121153
5	A5	23	CALD1	0.272239	0.000126163
5	A5	24	CALD1	0.282498	0.00926784
5	A5	25	CALD1	0.300807	0.0264586
5	A5	26	CALD1	0.332284	0.0568173
5	A5	27	CALD1	0.393781	0.117196
5	A5	28	CALD1	0.504613	0.22691
5	A5	29	CALD1	0.705552	0.426731
5	A5	30	CALD1	1.02851	0.748571
5	A5	31	CALD1	1.48384	1.20278
5	A5	32	CALD1	2.01428	1.73211
5	A5	33	CALD1	2.49894	2.21565
5	A5	34	CALD1	2.85668	2.57227
5	A5	35	CALD1	3.11123	2.8257
5	A5	36	CALD1	3.30012	3.01348
5	A5	37	CALD1	3.44437	3.15661
5	A5	38	CALD1	3.53819	3.24931
6	A6	1	CALD1	0.19143	-0.0113537
6	A6	2	CALD1	0.193544	-0.0101758
6	A6	3	CALD1	0.198075	-0.0065803
6	A6	4	CALD1	0.204617	-0.000974727
6	A6	5	CALD1	0.209049	0.00252067
6	A6	6	CALD1	0.20867	0.00120603
6	A6	7	CALD1	0.208203	-0.000197007
6	A6	8	CALD1	0.210591	0.00125507
6	A6	9	CALD1	0.211515	0.00124295
6	A6	10	CALD1	0.213405	0.00219682
6	A6	11	CALD1	0.213083	0.000938608
6	A6	12	CALD1	0.214415	0.00133435
6	A6	13	CALD1	0.215597	0.00158071
6	A6	14	CALD1	0.214855	-9.74712e-05
6	A6	15	CALD1	0.215896	7.43243e-06
6	A6	16	CALD1	0.217549	0.000724669
6	A6	17	CALD1	0.217039	-0.000721459
6	A6	18	CALD1	0.217874	-0.000822638
6	A6	19	CALD1	0.217361	-0.00227202
6	A6	20	CALD1	0.219215	-0.0013541
6	A6	21	CALD1	0.221228	-0.000277392
6	A6	22	CALD1	0.221203	-0.00123852
6	A6	23	CALD1	0.224906	0.00152833
6	A6	24	CALD1	0.233375	0.00906204
6	A6	25	CALD1	0.249339	0.0240898
6	A6	26	CALD1	0.280426	0.0542409
6	A6	27	CALD1	0.335732	0.10861
6	A6	28	CALD1	0.433657	0.205599
6	A6	29	CALD1	0.609772	0.380778
6	A6	30	CALD1	0.902793	0.672863
6	A6	31	CALD1	1.32301	1.09214
6	A6	32	CALD1	1.81861	1.5868
6	A6	33	CALD1	2.27807	2.04533
6	A6	34	CALD1	2.61798	2.3843
6	A6	35	CALD1	2.85772	2.62311
6	A6	36	CALD1	3.03318	2.79764
6	A6	37	CALD1	3.1711	2.93462
6	A6	38	CALD1	3.2581	3.02068
7	A7	1	CDH2	0.10117	-0.0113201
7	A7	2	CDH2	0.106383	-0.00765449
7	A7	3	CDH2	0.111796	-0.00378967
7	A7	4	CDH2	0.116844	-0.000290249
7	A7	5	CDH2	0.117593	-0.00108968
7	A7	6	CDH2	0.121076	0.000845819
7	A7	7	CDH2	0.125321	0.00354187
7	A7	8	CDH2	0.125435	0.00210828
7	A7	9	CDH2	0.126794	0.00191864
7	A7	10	CDH2	0.12798	0.00155625
7	A7	11	CDH2	0.130289	0.00231779
7	A7	12	CDH2	0.131839	0.00231969
7	A7	13	CDH2	0.128992	-0.00207622
7	A7	14	CDH2	0.128177	-0.00443911
7	A7	15	CDH2	0.131874	-0.00228992
7	A7	16	CDH2	0.133003	-0.00270898
7	A7	17	CDH2	0.13468	-0.00258016
7	A7	18	CDH2	0.137099	-0.0017093
7	A7	19	CDH2	0.141113	0.00075624
7	A7	20	CDH2	0.147514	0.00560872
7	A7	21	CDH2	0.15094	0.00748663
7	A7	22	CDH2	0.170096	0.0250947
7	A7	23	CDH2	0.206768	0.0602185
7	A7	24	CDH2	0.274038	0.12594
7	A7	25	CDH2	0.392443	0.242797
7	A7	26	CDH2	0.60775	0.456556
7	A7	27	CDH2	0.948811	0.796068
7	A7	28	CDH2	1.38893	1.23464
7	A7	29	CDH2	1.81034	1.65451
7	A7	30	CDH2	2.15	1.99262
7	A7	31	CDH2	2.47434	2.31541
7	A7	32	CDH2	2.77229	2.6118
7	A7	33	CDH2	3.01189	2.84986
7	A7	34	CDH2	3.19615	3.03257
7	A7	35	CDH2	3.3264	3.16127
7	A7	36	CDH2	3.42552	3.25885
7	A7	37	CDH2	3.50059	3.33236
7	A7	38	CDH2	3.55321	3.38344
8	A8	1	CDH2	0.0275251	-0.0135799
8	A8	2	CDH2	0.0307264	-0.0123077
8	A8	3	CDH2	0.0390497	-0.00591357
8	A8	4	CDH2	0.0457984	-0.0010941
8	A8	5	CDH2	0.0478267	-0.00099486
8	A8	6	CDH2	0.0506756	-7.511e-05
8	A8	7	CDH2	0.0569163	0.00423641
8	A8	8	CDH2	0.0592977	0.00468875
8	A8	9	CDH2	0.0598542	0.00331611
8	A8	10	CDH2	0.0593067	0.000839467
8	A8	11	CDH2	0.0614841	0.00108774
8	A8	12	CDH2	0.0627892	0.000463704
8	A8	13	CDH2	0.0630882	-0.00116642
8	A8	14	CDH2	0.0651237	-0.00106004
8	A8	15	CDH2	0.0659984	-0.00211448
8	A8	16	CDH2	0.0690088	-0.00103325
8	A8	17	CDH2	0.0705687	-0.00140243
8	A8	18	CDH2	0.0714172	-0.00248307
8	A8	19	CDH2	0.0785346	0.00270515
8	A8	20	CDH2	0.0855228	0.00776425
8	A8	21	CDH2	0.0948791	0.0151914
8	A8	22	CDH2	0.111081	0.0294638
8	A8	23	CDH2	0.150096	0.0665499
8	A8	24	CDH2	0.223434	0.137959
8	A8	25	CDH2	0.357129	0.269725
8	A8	26	CDH2	0.586997	0.497664
8	A8	27	CDH2	0.950913	0.85965
8	A8	28	CDH2	1.41725	1.32405
8	A8	29	CDH2	1.85399	1.75887
8	A8	30	CDH2	2.19631	2.09926
8	A8	31	CDH2	2.51656	2.41758
8	A8	32	CDH2	2.81562	2.71471
8	A8	33	CDH2	3.04662	2.94378
8	A8	34	CDH2	3.21599	3.11122
8	A8	35	CDH2	3.3398	3.23311
8	A8	36	CDH2	3.44087	3.33224
8	A8	37	CDH2	3.51744	3.40689
8	A8	38	CDH2	3.56601	3.45353
9	A9	1	CDH2	0.0828766	-0.0109741
9	A9	2	CDH2	0.0877143	-0.00838841
9	A9	3	CDH2	0.0946207	-0.0037339
9	A9	4	CDH2	0.0981788	-0.00242779
9	A9	5	CDH2	0.100601	-0.00225752
9	A9	6	CDH2	0.10682	0.00170902
9	A9	7	CDH2	0.110069	0.00270616
9	A9	8	CDH2	0.111287	0.00167259
9	A9	9	CDH2	0.114959	0.00309264
9	A9	10	CDH2	0.116363	0.00224465
9	A9	11	CDH2	0.119828	0.00345793
9	A9	12	CDH2	0.121318	0.00269539
9	A9	13	CDH2	0.120272	-0.000602051
9	A9	14	CDH2	0.121357	-0.00176875
9	A9	15	CDH2	0.121538	-0.00384029
9	A9	16	CDH2	0.125812	-0.00181836
9	A9	17	CDH2	0.127254	-0.00262828
9	A9	18	CDH2	0.130764	-0.00137054
9	A9	19	CDH2	0.13417	-0.000215904
9	A9	20	CDH2	0.139723	0.00308502
9	A9	21	CDH2	0.149008	0.0101182
9	A9	22	CDH2	0.169013	0.0278713
9	A9	23	CDH2	0.20418	0.0607862
9	A9	24	CDH2	0.275503	0.129857
9	A9	25	CDH2	0.398122	0.250224
9	A9	26	CDH2	0.619755	0.469605
9	A9	27	CDH2	0.968099	0.815697
9	A9	28	CDH2	1.41545	1.2608
9	A9	29	CDH2	1.83326	1.67635
9	A9	30	CDH2	2.15055	1.99139
9	A9	31	CDH2	2.44349	2.28208
9	A9	32	CDH2	2.72043	2.55677
9	A9	33	CDH2	2.94097	2.77505
9	A9	34	CDH2	3.09938	2.93121
9	A9	35	CDH2	3.21836	3.04794
9	A9	36	CDH2	3.30438	3.13171
9	A9	37	CDH2	3.36582	3.1909
9	A9	38	CDH2	3.40836	3.23119
10	A10	1	POSTN	0.0668532	-0.010318
10	A10	2	POSTN	0.0691959	-0.00950012
10	A10	3	POSTN	0.0705396	-0.00968135
10	A10	4	POSTN	0.0756965	-0.00604931
10	A10	5	POSTN	0.0823742	-0.000896472
10	A10	6	POSTN	0.0852122	0.000416631
10	A10	7	POSTN	0.0888259	0.00250551
10	A10	8	POSTN	0.0903952	0.00254988
10	A10	9	POSTN	0.0904967	0.00112658
10	A10	10	POSTN	0.0938088	0.00291378
10	A10	11	POSTN	0.0969593	0.00453941
10	A10	12	POSTN	0.0970139	0.00306919
10	A10	13	POSTN	0.0988762	0.00340663
10	A10	14	POSTN	0.0982245	0.00123005
10	A10	15	POSTN	0.0992641	0.000744747
10	A10	16	POSTN	0.102558	0.00251395
10	A10	17	POSTN	0.103868	0.00229887
10	A10	18	POSTN	0.104529	0.0014352
10	A10	19	POSTN	0.105458	0.000838797
10	A10	20	POSTN	0.107291	0.00114726
10	A10	21	POSTN	0.10798	0.000311047
10	A10	22	POSTN	0.105286	-0.00390746
10	A10	23	POSTN	0.104566	-0.00615271
10	A10	24	POSTN	0.109143	-0.00310047
10	A10	25	POSTN	0.111111	-0.00265706
10	A10	26	POSTN	0.11669	0.00139728
10	A10	27	POSTN	0.124999	0.00818129
10	A10	28	POSTN	0.13939	0.0210478
10	A10	29	POSTN	0.166301	0.0464338
10	A10	30	POSTN	0.217965	0.096573
10	A10	31	POSTN	0.314952	0.192035
10	A10	32	POSTN	0.492667	0.368225
10	A10	33	POSTN	0.773713	0.647746
10	A10	34	POSTN	1.12453	0.997042
10	A10	35	POSTN	1.51553	1.38651
10	A10	36	POSTN	1.8977	1.76716
10	A10	37	POSTN	2.21219	2.08012
10	A10	38	POSTN	2.42817	2.29458
11	A11	1	POSTN	0.187285	-0.00970703
11	A11	2	POSTN	0.189881	-0.00835027
11	A11	3	POSTN	0.194018	-0.00545197
11	A11	4	POSTN	0.198314	-0.00239593
11	A11	5	POSTN	0.200627	-0.00132128
11	A11	6	POSTN	0.202652	-0.00053564
11	A11	7	POSTN	0.206685	0.00225798
11	A11	8	POSTN	0.209822	0.00415606
11	A11	9	POSTN	0.209897	0.00299156
11	A11	10	POSTN	0.211946	0.00380115
11	A11	11	POSTN	0.209756	0.000372279
11	A11	12	POSTN	0.208349	-0.0022741
11	A11	13	POSTN	0.210476	-0.00138612
11	A11	14	POSTN	0.213973	0.000872413
11	A11	15	POSTN	0.216259	0.00191854
11	A11	16	POSTN	0.218386	0.00280639
11	A11	17	POSTN	0.218117	0.00129852
11	A11	18	POSTN	0.217389	-0.000669009
11	A11	19	POSTN	0.219492	0.000195325
11	A11	20	POSTN	0.220167	-0.000368826
11	A11	21	POSTN	0.219995	-0.00177971
11	A11	22	POSTN	0.219159	-0.00385533
11	A11	23	POSTN	0.221744	-0.0025097
11	A11	24	POSTN	0.226108	0.000615036
11	A11	25	POSTN	0.225937	-0.000794576
11	A11	26	POSTN	0.227768	-0.00020277
11	A11	27	POSTN	0.23147	0.0022597
11	A11	28	POSTN	0.239175	0.0087258
11	A11	29	POSTN	0.25389	0.0222014
11	A11	30	POSTN	0.284352	0.051424
11	A11	31	POSTN	0.345812	0.111645
11	A11	32	POSTN	0.457093	0.221687
11	A11	33	POSTN	0.660872	0.424227
11	A11	34	POSTN	0.955895	0.718011
11	A11	35	POSTN	1.31446	1.07534
11	A11	36	POSTN	1.69714	1.45678
11	A11	37	POSTN	2.05862	1.81702
11	A11	38	POSTN	2.32413	2.08129
12	A12	1	POSTN	0.160312	-0.00593371
12	A12	2	POSTN	0.160934	-0.00648968
12	A12	3	POSTN	0.163186	-0.00541518
12	A12	4	POSTN	0.163881	-0.0058975
12	A12	5	POSTN	0.167844	-0.00311244
12	A12	6	POSTN	0.175642	0.00350771
12	A12	7	POSTN	0.17572	0.00240819
12	A12	8	POSTN	0.174761	0.000271785
12	A12	9	POSTN	0.176067	0.000399565
12	A12	10	POSTN	0.177181	0.000335657
12	A12	11	POSTN	0.182192	0.00416959
12	A12	12	POSTN	0.181037	0.00183666
12	A12	13	POSTN	0.181043	0.000665146
12	A12	14	POSTN	0.187814	0.00625881
12	A12	15	POSTN	0.188359	0.00562594
12	A12	16	POSTN	0.183357	-0.00055376
12	A12	17	POSTN	0.182569	-0.00251974
12	A12	18	POSTN	0.187804	0.00153752
12	A12	19	POSTN	0.189989	0.00254524
12	A12	20	POSTN	0.188827	0.000205586
12	A12	21	POSTN	0.187503	-0.00229594
12	A12	22	POSTN	0.186819	-0.0041579
12	A12	23	POSTN	0.18678	-0.00537496
12	A12	24	POSTN	0.191076	-0.00225643
12	A12	25	POSTN	0.192919	-0.0015907
12	A12	26	POSTN	0.199095	0.00340716
12	A12	27	POSTN	0.203653	0.00678773
12	A12	28	POSTN	0.214954	0.0169112
12	A12	29	POSTN	0.241902	0.042681
12	A12	30	POSTN	0.284345	0.0839464
12	A12	31	POSTN	0.371808	0.170232
12	A12	32	POSTN	0.530121	0.327367
12	A12	33	POSTN	0.78592	0.581989
12	A12	34	POSTN	1.11424	0.90913
12	A12	35	POSTN	1.48106	1.27477
12	A12	36	POSTN	1.83885	1.63138
12	A12	37	POSTN	2.14105	1.9324
12	A12	38	POSTN	2.3517	2.14188
13	B1	1	GAPDH	0.217084	0.00202348
13	B1	2	GAPDH	0.220534	0.00152942
13	B1	3	GAPDH	0.223876	0.000927113
13	B1	4	GAPDH	0.225932	-0.000961235
13	B1	5	GAPDH	0.227499	-0.00333868
13	B1	6	GAPDH	0.235037	0.000254927
13	B1	7	GAPDH	0.242298	0.00357194
13	B1	8	GAPDH	0.243753	0.00108257
13	B1	9	GAPDH	0.246014	-0.00060117
13	B1	10	GAPDH	0.250769	0.000209038
13	B1	11	GAPDH	0.254886	0.000382533
13	B1	12	GAPDH	0.256921	-0.00152703
13	B1	13	GAPDH	0.267589	0.00519585
13	B1	14	GAPDH	0.281012	0.0146752
13	B1	15	GAPDH	0.313547	0.0432656
13	B1	16	GAPDH	0.373354	0.099128
13	B1	17	GAPDH	0.48561	0.20744
13	B1	18	GAPDH	0.683018	0.400903
13	B1	19	GAPDH	0.997514	0.711455
13	B1	20	GAPDH	1.44935	1.15934
13	B1	21	GAPDH	1.97552	1.68157
13	B1	22	GAPDH	2.45983	2.16194
13	B1	23	GAPDH	2.81984	2.518
13	B1	24	GAPDH	3.06787	2.76209
13	B1	25	GAPDH	3.23421	2.92449
13	B1	26	GAPDH	3.34637	3.0327
13	B1	27	GAPDH	3.41873	3.10112
13	B1	28	GAPDH	3.47838	3.15682
13	B1	29	GAPDH	3.51085	3.18535
13	B1	30	GAPDH	3.54009	3.21064
13	B1	31	GAPDH	3.55932	3.22593
13	B1	32	GAPDH	3.56631	3.22897
13	B1	33	GAPDH	3.57317	3.23189
13	B1	34	GAPDH	3.57532	3.2301
13	B1	35	GAPDH	3.58086	3.23169
13	B1	36	GAPDH	3.58094	3.22783
13	B1	37	GAPDH	3.567	3.20995
13	B1	38	GAPDH	3.56117	3.20017
14	B2	1	GAPDH	0.166072	-0.00654729
14	B2	2	GAPDH	0.169702	-0.0067365
14	B2	3	GAPDH	0.176493	-0.00376494
14	B2	4	GAPDH	0.183384	-0.000692993
14	B2	5	GAPDH	0.191545	0.00364916
14	B2	6	GAPDH	0.194517	0.00280144
14	B2	7	GAPDH	0.197893	0.00235871
14	B2	8	GAPDH	0.198164	-0.00118917
14	B2	9	GAPDH	0.200016	-0.00315629
14	B2	10	GAPDH	0.206251	-0.000740362
14	B2	11	GAPDH	0.211799	0.000988304
14	B2	12	GAPDH	0.214376	-0.000253874
14	B2	13	GAPDH	0.224232	0.0057826
14	B2	14	GAPDH	0.239002	0.0167337
14	B2	15	GAPDH	0.271574	0.0454871
14	B2	16	GAPDH	0.338003	0.108097
14	B2	17	GAPDH	0.448768	0.215043
14	B2	18	GAPDH	0.649417	0.411872
14	B2	19	GAPDH	0.972879	0.731515
14	B2	20	GAPDH	1.42185	1.17667
14	B2	21	GAPDH	1.94946	1.70046
14	B2	22	GAPDH	2.43365	2.18083
14	B2	23	GAPDH	2.79577	2.53913
14	B2	24	GAPDH	3.0429	2.78244
14	B2	25	GAPDH	3.20634	2.94206
14	B2	26	GAPDH	3.3218	3.0537
14	B2	27	GAPDH	3.39687	3.12495
14	B2	28	GAPDH	3.45864	3.1829
14	B2	29	GAPDH	3.50503	3.22548
14	B2	30	GAPDH	3.53308	3.2497
14	B2	31	GAPDH	3.53938	3.25219
14	B2	32	GAPDH	3.55586	3.26484
14	B2	33	GAPDH	3.5669	3.27206
14	B2	34	GAPDH	3.56392	3.26527
14	B2	35	GAPDH	3.56459	3.26212
14	B2	36	GAPDH	3.5612	3.25491
14	B2	37	GAPDH	3.56747	3.25736
14	B2	38	GAPDH	3.56772	3.25379
15	B3	1	GAPDH	0.189273	-0.00469161
15	B3	2	GAPDH	0.193008	-0.00447106
15	B3	3	GAPDH	0.200541	-0.000452036
15	B3	4	GAPDH	0.204416	-9.21459e-05
15	B3	5	GAPDH	0.20642	-0.00160222
15	B3	6	GAPDH	0.211935	0.000398067
15	B3	7	GAPDH	0.216813	0.00176137
15	B3	8	GAPDH	0.220306	0.00174054
15	B3	9	GAPDH	0.222159	7.8579e-05
15	B3	10	GAPDH	0.2257	0.00010516
15	B3	11	GAPDH	0.226527	-0.00258246
15	B3	12	GAPDH	0.233269	0.000645143
15	B3	13	GAPDH	0.240722	0.00458332
15	B3	14	GAPDH	0.257026	0.0173737
15	B3	15	GAPDH	0.290937	0.04777
15	B3	16	GAPDH	0.353639	0.106958
15	B3	17	GAPDH	0.471278	0.221081
15	B3	18	GAPDH	0.677481	0.423771
15	B3	19	GAPDH	1.01088	0.753656
15	B3	20	GAPDH	1.48318	1.22244
15	B3	21	GAPDH	2.03683	1.77258
15	B3	22	GAPDH	2.55337	2.2856
15	B3	23	GAPDH	2.94124	2.66996
15	B3	24	GAPDH	3.20022	2.92543
15	B3	25	GAPDH	3.36936	3.09105
15	B3	26	GAPDH	3.48404	3.20221
15	B3	27	GAPDH	3.56161	3.27627
15	B3	28	GAPDH	3.6211	3.33225
15	B3	29	GAPDH	3.66373	3.37136
15	B3	30	GAPDH	3.69013	3.39425
15	B3	31	GAPDH	3.70913	3.40973
15	B3	32	GAPDH	3.72006	3.41715
15	B3	33	GAPDH	3.7252	3.41878
15	B3	34	GAPDH	3.7256	3.41566
15	B3	35	GAPDH	3.72954	3.41609
15	B3	36	GAPDH	3.72458	3.40761
15	B3	37	GAPDH	3.72471	3.40422
15	B3	38	GAPDH	3.7136	3.3896
16	B4	1	CALD1	0.262502	0.00350346
16	B4	2	CALD1	0.265463	0.00556237
16	B4	3	CALD1	0.259299	-0.00150263
16	B4	4	CALD1	0.260212	-0.00149174
16	B4	5	CALD1	0.260498	-0.00210773
16	B4	6	CALD1	0.262821	-0.00068685
16	B4	7	CALD1	0.263664	-0.000746284
16	B4	8	CALD1	0.267352	0.00204008
16	B4	9	CALD1	0.269657	0.00344331
16	B4	10	CALD1	0.269581	0.00246576
16	B4	11	CALD1	0.272378	0.00436004
16	B4	12	CALD1	0.271642	0.00272284
16	B4	13	CALD1	0.270519	0.000697798
16	B4	14	CALD1	0.270475	-0.000248047
16	B4	15	CALD1	0.269726	-0.00189931
16	B4	16	CALD1	0.270508	-0.00201978
16	B4	17	CALD1	0.269537	-0.00389239
16	B4	18	CALD1	0.27049	-0.00384158
16	B4	19	CALD1	0.272249	-0.00298373
16	B4	20	CALD1	0.275417	-0.000718614
16	B4	21	CALD1	0.278686	0.00164923
16	B4	22	CALD1	0.282699	0.00475963
16	B4	23	CALD1	0.285858	0.00701745
16	B4	24	CALD1	0.296746	0.0170027
16	B4	25	CALD1	0.30976	0.029115
16	B4	26	CALD1	0.337832	0.0562851
16	B4	27	CALD1	0.394541	0.112092
16	B4	28	CALD1	0.494507	0.211156
16	B4	29	CALD1	0.680556	0.396303
16	B4	30	CALD1	0.987696	0.702541
16	B4	31	CALD1	1.4233	1.13725
16	B4	32	CALD1	1.94008	1.65312
16	B4	33	CALD1	2.42358	2.13572
16	B4	34	CALD1	2.78487	2.49611
16	B4	35	CALD1	3.04642	2.75676
16	B4	36	CALD1	3.23396	2.9434
16	B4	37	CALD1	3.37879	3.08732
16	B4	38	CALD1	3.47056	3.17819
17	B5	1	CALD1	0.316703	-0.00184572
17	B5	2	CALD1	0.312789	-0.00664068
17	B5	3	CALD1	0.313065	-0.00724557
17	B5	4	CALD1	0.321516	0.000323473
17	B5	5	CALD1	0.322978	0.000904469
17	B5	6	CALD1	0.32334	0.000385134
17	B5	7	CALD1	0.325065	0.00122949
17	B5	8	CALD1	0.328332	0.00361478
17	B5	9	CALD1	0.327622	0.00202373
17	B5	10	CALD1	0.329466	0.00298682
17	B5	11	CALD1	0.330377	0.00301728
17	B5	12	CALD1	0.32962	0.00137889
17	B5	13	CALD1	0.328927	-0.000196038
17	B5	14	CALD1	0.328424	-0.00157991
17	B5	15	CALD1	0.331003	0.000118139
17	B5	16	CALD1	0.330311	-0.0014553
17	B5	17	CALD1	0.32935	-0.00329756
17	B5	18	CALD1	0.331111	-0.00241726
17	B5	19	CALD1	0.331878	-0.00253147
17	B5	20	CALD1	0.333328	-0.00196278
17	B5	21	CALD1	0.333761	-0.00241091
17	B5	22	CALD1	0.33869	0.0016374
17	B5	23	CALD1	0.343411	0.0054772
17	B5	24	CALD1	0.347325	0.00851003
17	B5	25	CALD1	0.36794	0.028244
17	B5	26	CALD1	0.395329	0.054751
17	B5	27	CALD1	0.455384	0.113925
17	B5	28	CALD1	0.56012	0.21778
17	B5	29	CALD1	0.758221	0.415
17	B5	30	CALD1	1.083	0.738896
17	B5	31	CALD1	1.53774	1.19276
17	B5	32	CALD1	2.08697	1.7411
17	B5	33	CALD1	2.59794	2.25119
17	B5	34	CALD1	2.98413	2.63651
17	B5	35	CALD1	3.25459	2.90608
17	B5	36	CALD1	3.45398	3.10459
17	B5	37	CALD1	3.60723	3.25696
17	B5	38	CALD1	3.70939	3.35824
18	B6	1	CALD1	0.214004	-0.00319449
18	B6	2	CALD1	0.212101	-0.00625916
18	B6	3	CALD1	0.215257	-0.0042653
18	B6	4	CALD1	0.221892	0.00120777
18	B6	5	CALD1	0.223208	0.00136124
18	B6	6	CALD1	0.223412	0.000403432
18	B6	7	CALD1	0.227367	0.00319597
18	B6	8	CALD1	0.225839	0.000506319
18	B6	9	CALD1	0.22484	-0.00165457
18	B6	10	CALD1	0.227668	1.1178e-05
18	B6	11	CALD1	0.230804	0.00198536
18	B6	12	CALD1	0.231017	0.00103588
18	B6	13	CALD1	0.23191	0.000767456
18	B6	14	CALD1	0.23121	-0.00109426
18	B6	15	CALD1	0.232498	-0.000968221
18	B6	16	CALD1	0.232537	-0.00209208
18	B6	17	CALD1	0.234192	-0.00159846
18	B6	18	CALD1	0.235273	-0.0016792
18	B6	19	CALD1	0.238062	-5.23024e-05
18	B6	20	CALD1	0.23954	0.000262951
18	B6	21	CALD1	0.23981	-0.000628893
18	B6	22	CALD1	0.244896	0.0032957
18	B6	23	CALD1	0.249536	0.00677375
18	B6	24	CALD1	0.261226	0.0173014
18	B6	25	CALD1	0.274652	0.0295649
18	B6	26	CALD1	0.308874	0.0626253
18	B6	27	CALD1	0.37537	0.127959
18	B6	28	CALD1	0.487771	0.239198
18	B6	29	CALD1	0.698422	0.448688
18	B6	30	CALD1	1.04008	0.789181
18	B6	31	CALD1	1.51902	1.26696
18	B6	32	CALD1	2.06448	1.81126
18	B6	33	CALD1	2.55431	2.29993
18	B6	34	CALD1	2.91393	2.65839
18	B6	35	CALD1	3.16421	2.9075
18	B6	36	CALD1	3.35442	3.09655
18	B6	37	CALD1	3.50501	3.24598
18	B6	38	CALD1	3.59257	3.33238
19	B7	1	CDH2	0.166563	-0.00890123
19	B7	2	CDH2	0.168024	-0.00950947
19	B7	3	CDH2	0.17299	-0.00661355
19	B7	4	CDH2	0.178071	-0.00360137
19	B7	5	CDH2	0.182376	-0.00136584
19	B7	6	CDH2	0.187108	0.0012965
19	B7	7	CDH2	0.189693	0.00181165
19	B7	8	CDH2	0.19308	0.00312958
19	B7	9	CDH2	0.19457	0.00254972
19	B7	10	CDH2	0.197307	0.00321773
19	B7	11	CDH2	0.198121	0.00196143
19	B7	12	CDH2	0.201612	0.00338289
19	B7	13	CDH2	0.205517	0.00521897
19	B7	14	CDH2	0.20469	0.00232274
19	B7	15	CDH2	0.202523	-0.00191467
19	B7	16	CDH2	0.202128	-0.00437841
19	B7	17	CDH2	0.205429	-0.00314686
19	B7	18	CDH2	0.206917	-0.00372888
19	B7	19	CDH2	0.212574	-0.000141621
19	B7	20	CDH2	0.222239	0.00745408
19	B7	21	CDH2	0.231528	0.0146743
19	B7	22	CDH2	0.252689	0.0337651
19	B7	23	CDH2	0.290156	0.0691633
19	B7	24	CDH2	0.364216	0.141153
19	B7	25	CDH2	0.501967	0.276835
19	B7	26	CDH2	0.743638	0.516436
19	B7	27	CDH2	1.12216	0.892886
19	B7	28	CDH2	1.60907	1.37773
19	B7	29	CDH2	2.07671	1.8433
19	B7	30	CDH2	2.43055	2.19507
19	B7	31	CDH2	2.74437	2.50682
19	B7	32	CDH2	3.04439	2.80477
19	B7	33	CDH2	3.28344	3.04175
19	B7	34	CDH2	3.45124	3.20748
19	B7	35	CDH2	3.58228	3.33645
19	B7	36	CDH2	3.67299	3.4251
19	B7	37	CDH2	3.74477	3.4948
19	B7	38	CDH2	3.79332	3.54128
20	B8	1	CDH2	0.101986	-0.0111851
20	B8	2	CDH2	0.10485	-0.0101849
20	B8	3	CDH2	0.10889	-0.008008
20	B8	4	CDH2	0.121173	0.00241077
20	B8	5	CDH2	0.122456	0.00183034
20	B8	6	CDH2	0.123646	0.00115725
20	B8	7	CDH2	0.126612	0.00225973
20	B8	8	CDH2	0.130149	0.00393233
20	B8	9	CDH2	0.129399	0.00131944
20	B8	10	CDH2	0.128599	-0.00134472
20	B8	11	CDH2	0.131697	-0.000110107
20	B8	12	CDH2	0.133697	2.57807e-05
20	B8	13	CDH2	0.133528	-0.00200641
20	B8	14	CDH2	0.136366	-0.00103249
20	B8	15	CDH2	0.139591	0.000329107
20	B8	16	CDH2	0.140395	-0.0007306
20	B8	17	CDH2	0.142325	-0.000663987
20	B8	18	CDH2	0.144791	-6.21099e-05
20	B8	19	CDH2	0.14741	0.000693681
20	B8	20	CDH2	0.153019	0.00443927
20	B8	21	CDH2	0.163095	0.0126518
20	B8	22	CDH2	0.183851	0.0315438
20	B8	23	CDH2	0.223743	0.0695726
20	B8	24	CDH2	0.295695	0.13966
20	B8	25	CDH2	0.428796	0.270898
20	B8	26	CDH2	0.664924	0.505162
20	B8	27	CDH2	1.03756	0.875936
20	B8	28	CDH2	1.50837	1.34489
20	B8	29	CDH2	1.95001	1.78466
20	B8	30	CDH2	2.28987	2.12265
20	B8	31	CDH2	2.59872	2.42964
20	B8	32	CDH2	2.8989	2.72795
20	B8	33	CDH2	3.13632	2.96351
20	B8	34	CDH2	3.29852	3.12385
20	B8	35	CDH2	3.42439	3.24786
20	B8	36	CDH2	3.52303	3.34463
20	B8	37	CDH2	3.60114	3.42088
20	B8	38	CDH2	3.64649	3.46437
21	B9	1	CDH2	0.0784359	-0.00910977
21	B9	2	CDH2	0.0818377	-0.00797604
21	B9	3	CDH2	0.0881941	-0.00388764
21	B9	4	CDH2	0.0922923	-0.00205748
21	B9	5	CDH2	0.0960806	-0.00053718
21	B9	6	CDH2	0.0997419	0.000856081
21	B9	7	CDH2	0.100599	-0.000555281
21	B9	8	CDH2	0.104487	0.00106539
21	B9	9	CDH2	0.108894	0.00320445
21	B9	10	CDH2	0.111875	0.00391726
21	B9	11	CDH2	0.112816	0.00258994
21	B9	12	CDH2	0.11245	-4.41387e-05
21	B9	13	CDH2	0.116123	0.00136156
21	B9	14	CDH2	0.116967	-6.28655e-05
21	B9	15	CDH2	0.121129	0.00183159
21	B9	16	CDH2	0.120113	-0.00145258
21	B9	17	CDH2	0.119192	-0.00464225
21	B9	18	CDH2	0.123341	-0.00276077
21	B9	19	CDH2	0.127455	-0.000914882
21	B9	20	CDH2	0.132727	0.00208879
21	B9	21	CDH2	0.140986	0.00807994
21	B9	22	CDH2	0.160773	0.0255986
21	B9	23	CDH2	0.195026	0.0575841
21	B9	24	CDH2	0.264534	0.124824
21	B9	25	CDH2	0.38885	0.246872
21	B9	26	CDH2	0.608384	0.464138
21	B9	27	CDH2	0.959389	0.812875
21	B9	28	CDH2	1.41931	1.27053
21	B9	29	CDH2	1.86669	1.71564
21	B9	30	CDH2	2.20954	2.05622
21	B9	31	CDH2	2.51717	2.36159
21	B9	32	CDH2	2.81094	2.65309
21	B9	33	CDH2	3.04255	2.88242
21	B9	34	CDH2	3.21207	3.04968
21	B9	35	CDH2	3.33488	3.17022
21	B9	36	CDH2	3.42989	3.26296
21	B9	37	CDH2	3.51233	3.34313
21	B9	38	CDH2	3.55899	3.38753
22	B10	1	POSTN	0.134846	-0.0100321
22	B10	2	POSTN	0.136914	-0.00964442
22	B10	3	POSTN	0.138752	-0.00948649
22	B10	4	POSTN	0.145181	-0.00473735
22	B10	5	POSTN	0.148602	-0.00299655
22	B10	6	POSTN	0.155003	0.00172399
22	B10	7	POSTN	0.156688	0.00172911
22	B10	8	POSTN	0.160751	0.00411182
22	B10	9	POSTN	0.160671	0.00235191
22	B10	10	POSTN	0.161707	0.0017075
22	B10	11	POSTN	0.166372	0.00469234
22	B10	12	POSTN	0.166618	0.00325818
22	B10	13	POSTN	0.166819	0.00177872
22	B10	14	POSTN	0.166596	-0.000123751
22	B10	15	POSTN	0.169101	0.000700525
22	B10	16	POSTN	0.172565	0.00248426
22	B10	17	POSTN	0.17314	0.00137925
22	B10	18	POSTN	0.175924	0.00248297
22	B10	19	POSTN	0.175744	0.000623546
22	B10	20	POSTN	0.178047	0.0012464
22	B10	21	POSTN	0.179316	0.000834927
22	B10	22	POSTN	0.176193	-0.00396844
22	B10	23	POSTN	0.175603	-0.00623869
22	B10	24	POSTN	0.181313	-0.00220891
22	B10	25	POSTN	0.182419	-0.00278303
22	B10	26	POSTN	0.18832	0.00143777
22	B10	27	POSTN	0.195111	0.00654908
22	B10	28	POSTN	0.205407	0.0151645
22	B10	29	POSTN	0.236835	0.0449124
22	B10	30	POSTN	0.29312	0.0995175
22	B10	31	POSTN	0.390319	0.195036
22	B10	32	POSTN	0.575827	0.378864
22	B10	33	POSTN	0.862422	0.663779
22	B10	34	POSTN	1.21909	1.01877
22	B10	35	POSTN	1.60429	1.40229
22	B10	36	POSTN	1.99733	1.79364
22	B10	37	POSTN	2.35359	2.14823
22	B10	38	POSTN	2.59736	2.39031
23	B11	1	POSTN	0.267625	-0.00838195
23	B11	2	POSTN	0.269095	-0.00771714
23	B11	3	POSTN	0.273555	-0.00406107
23	B11	4	POSTN	0.280129	0.00170822
23	B11	5	POSTN	0.283482	0.00425594
23	B11	6	POSTN	0.282801	0.00277066
23	B11	7	POSTN	0.281776	0.000940958
23	B11	8	POSTN	0.281319	-0.000320356
23	B11	9	POSTN	0.280499	-0.00194511
23	B11	10	POSTN	0.282578	-0.000670186
23	B11	11	POSTN	0.285529	0.0014764
23	B11	12	POSTN	0.285156	0.000299005
23	B11	13	POSTN	0.285815	0.00015343
23	B11	14	POSTN	0.285673	-0.000793708
23	B11	15	POSTN	0.287441	0.000169811
23	B11	16	POSTN	0.287448	-0.000627898
23	B11	17	POSTN	0.286264	-0.00261591
23	B11	18	POSTN	0.285385	-0.00429926
23	B11	19	POSTN	0.285241	-0.00524839
23	B11	20	POSTN	0.290776	-0.000517799
23	B11	21	POSTN	0.296101	0.00400281
23	B11	22	POSTN	0.294873	0.00196997
23	B11	23	POSTN	0.293543	-0.000164106
23	B11	24	POSTN	0.29409	-0.000421648
23	B11	25	POSTN	0.294864	-0.000452603
23	B11	26	POSTN	0.300512	0.00439085
23	B11	27	POSTN	0.305779	0.00885397
23	B11	28	POSTN	0.317508	0.0197778
23	B11	29	POSTN	0.337049	0.0385144
23	B11	30	POSTN	0.378313	0.0789742
23	B11	31	POSTN	0.454999	0.154856
23	B11	32	POSTN	0.597582	0.296634
23	B11	33	POSTN	0.836715	0.534962
23	B11	34	POSTN	1.15826	0.855704
23	B11	35	POSTN	1.50402	1.20065
23	B11	36	POSTN	1.85773	1.55357
23	B11	37	POSTN	2.21237	1.9074
23	B11	38	POSTN	2.47627	2.1705
24	B12	1	POSTN	0.190231	-0.0122393
24	B12	2	POSTN	0.191895	-0.0119591
24	B12	3	POSTN	0.196086	-0.0091528
24	B12	4	POSTN	0.202819	-0.00380509
24	B12	5	POSTN	0.20567	-0.00233805
24	B12	6	POSTN	0.209725	0.000332056
24	B12	7	POSTN	0.212463	0.00168578
24	B12	8	POSTN	0.217176	0.00501413
24	B12	9	POSTN	0.21655	0.00300383
24	B12	10	POSTN	0.216893	0.00196206
24	B12	11	POSTN	0.21906	0.00274433
24	B12	12	POSTN	0.221463	0.00376321
24	B12	13	POSTN	0.222223	0.00313773
24	B12	14	POSTN	0.22051	4.06117e-05
24	B12	15	POSTN	0.220599	-0.00125543
24	B12	16	POSTN	0.225329	0.00209026
24	B12	17	POSTN	0.227796	0.00317255
24	B12	18	POSTN	0.228834	0.0028268
24	B12	19	POSTN	0.228131	0.000739114
24	B12	20	POSTN	0.227364	-0.00141232
24	B12	21	POSTN	0.225945	-0.0042166
24	B12	22	POSTN	0.225878	-0.00566827
24	B12	23	POSTN	0.228827	-0.0041031
24	B12	24	POSTN	0.233916	-0.000399459
24	B12	25	POSTN	0.234418	-0.00128162
24	B12	26	POSTN	0.240204	0.00312027
24	B12	27	POSTN	0.245856	0.00738727
24	B12	28	POSTN	0.258843	0.01899
24	B12	29	POSTN	0.293009	0.051771
24	B12	30	POSTN	0.352299	0.109677
24	B12	31	POSTN	0.466061	0.222054
24	B12	32	POSTN	0.664713	0.419321
24	B12	33	POSTN	0.950587	0.703811
24	B12	34	POSTN	1.28485	1.03669
24	B12	35	POSTN	1.63931	1.38976
24	B12	36	POSTN	1.99645	1.74552
24	B12	37	POSTN	2.29922	2.0469
24	B12	38	POSTN	2.50202	2.24833
25	C1	1	GAPDH	0.205794	-0.00262325
25	C1	2	GAPDH	0.208697	-0.00255858
25	C1	3	GAPDH	0.211663	-0.00243048
25	C1	4	GAPDH	0.216068	-0.00086408
25	C1	5	GAPDH	0.221614	0.00184359
25	C1	6	GAPDH	0.225084	0.00247592
25	C1	7	GAPDH	0.228264	0.00281676
25	C1	8	GAPDH	0.22944	0.00115498
25	C1	9	GAPDH	0.22847	-0.00265314
25	C1	10	GAPDH	0.228992	-0.00496984
25	C1	11	GAPDH	0.237021	0.000221717
25	C1	12	GAPDH	0.242042	0.00240458
25	C1	13	GAPDH	0.252792	0.0103154
25	C1	14	GAPDH	0.273302	0.0279875
25	C1	15	GAPDH	0.304131	0.0559788
25	C1	16	GAPDH	0.374127	0.123136
25	C1	17	GAPDH	0.501376	0.247547
25	C1	18	GAPDH	0.719761	0.463094
25	C1	19	GAPDH	1.06196	0.802456
25	C1	20	GAPDH	1.53366	1.27132
25	C1	21	GAPDH	2.05552	1.79034
25	C1	22	GAPDH	2.5192	2.25118
25	C1	23	GAPDH	2.85662	2.58576
25	C1	24	GAPDH	3.07293	2.79924
25	C1	25	GAPDH	3.22507	2.94854
25	C1	26	GAPDH	3.3323	3.05292
25	C1	27	GAPDH	3.40591	3.1237
25	C1	28	GAPDH	3.45045	3.1654
25	C1	29	GAPDH	3.48883	3.20094
25	C1	30	GAPDH	3.51798	3.22726
25	C1	31	GAPDH	3.5331	3.23954
25	C1	32	GAPDH	3.54199	3.24559
25	C1	33	GAPDH	3.5455	3.24626
25	C1	34	GAPDH	3.5482	3.24612
25	C1	35	GAPDH	3.54943	3.24451
25	C1	36	GAPDH	3.55153	3.24377
25	C1	37	GAPDH	3.54947	3.23888
25	C1	38	GAPDH	3.55154	3.2381
26	C2	1	GAPDH	0.163191	-0.00426653
26	C2	2	GAPDH	0.167801	-0.00265477
26	C2	3	GAPDH	0.170667	-0.00278733
26	C2	4	GAPDH	0.174906	-0.001547
26	C2	5	GAPDH	0.17938	-7.1365e-05
26	C2	6	GAPDH	0.188152	0.00570263
26	C2	7	GAPDH	0.188078	0.00262991
26	C2	8	GAPDH	0.187294	-0.00115263
26	C2	9	GAPDH	0.191568	0.000123269
26	C2	10	GAPDH	0.192178	-0.00226559
26	C2	11	GAPDH	0.19681	-0.000631887
26	C2	12	GAPDH	0.207796	0.00735494
26	C2	13	GAPDH	0.216245	0.0128059
26	C2	14	GAPDH	0.234262	0.0278247
26	C2	15	GAPDH	0.270072	0.0606357
26	C2	16	GAPDH	0.334796	0.122361
26	C2	17	GAPDH	0.450173	0.23474
26	C2	18	GAPDH	0.653192	0.43476
26	C2	19	GAPDH	0.982077	0.760646
26	C2	20	GAPDH	1.45334	1.22891
26	C2	21	GAPDH	2.0057	1.77828
26	C2	22	GAPDH	2.51675	2.28633
26	C2	23	GAPDH	2.89912	2.66569
26	C2	24	GAPDH	3.15253	2.91611
26	C2	25	GAPDH	3.32549	3.08607
26	C2	26	GAPDH	3.44004	3.19762
26	C2	27	GAPDH	3.51389	3.26847
26	C2	28	GAPDH	3.56574	3.31732
26	C2	29	GAPDH	3.60555	3.35414
26	C2	30	GAPDH	3.63773	3.38332
26	C2	31	GAPDH	3.65642	3.39901
26	C2	32	GAPDH	3.6688	3.40839
26	C2	33	GAPDH	3.67236	3.40895
26	C2	34	GAPDH	3.68036	3.41395
26	C2	35	GAPDH	3.67863	3.40922
26	C2	36	GAPDH	3.67891	3.4065
26	C2	37	GAPDH	3.67424	3.39884
26	C2	38	GAPDH	3.6672	3.3888
27	C3	1	GAPDH	0.174043	-0.000420226
27	C3	2	GAPDH	0.176435	-0.0014854
27	C3	3	GAPDH	0.181225	-0.000152491
27	C3	4	GAPDH	0.183928	-0.000907001
27	C3	5	GAPDH	0.188571	0.000278113
27	C3	6	GAPDH	0.192299	0.000548579
27	C3	7	GAPDH	0.196387	0.00117931
27	C3	8	GAPDH	0.19767	-0.000995429
27	C3	9	GAPDH	0.203375	0.00125276
27	C3	10	GAPDH	0.204501	-0.00107912
27	C3	11	GAPDH	0.208913	-0.000124723
27	C3	12	GAPDH	0.219954	0.00745882
27	C3	13	GAPDH	0.235693	0.0197401
27	C3	14	GAPDH	0.264654	0.0452442
27	C3	15	GAPDH	0.323427	0.100559
27	C3	16	GAPDH	0.427908	0.201583
27	C3	17	GAPDH	0.615855	0.386073
27	C3	18	GAPDH	0.929774	0.696534
27	C3	19	GAPDH	1.39711	1.16041
27	C3	20	GAPDH	1.96873	1.72858
27	C3	21	GAPDH	2.51814	2.27453
27	C3	22	GAPDH	2.95067	2.7036
27	C3	23	GAPDH	3.24308	2.99255
27	C3	24	GAPDH	3.43488	3.1809
27	C3	25	GAPDH	3.56418	3.30674
27	C3	26	GAPDH	3.65412	3.39322
27	C3	27	GAPDH	3.71274	3.44838
27	C3	28	GAPDH	3.76166	3.49384
27	C3	29	GAPDH	3.78854	3.51727
27	C3	30	GAPDH	3.80511	3.53038
27	C3	31	GAPDH	3.82146	3.54328
27	C3	32	GAPDH	3.83315	3.5515
27	C3	33	GAPDH	3.83716	3.55206
27	C3	34	GAPDH	3.83177	3.54321
27	C3	35	GAPDH	3.83458	3.54256
27	C3	36	GAPDH	3.83147	3.536
27	C3	37	GAPDH	3.8287	3.52977
27	C3	38	GAPDH	3.82249	3.5201
28	C4	1	CALD1	0.186623	-0.0138859
28	C4	2	CALD1	0.1874	-0.0142652
28	C4	3	CALD1	0.195207	-0.00761401
28	C4	4	CALD1	0.201644	-0.00233377
28	C4	5	CALD1	0.205875	0.000741174
28	C4	6	CALD1	0.208329	0.00203915
28	C4	7	CALD1	0.208271	0.000824335
28	C4	8	CALD1	0.2084	-0.00020258
28	C4	9	CALD1	0.213078	0.00331898
28	C4	10	CALD1	0.214613	0.00369784
28	C4	11	CALD1	0.217017	0.00494499
28	C4	12	CALD1	0.216397	0.00316825
28	C4	13	CALD1	0.215507	0.00112284
28	C4	14	CALD1	0.213832	-0.00170877
28	C4	15	CALD1	0.213933	-0.00276457
28	C4	16	CALD1	0.218374	0.000520758
28	C4	17	CALD1	0.218708	-0.000301594
28	C4	18	CALD1	0.219484	-0.000682647
28	C4	19	CALD1	0.218556	-0.00276659
28	C4	20	CALD1	0.219722	-0.00275695
28	C4	21	CALD1	0.222285	-0.0013504
28	C4	22	CALD1	0.22441	-0.000381395
28	C4	23	CALD1	0.228433	0.00248495
28	C4	24	CALD1	0.236095	0.00899096
28	C4	25	CALD1	0.254017	0.0257561
28	C4	26	CALD1	0.279092	0.049675
28	C4	27	CALD1	0.330791	0.100218
28	C4	28	CALD1	0.426481	0.194751
28	C4	29	CALD1	0.599423	0.366537
28	C4	30	CALD1	0.884829	0.650787
28	C4	31	CALD1	1.3196	1.08441
28	C4	32	CALD1	1.87126	1.6349
28	C4	33	CALD1	2.41105	2.17354
28	C4	34	CALD1	2.8342	2.59554
28	C4	35	CALD1	3.13593	2.89611
28	C4	36	CALD1	3.34813	3.10715
28	C4	37	CALD1	3.50365	3.26151
28	C4	38	CALD1	3.61104	3.36775
29	C5	1	CALD1	1.01024	0.0056013
29	C5	2	CALD1	1.00956	0.00445851
29	C5	3	CALD1	1.0085	0.00293162
29	C5	4	CALD1	1.00739	0.00136134
29	C5	5	CALD1	1.00787	0.00137774
29	C5	6	CALD1	1.00855	0.00159846
29	C5	7	CALD1	1.00734	-6.59882e-05
29	C5	8	CALD1	1.00715	-0.000724672
29	C5	9	CALD1	1.00811	-0.000225118
29	C5	10	CALD1	1.00711	-0.00168239
29	C5	11	CALD1	1.00544	-0.00381128
29	C5	12	CALD1	1.00655	-0.00316295
29	C5	13	CALD1	1.00956	-0.000616573
29	C5	14	CALD1	1.00992	-0.000719861
29	C5	15	CALD1	1.01048	-0.000621208
29	C5	16	CALD1	1.01093	-0.000634016
29	C5	17	CALD1	1.012	-2.82468e-05
29	C5	18	CALD1	1.01382	0.00133724
29	C5	19	CALD1	1.01332	0.000371834
29	C5	20	CALD1	1.01186	-0.00155142
29	C5	21	CALD1	1.01268	-0.00118944
29	C5	22	CALD1	1.01642	0.0020865
29	C5	23	CALD1	1.01876	0.00396841
29	C5	24	CALD1	1.02403	0.00877344
29	C5	25	CALD1	1.03565	0.01994
29	C5	26	CALD1	1.06442	0.0482437
29	C5	27	CALD1	1.11236	0.095721
29	C5	28	CALD1	1.19724	0.180144
29	C5	29	CALD1	1.36691	0.34935
29	C5	30	CALD1	1.64601	0.627987
29	C5	31	CALD1	2.06293	1.04445
29	C5	32	CALD1	2.57119	1.55224
29	C5	33	CALD1	3.06457	2.04517
29	C5	34	CALD1	3.44677	2.4269
29	C5	35	CALD1	3.72256	2.70223
29	C5	36	CALD1	3.92116	2.90037
29	C5	37	CALD1	4.07312	3.05187
29	C5	38	CALD1	4.17144	3.14973
30	C6	1	CALD1	0.206788	-0.0110891
30	C6	2	CALD1	0.209601	-0.00964915
30	C6	3	CALD1	0.216321	-0.00430256
30	C6	4	CALD1	0.218294	-0.00370305
30	C6	5	CALD1	0.21918	-0.00418983
30	C6	6	CALD1	0.222887	-0.00185545
30	C6	7	CALD1	0.226901	0.000784736
30	C6	8	CALD1	0.23049	0.00300146
30	C6	9	CALD1	0.23555	0.00668797
30	C6	10	CALD1	0.235228	0.00499232
30	C6	11	CALD1	0.234287	0.00267831
30	C6	12	CALD1	0.236423	0.00344178
30	C6	13	CALD1	0.237592	0.00323752
30	C6	14	CALD1	0.236003	0.000275038
30	C6	15	CALD1	0.236171	-0.000930062
30	C6	16	CALD1	0.2387	0.000226299
30	C6	17	CALD1	0.238451	-0.00139629
30	C6	18	CALD1	0.239279	-0.00194095
30	C6	19	CALD1	0.238888	-0.00370474
30	C6	20	CALD1	0.239477	-0.00448926
30	C6	21	CALD1	0.242443	-0.00289653
30	C6	22	CALD1	0.24714	0.000427936
30	C6	23	CALD1	0.251741	0.00365534
30	C6	24	CALD1	0.259944	0.010485
30	C6	25	CALD1	0.275022	0.0241904
30	C6	26	CALD1	0.305431	0.0532264
30	C6	27	CALD1	0.363673	0.110095
30	C6	28	CALD1	0.469632	0.214681
30	C6	29	CALD1	0.65772	0.401395
30	C6	30	CALD1	0.975896	0.718198
30	C6	31	CALD1	1.44226	1.18319
30	C6	32	CALD1	2.00379	1.74334
30	C6	33	CALD1	2.54116	2.27935
30	C6	34	CALD1	2.9511	2.68791
30	C6	35	CALD1	3.24164	2.97708
30	C6	36	CALD1	3.452	3.18607
30	C6	37	CALD1	3.61647	3.34916
30	C6	38	CALD1	3.71835	3.44967
31	C7	1	CDH2	0.11002	-0.0083307
31	C7	2	CDH2	0.114226	-0.00625834
31	C7	3	CDH2	0.117792	-0.00482605
31	C7	4	CDH2	0.121988	-0.00276377
31	C7	5	CDH2	0.123495	-0.00339076
31	C7	6	CDH2	0.12982	0.000800685
31	C7	7	CDH2	0.134252	0.00309865
31	C7	8	CDH2	0.137695	0.00440803
31	C7	9	CDH2	0.137546	0.00212505
31	C7	10	CDH2	0.140371	0.00281607
31	C7	11	CDH2	0.144945	0.00525612
31	C7	12	CDH2	0.14397	0.00214757
31	C7	13	CDH2	0.142692	-0.00126395
31	C7	14	CDH2	0.145068	-0.00102255
31	C7	15	CDH2	0.14643	-0.00179397
31	C7	16	CDH2	0.148776	-0.00158178
31	C7	17	CDH2	0.150369	-0.00212292
31	C7	18	CDH2	0.151838	-0.00278689
31	C7	19	CDH2	0.155696	-0.00106345
31	C7	20	CDH2	0.160857	0.0019639
31	C7	21	CDH2	0.16974	0.0087132
31	C7	22	CDH2	0.191115	0.0279545
31	C7	23	CDH2	0.230791	0.0654963
31	C7	24	CDH2	0.30714	0.139712
31	C7	25	CDH2	0.445949	0.276387
31	C7	26	CDH2	0.689491	0.517795
31	C7	27	CDH2	1.07514	0.90131
31	C7	28	CDH2	1.57186	1.39589
31	C7	29	CDH2	2.05339	1.8753
31	C7	30	CDH2	2.41545	2.23522
31	C7	31	CDH2	2.73867	2.55631
31	C7	32	CDH2	3.03972	2.85522
31	C7	33	CDH2	3.28004	3.0934
31	C7	34	CDH2	3.4572	3.26844
31	C7	35	CDH2	3.58871	3.39781
31	C7	36	CDH2	3.6863	3.49327
31	C7	37	CDH2	3.7555	3.56033
31	C7	38	CDH2	3.79426	3.59696
32	C8	1	CDH2	0.126356	-0.00551509
32	C8	2	CDH2	0.129471	-0.00408072
32	C8	3	CDH2	0.131141	-0.00409068
32	C8	4	CDH2	0.135725	-0.00118759
32	C8	5	CDH2	0.137283	-0.00130945
32	C8	6	CDH2	0.14262	0.00234698
32	C8	7	CDH2	0.143922	0.00196848
32	C8	8	CDH2	0.147123	0.00348841
32	C8	9	CDH2	0.148062	0.00274723
32	C8	10	CDH2	0.148082	0.00108659
32	C8	11	CDH2	0.148577	-9.86764e-05
32	C8	12	CDH2	0.150287	-6.90063e-05
32	C8	13	CDH2	0.151166	-0.000871045
32	C8	14	CDH2	0.153835	0.00011759
32	C8	15	CDH2	0.155109	-0.000288882
32	C8	16	CDH2	0.154901	-0.00217692
32	C8	17	CDH2	0.155651	-0.00310781
32	C8	18	CDH2	0.156395	-0.00404386
32	C8	19	CDH2	0.163305	0.00118558
32	C8	20	CDH2	0.168103	0.00430305
32	C8	21	CDH2	0.173028	0.00754764
32	C8	22	CDH2	0.193167	0.026006
32	C8	23	CDH2	0.234608	0.0657665
32	C8	24	CDH2	0.313364	0.142842
32	C8	25	CDH2	0.450106	0.277903
32	C8	26	CDH2	0.693609	0.519726
32	C8	27	CDH2	1.07826	0.9027
32	C8	28	CDH2	1.57458	1.39734
32	C8	29	CDH2	2.04812	1.86919
32	C8	30	CDH2	2.40835	2.22774
32	C8	31	CDH2	2.73468	2.55239
32	C8	32	CDH2	3.03812	2.85415
32	C8	33	CDH2	3.28164	3.096
32	C8	34	CDH2	3.45736	3.27004
32	C8	35	CDH2	3.5916	3.40259
32	C8	36	CDH2	3.69024	3.49955
32	C8	37	CDH2	3.75642	3.56405
32	C8	38	CDH2	3.80366	3.60961
33	C9	1	CDH2	0.505673	-0.00392691
33	C9	2	CDH2	0.505808	-0.00531452
33	C9	3	CDH2	0.51031	-0.00233632
33	C9	4	CDH2	0.514543	0.000372872
33	C9	5	CDH2	0.516343	0.000650139
33	C9	6	CDH2	0.517855	0.000638622
33	C9	7	CDH2	0.519328	0.000588481
33	C9	8	CDH2	0.522234	0.0019707
33	C9	9	CDH2	0.523664	0.0018777
33	C9	10	CDH2	0.523412	0.000102127
33	C9	11	CDH2	0.524612	-0.000220467
33	C9	12	CDH2	0.524356	-0.00199986
33	C9	13	CDH2	0.524924	-0.00295599
33	C9	14	CDH2	0.527887	-0.00151607
33	C9	15	CDH2	0.531927	0.00100078
33	C9	16	CDH2	0.532511	6.13957e-05
33	C9	17	CDH2	0.53483	0.000856627
33	C9	18	CDH2	0.536623	0.00112692
33	C9	19	CDH2	0.536802	-0.000217654
33	C9	20	CDH2	0.542336	0.00379301
33	C9	21	CDH2	0.552336	0.0122694
33	C9	22	CDH2	0.572685	0.0310956
33	C9	23	CDH2	0.609852	0.0667388
33	C9	24	CDH2	0.676909	0.132273
33	C9	25	CDH2	0.802173	0.256014
33	C9	26	CDH2	1.02768	0.479993
33	C9	27	CDH2	1.37476	0.825556
33	C9	28	CDH2	1.81378	1.26305
33	C9	29	CDH2	2.22664	1.67439
33	C9	30	CDH2	2.53919	1.98541
33	C9	31	CDH2	2.82397	2.26867
33	C9	32	CDH2	3.09736	2.54054
33	C9	33	CDH2	3.29936	2.74101
33	C9	34	CDH2	3.45199	2.89212
33	C9	35	CDH2	3.56905	3.00766
33	C9	36	CDH2	3.65581	3.09289
33	C9	37	CDH2	3.71591	3.15147
33	C9	38	CDH2	3.76175	3.19579
34	C10	1	POSTN	0.157095	-0.0113844
34	C10	2	POSTN	0.159908	-0.0100567
34	C10	3	POSTN	0.166288	-0.00516311
34	C10	4	POSTN	0.167352	-0.00558402
34	C10	5	POSTN	0.171403	-0.00301836
34	C10	6	POSTN	0.17519	-0.000717572
34	C10	7	POSTN	0.178752	0.00135876
34	C10	8	POSTN	0.180697	0.00181876
34	C10	9	POSTN	0.184462	0.00409754
34	C10	10	POSTN	0.184526	0.0026764
34	C10	11	POSTN	0.185953	0.00261739
34	C10	12	POSTN	0.185797	0.000975742
34	C10	13	POSTN	0.187372	0.00106504
34	C10	14	POSTN	0.188197	0.000404568
34	C10	15	POSTN	0.191203	0.00192545
34	C10	16	POSTN	0.193346	0.00258305
34	C10	17	POSTN	0.194354	0.00210477
34	C10	18	POSTN	0.195743	0.0020081
34	C10	19	POSTN	0.197872	0.00265239
34	C10	20	POSTN	0.197642	0.000936411
34	C10	21	POSTN	0.196618	-0.00157328
34	C10	22	POSTN	0.198838	-0.000838494
34	C10	23	POSTN	0.199269	-0.0018937
34	C10	24	POSTN	0.198607	-0.0040406
34	C10	25	POSTN	0.199594	-0.00453987
34	C10	26	POSTN	0.205764	0.000144644
34	C10	27	POSTN	0.211964	0.00485874
34	C10	28	POSTN	0.225604	0.0170138
34	C10	29	POSTN	0.251342	0.0412661
34	C10	30	POSTN	0.303808	0.0922464
34	C10	31	POSTN	0.399278	0.18623
34	C10	32	POSTN	0.569565	0.355033
34	C10	33	POSTN	0.840466	0.624447
34	C10	34	POSTN	1.18753	0.970025
34	C10	35	POSTN	1.58191	1.36292
34	C10	36	POSTN	1.97166	1.75118
34	C10	37	POSTN	2.30229	2.08033
34	C10	38	POSTN	2.53376	2.31031
35	C11	1	POSTN	0.120996	-0.0116263
35	C11	2	POSTN	0.122865	-0.0112301
35	C11	3	POSTN	0.124945	-0.010623
35	C11	4	POSTN	0.129096	-0.00794403
35	C11	5	POSTN	0.136223	-0.00229053
35	C11	6	POSTN	0.142455	0.00246908
35	C11	7	POSTN	0.14256	0.0011013
35	C11	8	POSTN	0.142584	-0.000347446
35	C11	9	POSTN	0.149213	0.00480962
35	C11	10	POSTN	0.150502	0.00462597
35	C11	11	POSTN	0.152785	0.0054354
35	C11	12	POSTN	0.153524	0.0047017
35	C11	13	POSTN	0.155294	0.00499962
35	C11	14	POSTN	0.1558	0.00403261
35	C11	15	POSTN	0.156688	0.00344808
35	C11	16	POSTN	0.155562	0.000848974
35	C11	17	POSTN	0.155402	-0.000783343
35	C11	18	POSTN	0.155033	-0.00262484
35	C11	19	POSTN	0.157849	-0.00128202
35	C11	20	POSTN	0.159883	-0.000720219
35	C11	21	POSTN	0.16187	-0.000205875
35	C11	22	POSTN	0.161587	-0.00196147
35	C11	23	POSTN	0.164159	-0.00086227
35	C11	24	POSTN	0.164128	-0.00236587
35	C11	25	POSTN	0.165712	-0.00225462
35	C11	26	POSTN	0.167233	-0.00220683
35	C11	27	POSTN	0.177414	0.00650199
35	C11	28	POSTN	0.191549	0.0191642
35	C11	29	POSTN	0.214867	0.0410094
35	C11	30	POSTN	0.258972	0.0836415
35	C11	31	POSTN	0.347201	0.170398
35	C11	32	POSTN	0.509555	0.33128
35	C11	33	POSTN	0.771564	0.591816
35	C11	34	POSTN	1.10903	0.927811
35	C11	35	POSTN	1.48818	1.30549
35	C11	36	POSTN	1.87473	1.69056
35	C11	37	POSTN	2.22299	2.03735
35	C11	38	POSTN	2.46596	2.27885
36	C12	1	POSTN	0.0976163	-0.0106661
36	C12	2	POSTN	0.100389	-0.00927375
36	C12	3	POSTN	0.102091	-0.00895163
36	C12	4	POSTN	0.107715	-0.00470757
36	C12	5	POSTN	0.111342	-0.00246067
36	C12	6	POSTN	0.115833	0.000649732
36	C12	7	POSTN	0.117542	0.000978882
36	C12	8	POSTN	0.118279	0.000335762
36	C12	9	POSTN	0.123864	0.00454033
36	C12	10	POSTN	0.124642	0.0039378
36	C12	11	POSTN	0.123806	0.00172236
36	C12	12	POSTN	0.125531	0.00206672
36	C12	13	POSTN	0.127916	0.00307203
36	C12	14	POSTN	0.129561	0.00333703
36	C12	15	POSTN	0.131252	0.00364783
36	C12	16	POSTN	0.131073	0.00208807
36	C12	17	POSTN	0.130385	2.0481e-05
36	C12	18	POSTN	0.132901	0.00115575
36	C12	19	POSTN	0.133934	0.000808586
36	C12	20	POSTN	0.133809	-0.00069641
36	C12	21	POSTN	0.136174	0.000288847
36	C12	22	POSTN	0.135959	-0.00130624
36	C12	23	POSTN	0.135676	-0.00296971
36	C12	24	POSTN	0.136905	-0.00312077
36	C12	25	POSTN	0.136969	-0.00443721
36	C12	26	POSTN	0.142685	-0.000101204
36	C12	27	POSTN	0.153318	0.00915187
36	C12	28	POSTN	0.169771	0.0242246
36	C12	29	POSTN	0.213347	0.0664206
36	C12	30	POSTN	0.289507	0.1412
36	C12	31	POSTN	0.431611	0.281924
36	C12	32	POSTN	0.664066	0.512999
36	C12	33	POSTN	0.983914	0.831467
36	C12	34	POSTN	1.34018	1.18636
36	C12	35	POSTN	1.71558	1.56037
36	C12	36	POSTN	2.06374	1.90716
36	C12	37	POSTN	2.35399	2.19602
36	C12	38	POSTN	2.54617	2.38682
37	D1	1	GAPDH	0.156469	-0.00391255
37	D1	2	GAPDH	0.158688	-0.00509567
37	D1	3	GAPDH	0.16442	-0.00276621
37	D1	4	GAPDH	0.168976	-0.00161216
37	D1	5	GAPDH	0.177081	0.00309013
37	D1	6	GAPDH	0.180433	0.00303895
37	D1	7	GAPDH	0.181213	0.000416534
37	D1	8	GAPDH	0.184331	0.000132794
37	D1	9	GAPDH	0.187897	0.000295761
37	D1	10	GAPDH	0.189374	-0.00162976
37	D1	11	GAPDH	0.192093	-0.00231306
37	D1	12	GAPDH	0.199155	0.00134702
37	D1	13	GAPDH	0.211435	0.0102238
37	D1	14	GAPDH	0.235426	0.0308125
37	D1	15	GAPDH	0.272183	0.0641674
37	D1	16	GAPDH	0.344649	0.133231
37	D1	17	GAPDH	0.477371	0.262551
37	D1	18	GAPDH	0.708201	0.489978
37	D1	19	GAPDH	1.07311	0.85148
37	D1	20	GAPDH	1.56446	1.33943
37	D1	21	GAPDH	2.10712	1.87868
37	D1	22	GAPDH	2.57463	2.3428
37	D1	23	GAPDH	2.9133	2.67806
37	D1	24	GAPDH	3.13574	2.8971
37	D1	25	GAPDH	3.2816	3.03956
37	D1	26	GAPDH	3.38246	3.13701
37	D1	27	GAPDH	3.45214	3.20329
37	D1	28	GAPDH	3.49971	3.24746
37	D1	29	GAPDH	3.53265	3.277
37	D1	30	GAPDH	3.55775	3.2987
37	D1	31	GAPDH	3.57161	3.30916
37	D1	32	GAPDH	3.57541	3.30955
37	D1	33	GAPDH	3.58616	3.3169
37	D1	34	GAPDH	3.59278	3.32012
37	D1	35	GAPDH	3.58966	3.31359
37	D1	36	GAPDH	3.58412	3.30465
37	D1	37	GAPDH	3.58583	3.30296
37	D1	38	GAPDH	3.57726	3.29099
38	D2	1	GAPDH	0.193532	-0.000938058
38	D2	2	GAPDH	0.193969	-0.00370308
38	D2	3	GAPDH	0.199121	-0.00175225
38	D2	4	GAPDH	0.203625	-0.000450271
38	D2	5	GAPDH	0.206979	-0.000297391
38	D2	6	GAPDH	0.21349	0.00301249
38	D2	7	GAPDH	0.215139	0.00146001
38	D2	8	GAPDH	0.215873	-0.00100769
38	D2	9	GAPDH	0.220984	0.000901906
38	D2	10	GAPDH	0.222555	-0.000728987
38	D2	11	GAPDH	0.225347	-0.00113782
38	D2	12	GAPDH	0.232756	0.00306962
38	D2	13	GAPDH	0.244458	0.0115699
38	D2	14	GAPDH	0.262739	0.0266488
38	D2	15	GAPDH	0.301156	0.0618644
38	D2	16	GAPDH	0.371954	0.129461
38	D2	17	GAPDH	0.496744	0.251049
38	D2	18	GAPDH	0.715853	0.466957
38	D2	19	GAPDH	1.06771	0.81561
38	D2	20	GAPDH	1.56022	1.30492
38	D2	21	GAPDH	2.12264	1.86414
38	D2	22	GAPDH	2.62757	2.36587
38	D2	23	GAPDH	2.98775	2.72285
38	D2	24	GAPDH	3.22419	2.95609
38	D2	25	GAPDH	3.38188	3.11058
38	D2	26	GAPDH	3.4918	3.21729
38	D2	27	GAPDH	3.57138	3.29367
38	D2	28	GAPDH	3.62878	3.34787
38	D2	29	GAPDH	3.65679	3.37268
38	D2	30	GAPDH	3.68234	3.39503
38	D2	31	GAPDH	3.69469	3.40417
38	D2	32	GAPDH	3.70779	3.41407
38	D2	33	GAPDH	3.71352	3.4166
38	D2	34	GAPDH	3.7137	3.41358
38	D2	35	GAPDH	3.71905	3.41573
38	D2	36	GAPDH	3.72079	3.41427
38	D2	37	GAPDH	3.71879	3.40907
38	D2	38	GAPDH	3.71579	3.40287
39	D3	1	GAPDH	0.198796	-0.00207764
39	D3	2	GAPDH	0.199247	-0.00521947
39	D3	3	GAPDH	0.204925	-0.00313356
39	D3	4	GAPDH	0.212299	0.00064745
39	D3	5	GAPDH	0.216762	0.00151753
39	D3	6	GAPDH	0.220646	0.00180884
39	D3	7	GAPDH	0.223472	0.00104302
39	D3	8	GAPDH	0.227808	0.00178572
39	D3	9	GAPDH	0.22809	-0.00152428
39	D3	10	GAPDH	0.231061	-0.00214612
39	D3	11	GAPDH	0.234854	-0.00194623
39	D3	12	GAPDH	0.24234	0.00194763
39	D3	13	GAPDH	0.253286	0.00930056
39	D3	14	GAPDH	0.278591	0.0310131
39	D3	15	GAPDH	0.315296	0.0641256
39	D3	16	GAPDH	0.394017	0.139254
39	D3	17	GAPDH	0.531979	0.273624
39	D3	18	GAPDH	0.771411	0.509463
39	D3	19	GAPDH	1.14313	0.877588
39	D3	20	GAPDH	1.6619	1.39277
39	D3	21	GAPDH	2.2447	1.97197
39	D3	22	GAPDH	2.75851	2.4822
39	D3	23	GAPDH	3.13012	2.85021
39	D3	24	GAPDH	3.36806	3.08455
39	D3	25	GAPDH	3.52506	3.23796
39	D3	26	GAPDH	3.63287	3.34218
39	D3	27	GAPDH	3.71213	3.41785
39	D3	28	GAPDH	3.76815	3.47028
39	D3	29	GAPDH	3.80699	3.50552
39	D3	30	GAPDH	3.82835	3.52329
39	D3	31	GAPDH	3.83966	3.53101
39	D3	32	GAPDH	3.84597	3.53372
39	D3	33	GAPDH	3.85973	3.54389
39	D3	34	GAPDH	3.86309	3.54366
39	D3	35	GAPDH	3.85886	3.53583
39	D3	36	GAPDH	3.86437	3.53775
39	D3	37	GAPDH	3.86844	3.53823
39	D3	38	GAPDH	3.86713	3.53333
40	D4	1	CALD1	0.163969	-0.009888
40	D4	2	CALD1	0.164697	-0.0105936
40	D4	3	CALD1	0.171647	-0.0050778
40	D4	4	CALD1	0.174594	-0.0035645
40	D4	5	CALD1	0.181579	0.00198623
40	D4	6	CALD1	0.182326	0.00129898
40	D4	7	CALD1	0.182076	-0.000384855
40	D4	8	CALD1	0.184515	0.000620582
40	D4	9	CALD1	0.189228	0.00389968
40	D4	10	CALD1	0.188005	0.00124283
40	D4	11	CALD1	0.187188	-0.00100857
40	D4	12	CALD1	0.190984	0.00135385
40	D4	13	CALD1	0.192736	0.00167211
40	D4	14	CALD1	0.195242	0.00274397
40	D4	15	CALD1	0.195065	0.0011325
40	D4	16	CALD1	0.196455	0.00108928
40	D4	17	CALD1	0.196899	9.84246e-05
40	D4	18	CALD1	0.198072	-0.000162335
40	D4	19	CALD1	0.197272	-0.00239555
40	D4	20	CALD1	0.198023	-0.00307925
40	D4	21	CALD1	0.200763	-0.00177288
40	D4	22	CALD1	0.203209	-0.000761333
40	D4	23	CALD1	0.206472	0.00106862
40	D4	24	CALD1	0.215794	0.008956
40	D4	25	CALD1	0.231964	0.0236922
40	D4	26	CALD1	0.257468	0.0477624
40	D4	27	CALD1	0.307645	0.0965055
40	D4	28	CALD1	0.401564	0.18899
40	D4	29	CALD1	0.57849	0.364482
40	D4	30	CALD1	0.87531	0.659868
40	D4	31	CALD1	1.31116	1.09429
40	D4	32	CALD1	1.85879	1.64048
40	D4	33	CALD1	2.39139	2.17164
40	D4	34	CALD1	2.80328	2.5821
40	D4	35	CALD1	3.09845	2.87584
40	D4	36	CALD1	3.31032	3.08627
40	D4	37	CALD1	3.47213	3.24665
40	D4	38	CALD1	3.57779	3.35088
41	D5	1	CALD1	0.18747	-0.0111245
41	D5	2	CALD1	0.189377	-0.0105384
41	D5	3	CALD1	0.195509	-0.00572826
41	D5	4	CALD1	0.20108	-0.00147795
41	D5	5	CALD1	0.205649	0.00177013
41	D5	6	CALD1	0.209194	0.00399426
41	D5	7	CALD1	0.207338	0.000816503
41	D5	8	CALD1	0.20674	-0.00110212
41	D5	9	CALD1	0.211422	0.00225907
41	D5	10	CALD1	0.21188	0.00139616
41	D5	11	CALD1	0.21304	0.00123486
41	D5	12	CALD1	0.215208	0.00208152
41	D5	13	CALD1	0.215382	0.000935127
41	D5	14	CALD1	0.217427	0.0016583
41	D5	15	CALD1	0.217413	0.000323929
41	D5	16	CALD1	0.217764	-0.000646627
41	D5	17	CALD1	0.217797	-0.00193493
41	D5	18	CALD1	0.217508	-0.00354462
41	D5	19	CALD1	0.217204	-0.00516957
41	D5	20	CALD1	0.218816	-0.00487868
41	D5	21	CALD1	0.223928	-0.00108804
41	D5	22	CALD1	0.229676	0.00333922
41	D5	23	CALD1	0.233419	0.00576172
41	D5	24	CALD1	0.240747	0.0117686
41	D5	25	CALD1	0.25596	0.0256604
41	D5	26	CALD1	0.283769	0.0521485
41	D5	27	CALD1	0.34005	0.107108
41	D5	28	CALD1	0.442275	0.208012
41	D5	29	CALD1	0.630811	0.395227
41	D5	30	CALD1	0.93997	0.703065
41	D5	31	CALD1	1.39636	1.15813
41	D5	32	CALD1	1.95114	1.71159
41	D5	33	CALD1	2.47246	2.23159
41	D5	34	CALD1	2.8707	2.62851
41	D5	35	CALD1	3.1476	2.90409
41	D5	36	CALD1	3.35541	3.11058
41	D5	37	CALD1	3.50921	3.26306
41	D5	38	CALD1	3.6089	3.36142
42	D6	1	CALD1	0.230396	-0.0193375
42	D6	2	CALD1	0.234014	-0.0159786
42	D6	3	CALD1	0.241914	-0.00833757
42	D6	4	CALD1	0.245671	-0.00484015
42	D6	5	CALD1	0.249362	-0.00140811
42	D6	6	CALD1	0.254045	0.00301568
42	D6	7	CALD1	0.25536	0.0040717
42	D6	8	CALD1	0.256797	0.0052494
42	D6	9	CALD1	0.258084	0.00627809
42	D6	10	CALD1	0.258687	0.00662163
42	D6	11	CALD1	0.253223	0.000898451
42	D6	12	CALD1	0.250943	-0.00164058
42	D6	13	CALD1	0.251514	-0.001329
42	D6	14	CALD1	0.250921	-0.00218128
42	D6	15	CALD1	0.252041	-0.00131966
42	D6	16	CALD1	0.25162	-0.00199983
42	D6	17	CALD1	0.253052	-0.000827378
42	D6	18	CALD1	0.252639	-0.00149962
42	D6	19	CALD1	0.253609	-0.000788597
42	D6	20	CALD1	0.252726	-0.0019308
42	D6	21	CALD1	0.254031	-0.000884791
42	D6	22	CALD1	0.258027	0.00285242
42	D6	23	CALD1	0.262521	0.00708659
42	D6	24	CALD1	0.275499	0.0198054
42	D6	25	CALD1	0.289452	0.0334996
42	D6	26	CALD1	0.321832	0.0656209
42	D6	27	CALD1	0.388289	0.131818
42	D6	28	CALD1	0.506392	0.249662
42	D6	29	CALD1	0.713136	0.456147
42	D6	30	CALD1	1.0514	0.794149
42	D6	31	CALD1	1.53291	1.27541
42	D6	32	CALD1	2.09207	1.8343
42	D6	33	CALD1	2.59766	2.33963
42	D6	34	CALD1	2.97338	2.7151
42	D6	35	CALD1	3.2426	2.98406
42	D6	36	CALD1	3.4451	3.1863
42	D6	37	CALD1	3.59449	3.33543
42	D6	38	CALD1	3.6897	3.43038
43	D7	1	CDH2	0.0921544	-0.0126361
43	D7	2	CDH2	0.0972457	-0.00998938
43	D7	3	CDH2	0.1036	-0.00607961
43	D7	4	CDH2	0.108446	-0.00367877
43	D7	5	CDH2	0.112815	-0.00175349
43	D7	6	CDH2	0.117487	0.000473702
43	D7	7	CDH2	0.119672	0.000213765
43	D7	8	CDH2	0.125845	0.00394217
43	D7	9	CDH2	0.12862	0.00427204
43	D7	10	CDH2	0.13176	0.00496746
43	D7	11	CDH2	0.131476	0.00223971
43	D7	12	CDH2	0.134346	0.0026646
43	D7	13	CDH2	0.1374	0.00327359
43	D7	14	CDH2	0.137411	0.000840666
43	D7	15	CDH2	0.137923	-0.00109197
43	D7	16	CDH2	0.139272	-0.00218756
43	D7	17	CDH2	0.139406	-0.00449809
43	D7	18	CDH2	0.143955	-0.00239413
43	D7	19	CDH2	0.146985	-0.00180847
43	D7	20	CDH2	0.151843	0.000604389
43	D7	21	CDH2	0.160636	0.00695285
43	D7	22	CDH2	0.184627	0.0284993
43	D7	23	CDH2	0.225325	0.0667525
43	D7	24	CDH2	0.303802	0.142785
43	D7	25	CDH2	0.442465	0.279003
43	D7	26	CDH2	0.686983	0.521077
43	D7	27	CDH2	1.07856	0.910208
43	D7	28	CDH2	1.57642	1.40562
43	D7	29	CDH2	2.04482	1.87158
43	D7	30	CDH2	2.40081	2.22513
43	D7	31	CDH2	2.73006	2.55193
43	D7	32	CDH2	3.04067	2.8601
43	D7	33	CDH2	3.28281	3.09979
43	D7	34	CDH2	3.45097	3.26551
43	D7	35	CDH2	3.5769	3.38899
43	D7	36	CDH2	3.67239	3.48204
43	D7	37	CDH2	3.74431	3.55151
43	D7	38	CDH2	3.78872	3.59348
44	D8	1	CDH2	0.0846297	-0.0181781
44	D8	2	CDH2	0.089308	-0.0154068
44	D8	3	CDH2	0.0976012	-0.00902054
44	D8	4	CDH2	0.103604	-0.00492451
44	D8	5	CDH2	0.109552	-0.00088391
44	D8	6	CDH2	0.114306	0.00196298
44	D8	7	CDH2	0.117268	0.00301855
44	D8	8	CDH2	0.118136	0.00197902
44	D8	9	CDH2	0.123764	0.00570074
44	D8	10	CDH2	0.126166	0.0061954
44	D8	11	CDH2	0.126932	0.00505414
44	D8	12	CDH2	0.12558	0.0017953
44	D8	13	CDH2	0.124681	-0.00101035
44	D8	14	CDH2	0.128308	0.000709744
44	D8	15	CDH2	0.129293	-0.000211917
44	D8	16	CDH2	0.129231	-0.00218105
44	D8	17	CDH2	0.129719	-0.0036005
44	D8	18	CDH2	0.132794	-0.00243259
44	D8	19	CDH2	0.135815	-0.00131832
44	D8	20	CDH2	0.138208	-0.000832176
44	D8	21	CDH2	0.150381	0.0094336
44	D8	22	CDH2	0.169523	0.0266693
44	D8	23	CDH2	0.203747	0.058986
44	D8	24	CDH2	0.272629	0.125961
44	D8	25	CDH2	0.407356	0.258781
44	D8	26	CDH2	0.638682	0.488201
44	D8	27	CDH2	1.00401	0.851626
44	D8	28	CDH2	1.47766	1.32337
44	D8	29	CDH2	1.93732	1.78111
44	D8	30	CDH2	2.28868	2.13057
44	D8	31	CDH2	2.61548	2.45546
44	D8	32	CDH2	2.92278	2.76086
44	D8	33	CDH2	3.16389	3.00006
44	D8	34	CDH2	3.34328	3.17754
44	D8	35	CDH2	3.47361	3.30597
44	D8	36	CDH2	3.57467	3.40512
44	D8	37	CDH2	3.64817	3.47671
44	D8	38	CDH2	3.70064	3.52727
45	D9	1	CDH2	0.115942	-0.0143309
45	D9	2	CDH2	0.116803	-0.0155366
45	D9	3	CDH2	0.126596	-0.00781125
45	D9	4	CDH2	0.133542	-0.00293276
45	D9	5	CDH2	0.140368	0.00182615
45	D9	6	CDH2	0.141458	0.000848369
45	D9	7	CDH2	0.142269	-0.000407977
45	D9	8	CDH2	0.146537	0.00179218
45	D9	9	CDH2	0.150452	0.00364051
45	D9	10	CDH2	0.154486	0.00560648
45	D9	11	CDH2	0.156035	0.00508823
45	D9	12	CDH2	0.156143	0.00312874
45	D9	13	CDH2	0.15559	0.000508551
45	D9	14	CDH2	0.155767	-0.00138145
45	D9	15	CDH2	0.155515	-0.00370165
45	D9	16	CDH2	0.159136	-0.00214807
45	D9	17	CDH2	0.160528	-0.00282266
45	D9	18	CDH2	0.164258	-0.00116009
45	D9	19	CDH2	0.167413	-7.32912e-05
45	D9	20	CDH2	0.172315	0.00276194
45	D9	21	CDH2	0.18459	0.0129688
45	D9	22	CDH2	0.204635	0.0309465
45	D9	23	CDH2	0.243596	0.0678404
45	D9	24	CDH2	0.319925	0.142102
45	D9	25	CDH2	0.460196	0.280305
45	D9	26	CDH2	0.704479	0.522522
45	D9	27	CDH2	1.0924	0.908374
45	D9	28	CDH2	1.58374	1.39764
45	D9	29	CDH2	2.0418	1.85364
45	D9	30	CDH2	2.38948	2.19925
45	D9	31	CDH2	2.71527	2.52298
45	D9	32	CDH2	3.01825	2.82389
45	D9	33	CDH2	3.25324	3.05681
45	D9	34	CDH2	3.42299	3.22449
45	D9	35	CDH2	3.54981	3.34924
45	D9	36	CDH2	3.64649	3.44386
45	D9	37	CDH2	3.72066	3.51596
45	D9	38	CDH2	3.77558	3.56881
46	D10	1	POSTN	0.107026	-0.0133863
46	D10	2	POSTN	0.111332	-0.010626
46	D10	3	POSTN	0.114562	-0.0089414
46	D10	4	POSTN	0.118861	-0.00618729
46	D10	5	POSTN	0.125124	-0.00146966
46	D10	6	POSTN	0.129241	0.00110235
46	D10	7	POSTN	0.130269	0.000584186
46	D10	8	POSTN	0.133745	0.00251495
46	D10	9	POSTN	0.136691	0.00391612
46	D10	10	POSTN	0.139562	0.00524179
46	D10	11	POSTN	0.142087	0.0062219
46	D10	12	POSTN	0.139882	0.00247173
46	D10	13	POSTN	0.138639	-0.000317507
46	D10	14	POSTN	0.141774	0.00127285
46	D10	15	POSTN	0.143814	0.00176698
46	D10	16	POSTN	0.145874	0.00228177
46	D10	17	POSTN	0.146329	0.00119183
46	D10	18	POSTN	0.145666	-0.00101682
46	D10	19	POSTN	0.147392	-0.000835987
46	D10	20	POSTN	0.149233	-0.000540247
46	D10	21	POSTN	0.148672	-0.0026464
46	D10	22	POSTN	0.1507	-0.00216393
46	D10	23	POSTN	0.153083	-0.00132567
46	D10	24	POSTN	0.154011	-0.00194291
46	D10	25	POSTN	0.156195	-0.00130434
46	D10	26	POSTN	0.15917	0.000125722
46	D10	27	POSTN	0.16688	0.00629064
46	D10	28	POSTN	0.174676	0.0125405
46	D10	29	POSTN	0.193608	0.0299275
46	D10	30	POSTN	0.231827	0.0666011
46	D10	31	POSTN	0.302443	0.135672
46	D10	32	POSTN	0.432286	0.26397
46	D10	33	POSTN	0.65899	0.489129
46	D10	34	POSTN	0.982637	0.81123
46	D10	35	POSTN	1.36486	1.19191
46	D10	36	POSTN	1.77323	1.59873
46	D10	37	POSTN	2.16382	1.98777
46	D10	38	POSTN	2.4555	2.27791
47	D11	1	POSTN	0.135729	-0.0141445
47	D11	2	POSTN	0.140171	-0.0113195
47	D11	3	POSTN	0.144969	-0.00813776
47	D11	4	POSTN	0.149031	-0.00569246
47	D11	5	POSTN	0.155286	-0.00105501
47	D11	6	POSTN	0.157766	-0.000191758
47	D11	7	POSTN	0.160261	0.000686591
47	D11	8	POSTN	0.165822	0.00463103
47	D11	9	POSTN	0.164597	0.00178916
47	D11	10	POSTN	0.164248	-0.000177036
47	D11	11	POSTN	0.170075	0.00403339
47	D11	12	POSTN	0.173681	0.00602204
47	D11	13	POSTN	0.175568	0.0062923
47	D11	14	POSTN	0.172995	0.00210253
47	D11	15	POSTN	0.171388	-0.00112086
47	D11	16	POSTN	0.174294	0.000168119
47	D11	17	POSTN	0.177907	0.00216398
47	D11	18	POSTN	0.177051	-0.000308241
47	D11	19	POSTN	0.177438	-0.00153839
47	D11	20	POSTN	0.177741	-0.00285259
47	D11	21	POSTN	0.18046	-0.00175005
47	D11	22	POSTN	0.182628	-0.00119936
47	D11	23	POSTN	0.185995	0.000551406
47	D11	24	POSTN	0.186598	-0.000462737
47	D11	25	POSTN	0.185586	-0.00309211
47	D11	26	POSTN	0.189432	-0.000862193
47	D11	27	POSTN	0.198996	0.00708451
47	D11	28	POSTN	0.215108	0.02158
47	D11	29	POSTN	0.247535	0.0523897
47	D11	30	POSTN	0.308127	0.111365
47	D11	31	POSTN	0.426098	0.227719
47	D11	32	POSTN	0.630453	0.430458
47	D11	33	POSTN	0.927563	0.725951
47	D11	34	POSTN	1.27853	1.0753
47	D11	35	POSTN	1.66024	1.4554
47	D11	36	POSTN	2.0394	1.83294
47	D11	37	POSTN	2.36594	2.15787
47	D11	38	POSTN	2.58736	2.37767
48	D12	1	POSTN	0.130689	-0.0120572
48	D12	2	POSTN	0.13219	-0.012043
48	D12	3	POSTN	0.138373	-0.00734683
48	D12	4	POSTN	0.144376	-0.00283051
48	D12	5	POSTN	0.151622	0.00292944
48	D12	6	POSTN	0.15233	0.00215064
48	D12	7	POSTN	0.152996	0.00133016
48	D12	8	POSTN	0.152882	-0.000270908
48	D12	9	POSTN	0.155322	0.000681923
48	D12	10	POSTN	0.155668	-0.000457979
48	D12	11	POSTN	0.158597	0.000983789
48	D12	12	POSTN	0.162271	0.0031716
48	D12	13	POSTN	0.163391	0.00280422
48	D12	14	POSTN	0.165185	0.00311181
48	D12	15	POSTN	0.164399	0.000838886
48	D12	16	POSTN	0.165012	-3.46875e-05
48	D12	17	POSTN	0.165177	-0.00135582
48	D12	18	POSTN	0.169883	0.00186324
48	D12	19	POSTN	0.171816	0.00230948
48	D12	20	POSTN	0.169634	-0.00135963
48	D12	21	POSTN	0.168142	-0.00433853
48	D12	22	POSTN	0.169974	-0.00399277
48	D12	23	POSTN	0.171991	-0.00346288
48	D12	24	POSTN	0.17599	-0.00095061
48	D12	25	POSTN	0.177887	-0.000539555
48	D12	26	POSTN	0.184679	0.00476552
48	D12	27	POSTN	0.19028	0.00887935
48	D12	28	POSTN	0.201019	0.0181319
48	D12	29	POSTN	0.225555	0.0411814
48	D12	30	POSTN	0.274431	0.0885705
48	D12	31	POSTN	0.362592	0.175245
48	D12	32	POSTN	0.527745	0.338912
48	D12	33	POSTN	0.788658	0.598337
48	D12	34	POSTN	1.12624	0.934436
48	D12	35	POSTN	1.50932	1.31602
48	D12	36	POSTN	1.87596	1.68118
48	D12	37	POSTN	2.18603	1.98976
48	D12	38	POSTN	2.39511	2.19735
49	E1	1	GAPDH	0.281486	0.00315901
49	E1	2	GAPDH	0.281622	0.000683518
49	E1	3	GAPDH	0.283137	-0.000413319
49	E1	4	GAPDH	0.284757	-0.00140463
49	E1	5	GAPDH	0.290049	0.00127592
49	E1	6	GAPDH	0.292969	0.00158379
49	E1	7	GAPDH	0.295991	0.0019945
49	E1	8	GAPDH	0.295735	-0.000873431
49	E1	9	GAPDH	0.296479	-0.00274131
49	E1	10	GAPDH	0.300769	-0.00106251
49	E1	11	GAPDH	0.304836	0.000392921
49	E1	12	GAPDH	0.308303	0.00124808
49	E1	13	GAPDH	0.315387	0.0057207
49	E1	14	GAPDH	0.33413	0.0218513
49	E1	15	GAPDH	0.368532	0.0536419
49	E1	16	GAPDH	0.432108	0.114606
49	E1	17	GAPDH	0.547273	0.227159
49	E1	18	GAPDH	0.745958	0.423233
49	E1	19	GAPDH	1.06483	0.739489
49	E1	20	GAPDH	1.514	1.18605
49	E1	21	GAPDH	2.03473	1.70417
49	E1	22	GAPDH	2.51558	2.18241
49	E1	23	GAPDH	2.86928	2.53349
49	E1	24	GAPDH	3.10539	2.767
49	E1	25	GAPDH	3.26413	2.92312
49	E1	26	GAPDH	3.37506	3.03144
49	E1	27	GAPDH	3.4506	3.10437
49	E1	28	GAPDH	3.50225	3.1534
49	E1	29	GAPDH	3.54136	3.18991
49	E1	30	GAPDH	3.56988	3.21581
49	E1	31	GAPDH	3.59227	3.23559
49	E1	32	GAPDH	3.60793	3.24864
49	E1	33	GAPDH	3.60578	3.24388
49	E1	34	GAPDH	3.60332	3.23881
49	E1	35	GAPDH	3.61093	3.24381
49	E1	36	GAPDH	3.61023	3.2405
49	E1	37	GAPDH	3.60488	3.23253
49	E1	38	GAPDH	3.60598	3.23102
50	E2	1	GAPDH	0.175859	-0.00207017
50	E2	2	GAPDH	0.177283	-0.00432518
50	E2	3	GAPDH	0.1863	0.00101282
50	E2	4	GAPDH	0.191656	0.00268994
50	E2	5	GAPDH	0.191479	-0.00116663
50	E2	6	GAPDH	0.19324	-0.00308506
50	E2	7	GAPDH	0.199076	-0.000928356
50	E2	8	GAPDH	0.202632	-0.0010512
50	E2	9	GAPDH	0.207194	-0.000168527
50	E2	10	GAPDH	0.213739	0.00269701
50	E2	11	GAPDH	0.225634	0.0109134
50	E2	12	GAPDH	0.239654	0.021254
50	E2	13	GAPDH	0.265483	0.0434041
50	E2	14	GAPDH	0.31822	0.0924618
50	E2	15	GAPDH	0.419011	0.189574
50	E2	16	GAPDH	0.594133	0.361016
50	E2	17	GAPDH	0.882354	0.645558
50	E2	18	GAPDH	1.31058	1.07011
50	E2	19	GAPDH	1.83754	1.59339
50	E2	20	GAPDH	2.3552	2.10736
50	E2	21	GAPDH	2.76512	2.51361
50	E2	22	GAPDH	3.04624	2.79105
50	E2	23	GAPDH	3.23147	2.9726
50	E2	24	GAPDH	3.36696	3.10441
50	E2	25	GAPDH	3.46015	3.19392
50	E2	26	GAPDH	3.52361	3.25371
50	E2	27	GAPDH	3.56934	3.29575
50	E2	28	GAPDH	3.60106	3.32379
50	E2	29	GAPDH	3.6181	3.33716
50	E2	30	GAPDH	3.629	3.34438
50	E2	31	GAPDH	3.62868	3.34038
50	E2	32	GAPDH	3.63557	3.34358
50	E2	33	GAPDH	3.63735	3.34169
50	E2	34	GAPDH	3.63274	3.3334
50	E2	35	GAPDH	3.63396	3.33094
50	E2	36	GAPDH	3.63899	3.33228
50	E2	37	GAPDH	3.63386	3.32348
50	E2	38	GAPDH	3.63437	3.32031
51	E3	1	GAPDH	0.122357	-0.00468123
51	E3	2	GAPDH	0.124182	-0.00656328
51	E3	3	GAPDH	0.13155	-0.00290262
51	E3	4	GAPDH	0.140011	0.0018516
51	E3	5	GAPDH	0.144184	0.00231708
51	E3	6	GAPDH	0.144837	-0.00073651
51	E3	7	GAPDH	0.147965	-0.00131625
51	E3	8	GAPDH	0.153553	0.000565258
51	E3	9	GAPDH	0.156914	0.000218748
51	E3	10	GAPDH	0.161751	0.00134829
51	E3	11	GAPDH	0.164587	0.000477733
51	E3	12	GAPDH	0.165994	-0.00182332
51	E3	13	GAPDH	0.179949	0.00842499
51	E3	14	GAPDH	0.201878	0.0266468
51	E3	15	GAPDH	0.241243	0.0623042
51	E3	16	GAPDH	0.311363	0.128717
51	E3	17	GAPDH	0.43961	0.253257
51	E3	18	GAPDH	0.667	0.47694
51	E3	19	GAPDH	1.03258	0.838812
51	E3	20	GAPDH	1.53616	1.33869
51	E3	21	GAPDH	2.10239	1.90121
51	E3	22	GAPDH	2.6173	2.41242
51	E3	23	GAPDH	2.98893	2.78033
51	E3	24	GAPDH	3.23812	3.02581
51	E3	25	GAPDH	3.40339	3.18737
51	E3	26	GAPDH	3.52096	3.30124
51	E3	27	GAPDH	3.60554	3.38212
51	E3	28	GAPDH	3.66731	3.44018
51	E3	29	GAPDH	3.69776	3.46692
51	E3	30	GAPDH	3.72945	3.4949
51	E3	31	GAPDH	3.75331	3.51505
51	E3	32	GAPDH	3.76529	3.52333
51	E3	33	GAPDH	3.76335	3.51769
51	E3	34	GAPDH	3.76012	3.51075
51	E3	35	GAPDH	3.7688	3.51572
51	E3	36	GAPDH	3.77184	3.51506
51	E3	37	GAPDH	3.76192	3.50143
51	E3	38	GAPDH	3.75588	3.49168
52	E4	1	CALD1	0.221929	-0.0111787
52	E4	2	CALD1	0.225303	-0.00911962
52	E4	3	CALD1	0.230903	-0.00483308
52	E4	4	CALD1	0.233909	-0.00314217
52	E4	5	CALD1	0.237443	-0.000921919
52	E4	6	CALD1	0.2403	0.000620564
52	E4	7	CALD1	0.242771	0.00177784
52	E4	8	CALD1	0.244957	0.00264971
52	E4	9	CALD1	0.24657	0.00294812
52	E4	10	CALD1	0.24797	0.00303384
52	E4	11	CALD1	0.24837	0.00211998
52	E4	12	CALD1	0.248672	0.00110775
52	E4	13	CALD1	0.249804	0.000925049
52	E4	14	CALD1	0.249167	-0.00102615
52	E4	15	CALD1	0.250239	-0.00126764
52	E4	16	CALD1	0.2524	-0.000421469
52	E4	17	CALD1	0.254525	0.000389172
[truncated: 1,693 more rows]

## Sheet: Results
Block Type	96-Well 0.2-mL Block
Calibration Background is expired	No
Calibration Background performed on	12-13-2022
Calibration Pure Dye ABY is expired	No
Calibration Pure Dye ABY performed on	12-13-2022
Calibration Pure Dye CY5 is expired	No
Calibration Pure Dye CY5 performed on	12-13-2022
Calibration Pure Dye FAM is expired	No
Calibration Pure Dye FAM performed on	12-13-2022
Calibration Pure Dye JUN is expired	No
Calibration Pure Dye JUN performed on	12-13-2022
Calibration Pure Dye MUSTANG PURPLE is expired	No
Calibration Pure Dye MUSTANG PURPLE performed on	12-13-2022
Calibration Pure Dye NED is expired	No
Calibration Pure Dye NED performed on	12-13-2022
Calibration Pure Dye ROX is expired	No
Calibration Pure Dye ROX performed on	12-13-2022
Calibration Pure Dye SYBR is expired	No
Calibration Pure Dye SYBR performed on	12-13-2022
Calibration Pure Dye TAMRA is expired	No
Calibration Pure Dye TAMRA performed on	12-13-2022
Calibration Pure Dye VIC is expired	No
Calibration Pure Dye VIC performed on	12-13-2022
Calibration ROI is expired	No
Calibration ROI performed on	12-13-2022
Calibration Uniformity is expired	No
Calibration Uniformity performed on	12-13-2022
Chemistry	SYBR_GREEN
Date Created	2023-10-29 14:15:14 PM CST
Experiment Barcode
Experiment File Name	D:\WSF\2023-10-29_wsfipfhc.eds
Experiment Name	2023-10-29_wsfipfhc
Experiment Run End Time	2023-10-29 13:45:03 PM CST
Experiment Type	Standard Curve
Instrument Name	272529144
Instrument Serial Number	272529144
Instrument Type	QuantStudio™ 5 System
Passive Reference	ROX
Post-read Stage/Step
Pre-read Stage/Step
Quantification Cycle Method	Ct
Signal Smoothing On	true
Stage where Melt Analysis is performed	Stage3
Stage/ Cycle where Ct Analysis is performed	Stage2, Step2
Well	Well Position	Omit	Sample Name	Target Name	Task	Reporter	Quencher	CT	Ct Mean	Ct SD	Quantity	Quantity Mean	Quantity SD	Y-Intercept	R(superscript 2)	Slope	Efficiency	Automatic Ct Threshold	Ct Threshold	Automatic Baseline	Baseline Start	Baseline End	Amp Status	Comments	Cq Conf	MTP	HIGHSD	Tm1	Tm2	Tm3	Tm4
1	A1	false	HC1	GAPDH	UNKNOWN	SYBR	None	17.8914	17.4973	0.498254								true	0.343674	true	3	12	Amp		0.970828	N	N	87.601
2	A2	false	HC1	GAPDH	UNKNOWN	SYBR	None	16.9373	17.4973	0.498254								true	0.343674	true	3	11	Amp		0.973137	N	N	87.601
3	A3	false	HC1	GAPDH	UNKNOWN	SYBR	None	17.6632	17.4973	0.498254								true	0.343674	true	3	12	Amp		0.974894	N	N	87.6209
4	A4	false	HC1	CALD1	UNKNOWN	SYBR	None	28.9218	28.8244	0.125035								true	0.354827	true	3	22	Amp		0.977291	N	N	87.0364
5	A5	false	HC1	CALD1	UNKNOWN	SYBR	None	28.6834	28.8244	0.125035								true	0.354827	true	3	23	Amp		0.972898	N	N	86.899
6	A6	false	HC1	CALD1	UNKNOWN	SYBR	None	28.8679	28.8244	0.125035								true	0.354827	true	3	23	Amp		0.975126	N	N	86.899
7	A7	false	HC1	CDH2	UNKNOWN	SYBR	None	25.2677	25.2033	0.0754019								true	0.297326	true	3	20	Amp		0.970413	N	N	83.3516
8	A8	false	HC1	CDH2	UNKNOWN	SYBR	None	25.1204	25.2033	0.0754019								true	0.297326	true	3	19	Amp		0.963553	N	N	83.3516
9	A9	false	HC1	CDH2	UNKNOWN	SYBR	None	25.2218	25.2033	0.0754019								true	0.297326	true	3	20	Amp		0.961096	N	N	83.3701
10	A10	false	HC1	POSTN	UNKNOWN	SYBR	None	30.5898	30.9072	0.407135								true	0.1446	true	3	26	Amp		0.964129	Y	N	83.5162	78.8423
11	A11	false	HC1	POSTN	UNKNOWN	SYBR	None	31.3663	30.9072	0.407135								true	0.1446	true	3	27	Amp		0.965694	Y	N	83.6746	78.9983	64.5308
12	A12	false	HC1	POSTN	UNKNOWN	SYBR	None	30.7656	30.9072	0.407135								true	0.1446	true	3	26	Amp		0.971432	Y	N	83.6746	78.8521
13	B1	false	HC2	GAPDH	UNKNOWN	SYBR	None	17.7478	17.6975	0.0473808								true	0.343674	true	3	12	Amp		0.973543	N	N	87.4549
14	B2	false	HC2	GAPDH	UNKNOWN	SYBR	None	17.691	17.6975	0.0473808								true	0.343674	true	3	12	Amp		0.978624	N	N	87.4549
15	B3	false	HC2	GAPDH	UNKNOWN	SYBR	None	17.6537	17.6975	0.0473808								true	0.343674	true	3	12	Amp		0.974366	N	N	87.4748
16	B4	false	HC2	CALD1	UNKNOWN	SYBR	None	28.8026	28.7096	0.104186								true	0.354827	true	3	22	Amp		0.984495	N	N	86.8902
17	B5	false	HC2	CALD1	UNKNOWN	SYBR	None	28.7291	28.7096	0.104186								true	0.354827	true	3	23	Amp		0.981643	N	N	86.899
18	B6	false	HC2	CALD1	UNKNOWN	SYBR	None	28.597	28.7096	0.104186								true	0.354827	true	3	22	Amp		0.977898	N	N	86.899
19	B7	false	HC2	CDH2	UNKNOWN	SYBR	None	25.0739	25.142	0.0964349								true	0.297326	true	3	19	Amp		0.966843	N	N	83.3516
20	B8	false	HC2	CDH2	UNKNOWN	SYBR	None	25.0998	25.142	0.0964349								true	0.297326	true	3	19	Amp		0.965648	N	N	83.3516
21	B9	false	HC2	CDH2	UNKNOWN	SYBR	None	25.2524	25.142	0.0964349								true	0.297326	true	3	20	Amp		0.96383	N	N	83.3701
22	B10	false	HC2	POSTN	UNKNOWN	SYBR	None	30.5601	30.6099	0.271882								true	0.1446	true	3	26	Amp		0.96345	Y	N	83.3701	78.9884
23	B11	false	HC2	POSTN	UNKNOWN	SYBR	None	30.9033	30.6099	0.271882								true	0.1446	true	3	26	Amp		0.974642	N	N	83.5285
24	B12	false	HC2	POSTN	UNKNOWN	SYBR	None	30.3664	30.6099	0.271882								true	0.1446	true	3	26	Amp		0.963437	Y	N	83.5285	78.5599
25	C1	false	HC3	GAPDH	UNKNOWN	SYBR	None	17.4953	17.301	0.429758								true	0.343674	true	3	12	Amp		0.976725	N	N	87.4549
26	C2	false	HC3	GAPDH	UNKNOWN	SYBR	None	17.5993	17.301	0.429758								true	0.343674	true	3	11	Amp		0.974619	N	N	87.4549
27	C3	false	HC3	GAPDH	UNKNOWN	SYBR	None	16.8084	17.301	0.429758								true	0.343674	true	3	11	Amp		0.976912	N	N	87.4748
28	C4	false	HC3	CALD1	UNKNOWN	SYBR	None	28.9463	28.9067	0.105507								true	0.354827	true	3	23	Amp		0.973648	N	N	86.8902
29	C5	false	HC3	CALD1	UNKNOWN	SYBR	None	28.9867	28.9067	0.105507								true	0.354827	true	3	23	Amp		0.990983	N	N	86.7528
30	C6	false	HC3	CALD1	UNKNOWN	SYBR	None	28.7871	28.9067	0.105507								true	0.354827	true	3	23	Amp		0.973314	N	N	86.899
31	C7	false	HC3	CDH2	UNKNOWN	SYBR	None	25.0766	25.1074	0.0633856								true	0.297326	true	3	20	Amp		0.967521	N	N	83.3516
32	C8	false	HC3	CDH2	UNKNOWN	SYBR	None	25.0653	25.1074	0.0633856								true	0.297326	true	3	20	Amp		0.973471	N	N	83.3516
33	C9	false	HC3	CDH2	UNKNOWN	SYBR	None	25.1803	25.1074	0.0633856								true	0.297326	true	3	19	Amp		0.973117	N	N	83.224
34	C10	false	HC3	POSTN	UNKNOWN	SYBR	None	30.6416	30.4735	0.404384								true	0.1446	true	3	26	Amp		0.963428	Y	N	83.3701	79.1345
35	C11	false	HC3	POSTN	UNKNOWN	SYBR	None	30.7667	30.4735	0.404384								true	0.1446	true	3	26	Amp		0.962139	Y	N	83.3824	79.2906
36	C12	false	HC3	POSTN	UNKNOWN	SYBR	None	30.0122	30.4735	0.404384								true	0.1446	true	3	25	Amp		0.966107	Y	N	83.3824	78.5599
37	D1	false	HC4	GAPDH	UNKNOWN	SYBR	None	17.396	17.4057	0.0697446								true	0.343674	true	3	12	Amp		0.964494	N	N	87.4549
38	D2	false	HC4	GAPDH	UNKNOWN	SYBR	None	17.4798	17.4057	0.0697446								true	0.343674	true	3	11	Amp		0.976482	N	N	87.4549
39	D3	false	HC4	GAPDH	UNKNOWN	SYBR	None	17.3414	17.4057	0.0697446								true	0.343674	true	3	12	Amp		0.97334	N	N	87.4748
40	D4	false	HC4	CALD1	UNKNOWN	SYBR	None	28.9477	28.7772	0.195402								true	0.354827	true	3	23	Amp		0.973864	N	N	86.8902
41	D5	false	HC4	CALD1	UNKNOWN	SYBR	None	28.8199	28.7772	0.195402								true	0.354827	true	3	23	Amp		0.973084	N	N	86.7528
42	D6	false	HC4	CALD1	UNKNOWN	SYBR	None	28.564	28.7772	0.195402								true	0.354827	true	3	22	Amp		0.976911	N	N	86.7528
43	D7	false	HC4	CDH2	UNKNOWN	SYBR	None	25.0601	25.0982	0.0708743								true	0.297326	true	3	20	Amp		0.961725	N	N	83.3516
44	D8	false	HC4	CDH2	UNKNOWN	SYBR	None	25.18	25.0982	0.0708743								true	0.297326	true	3	20	Amp		0.962608	N	N	83.3516
45	D9	false	HC4	CDH2	UNKNOWN	SYBR	None	25.0545	25.0982	0.0708743								true	0.297326	true	3	19	Amp		0.963523	N	N	83.224
46	D10	false	HC4	POSTN	UNKNOWN	SYBR	None	31.0917	30.7156	0.376242								true	0.1446	true	3	26	Amp		0.959615	Y	N	83.3701	78.2581
47	D11	false	HC4	POSTN	UNKNOWN	SYBR	None	30.3392	30.7156	0.376242								true	0.1446	true	3	26	Amp		0.959409	N	N	83.2362
48	D12	false	HC4	POSTN	UNKNOWN	SYBR	None	30.7158	30.7156	0.376242								true	0.1446	true	3	26	Amp		0.961494	Y	N	83.2362	78.706	63.0695
49	E1	false	IPF1	GAPDH	UNKNOWN	SYBR	None	17.6424	17.0026	0.946366								true	0.343674	true	3	12	Amp		0.98623	N	Y	87.3089
50	E2	false	IPF1	GAPDH	UNKNOWN	SYBR	None	15.9155	17.0026	0.946366								true	0.343674	true	3	10	Amp		0.979796	N	Y	87.3089
51	E3	false	IPF1	GAPDH	UNKNOWN	SYBR	None	17.4499	17.0026	0.946366								true	0.343674	true	3	12	Amp		0.975631	N	Y	87.3286
52	E4	false	IPF1	CALD1	UNKNOWN	SYBR	None	27.6853	27.5859	0.167298								true	0.354827	true	3	21	Amp		0.972601	N	N	86.7441
53	E5	false	IPF1	CALD1	UNKNOWN	SYBR	None	27.6796	27.5859	0.167298								true	0.354827	true	3	22	Amp		0.967919	N	N	86.6067
54	E6	false	IPF1	CALD1	UNKNOWN	SYBR	None	27.3927	27.5859	0.167298								true	0.354827	true	3	21	Amp		0.968017	N	N	86.7528
55	E7	false	IPF1	CDH2	UNKNOWN	SYBR	None	23.1527	23.1931	0.151734								true	0.297326	true	3	17	Amp		0.962322	N	N	83.3516
56	E8	false	IPF1	CDH2	UNKNOWN	SYBR	None	23.0657	23.1931	0.151734								true	0.297326	true	3	18	Amp		0.95995	N	N	83.3516
57	E9	false	IPF1	CDH2	UNKNOWN	SYBR	None	23.361	23.1931	0.151734								true	0.297326	true	3	18	Amp		0.962871	N	N	83.224
58	E10	false	IPF1	POSTN	UNKNOWN	SYBR	None	28.6571	28.5821	0.0716351								true	0.1446	true	3	23	Amp		0.963952	N	N	83.224
59	E11	false	IPF1	POSTN	UNKNOWN	SYBR	None	28.5747	28.5821	0.0716351								true	0.1446	true	3	24	Amp		0.962814	N	N	83.2362
60	E12	false	IPF1	POSTN	UNKNOWN	SYBR	None	28.5144	28.5821	0.0716351								true	0.1446	true	3	24	Amp		0.964584	N	N	83.2362
61	F1	false	IPF2	GAPDH	UNKNOWN	SYBR	None	17.5438	17.5759	0.0283926								true	0.343674	true	3	11	Amp		0.977958	N	N	87.3089
62	F2	false	IPF2	GAPDH	UNKNOWN	SYBR	None	17.5978	17.5759	0.0283926								true	0.343674	true	3	12	Amp		0.980702	N	N	87.3089
63	F3	false	IPF2	GAPDH	UNKNOWN	SYBR	None	17.5861	17.5759	0.0283926								true	0.343674	true	3	12	Amp		0.981981	N	N	87.3286
64	F4	false	IPF2	CALD1	UNKNOWN	SYBR	None	27.4924	27.3717	0.104533								true	0.354827	true	3	21	Amp		0.975624	N	N	86.7441
65	F5	false	IPF2	CALD1	UNKNOWN	SYBR	None	27.31	27.3717	0.104533								true	0.354827	true	3	21	Amp		0.970189	N	N	86.7528
66	F6	false	IPF2	CALD1	UNKNOWN	SYBR	None	27.3127	27.3717	0.104533								true	0.354827	true	3	21	Amp		0.97167	N	N	86.7528
67	F7	false	IPF2	CDH2	UNKNOWN	SYBR	None	23.1457	23.1634	0.0224824								true	0.297326	true	3	17	Amp		0.962777	N	N	83.3516
68	F8	false	IPF2	CDH2	UNKNOWN	SYBR	None	23.1559	23.1634	0.0224824								true	0.297326	true	3	17	Amp		0.962411	N	N	83.3516
69	F9	false	IPF2	CDH2	UNKNOWN	SYBR	None	23.1887	23.1634	0.0224824								true	0.297326	true	3	18	Amp		0.963386	N	N	83.224
70	F10	false	IPF2	POSTN	UNKNOWN	SYBR	None	28.2576	28.341	0.129556								true	0.1446	true	3	23	Amp		0.970116	N	N	83.224
71	F11	false	IPF2	POSTN	UNKNOWN	SYBR	None	28.4902	28.341	0.129556								true	0.1446	true	3	23	Amp		0.970812	N	N	83.0901
72	F12	false	IPF2	POSTN	UNKNOWN	SYBR	None	28.2751	28.341	0.129556								true	0.1446	true	3	24	Amp		0.983258	N	N	83.0901
73	G1	false	IPF3	GAPDH	UNKNOWN	SYBR	None	17.6606	17.6548	0.022153								true	0.343674	true	3	11	Amp		0.986899	N	N	87.3089
74	G2	false	IPF3	GAPDH	UNKNOWN	SYBR	None	17.6734	17.6548	0.022153								true	0.343674	true	3	12	Amp		0.975152	N	N	87.3089
75	G3	false	IPF3	GAPDH	UNKNOWN	SYBR	None	17.6303	17.6548	0.022153								true	0.343674	true	3	12	Amp		0.970889	N	N	87.3286
76	G4	false	IPF3	CALD1	UNKNOWN	SYBR	None	27.4215	27.458	0.138278								true	0.354827	true	3	22	Amp		0.973326	N	N	86.7441
77	G5	false	IPF3	CALD1	UNKNOWN	SYBR	None	27.6108	27.458	0.138278								true	0.354827	true	3	22	Amp		0.977976	N	N	86.6067
78	G6	false	IPF3	CALD1	UNKNOWN	SYBR	None	27.3416	27.458	0.138278								true	0.354827	true	3	21	Amp		0.978498	N	N	86.7528
79	G7	false	IPF3	CDH2	UNKNOWN	SYBR	None	23.2029	23.2387	0.0336329								true	0.297326	true	3	18	Amp		0.962103	N	N	83.4975
80	G8	false	IPF3	CDH2	UNKNOWN	SYBR	None	23.2697	23.2387	0.0336329								true	0.297326	true	3	17	Amp		0.96059	N	N	83.4975
81	G9	false	IPF3	CDH2	UNKNOWN	SYBR	None	23.2435	23.2387	0.0336329								true	0.297326	true	3	18	Amp		0.965184	N	N	83.224
82	G10	false	IPF3	POSTN	UNKNOWN	SYBR	None	28.6108	28.7058	0.10953								true	0.1446	true	3	24	Amp		0.960607	N	N	83.224
83	G11	false	IPF3	POSTN	UNKNOWN	SYBR	None	28.8256	28.7058	0.10953								true	0.1446	true	3	24	Amp		0.977331	N	N	83.0901
84	G12	false	IPF3	POSTN	UNKNOWN	SYBR	None	28.6811	28.7058	0.10953								true	0.1446	true	3	24	Amp		0.977081	N	N	83.0901
85	H1	false	IPF4	GAPDH	UNKNOWN	SYBR	None	17.7589	17.6704	0.0869963								true	0.343674	true	3	12	Amp		0.979111	N	N	87.3089
86	H2	false	IPF4	GAPDH	UNKNOWN	SYBR	None	17.6673	17.6704	0.0869963								true	0.343674	true	3	12	Amp		0.978432	N	N	87.3089
87	H3	false	IPF4	GAPDH	UNKNOWN	SYBR	None	17.5849	17.6704	0.0869963								true	0.343674	true	3	12	Amp		0.97506	N	N	87.3286
88	H4	false	IPF4	CALD1	UNKNOWN	SYBR	None	27.2657	27.395	0.118539								true	0.354827	true	3	20	Amp		0.974181	N	N	86.7441
89	H5	false	IPF4	CALD1	UNKNOWN	SYBR	None	27.4984	27.395	0.118539								true	0.354827	true	3	21	Amp		0.973804	N	N	86.7528
90	H6	false	IPF4	CALD1	UNKNOWN	SYBR	None	27.421	27.395	0.118539								true	0.354827	true	3	21	Amp		0.975442	N	N	86.7528
91	H7	false	IPF4	CDH2	UNKNOWN	SYBR	None	23.2131	23.207	0.0338142								true	0.297326	true	3	18	Amp		0.962058	N	N	83.4975
92	H8	false	IPF4	CDH2	UNKNOWN	SYBR	None	23.2374	23.207	0.0338142								true	0.297326	true	3	17	Amp		0.961999	N	N	83.4975
93	H9	false	IPF4	CDH2	UNKNOWN	SYBR	None	23.1706	23.207	0.0338142								true	0.297326	true	3	17	Amp		0.963825	N	N	83.224
94	H10	false	IPF4	POSTN	UNKNOWN	SYBR	None	28.7565	28.731	0.0242316								true	0.1446	true	3	24	Amp		0.968959	N	N	83.224
95	H11	false	IPF4	POSTN	UNKNOWN	SYBR	None	28.7083	28.731	0.0242316								true	0.1446	true	3	24	Amp		0.974395	N	N	83.0901
96	H12	false	IPF4	POSTN	UNKNOWN	SYBR	None	28.7282	28.731	0.0242316								true	0.1446	true	3	23	Amp		0.968892	N	N	83.0901

## Sheet: Melt Curve Raw Data
Block Type	96-Well 0.2-mL Block
Calibration Background is expired	No
Calibration Background performed on	12-13-2022
Calibration Pure Dye ABY is expired	No
Calibration Pure Dye ABY performed on	12-13-2022
Calibration Pure Dye CY5 is expired	No
Calibration Pure Dye CY5 performed on	12-13-2022
Calibration Pure Dye FAM is expired	No
Calibration Pure Dye FAM performed on	12-13-2022
Calibration Pure Dye JUN is expired	No
Calibration Pure Dye JUN performed on	12-13-2022
Calibration Pure Dye MUSTANG PURPLE is expired	No
Calibration Pure Dye MUSTANG PURPLE performed on	12-13-2022
Calibration Pure Dye NED is expired	No
Calibration Pure Dye NED performed on	12-13-2022
Calibration Pure Dye ROX is expired	No
Calibration Pure Dye ROX performed on	12-13-2022
Calibration Pure Dye SYBR is expired	No
Calibration Pure Dye SYBR performed on	12-13-2022
Calibration Pure Dye TAMRA is expired	No
Calibration Pure Dye TAMRA performed on	12-13-2022
Calibration Pure Dye VIC is expired	No
Calibration Pure Dye VIC performed on	12-13-2022
Calibration ROI is expired	No
Calibration ROI performed on	12-13-2022
Calibration Uniformity is expired	No
Calibration Uniformity performed on	12-13-2022
Chemistry	SYBR_GREEN
Date Created	2023-10-29 14:15:15 PM CST
Experiment Barcode
Experiment File Name	D:\WSF\2023-10-29_wsfipfhc.eds
Experiment Name	2023-10-29_wsfipfhc
Experiment Run End Time	2023-10-29 13:45:03 PM CST
Experiment Type	Standard Curve
Instrument Name	272529144
Instrument Serial Number	272529144
Instrument Type	QuantStudio™ 5 System
Passive Reference	ROX
Post-read Stage/Step
Pre-read Stage/Step
Quantification Cycle Method	Ct
Signal Smoothing On	true
Stage where Melt Analysis is performed	Stage3
Stage/ Cycle where Ct Analysis is performed	Stage2, Step2
Well	Well Position	Reading	Temperature	Fluorescence	Derivative	Target Name
1	A1	1	60.0008	517090	9848.85	GAPDH
1	A1	2	60.2929	515792	10040.6	GAPDH
1	A1	3	60.5849	513274	10247.3	GAPDH
1	A1	4	60.877	511008	10453.6	GAPDH
1	A1	5	61.1691	506419	10647.3	GAPDH
1	A1	6	61.4611	505310	10822.7	GAPDH
1	A1	7	61.7532	501200	10975.3	GAPDH
1	A1	8	62.0453	497634	11108.4	GAPDH
1	A1	9	62.3373	495074	11234.9	GAPDH
1	A1	10	62.6294	491042	11358.2	GAPDH
1	A1	11	62.9215	488296	11477.4	GAPDH
1	A1	12	63.2135	484155	11586.3	GAPDH
1	A1	13	63.5056	480918	11674.8	GAPDH
1	A1	14	63.7976	478746	11733.5	GAPDH
1	A1	15	64.0897	473340	11760.6	GAPDH
1	A1	16	64.3818	469656	11763.6	GAPDH
1	A1	17	64.6738	466716	11755.2	GAPDH
1	A1	18	64.9659	463252	11744.4	GAPDH
1	A1	19	65.258	460381	11732.6	GAPDH
1	A1	20	65.55	455672	11715.4	GAPDH
1	A1	21	65.8421	451737	11690.4	GAPDH
1	A1	22	66.1342	449268	11660.8	GAPDH
1	A1	23	66.4262	444931	11632.7	GAPDH
1	A1	24	66.7183	441113	11608.1	GAPDH
1	A1	25	67.0104	438733	11580.7	GAPDH
1	A1	26	67.3024	434519	11539.4	GAPDH
1	A1	27	67.5945	430646	11477.4	GAPDH
1	A1	28	67.8866	426685	11399.8	GAPDH
1	A1	29	68.1786	423098	11321.7	GAPDH
1	A1	30	68.4707	420815	11256.8	GAPDH
1	A1	31	68.7628	417224	11206.8	GAPDH
1	A1	32	69.0548	413626	11159.4	GAPDH
1	A1	33	69.3469	410292	11099.5	GAPDH
1	A1	34	69.639	406098	11025.1	GAPDH
1	A1	35	69.931	402624	10953.6	GAPDH
1	A1	36	70.2231	399792	10912.6	GAPDH
1	A1	37	70.5152	397873	10923.8	GAPDH
1	A1	38	70.8072	393986	10983.7	GAPDH
1	A1	39	71.0993	389516	11066.6	GAPDH
1	A1	40	71.3913	387243	11133.9	GAPDH
1	A1	41	71.6834	383633	11152.2	GAPDH
1	A1	42	71.9755	379438	11105.1	GAPDH
1	A1	43	72.2675	376048	10996.8	GAPDH
1	A1	44	72.5596	373816	10840.1	GAPDH
1	A1	45	72.8517	369870	10659.5	GAPDH
1	A1	46	73.1437	367222	10491.4	GAPDH
1	A1	47	73.4358	363852	10359	GAPDH
1	A1	48	73.7279	360936	10278.2	GAPDH
1	A1	49	74.0199	358169	10254.5	GAPDH
1	A1	50	74.312	354900	10281.1	GAPDH
1	A1	51	74.6041	352264	10339.3	GAPDH
1	A1	52	74.8961	348855	10403.6	GAPDH
1	A1	53	75.1882	344701	10451.2	GAPDH
1	A1	54	75.4803	342408	10469.1	GAPDH
1	A1	55	75.7723	338327	10457.7	GAPDH
1	A1	56	76.0644	336391	10426.1	GAPDH
1	A1	57	76.3565	332701	10386.9	GAPDH
1	A1	58	76.6485	328867	10352	GAPDH
1	A1	59	76.9406	326566	10330.8	GAPDH
1	A1	60	77.2327	323286	10328.4	GAPDH
1	A1	61	77.5247	321170	10342.4	GAPDH
1	A1	62	77.8168	316422	10363.1	GAPDH
1	A1	63	78.1088	314654	10377.1	GAPDH
1	A1	64	78.4009	310236	10376.8	GAPDH
1	A1	65	78.693	307671	10366.1	GAPDH
1	A1	66	78.985	304356	10358.4	GAPDH
1	A1	67	79.2771	301626	10368	GAPDH
1	A1	68	79.5692	299209	10398.2	GAPDH
1	A1	69	79.8612	295301	10439.7	GAPDH
1	A1	70	80.1533	291439	10477.2	GAPDH
1	A1	71	80.4454	288255	10502.3	GAPDH
1	A1	72	80.7374	286407	10519.9	GAPDH
1	A1	73	81.0295	282562	10544.6	GAPDH
1	A1	74	81.3216	278895	10590	GAPDH
1	A1	75	81.6136	277470	10661.9	GAPDH
1	A1	76	81.9057	272034	10759.6	GAPDH
1	A1	77	82.1978	269233	10883	GAPDH
1	A1	78	82.4898	266790	11027.3	GAPDH
1	A1	79	82.7819	262528	11204.7	GAPDH
1	A1	80	83.074	260251	11420.4	GAPDH
1	A1	81	83.366	256429	11667.3	GAPDH
1	A1	82	83.6581	250975	11935.7	GAPDH
1	A1	83	83.9501	248264	12229.4	GAPDH
1	A1	84	84.2422	244503	12584.5	GAPDH
1	A1	85	84.5343	241063	13084.2	GAPDH
1	A1	86	84.8263	237049	13869.5	GAPDH
1	A1	87	85.1184	232866	15148	GAPDH
1	A1	88	85.4105	228506	17191.4	GAPDH
1	A1	89	85.7025	223163	20299.6	GAPDH
1	A1	90	85.9946	215249	24703.8	GAPDH
1	A1	91	86.2867	205641	30412.5	GAPDH
1	A1	92	86.5787	191259	37048.4	GAPDH
1	A1	93	86.8708	169675	43770.4	GAPDH
1	A1	94	87.1629	144169	49372	GAPDH
1	A1	95	87.4549	116131	52579.1	GAPDH
1	A1	96	87.747	91293.2	52464.5	GAPDH
1	A1	97	88.0391	78287.5	48805.1	GAPDH
1	A1	98	88.3311	76803.8	42201.6	GAPDH
1	A1	99	88.6232	75208.1	33885.1	GAPDH
1	A1	100	88.9153	74136.4	25296.2	GAPDH
1	A1	101	89.2073	73891.8	17637.1	GAPDH
1	A1	102	89.4994	73246.3	11594.5	GAPDH
1	A1	103	89.7915	72577.5	6968.89	GAPDH
1	A1	104	90.0835	72900.9	3943.9	GAPDH
1	A1	105	90.3756	72651.4	2147.59	GAPDH
1	A1	106	90.6677	72253.8	1157.55	GAPDH
1	A1	107	90.9597	73426.3	653.449	GAPDH
1	A1	108	91.2518	71832.9	424.683	GAPDH
1	A1	109	91.5439	71830.2	342.504	GAPDH
1	A1	110	91.8359	71743.2	330.617	GAPDH
1	A1	111	92.128	72366.1	346.456	GAPDH
1	A1	112	92.42	70749.7	369.821	GAPDH
1	A1	113	92.7121	71788.9	393.76	GAPDH
1	A1	114	93.0042	70899.4	417.19	GAPDH
1	A1	115	93.2962	70488	441.108	GAPDH
1	A1	116	93.5883	70509.7	468.221	GAPDH
1	A1	117	93.8804	70892.5	502.609	GAPDH
1	A1	118	94.1724	70626.9	546.873	GAPDH
1	A1	119	94.4645	69416.1	598.482	GAPDH
1	A1	120	94.7566	69180	649.413	GAPDH
2	A2	1	60.0008	511054	11084.4	GAPDH
2	A2	2	60.2929	509251	11222	GAPDH
2	A2	3	60.5849	506445	11416.1	GAPDH
2	A2	4	60.877	504451	11651.7	GAPDH
2	A2	5	61.1691	501237	11894.6	GAPDH
2	A2	6	61.4611	497934	12104.5	GAPDH
2	A2	7	61.7532	494000	12231.9	GAPDH
2	A2	8	62.0453	488830	12300.9	GAPDH
2	A2	9	62.3373	486689	12341.3	GAPDH
2	A2	10	62.6294	481787	12378.7	GAPDH
2	A2	11	62.9215	479695	12430.3	GAPDH
2	A2	12	63.2135	475534	12495.6	GAPDH
2	A2	13	63.5056	471804	12560.3	GAPDH
2	A2	14	63.7976	467599	12607.4	GAPDH
2	A2	15	64.0897	464843	12631.3	GAPDH
2	A2	16	64.3818	459225	12643.3	GAPDH
2	A2	17	64.6738	455841	12664.7	GAPDH
2	A2	18	64.9659	452142	12711.7	GAPDH
2	A2	19	65.258	449495	12782.8	GAPDH
2	A2	20	65.55	445599	12857.2	GAPDH
2	A2	21	65.8421	440565	12907.8	GAPDH
2	A2	22	66.1342	436263	12917	GAPDH
2	A2	23	66.4262	431673	12885	GAPDH
2	A2	24	66.7183	428730	12825.9	GAPDH
2	A2	25	67.0104	425038	12756.9	GAPDH
2	A2	26	67.3024	420434	12689.9	GAPDH
2	A2	27	67.5945	415790	12629.2	GAPDH
2	A2	28	67.8866	413513	12574	GAPDH
2	A2	29	68.1786	408503	12520.5	GAPDH
2	A2	30	68.4707	405189	12463.9	GAPDH
2	A2	31	68.7628	401090	12399.2	GAPDH
2	A2	32	69.0548	397185	12323.9	GAPDH
2	A2	33	69.3469	394425	12240.8	GAPDH
2	A2	34	69.639	389306	12159.8	GAPDH
2	A2	35	69.931	385683	12077.1	GAPDH
2	A2	36	70.2231	383526	12029.1	GAPDH
2	A2	37	70.5152	379492	12024.1	GAPDH
2	A2	38	70.8072	375465	12057.6	GAPDH
2	A2	39	71.0993	371675	12116.9	GAPDH
2	A2	40	71.3913	368267	12179	GAPDH
2	A2	41	71.6834	364952	12226.2	GAPDH
2	A2	42	71.9755	361227	12251.8	GAPDH
2	A2	43	72.2675	357148	12241.3	GAPDH
2	A2	44	72.5596	353916	12186.4	GAPDH
2	A2	45	72.8517	349212	12073.1	GAPDH
2	A2	46	73.1437	345661	11921.7	GAPDH
2	A2	47	73.4358	343486	11773.3	GAPDH
2	A2	48	73.7279	339888	11656.1	GAPDH
2	A2	49	74.0199	336159	11584.3	GAPDH
2	A2	50	74.312	331761	11556.6	GAPDH
2	A2	51	74.6041	329908	11559.9	GAPDH
2	A2	52	74.8961	325899	11575.4	GAPDH
2	A2	53	75.1882	321995	11584.9	GAPDH
2	A2	54	75.4803	318456	11576	GAPDH
2	A2	55	75.7723	314474	11547	GAPDH
2	A2	56	76.0644	311994	11506.5	GAPDH
2	A2	57	76.3565	308344	11469.5	GAPDH
2	A2	58	76.6485	304138	11451.2	GAPDH
2	A2	59	76.9406	301919	11460.6	GAPDH
2	A2	60	77.2327	297853	11498.5	GAPDH
2	A2	61	77.5247	294745	11556.9	GAPDH
2	A2	62	77.8168	291121	11620.9	GAPDH
2	A2	63	78.1088	287642	11673	GAPDH
2	A2	64	78.4009	283771	11697.3	GAPDH
2	A2	65	78.693	280213	11683.8	GAPDH
2	A2	66	78.985	277109	11631.1	GAPDH
2	A2	67	79.2771	273223	11547.6	GAPDH
2	A2	68	79.5692	269643	11451.6	GAPDH
2	A2	69	79.8612	266460	11370.7	GAPDH
2	A2	70	80.1533	263351	11338.3	GAPDH
2	A2	71	80.4454	260219	11386.7	GAPDH
2	A2	72	80.7374	256749	11539.9	GAPDH
2	A2	73	81.0295	253739	11807.2	GAPDH
2	A2	74	81.3216	249691	12176.3	GAPDH
2	A2	75	81.6136	246193	12538.5	GAPDH
2	A2	76	81.9057	241670	12954.8	GAPDH
2	A2	77	82.1978	237832	13407	GAPDH
2	A2	78	82.4898	233203	13872.1	GAPDH
2	A2	79	82.7819	229183	14317.8	GAPDH
2	A2	80	83.074	223804	14701.4	GAPDH
2	A2	81	83.366	218860	14979.3	GAPDH
2	A2	82	83.6581	211736	15127.1	GAPDH
2	A2	83	83.9501	207685	15163.7	GAPDH
2	A2	84	84.2422	203701	15166	GAPDH
2	A2	85	84.5343	199552	15272.6	GAPDH
2	A2	86	84.8263	195302	15677.1	GAPDH
2	A2	87	85.1184	190692	16620.8	GAPDH
2	A2	88	85.4105	186038	18378.8	GAPDH
2	A2	89	85.7025	180480	21218.8	GAPDH
2	A2	90	85.9946	171020	25311	GAPDH
2	A2	91	86.2867	159600	30591.4	GAPDH
2	A2	92	86.5787	143332	36629	GAPDH
2	A2	93	86.8708	119168	42581.2	GAPDH
2	A2	94	87.1629	90326.9	47316.1	GAPDH
2	A2	95	87.4549	60400.7	49708.4	GAPDH
2	A2	96	87.747	35940.5	49017.1	GAPDH
2	A2	97	88.0391	24561.3	45178.3	GAPDH
2	A2	98	88.3311	23853.6	38859.8	GAPDH
2	A2	99	88.6232	21372.2	31235.6	GAPDH
2	A2	100	88.9153	20594.6	23586.7	GAPDH
2	A2	101	89.2073	20432.9	16916.8	GAPDH
2	A2	102	89.4994	19112	11628.7	GAPDH
2	A2	103	89.7915	19412.1	6963.97	GAPDH
2	A2	104	90.0835	18894.9	3977.47	GAPDH
2	A2	105	90.3756	19379	2204.3	GAPDH
2	A2	106	90.6677	18965.4	1217.13	GAPDH
2	A2	107	90.9597	19042	700.375	GAPDH
2	A2	108	91.2518	19137.9	448.722	GAPDH
2	A2	109	91.5439	18363	335.163	GAPDH
2	A2	110	91.8359	18652.5	281.021	GAPDH
2	A2	111	92.128	18250.4	239	GAPDH
2	A2	112	92.42	17962.9	186.398	GAPDH
2	A2	113	92.7121	19034.6	121.093	GAPDH
2	A2	114	93.0042	17815.9	55.3984	GAPDH
2	A2	115	93.2962	18713.3	6.96387	GAPDH
2	A2	116	93.5883	18332.7	-10.8877	GAPDH
2	A2	117	93.8804	18870.4	3.75098	GAPDH
2	A2	118	94.1724	18136.6	39.5781	GAPDH
2	A2	119	94.4645	17290.8	76.5938	GAPDH
2	A2	120	94.7566	17844.6	95.2012	GAPDH
3	A3	1	60.0005	470845	10615.2	GAPDH
3	A3	2	60.2928	468195	10708.6	GAPDH
3	A3	3	60.5851	465975	10815.1	GAPDH
3	A3	4	60.8773	463294	10937.5	GAPDH
3	A3	5	61.1696	459765	11080.1	GAPDH
3	A3	6	61.4619	457674	11243.9	GAPDH
3	A3	7	61.7542	454206	11423.5	GAPDH
3	A3	8	62.0465	450212	11593.5	GAPDH
3	A3	9	62.3387	447058	11750.9	GAPDH
3	A3	10	62.631	443741	11879.7	GAPDH
3	A3	11	62.9233	440146	11966.7	GAPDH
3	A3	12	63.2156	435820	12003.7	GAPDH
3	A3	13	63.5079	432397	11988.9	GAPDH
3	A3	14	63.8001	429031	11928.7	GAPDH
3	A3	15	64.0924	425341	11841.1	GAPDH
3	A3	16	64.3847	421651	11757.1	GAPDH
3	A3	17	64.677	417111	11715.1	GAPDH
3	A3	18	64.9693	413865	11745.1	GAPDH
3	A3	19	65.2615	412005	11851.7	GAPDH
3	A3	20	65.5538	408053	12005	GAPDH
3	A3	21	65.8461	404598	12150.9	GAPDH
3	A3	22	66.1384	399317	12234	GAPDH
3	A3	23	66.4306	395585	12221.1	GAPDH
3	A3	24	66.7229	392020	12113.4	GAPDH
3	A3	25	67.0152	387730	11940.9	GAPDH
3	A3	26	67.3075	383974	11747.5	GAPDH
3	A3	27	67.5998	381035	11573.8	GAPDH
3	A3	28	67.892	377027	11444.9	GAPDH
3	A3	29	68.1843	374745	11363	GAPDH
3	A3	30	68.4766	370390	11329.4	GAPDH
3	A3	31	68.7689	366580	11335.1	GAPDH
3	A3	32	69.0612	363521	11370.9	GAPDH
3	A3	33	69.3534	359957	11426.2	GAPDH
3	A3	34	69.6457	357719	11481.3	GAPDH
3	A3	35	69.938	352615	11521.7	GAPDH
3	A3	36	70.2303	349267	11533.3	GAPDH
3	A3	37	70.5226	345538	11515.1	GAPDH
3	A3	38	70.8148	341771	11480.8	GAPDH
3	A3	39	71.1071	338788	11450.1	GAPDH
3	A3	40	71.3994	336068	11434.5	GAPDH
3	A3	41	71.6917	332406	11429	GAPDH
3	A3	42	71.984	328048	11416	GAPDH
3	A3	43	72.2762	324547	11376.3	GAPDH
3	A3	44	72.5685	322063	11302.7	GAPDH
3	A3	45	72.8608	317886	11202.3	GAPDH
3	A3	46	73.1531	314785	11091.5	GAPDH
3	A3	47	73.4454	311843	10988.8	GAPDH
3	A3	48	73.7376	308900	10909	GAPDH
3	A3	49	74.0299	304186	10863	GAPDH
3	A3	50	74.3222	302180	10856.5	GAPDH
3	A3	51	74.6145	298822	10887.5	GAPDH
3	A3	52	74.9068	295826	10944	GAPDH
3	A3	53	75.199	291430	11005.4	GAPDH
3	A3	54	75.4913	288527	11049.1	GAPDH
3	A3	55	75.7836	284459	11060.7	GAPDH
3	A3	56	76.0759	282020	11041.4	GAPDH
3	A3	57	76.3681	277533	11008.4	GAPDH
3	A3	58	76.6604	274818	10987.8	GAPDH
3	A3	59	76.9527	271961	11003.4	GAPDH
3	A3	60	77.245	269108	11066.9	GAPDH
3	A3	61	77.5373	265003	11175.7	GAPDH
3	A3	62	77.8296	261681	11319.1	GAPDH
3	A3	63	78.1218	257764	11485	GAPDH
3	A3	64	78.4141	254810	11669.3	GAPDH
3	A3	65	78.7064	251085	11883.6	GAPDH
3	A3	66	78.9987	248099	12120.3	GAPDH
3	A3	67	79.2909	243423	12347.8	GAPDH
3	A3	68	79.5832	240094	12510.4	GAPDH
3	A3	69	79.8755	235296	12546.1	GAPDH
3	A3	70	80.1678	229507	12415.3	GAPDH
3	A3	71	80.4601	227277	12124.3	GAPDH
3	A3	72	80.7523	224039	11730.1	GAPDH
3	A3	73	81.0446	220990	11313.6	GAPDH
3	A3	74	81.3369	217739	10953.2	GAPDH
3	A3	75	81.6292	216242	10734.9	GAPDH
3	A3	76	81.9215	211672	10673.6	GAPDH
3	A3	77	82.2137	208091	10744.3	GAPDH
3	A3	78	82.506	205418	10902.5	GAPDH
3	A3	79	82.7983	201914	11106.2	GAPDH
3	A3	80	83.0906	198065	11329.3	GAPDH
3	A3	81	83.3829	194376	11556.1	GAPDH
3	A3	82	83.6751	191049	11802.3	GAPDH
3	A3	83	83.9674	187326	12105.1	GAPDH
3	A3	84	84.2597	183902	12513.3	GAPDH
3	A3	85	84.552	179744	13103	GAPDH
3	A3	86	84.8443	175031	13995.9	GAPDH
3	A3	87	85.1365	172011	15381.5	GAPDH
3	A3	88	85.4288	166528	17524.7	GAPDH
3	A3	89	85.7211	161028	20732	GAPDH
3	A3	90	86.0134	152378	25248.9	GAPDH
3	A3	91	86.3057	140000	31095.1	GAPDH
3	A3	92	86.5979	123229	37890.9	GAPDH
3	A3	93	86.8902	99133.5	44772.4	GAPDH
3	A3	94	87.1825	71208.1	50491.2	GAPDH
3	A3	95	87.4748	42705	53727.7	GAPDH
3	A3	96	87.7671	20956.1	53525.6	GAPDH
3	A3	97	88.0593	13564.9	49665.6	GAPDH
3	A3	98	88.3516	12559.7	42784.7	GAPDH
3	A3	99	88.6439	11920.6	34169	GAPDH
3	A3	100	88.9362	10353.6	25311.3	GAPDH
3	A3	101	89.2285	10872.2	17449	GAPDH
3	A3	102	89.5207	10195.6	11271.9	GAPDH
3	A3	103	89.813	10069.8	6603.13	GAPDH
3	A3	104	90.1053	10487	3643.02	GAPDH
3	A3	105	90.3976	10407.3	1938.11	GAPDH
3	A3	106	90.6898	9656.46	1042.32	GAPDH
3	A3	107	90.9821	9691.83	609.791	GAPDH
3	A3	108	91.2744	9787.8	411.602	GAPDH
3	A3	109	91.5667	9382.28	315.188	GAPDH
3	A3	110	91.859	9403.77	255.122	GAPDH
3	A3	111	92.1512	9559.81	207.181	GAPDH
3	A3	112	92.4435	9270.22	168.19	GAPDH
3	A3	113	92.7358	9633.39	141.693	GAPDH
3	A3	114	93.0281	8642.72	129.605	GAPDH
3	A3	115	93.3204	9446.88	129.556	GAPDH
3	A3	116	93.6126	8866.37	136.16	GAPDH
3	A3	117	93.9049	9203.35	143.587	GAPDH
3	A3	118	94.1972	8493.57	147.304	GAPDH
3	A3	119	94.4895	8408.22	144.583	GAPDH
3	A3	120	94.7818	9077.44	134.509	GAPDH
4	A4	1	60.0005	479634	11523.7	CALD1
4	A4	2	60.2928	477817	11623.8	CALD1
4	A4	3	60.5851	474912	11727.8	CALD1
4	A4	4	60.8773	471675	11832	CALD1
4	A4	5	61.1696	468654	11946.9	CALD1
4	A4	6	61.4619	466193	12058.5	CALD1
4	A4	7	61.7542	461410	12150.8	CALD1
4	A4	8	62.0465	458599	12212.3	CALD1
4	A4	9	62.3387	453023	12239.9	CALD1
4	A4	10	62.631	450158	12239.9	CALD1
4	A4	11	62.9233	446908	12223.8	CALD1
4	A4	12	63.2156	442521	12203.9	CALD1
4	A4	13	63.5079	438436	12189	CALD1
4	A4	14	63.8001	435570	12184	CALD1
4	A4	15	64.0924	431639	12191.2	CALD1
4	A4	16	64.3847	427942	12211.7	CALD1
4	A4	17	64.677	422871	12244.7	CALD1
4	A4	18	64.9693	420260	12286.1	CALD1
4	A4	19	65.2615	417212	12327.4	CALD1
4	A4	20	65.5538	412009	12357.9	CALD1
4	A4	21	65.8461	407807	12370	CALD1
4	A4	22	66.1384	404338	12362.8	CALD1
4	A4	23	66.4306	400104	12342	CALD1
4	A4	24	66.7229	396025	12316.2	CALD1
4	A4	25	67.0152	393008	12293.2	CALD1
4	A4	26	67.3075	387767	12276.7	CALD1
4	A4	27	67.5998	384788	12266.7	CALD1
4	A4	28	67.892	380810	12259.2	CALD1
4	A4	29	68.1843	376559	12248.2	CALD1
4	A4	30	68.4766	372992	12226.9	CALD1
4	A4	31	68.7689	369086	12190.2	CALD1
4	A4	32	69.0612	364376	12136.9	CALD1
4	A4	33	69.3534	361721	12071	CALD1
4	A4	34	69.6457	357445	12001.6	CALD1
4	A4	35	69.938	353403	11940.6	CALD1
4	A4	36	70.2303	349961	11899	CALD1
4	A4	37	70.5226	347145	11882.3	CALD1
4	A4	38	70.8148	342376	11887.3	CALD1
4	A4	39	71.1071	339895	11902.5	CALD1
4	A4	40	71.3994	335660	11913	CALD1
4	A4	41	71.6917	331073	11906.6	CALD1
4	A4	42	71.984	328007	11879.4	CALD1
4	A4	43	72.2762	324892	11835.3	CALD1
4	A4	44	72.5685	321224	11781.9	CALD1
4	A4	45	72.8608	316862	11725.5	CALD1
4	A4	46	73.1531	314328	11664.2	CALD1
4	A4	47	73.4454	311175	11568.7	CALD1
4	A4	48	73.7376	306530	11470.2	CALD1
4	A4	49	74.0299	303007	11375.5	CALD1
4	A4	50	74.3222	300185	11297.5	CALD1
4	A4	51	74.6145	297464	11249.3	CALD1
4	A4	52	74.9068	293420	11235.1	CALD1
4	A4	53	75.199	289637	11247.1	CALD1
4	A4	54	75.4913	286536	11268.5	CALD1
4	A4	55	75.7836	282958	11279.9	CALD1
4	A4	56	76.0759	279415	11266.8	CALD1
4	A4	57	76.3681	275978	11223.2	CALD1
4	A4	58	76.6604	272507	11153.1	CALD1
4	A4	59	76.9527	268559	11068.2	CALD1
4	A4	60	77.245	266489	10982.5	CALD1
4	A4	61	77.5373	262914	10905	CALD1
4	A4	62	77.8296	259872	10835.4	CALD1
4	A4	63	78.1218	255571	10768.2	CALD1
4	A4	64	78.4141	253071	10700.8	CALD1
4	A4	65	78.7064	248823	10639.9	CALD1
4	A4	66	78.9987	247245	10599.2	CALD1
4	A4	67	79.2909	243678	10589.1	CALD1
4	A4	68	79.5832	239977	10607.1	CALD1
4	A4	69	79.8755	236999	10637.2	CALD1
4	A4	70	80.1678	232999	10660.1	CALD1
4	A4	71	80.4601	230278	10664.2	CALD1
4	A4	72	80.7523	227208	10651	CALD1
4	A4	73	81.0446	224131	10631.4	CALD1
4	A4	74	81.3369	220078	10615.8	CALD1
4	A4	75	81.6292	218049	10606.7	CALD1
4	A4	76	81.9215	214037	10597.1	CALD1
4	A4	77	82.2137	210842	10576.7	CALD1
4	A4	78	82.506	207141	10544	CALD1
4	A4	79	82.7983	204039	10517	CALD1
4	A4	80	83.0906	201386	10539	CALD1
4	A4	81	83.3829	198581	10677.4	CALD1
4	A4	82	83.6751	195418	11019.7	CALD1
4	A4	83	83.9674	191556	11675.2	CALD1
4	A4	84	84.2597	188679	12366.3	CALD1
4	A4	85	84.552	184432	13466.2	CALD1
4	A4	86	84.8443	180142	15141.7	CALD1
4	A4	87	85.1365	175713	17588.2	CALD1
4	A4	88	85.4288	168379	20972	CALD1
4	A4	89	85.7211	157969	25317.4	CALD1
4	A4	90	86.0134	141635	30362.4	CALD1
4	A4	91	86.3057	112223	35458.4	CALD1
4	A4	92	86.5979	72859.5	39619.7	CALD1
4	A4	93	86.8902	39861	41782.4	CALD1
4	A4	94	87.1825	26284	41201.3	CALD1
4	A4	95	87.4748	24914.1	37792.5	CALD1
4	A4	96	87.7671	24390.1	32211.4	CALD1
4	A4	97	88.0593	23768.8	25608.6	CALD1
4	A4	98	88.3516	23983	19193.5	CALD1
4	A4	99	88.6439	23808.1	13844.6	CALD1
4	A4	100	88.9362	23054	8873.29	CALD1
4	A4	101	89.2285	23386.1	4789.15	CALD1
4	A4	102	89.5207	22934.9	2412.15	CALD1
4	A4	103	89.813	22971.9	1149.31	CALD1
4	A4	104	90.1053	22544.1	515.355	CALD1
4	A4	105	90.3976	23021.3	194.535	CALD1
4	A4	106	90.6898	22611	18.749	CALD1
4	A4	107	90.9821	22982.4	-83.7256	CALD1
4	A4	108	91.2744	23218.8	-135.818	CALD1
4	A4	109	91.5667	22590.9	-143.637	CALD1
4	A4	110	91.859	22419.2	-112.837	CALD1
4	A4	111	92.1512	23310.9	-53.9619	CALD1
4	A4	112	92.4435	22079.9	17.8086	CALD1
4	A4	113	92.7358	22356.1	84.8916	CALD1
4	A4	114	93.0281	21507.7	130.555	CALD1
4	A4	115	93.3204	22248.5	143.441	CALD1
4	A4	116	93.6126	21537.7	122.341	CALD1
4	A4	117	93.9049	21951.6	77.9678	CALD1
4	A4	118	94.1972	22154.3	29.2266	CALD1
4	A4	119	94.4895	21816.6	-5.06348	CALD1
4	A4	120	94.7818	21947.8	-14.2598	CALD1
5	A5	1	60.001	509674	11746.7	CALD1
5	A5	2	60.2934	507803	12021.9	CALD1
5	A5	3	60.5857	505621	12309.8	CALD1
5	A5	4	60.8781	501632	12585	CALD1
5	A5	5	61.1705	498116	12753.6	CALD1
5	A5	6	61.4628	494356	12900.1	CALD1
5	A5	7	61.7552	491242	13028.8	CALD1
5	A5	8	62.0476	487147	13145	CALD1
5	A5	9	62.34	482697	13252.6	CALD1
5	A5	10	62.6323	479348	13353.2	CALD1
5	A5	11	62.9247	475002	13447.6	CALD1
5	A5	12	63.2171	471133	13537	CALD1
5	A5	13	63.5094	466524	13621.4	CALD1
5	A5	14	63.8018	462567	13696.8	CALD1
5	A5	15	64.0942	458638	13754.5	CALD1
5	A5	16	64.3866	455323	13784.3	CALD1
5	A5	17	64.6789	448714	13779.8	CALD1
5	A5	18	64.9713	445232	13743.5	CALD1
5	A5	19	65.2637	441532	13684.1	CALD1
5	A5	20	65.556	436046	13612.2	CALD1
5	A5	21	65.8484	432942	13534.7	CALD1
5	A5	22	66.1408	428823	13454.7	CALD1
5	A5	23	66.4331	423619	13374.9	CALD1
5	A5	24	66.7255	419395	13302.8	CALD1
5	A5	25	67.0179	415944	13249.5	CALD1
5	A5	26	67.3102	411755	13226.7	CALD1
5	A5	27	67.6026	407738	13240.1	CALD1
5	A5	28	67.895	403632	13285.6	CALD1
5	A5	29	68.1874	399258	13349.7	CALD1
5	A5	30	68.4797	395700	13411.3	CALD1
5	A5	31	68.7721	391507	13447.9	CALD1
5	A5	32	69.0645	386074	13443	CALD1
5	A5	33	69.3568	382641	13391.5	CALD1
5	A5	34	69.6492	377754	13302.7	CALD1
5	A5	35	69.9416	374781	13196.5	CALD1
5	A5	36	70.2339	369287	13096	CALD1
5	A5	37	70.5263	367006	13019.4	CALD1
5	A5	38	70.8187	362312	12973.1	CALD1
5	A5	39	71.1111	358550	12950.5	CALD1
5	A5	40	71.4034	355106	12935.7	CALD1
5	A5	41	71.6958	350673	12911.5	CALD1
5	A5	42	71.9882	346250	12867.6	CALD1
5	A5	43	72.2805	342850	12805.4	CALD1
5	A5	44	72.5729	339058	12736.2	CALD1
5	A5	45	72.8653	335927	12674.1	CALD1
5	A5	46	73.1576	331740	12629.3	CALD1
5	A5	47	73.45	328425	12604.5	CALD1
5	A5	48	73.7424	323863	12595.9	CALD1
5	A5	49	74.0348	320849	12595.9	CALD1
5	A5	50	74.3271	317137	12596.2	CALD1
5	A5	51	74.6195	313137	12589.6	CALD1
5	A5	52	74.9119	308437	12567.8	CALD1
5	A5	53	75.2042	305556	12531.3	CALD1
5	A5	54	75.4966	301845	12491.8	CALD1
5	A5	55	75.789	297712	12460.1	CALD1
5	A5	56	76.0813	294200	12441.8	CALD1
5	A5	57	76.3737	290827	12433.1	CALD1
5	A5	58	76.6661	286954	12422.4	CALD1
5	A5	59	76.9585	282656	12395.6	CALD1
5	A5	60	77.2508	279293	12343.7	CALD1
5	A5	61	77.5432	275486	12266.9	CALD1
5	A5	62	77.8356	272618	12173.7	CALD1
5	A5	63	78.1279	268316	12076.1	CALD1
5	A5	64	78.4203	264765	11984.6	CALD1
5	A5	65	78.7127	261433	11905.9	CALD1
5	A5	66	79.005	258295	11841.8	CALD1
5	A5	67	79.2974	254019	11789.4	CALD1
5	A5	68	79.5898	250811	11741.9	CALD1
5	A5	69	79.8822	247398	11690.7	CALD1
5	A5	70	80.1745	244340	11628.5	CALD1
5	A5	71	80.4669	239743	11552.8	CALD1
5	A5	72	80.7593	236990	11468.4	CALD1
5	A5	73	81.0516	234021	11386.3	CALD1
5	A5	74	81.344	230297	11318.5	CALD1
5	A5	75	81.6364	227401	11273.2	CALD1
5	A5	76	81.9287	223228	11252.6	CALD1
5	A5	77	82.2211	220055	11256	CALD1
5	A5	78	82.5135	217380	11286.8	CALD1
5	A5	79	82.8059	213047	11359.4	CALD1
5	A5	80	83.0982	209591	11503.2	CALD1
5	A5	81	83.3906	207435	11766.4	CALD1
5	A5	82	83.683	203558	12223.5	CALD1
5	A5	83	83.9753	198637	12863.2	CALD1
5	A5	84	84.2677	195437	13728.9	CALD1
5	A5	85	84.5601	191772	15123.8	CALD1
5	A5	86	84.8524	187263	17296.6	CALD1
5	A5	87	85.1448	182168	20514.9	CALD1
5	A5	88	85.4372	174165	24966.8	CALD1
5	A5	89	85.7296	161249	30606.6	CALD1
5	A5	90	86.0219	139060	36987.9	CALD1
5	A5	91	86.3143	100944	43185.4	CALD1
5	A5	92	86.6067	57188.7	47922	CALD1
5	A5	93	86.899	28358.5	49936.8	CALD1
5	A5	94	87.1914	20585.9	48476	CALD1
5	A5	95	87.4838	19583.6	43650.4	CALD1
5	A5	96	87.7761	18906.8	36439.5	CALD1
5	A5	97	88.0685	18296.1	28317.9	CALD1
5	A5	98	88.3609	18450.9	20709.1	CALD1
5	A5	99	88.6533	18052	14554.3	CALD1
5	A5	100	88.9456	17150.2	9053.17	CALD1
5	A5	101	89.238	16621	4971.36	CALD1
5	A5	102	89.5304	16824.2	2607.6	CALD1
5	A5	103	89.8227	17061.6	1324.78	CALD1
5	A5	104	90.1151	16810.8	640.098	CALD1
5	A5	105	90.4075	16555.2	258.86	CALD1
5	A5	106	90.6998	17264.1	29.29	CALD1
5	A5	107	90.9922	16311.1	-117.992	CALD1
5	A5	108	91.2846	16705.5	-212.23	CALD1
5	A5	109	91.577	16902	-262.781	CALD1
5	A5	110	91.8693	17363.8	-268.571	CALD1
5	A5	111	92.1617	17407.1	-227.323	CALD1
5	A5	112	92.4541	15519.4	-146.04	CALD1
5	A5	113	92.7464	17272.8	-46.3652	CALD1
5	A5	114	93.0388	15249.2	41.2031	CALD1
5	A5	115	93.3312	15846.9	92.3955	CALD1
5	A5	116	93.6235	16642	103.228	CALD1
5	A5	117	93.9159	16510.4	92.1436	CALD1
5	A5	118	94.2083	16132.2	87.9512	CALD1
5	A5	119	94.5006	15337.6	112.018	CALD1
5	A5	120	94.793	15756.3	167.367	CALD1
6	A6	1	60.001	477296	10884.4	CALD1
6	A6	2	60.2934	475794	11066.2	CALD1
6	A6	3	60.5857	472272	11281.8	CALD1
6	A6	4	60.8781	470528	11515.9	CALD1
6	A6	5	61.1705	466531	11747.7	CALD1
6	A6	6	61.4628	463651	11911.9	CALD1
6	A6	7	61.7552	459389	12021.1	CALD1
6	A6	8	62.0476	456288	12099.3	CALD1
6	A6	9	62.34	452327	12148.9	CALD1
6	A6	10	62.6323	447707	12180	CALD1
6	A6	11	62.9247	444069	12206.5	CALD1
6	A6	12	63.2171	441970	12241.2	CALD1
6	A6	13	63.5094	436405	12291.3	CALD1
6	A6	14	63.8018	433117	12356.3	CALD1
6	A6	15	64.0942	429835	12428.9	CALD1
6	A6	16	64.3866	426110	12498.5	CALD1
6	A6	17	64.6789	420880	12555.7	CALD1
6	A6	18	64.9713	417132	12594.7	CALD1
6	A6	19	65.2637	413851	12614.4	CALD1
6	A6	20	65.556	409327	12617.7	CALD1
6	A6	21	65.8484	404265	12609.2	CALD1
6	A6	22	66.1408	401546	12592.9	CALD1
6	A6	23	66.4331	396682	12570.3	CALD1
6	A6	24	66.7255	392819	12539.7	CALD1
6	A6	25	67.0179	388883	12497.5	CALD1
6	A6	26	67.3102	384411	12442.4	CALD1
6	A6	27	67.6026	380435	12378.4	CALD1
6	A6	28	67.895	376226	12314.8	CALD1
6	A6	29	68.1874	372299	12261.8	CALD1
6	A6	30	68.4797	369400	12224.6	CALD1
6	A6	31	68.7721	365065	12200	CALD1
6	A6	32	69.0645	361207	12177.7	CALD1
6	A6	33	69.3568	356588	12147.6	CALD1
6	A6	34	69.6492	353781	12105.3	CALD1
6	A6	35	69.9416	349234	12055.6	CALD1
6	A6	36	70.2339	345210	12010.8	CALD1
6	A6	37	70.5263	342166	11984.2	CALD1
6	A6	38	70.8187	338816	11984.2	CALD1
6	A6	39	71.1111	334289	12008.9	CALD1
6	A6	40	71.4034	331337	12045.8	CALD1
6	A6	41	71.6958	326950	12075.3	CALD1
6	A6	42	71.9882	323507	12077.7	CALD1
6	A6	43	72.2805	319285	12040.3	CALD1
6	A6	44	72.5729	315563	11963.4	CALD1
6	A6	45	72.8653	311276	11860.7	CALD1
6	A6	46	73.1576	308661	11713.4	CALD1
6	A6	47	73.45	305581	11578	CALD1
6	A6	48	73.7424	301722	11492.4	CALD1
6	A6	49	74.0348	297694	11459.9	CALD1
6	A6	50	74.3271	295122	11466.8	CALD1
6	A6	51	74.6195	290929	11490	CALD1
6	A6	52	74.9119	287616	11505.8	CALD1
6	A6	53	75.2042	283307	11496.6	CALD1
6	A6	54	75.4966	279909	11455.9	CALD1
6	A6	55	75.789	276587	11388.4	CALD1
6	A6	56	76.0813	273192	11307.1	CALD1
6	A6	57	76.3737	269527	11227	CALD1
6	A6	58	76.6661	265898	11160.8	CALD1
6	A6	59	76.9585	262978	11113.8	CALD1
6	A6	60	77.2508	259957	11082.7	CALD1
6	A6	61	77.5432	255912	11056.8	CALD1
6	A6	62	77.8356	252453	11021.9	CALD1
6	A6	63	78.1279	248829	10967.6	CALD1
6	A6	64	78.4203	246470	10893.4	CALD1
6	A6	65	78.7127	241574	10809.5	CALD1
6	A6	66	79.005	239301	10733.1	CALD1
6	A6	67	79.2974	236436	10680.3	CALD1
6	A6	68	79.5898	232557	10660.3	CALD1
6	A6	69	79.8822	229277	10671.6	CALD1
6	A6	70	80.1745	226384	10704.9	CALD1
6	A6	71	80.4669	222543	10749.1	CALD1
6	A6	72	80.7593	219544	10797.2	CALD1
6	A6	73	81.0516	216207	10849.8	CALD1
6	A6	74	81.344	212255	10916.4	CALD1
6	A6	75	81.6364	209893	11012.5	CALD1
6	A6	76	81.9287	205661	11154.5	CALD1
6	A6	77	82.2211	202386	11351.4	CALD1
6	A6	78	82.5135	199103	11595.3	CALD1
6	A6	79	82.8059	195642	11847.5	CALD1
6	A6	80	83.0982	191057	12001.7	CALD1
6	A6	81	83.3906	185424	12122.2	CALD1
6	A6	82	83.683	182376	12226.4	CALD1
6	A6	83	83.9753	179014	12391.9	CALD1
6	A6	84	84.2677	175874	12769.3	CALD1
6	A6	85	84.5601	173533	13576.5	CALD1
6	A6	86	84.8524	169301	15073.4	CALD1
6	A6	87	85.1448	164458	17515.1	CALD1
6	A6	88	85.4372	157407	21072.9	CALD1
6	A6	89	85.7296	147554	25716	CALD1
6	A6	90	86.0219	127101	31077.9	CALD1
6	A6	91	86.3143	93635.9	36385.4	CALD1
6	A6	92	86.6067	52050.4	40551.1	CALD1
6	A6	93	86.899	25060.5	42476.2	CALD1
6	A6	94	87.1914	16783.4	41467.9	CALD1
6	A6	95	87.4838	15373.2	37562.4	CALD1
6	A6	96	87.7761	15997.3	31550.9	CALD1
6	A6	97	88.0685	15968.3	24677.6	CALD1
6	A6	98	88.3609	15437.2	18175.4	CALD1
6	A6	99	88.6533	14939.4	12884.5	CALD1
6	A6	100	88.9456	16179.3	7649.08	CALD1
6	A6	101	89.238	14902.3	3996.64	CALD1
6	A6	102	89.5304	15229.3	1960.33	CALD1
6	A6	103	89.8227	15275.1	953.178	CALD1
6	A6	104	90.1151	14173.8	505.996	CALD1
6	A6	105	90.4075	14625.7	314.242	CALD1
6	A6	106	90.6998	14656.9	215.006	CALD1
6	A6	107	90.9922	14410.3	141.501	CALD1
6	A6	108	91.2846	14906.8	79.6182	CALD1
6	A6	109	91.577	14642.9	34.7422	CALD1
6	A6	110	91.8693	13967.2	11.209	CALD1
6	A6	111	92.1617	14266.1	4.80078	CALD1
6	A6	112	92.4541	14550.9	5.49609	CALD1
6	A6	113	92.7464	13994	4.19434	CALD1
6	A6	114	93.0388	14114.1	-2.92871	CALD1
6	A6	115	93.3312	14383.2	-15.04	CALD1
6	A6	116	93.6235	13825.8	-30.0674	CALD1
6	A6	117	93.9159	13762.1	-47.1895	CALD1
6	A6	118	94.2083	14218.6	-66.6299	CALD1
6	A6	119	94.5006	13859.8	-87.9717	CALD1
6	A6	120	94.793	14252.4	-109.271	CALD1
7	A7	1	60.0003	506313	12551.3	CDH2
7	A7	2	60.2922	504532	12730.9	CDH2
7	A7	3	60.5841	501407	12972.5	CDH2
7	A7	4	60.876	499371	13257.5	CDH2
7	A7	5	61.1679	494994	13527.3	CDH2
7	A7	6	61.4598	491326	13732.7	CDH2
7	A7	7	61.7516	486536	13895.3	CDH2
7	A7	8	62.0435	483140	14004.7	CDH2
7	A7	9	62.3354	477924	14063.5	CDH2
7	A7	10	62.6273	473971	14083.5	CDH2
7	A7	11	62.9192	469480	14080	CDH2
7	A7	12	63.2111	465808	14067.4	CDH2
7	A7	13	63.503	460887	14056	CDH2
7	A7	14	63.7949	457044	14051.9	CDH2
7	A7	15	64.0868	452687	14056.7	CDH2
7	A7	16	64.3787	448518	14068.1	CDH2
7	A7	17	64.6706	443578	14080.9	CDH2
7	A7	18	64.9624	440276	14087	CDH2
7	A7	19	65.2543	435459	14079	CDH2
7	A7	20	65.5462	430263	14052.3	CDH2
7	A7	21	65.8381	426858	14007.2	CDH2
7	A7	22	66.13	421921	13948.8	CDH2
7	A7	23	66.4219	417461	13883.4	CDH2
7	A7	24	66.7138	413273	13815.6	CDH2
7	A7	25	67.0057	409243	13746.7	CDH2
7	A7	26	67.2976	404900	13676.1	CDH2
7	A7	27	67.5895	400247	13604.6	CDH2
7	A7	28	67.8814	395988	13537	CDH2
7	A7	29	68.1733	392265	13482.1	CDH2
7	A7	30	68.4651	387677	13449.2	CDH2
7	A7	31	68.757	384198	13442.4	CDH2
7	A7	32	69.0489	379477	13460	CDH2
7	A7	33	69.3408	376351	13488.9	CDH2
7	A7	34	69.6327	371602	13513.8	CDH2
7	A7	35	69.9246	366508	13520	CDH2
7	A7	36	70.2165	363869	13498.5	CDH2
7	A7	37	70.5084	358984	13449.5	CDH2
7	A7	38	70.8003	353958	13363.6	CDH2
7	A7	39	71.0922	350745	13273.6	CDH2
7	A7	40	71.3841	346896	13202.8	CDH2
7	A7	41	71.6759	343413	13167.1	CDH2
7	A7	42	71.9678	338584	13172.9	CDH2
7	A7	43	72.2597	335021	13217	CDH2
7	A7	44	72.5516	331322	13288.3	CDH2
7	A7	45	72.8435	327251	13368.6	CDH2
7	A7	46	73.1354	323295	13436.1	CDH2
7	A7	47	73.4273	319415	13465.5	CDH2
7	A7	48	73.7192	314326	13463.6	CDH2
7	A7	49	74.0111	310384	13442.2	CDH2
7	A7	50	74.303	306421	13422.2	CDH2
7	A7	51	74.5949	303008	13446.1	CDH2
7	A7	52	74.8867	298498	13519.6	CDH2
7	A7	53	75.1786	295134	13652	CDH2
7	A7	54	75.4705	290307	13829.1	CDH2
7	A7	55	75.7624	285962	14022.8	CDH2
7	A7	56	76.0543	281532	14198.7	CDH2
7	A7	57	76.3462	277288	14322.7	CDH2
7	A7	58	76.6381	272394	14366.8	CDH2
7	A7	59	76.93	267373	14314.9	CDH2
7	A7	60	77.2219	263250	14167.1	CDH2
7	A7	61	77.5138	258668	13941	CDH2
7	A7	62	77.8057	254467	13667.4	CDH2
7	A7	63	78.0976	250830	13362.3	CDH2
7	A7	64	78.3895	247290	13011.9	CDH2
7	A7	65	78.6813	243048	12708.6	CDH2
7	A7	66	78.9732	239773	12464.1	CDH2
7	A7	67	79.2651	235112	12286.9	CDH2
7	A7	68	79.557	232461	12196	CDH2
7	A7	69	79.8489	228398	12235.8	CDH2
7	A7	70	80.1408	225574	12494.7	CDH2
7	A7	71	80.4327	221382	13130.7	CDH2
7	A7	72	80.7246	217736	14179.1	CDH2
7	A7	73	81.0165	214376	15934.2	CDH2
7	A7	74	81.3084	210119	18837	CDH2
7	A7	75	81.6003	205969	23246.9	CDH2
7	A7	76	81.8921	200114	29351.5	CDH2
7	A7	77	82.184	192637	36952.5	CDH2
7	A7	78	82.4759	178361	45292.2	CDH2
7	A7	79	82.7678	154934	53048.9	CDH2
7	A7	80	83.0597	117100	58599.3	CDH2
7	A7	81	83.3516	67782.1	60515.2	CDH2
7	A7	82	83.6435	30550.3	58103	CDH2
7	A7	83	83.9354	17888.1	51713.5	CDH2
7	A7	84	84.2273	15885.8	42640.7	CDH2
7	A7	85	84.5192	15072.9	32648.3	CDH2
7	A7	86	84.8111	15181.4	23367.2	CDH2
7	A7	87	85.1029	14281.5	15854.2	CDH2
7	A7	88	85.3948	14466.7	9555.02	CDH2
7	A7	89	85.6867	13531.1	5046.4	CDH2
7	A7	90	85.9786	14493.1	2460.47	CDH2
7	A7	91	86.2705	14327.7	1144.95	CDH2
7	A7	92	86.5624	14289.7	569.544	CDH2
7	A7	93	86.8543	13108.6	368.481	CDH2
7	A7	94	87.1462	12914.3	317.104	CDH2
7	A7	95	87.4381	13173.6	293.404	CDH2
7	A7	96	87.73	12852.5	246.022	CDH2
7	A7	97	88.0219	12156	169.483	CDH2
7	A7	98	88.3138	13091.9	82.7617	CDH2
7	A7	99	88.6056	12521.5	10.5107	CDH2
7	A7	100	88.8975	12848.7	-30.8809	CDH2
7	A7	101	89.1894	12179.9	-40.0615	CDH2
7	A7	102	89.4813	12504.8	-29.6777	CDH2
7	A7	103	89.7732	12038.4	-19.1719	CDH2
7	A7	104	90.0651	11467.8	-25.2354	CDH2
7	A7	105	90.357	12282.7	-54.3438	CDH2
7	A7	106	90.6489	11761.9	-100.564	CDH2
7	A7	107	90.9408	11301.1	-148.979	CDH2
7	A7	108	91.2327	12640.7	-182.751	CDH2
7	A7	109	91.5246	11204.1	-190.569	CDH2
7	A7	110	91.8164	12070.5	-171.498	CDH2
7	A7	111	92.1083	11686	-135.126	CDH2
7	A7	112	92.4002	10862.5	-96.8516	CDH2
7	A7	113	92.6921	11347.2	-70.4814	CDH2
7	A7	114	92.984	11334.8	-62.0146	CDH2
7	A7	115	93.2759	11021	-67.8203	CDH2
7	A7	116	93.5678	10813.1	-77.751	CDH2
7	A7	117	93.8597	10994.5	-80.8887	CDH2
7	A7	118	94.1516	11481.9	-70.8008	CDH2
7	A7	119	94.4435	10922.9	-47.9932	CDH2
7	A7	120	94.7354	9950.8	-18.7373	CDH2
8	A8	1	60.0003	530487	12523.8	CDH2
8	A8	2	60.2922	527259	12715.6	CDH2
8	A8	3	60.5841	524389	12954.2	CDH2
8	A8	4	60.876	521464	13230.8	CDH2
8	A8	5	61.1679	518307	13523.6	CDH2
8	A8	6	61.4598	514698	13764.9	CDH2
8	A8	7	61.7516	509291	13939.8	CDH2
8	A8	8	62.0435	505406	14083	CDH2
8	A8	9	62.3354	500163	14198.1	CDH2
8	A8	10	62.6273	496305	14293.1	CDH2
8	A8	11	62.9192	492804	14372.9	CDH2
8	A8	12	63.2111	487405	14436.5	CDH2
8	A8	13	63.503	482286	14478.7	CDH2
8	A8	14	63.7949	478637	14495.6	CDH2
8	A8	15	64.0868	474034	14488.2	CDH2
8	A8	16	64.3787	468341	14462.7	CDH2
8	A8	17	64.6706	464109	14428.1	CDH2
8	A8	18	64.9624	459904	14391.1	CDH2
8	A8	19	65.2543	455160	14354.2	CDH2
8	A8	20	65.5462	450886	14315.6	CDH2
8	A8	21	65.8381	445350	14273.1	CDH2
8	A8	22	66.13	441329	14225.6	CDH2
8	A8	23	66.4219	436491	14173.2	CDH2
8	A8	24	66.7138	431865	14115.1	CDH2
8	A8	25	67.0057	428105	14048.8	CDH2
8	A8	26	67.2976	422679	13973	CDH2
8	A8	27	67.5895	418074	13891.3	CDH2
8	A8	28	67.8814	413957	13814.2	CDH2
8	A8	29	68.1733	409421	13755.7	CDH2
8	A8	30	68.4651	405281	13727.1	CDH2
8	A8	31	68.757	401440	13731.4	CDH2
8	A8	32	69.0489	396464	13761.2	CDH2
8	A8	33	69.3408	393036	13802.6	CDH2
8	A8	34	69.6327	387726	13842.2	CDH2
8	A8	35	69.9246	383591	13874.4	CDH2
8	A8	36	70.2165	378936	13903.7	CDH2
8	A8	37	70.5084	374309	13941.8	CDH2
8	A8	38	70.8003	370945	14000.6	CDH2
8	A8	39	71.0922	365966	14086.5	CDH2
8	A8	40	71.3841	361968	14198.6	CDH2
8	A8	41	71.6759	356739	14329.8	CDH2
8	A8	42	71.9678	352404	14468.7	CDH2
8	A8	43	72.2597	348175	14597.6	CDH2
8	A8	44	72.5516	343858	14690.4	CDH2
8	A8	45	72.8435	338536	14714.2	CDH2
8	A8	46	73.1354	333710	14638.9	CDH2
8	A8	47	73.4273	328872	14451.4	CDH2
8	A8	48	73.7192	322692	14166.6	CDH2
8	A8	49	74.0111	319202	13827	CDH2
8	A8	50	74.303	315718	13416.4	CDH2
8	A8	51	74.5949	311634	13011	CDH2
8	A8	52	74.8867	308344	12712.8	CDH2
8	A8	53	75.1786	303638	12524	CDH2
8	A8	54	75.4705	300457	12424.5	CDH2
8	A8	55	75.7624	296010	12391	CDH2
8	A8	56	76.0543	292190	12410.8	CDH2
8	A8	57	76.3462	288038	12481.3	CDH2
8	A8	58	76.6381	285216	12599.1	CDH2
8	A8	59	76.93	281489	12747	CDH2
8	A8	60	77.2219	276927	12891.7	CDH2
8	A8	61	77.5138	272256	12994	CDH2
8	A8	62	77.8057	267867	13026.3	CDH2
8	A8	63	78.0976	264363	12984.8	CDH2
8	A8	64	78.3895	259694	12889.4	CDH2
8	A8	65	78.6813	256670	12771	CDH2
8	A8	66	78.9732	252043	12659.3	CDH2
8	A8	67	79.2651	248839	12577.7	CDH2
8	A8	68	79.557	244031	12551.4	CDH2
8	A8	69	79.8489	240571	12626.1	CDH2
8	A8	70	80.1408	237388	12891.6	CDH2
8	A8	71	80.4327	232527	13509.3	CDH2
8	A8	72	80.7246	229637	14429.9	CDH2
8	A8	73	81.0165	225920	16004.4	CDH2
8	A8	74	81.3084	220999	18610.4	CDH2
8	A8	75	81.6003	216838	22589.8	CDH2
8	A8	76	81.8921	209775	28165.1	CDH2
8	A8	77	82.184	201537	35251.2	CDH2
8	A8	78	82.4759	189398	43269.4	CDH2
8	A8	79	82.7678	167325	51083.6	CDH2
8	A8	80	83.0597	129157	57172.5	CDH2
8	A8	81	83.3516	77502.8	60052.9	CDH2
8	A8	82	83.6435	32537.2	58813.9	CDH2
8	A8	83	83.9354	11021.5	53504.2	CDH2
8	A8	84	84.2273	6547.13	45156.2	CDH2
8	A8	85	84.5192	6021.91	35416.3	CDH2
8	A8	86	84.8111	6303.86	25969.7	CDH2
8	A8	87	85.1029	5639.41	18042.7	CDH2
8	A8	88	85.3948	6176.18	11585.8	CDH2
8	A8	89	85.6867	5929.64	6189.97	CDH2
8	A8	90	85.9786	5685.22	3038.12	CDH2
8	A8	91	86.2705	6401.5	1410.02	CDH2
8	A8	92	86.5624	5242.78	679.361	CDH2
8	A8	93	86.8543	5171.75	404.657	CDH2
8	A8	94	87.1462	4882.82	322.347	CDH2
8	A8	95	87.4381	4729.07	299.37	CDH2
8	A8	96	87.73	5413.13	281.86	CDH2
8	A8	97	88.0219	4360.04	255.274	CDH2
8	A8	98	88.3138	4216.94	219.786	CDH2
8	A8	99	88.6056	4247.79	179.277	CDH2
8	A8	100	88.8975	4387.08	138.482	CDH2
8	A8	101	89.1894	4394.9	101.864	CDH2
8	A8	102	89.4813	4140.04	71.1592	CDH2
8	A8	103	89.7732	3507.38	43.2881	CDH2
8	A8	104	90.0651	4345.83	11.7529	CDH2
8	A8	105	90.357	3535.85	-28.2988	CDH2
8	A8	106	90.6489	3414.52	-74.8174	CDH2
8	A8	107	90.9408	4181.33	-117.562	CDH2
8	A8	108	91.2327	4012.41	-142.257	CDH2
8	A8	109	91.5246	3699.72	-137.995	CDH2
8	A8	110	91.8164	3745.86	-103.735	CDH2
8	A8	111	92.1083	4068.14	-50.3633	CDH2
8	A8	112	92.4002	2954.16	2.71777	CDH2
8	A8	113	92.6921	3533.41	34.9951	CDH2
8	A8	114	92.984	2876.95	33.3135	CDH2
8	A8	115	93.2759	3051.65	-2.09766	CDH2
8	A8	116	93.5678	2979.27	-57.1025	CDH2
8	A8	117	93.8597	3715.37	-109.791	CDH2
8	A8	118	94.1516	3575.81	-140.91	CDH2
8	A8	119	94.4435	2705.84	-142.942	CDH2
8	A8	120	94.7354	3005.46	-122.331	CDH2
9	A9	1	60.001	515643	13277.1	CDH2
9	A9	2	60.2931	511789	13350.9	CDH2
9	A9	3	60.5852	510532	13476.2	CDH2
9	A9	4	60.8773	506044	13652.1	CDH2
9	A9	5	61.1695	502816	13860.1	CDH2
9	A9	6	61.4616	500051	14064.6	CDH2
9	A9	7	61.7537	495211	14224.5	CDH2
9	A9	8	62.0458	490928	14310.3	CDH2
9	A9	9	62.3379	484508	14318.3	CDH2
9	A9	10	62.63	481656	14270.7	CDH2
9	A9	11	62.9221	476962	14202.4	CDH2
9	A9	12	63.2143	472882	14143.5	CDH2
9	A9	13	63.5064	469219	14108	CDH2
9	A9	14	63.7985	464739	14094.1	CDH2
9	A9	15	64.0906	460297	14093.1	CDH2
9	A9	16	64.3827	455994	14096.7	CDH2
9	A9	17	64.6748	451359	14099.6	CDH2
9	A9	18	64.9669	447621	14096.8	CDH2
9	A9	19	65.259	443284	14080	CDH2
9	A9	20	65.5512	438919	14040.5	CDH2
9	A9	21	65.8433	434203	13974.6	CDH2
9	A9	22	66.1354	429597	13889.2	CDH2
9	A9	23	66.4275	425477	13799.6	CDH2
9	A9	24	66.7196	421116	13722.5	CDH2
9	A9	25	67.0117	417547	13666.5	CDH2
9	A9	26	67.3038	413501	13629.3	CDH2
9	A9	27	67.596	409095	13602.4	CDH2
9	A9	28	67.8881	403873	13578.4	CDH2
9	A9	29	68.1802	400444	13554.8	CDH2
9	A9	30	68.4723	396322	13531.6	CDH2
9	A9	31	68.7644	392965	13506.2	CDH2
9	A9	32	69.0565	387771	13472.7	CDH2
9	A9	33	69.3486	383815	13426.4	CDH2
9	A9	34	69.6408	379357	13368.2	CDH2
9	A9	35	69.9329	375840	13306.6	CDH2
9	A9	36	70.225	372286	13252.5	CDH2
9	A9	37	70.5171	367414	13210.6	CDH2
9	A9	38	70.8092	363566	13189.7	CDH2
9	A9	39	71.1013	360257	13191.4	CDH2
9	A9	40	71.3934	355942	13207.6	CDH2
9	A9	41	71.6856	352157	13227.3	CDH2
9	A9	42	71.9777	347857	13238.6	CDH2
9	A9	43	72.2698	344001	13236	CDH2
9	A9	44	72.5619	340268	13214.5	CDH2
9	A9	45	72.854	336547	13175.5	CDH2
9	A9	46	73.1461	331951	13124.2	CDH2
9	A9	47	73.4382	328616	13068.9	CDH2
9	A9	48	73.7303	324464	13019.9	CDH2
9	A9	49	74.0225	320889	12987.4	CDH2
9	A9	50	74.3146	316435	12976.8	CDH2
9	A9	51	74.6067	313423	12985.6	CDH2
9	A9	52	74.8988	309082	13001.9	CDH2
9	A9	53	75.1909	304818	13008.6	CDH2
9	A9	54	75.483	300956	12989.9	CDH2
9	A9	55	75.7751	296765	12939.6	CDH2
9	A9	56	76.0673	292944	12864.5	CDH2
9	A9	57	76.3594	289403	12783.3	CDH2
9	A9	58	76.6515	285350	12722	CDH2
9	A9	59	76.9436	281604	12705.8	CDH2
9	A9	60	77.2357	278704	12751.2	CDH2
9	A9	61	77.5278	273767	12858.5	CDH2
9	A9	62	77.8199	271533	13009.6	CDH2
9	A9	63	78.1121	266544	13172.8	CDH2
9	A9	64	78.4042	262064	13299.6	CDH2
9	A9	65	78.6963	257411	13380	CDH2
9	A9	66	78.9884	254670	13425.9	CDH2
9	A9	67	79.2805	250040	13456.8	CDH2
9	A9	68	79.5726	245657	13510.2	CDH2
9	A9	69	79.8647	242143	13643.3	CDH2
9	A9	70	80.1569	238403	13945	CDH2
9	A9	71	80.449	233940	14556.7	CDH2
9	A9	72	80.7411	230157	15697.7	CDH2
9	A9	73	81.0332	225842	17679.4	CDH2
9	A9	74	81.3253	220984	20884.5	CDH2
9	A9	75	81.6174	216454	25682.8	CDH2
9	A9	76	81.9095	209127	32268.8	CDH2
9	A9	77	82.2017	198476	40446.5	CDH2
9	A9	78	82.4938	182726	49444.8	CDH2
9	A9	79	82.7859	157485	57895.1	CDH2
9	A9	80	83.078	115324	64076.5	CDH2
9	A9	81	83.3701	65689.8	66418.5	CDH2
9	A9	82	83.6622	29354.7	64079.6	CDH2
9	A9	83	83.9543	16859.7	57319.8	CDH2
9	A9	84	84.2464	15834.5	47452.4	CDH2
9	A9	85	84.5386	15068.6	36376.8	CDH2
9	A9	86	84.8307	15235.6	25929.8	CDH2
9	A9	87	85.1228	14908.7	17366.2	CDH2
9	A9	88	85.4149	14904.4	10689.7	CDH2
9	A9	89	85.707	15207	5769.39	CDH2
9	A9	90	85.9991	13851.6	2927.58	CDH2
9	A9	91	86.2912	14306.7	1448.34	CDH2
9	A9	92	86.5834	14530.8	745.989	CDH2
9	A9	93	86.8755	13314.1	433.083	CDH2
9	A9	94	87.1676	13990.9	295.267	CDH2
9	A9	95	87.4597	13823.9	232.299	CDH2
9	A9	96	87.7518	13760.5	203.004	CDH2
9	A9	97	88.0439	13908.9	188.912	CDH2
9	A9	98	88.336	12545.9	177.664	CDH2
9	A9	99	88.6282	13357.6	160.896	CDH2
9	A9	100	88.9203	13260.1	137.961	CDH2
9	A9	101	89.2124	13188.8	116.892	CDH2
9	A9	102	89.5045	12938.8	108.895	CDH2
9	A9	103	89.7966	13346.1	119.652	CDH2
9	A9	104	90.0887	12544.7	144.321	CDH2
9	A9	105	90.3808	12113.2	170.222	CDH2
9	A9	106	90.673	12478.1	184.721	CDH2
9	A9	107	90.9651	12748.9	181.852	CDH2
9	A9	108	91.2572	12271	163.203	CDH2
9	A9	109	91.5493	11599.7	134.043	CDH2
9	A9	110	91.8414	12064.7	99.125	CDH2
9	A9	111	92.1335	12668.4	61.2656	CDH2
9	A9	112	92.4256	11170.4	22.0957	CDH2
9	A9	113	92.7177	12185.1	-17.043	CDH2
9	A9	114	93.0099	11970.3	-54.7891	CDH2
9	A9	115	93.302	11564.3	-89.375	CDH2
9	A9	116	93.5941	11711.7	-118.158	CDH2
9	A9	117	93.8862	12219.6	-138.237	CDH2
9	A9	118	94.1783	12323.7	-148.708	CDH2
9	A9	119	94.4704	11213.2	-152.982	CDH2
9	A9	120	94.7625	11247.1	-158.522	CDH2
10	A10	1	60.001	433713	11414.6	POSTN
10	A10	2	60.2931	431822	11574.7	POSTN
10	A10	3	60.5852	427810	11807.6	POSTN
10	A10	4	60.8773	427086	12103.6	POSTN
10	A10	5	61.1695	424135	12426.3	POSTN
10	A10	6	61.4616	420251	12727.5	POSTN
10	A10	7	61.7537	415433	12969.4	POSTN
10	A10	8	62.0458	411026	13140.9	POSTN
10	A10	9	62.3379	407632	13271.9	POSTN
10	A10	10	62.63	403509	13366.6	POSTN
10	A10	11	62.9221	400026	13438.1	POSTN
10	A10	12	63.2143	396368	13485.4	POSTN
10	A10	13	63.5064	391910	13501.1	POSTN
10	A10	14	63.7985	386861	13485.5	POSTN
10	A10	15	64.0906	383362	13452.4	POSTN
10	A10	16	64.3827	379668	13421.3	POSTN
10	A10	17	64.6748	375402	13403.4	POSTN
10	A10	18	64.9669	371192	13393.5	POSTN
10	A10	19	65.259	368091	13372.1	POSTN
10	A10	20	65.5512	363071	13318.3	POSTN
10	A10	21	65.8433	358582	13222.8	POSTN
10	A10	22	66.1354	354750	13101.9	POSTN
10	A10	23	66.4275	350790	12978.7	POSTN
10	A10	24	66.7196	346769	12864.7	POSTN
10	A10	25	67.0117	343089	12774.7	POSTN
10	A10	26	67.3038	338993	12712.9	POSTN
10	A10	27	67.596	334685	12673.9	POSTN
10	A10	28	67.8881	332193	12646.7	POSTN
10	A10	29	68.1802	327018	12621	POSTN
10	A10	30	68.4723	322756	12590.5	POSTN
10	A10	31	68.7644	319489	12554	POSTN
10	A10	32	69.0565	316445	12513.2	POSTN
10	A10	33	69.3486	311583	12472.8	POSTN
10	A10	34	69.6408	307906	12442.4	POSTN
10	A10	35	69.9329	303784	12439.8	POSTN
10	A10	36	70.225	300837	12488.2	POSTN
10	A10	37	70.5171	296579	12608.1	POSTN
10	A10	38	70.8092	293117	12805.7	POSTN
10	A10	39	71.1013	289773	13067.5	POSTN
10	A10	40	71.3934	285301	13397	POSTN
10	A10	41	71.6856	280954	13744	POSTN
10	A10	42	71.9777	276070	14068.5	POSTN
10	A10	43	72.2698	273061	14362.4	POSTN
10	A10	44	72.5619	268123	14629.9	POSTN
10	A10	45	72.854	263900	14877.1	POSTN
10	A10	46	73.1461	259723	15104.3	POSTN
10	A10	47	73.4382	255114	15306.3	POSTN
10	A10	48	73.7303	249908	15480.1	POSTN
10	A10	49	74.0225	245388	15630.6	POSTN
10	A10	50	74.3146	241242	15772.8	POSTN
10	A10	51	74.6067	236089	15926.7	POSTN
10	A10	52	74.8988	231867	16112.8	POSTN
10	A10	53	75.1909	226478	16349.3	POSTN
10	A10	54	75.483	221669	16654	POSTN
10	A10	55	75.7751	217094	17044.8	POSTN
10	A10	56	76.0673	211661	17540.1	POSTN
10	A10	57	76.3594	207511	18155.7	POSTN
10	A10	58	76.6515	201306	18902.5	POSTN
10	A10	59	76.9436	195029	19781.7	POSTN
10	A10	60	77.2357	191068	20776	POSTN
10	A10	61	77.5278	184164	21838.3	POSTN
10	A10	62	77.8199	177752	22884	POSTN
10	A10	63	78.1121	170166	23799.7	POSTN
10	A10	64	78.4042	163266	24469.3	POSTN
10	A10	65	78.6963	153695	24810.1	POSTN
10	A10	66	78.9884	147040	24797.5	POSTN
10	A10	67	79.2805	140340	24465.5	POSTN
10	A10	68	79.5726	134168	23879	POSTN
10	A10	69	79.8647	127534	23099.9	POSTN
10	A10	70	80.1569	121034	22168.8	POSTN
10	A10	71	80.449	114668	21120	POSTN
10	A10	72	80.7411	108517	20023.3	POSTN
10	A10	73	81.0332	103804	19033.2	POSTN
10	A10	74	81.3253	98771.8	18414.1	POSTN
10	A10	75	81.6174	95191	18516.8	POSTN
10	A10	76	81.9095	91860.5	19688	POSTN
10	A10	77	82.2017	88159	22119.9	POSTN
10	A10	78	82.4938	83375.5	25676.5	POSTN
10	A10	79	82.7859	75619	29781.4	POSTN
10	A10	80	83.078	63256	33461.7	POSTN
10	A10	81	83.3701	40428	35597.3	POSTN
10	A10	82	83.6622	19442.4	35312	POSTN
10	A10	83	83.9543	11592.6	32331.5	POSTN
10	A10	84	84.2464	11398.7	27114.6	POSTN
10	A10	85	84.5386	10980.7	20673	POSTN
10	A10	86	84.8307	10396	14178.8	POSTN
10	A10	87	85.1228	10598.3	9192.74	POSTN
10	A10	88	85.4149	10012.9	5522.98	POSTN
10	A10	89	85.707	10248.1	3059.78	POSTN
10	A10	90	85.9991	10493.2	1585.01	POSTN
10	A10	91	86.2912	9539.53	794.862	POSTN
10	A10	92	86.5834	10180.1	413.575	POSTN
10	A10	93	86.8755	9766.28	241.738	POSTN
10	A10	94	87.1676	9420.73	158.087	POSTN
10	A10	95	87.4597	9676.17	101.176	POSTN
10	A10	96	87.7518	9466.06	48.4785	POSTN
10	A10	97	88.0439	9336.05	-0.69043	POSTN
10	A10	98	88.336	9946.63	-38.0166	POSTN
10	A10	99	88.6282	9624.03	-55.3623	POSTN
10	A10	100	88.9203	8961.33	-49.7412	POSTN
10	A10	101	89.2124	9634.1	-23.7734	POSTN
10	A10	102	89.5045	9544.37	16.8311	POSTN
10	A10	103	89.7966	8873.5	65.6152	POSTN
10	A10	104	90.0887	9370.41	115.593	POSTN
10	A10	105	90.3808	9085.73	158.312	POSTN
10	A10	106	90.673	8258.09	184.503	POSTN
10	A10	107	90.9651	8595.83	187.456	POSTN
10	A10	108	91.2572	8732.38	167.113	POSTN
10	A10	109	91.5493	8365.4	131.216	POSTN
10	A10	110	91.8414	8586.27	91.749	POSTN
10	A10	111	92.1335	8677.28	58.6836	POSTN
10	A10	112	92.4256	7593.93	35.1592	POSTN
10	A10	113	92.7177	9021.25	16.9854	POSTN
10	A10	114	93.0099	7645.98	-3.92383	POSTN
10	A10	115	93.302	8198.67	-34.8594	POSTN
10	A10	116	93.5941	8144.04	-78.9717	POSTN
10	A10	117	93.8862	8132.56	-134.408	POSTN
10	A10	118	94.1783	8156.23	-195.686	POSTN
10	A10	119	94.4704	8050.52	-256.342	POSTN
10	A10	120	94.7625	8511.68	-311.593	POSTN
11	A11	1	60.0006	476348	12134.9	POSTN
11	A11	2	60.2929	474168	12482.1	POSTN
11	A11	3	60.5851	470343	12872.6	POSTN
11	A11	4	60.8774	468068	13283.2	POSTN
11	A11	5	61.1697	463900	13689	POSTN
11	A11	6	61.462	460348	14139.8	POSTN
11	A11	7	61.7542	455109	14508.2	POSTN
11	A11	8	62.0465	450423	14786.8	POSTN
11	A11	9	62.3388	446720	14989.7	POSTN
11	A11	10	62.631	441790	15148.9	POSTN
11	A11	11	62.9233	437187	15305.3	POSTN
11	A11	12	63.2156	432837	15497.8	POSTN
11	A11	13	63.5079	428105	15748.6	POSTN
11	A11	14	63.8001	423778	16047.8	POSTN
11	A11	15	64.0924	419719	16344.7	POSTN
11	A11	16	64.3847	414518	16554	POSTN
11	A11	17	64.6769	409101	16580.9	POSTN
11	A11	18	64.9692	404163	16358.3	POSTN
11	A11	19	65.2615	398082	15881.8	POSTN
11	A11	20	65.5538	393168	15221.4	POSTN
11	A11	21	65.846	386538	14501.2	POSTN
11	A11	22	66.1383	385028	13853	POSTN
11	A11	23	66.4306	380683	13428.4	POSTN
11	A11	24	66.7229	377230	13192.5	POSTN
11	A11	25	67.0151	372268	13078	POSTN
11	A11	26	67.3074	368386	13036.2	POSTN
11	A11	27	67.5997	363942	13020	POSTN
11	A11	28	67.8919	360231	12996.5	POSTN
11	A11	29	68.1842	356224	12949.5	POSTN
11	A11	30	68.4765	351813	12876.3	POSTN
11	A11	31	68.7688	347226	12786	POSTN
11	A11	32	69.061	343848	12695.1	POSTN
11	A11	33	69.3533	339976	12621.2	POSTN
11	A11	34	69.6456	336077	12575.4	POSTN
11	A11	35	69.9378	332354	12559.6	POSTN
11	A11	36	70.2301	328639	12569.7	POSTN
11	A11	37	70.5224	323557	12603.5	POSTN
11	A11	38	70.8147	319994	12665.7	POSTN
11	A11	39	71.1069	316935	12765.4	POSTN
11	A11	40	71.3992	313419	12910.1	POSTN
11	A11	41	71.6915	308337	13100.2	POSTN
11	A11	42	71.9837	303871	13327.2	POSTN
11	A11	43	72.276	301081	13575.9	POSTN
11	A11	44	72.5683	296674	13868.7	POSTN
11	A11	45	72.8606	292641	14153.6	POSTN
11	A11	46	73.1528	286207	14385.2	POSTN
11	A11	47	73.4451	283243	14558.3	POSTN
11	A11	48	73.7374	278728	14692.2	POSTN
11	A11	49	74.0297	273430	14826.4	POSTN
11	A11	50	74.3219	270037	15007.1	POSTN
11	A11	51	74.6142	265225	15271.9	POSTN
11	A11	52	74.9065	260090	15641.5	POSTN
11	A11	53	75.1987	256486	16118	POSTN
11	A11	54	75.491	250492	16693.2	POSTN
11	A11	55	75.7833	245416	17360.6	POSTN
11	A11	56	76.0756	240889	18129.2	POSTN
11	A11	57	76.3678	234281	19031.3	POSTN
11	A11	58	76.6601	229305	20117.3	POSTN
11	A11	59	76.9524	223618	21434.5	POSTN
11	A11	60	77.2446	218168	22994.6	POSTN
11	A11	61	77.5369	211124	24741.4	POSTN
11	A11	62	77.8292	203203	26538.9	POSTN
11	A11	63	78.1215	195744	28190.5	POSTN
11	A11	64	78.4137	185257	29488.3	POSTN
11	A11	65	78.706	175588	30272.7	POSTN
11	A11	66	78.9983	166433	30472.1	POSTN
11	A11	67	79.2906	159331	30103.1	POSTN
11	A11	68	79.5828	151422	29233	POSTN
11	A11	69	79.8751	143565	27933.1	POSTN
11	A11	70	80.1674	135261	26256.6	POSTN
11	A11	71	80.4596	128686	24258.9	POSTN
11	A11	72	80.7519	122103	22047.9	POSTN
11	A11	73	81.0442	117555	19834.2	POSTN
11	A11	74	81.3365	112842	17950.8	POSTN
11	A11	75	81.6287	111147	16823.3	POSTN
11	A11	76	81.921	107491	16886.9	POSTN
11	A11	77	82.2133	104408	18454.1	POSTN
11	A11	78	82.5055	101496	21555.1	POSTN
11	A11	79	82.7978	94365.7	25799.5	POSTN
11	A11	80	83.0901	85025.2	30338.9	POSTN
11	A11	81	83.3824	67733.9	34007.4	POSTN
11	A11	82	83.6746	45164.6	35648.6	POSTN
11	A11	83	83.9669	31078.6	34524.9	POSTN
11	A11	84	84.2592	27657.1	30617	POSTN
11	A11	85	84.5514	27686.4	24644	POSTN
11	A11	86	84.8437	27994.7	17782	POSTN
11	A11	87	85.136	27516.2	11738.1	POSTN
11	A11	88	85.4283	27313.8	7471.05	POSTN
11	A11	89	85.7205	27072.3	4384.54	POSTN
11	A11	90	86.0128	27087.2	2409.68	POSTN
11	A11	91	86.3051	26862.8	1289.96	POSTN
11	A11	92	86.5974	26875.4	729.246	POSTN
11	A11	93	86.8896	25966.6	481.892	POSTN
11	A11	94	87.1819	26150.9	382.077	POSTN
11	A11	95	87.4742	26545.5	336.455	POSTN
11	A11	96	87.7664	25172.1	304.021	POSTN
11	A11	97	88.0587	25906.8	275.676	POSTN
11	A11	98	88.351	26016.6	256.817	POSTN
11	A11	99	88.6432	25924.1	253.431	POSTN
11	A11	100	88.9355	24732.7	263.518	POSTN
11	A11	101	89.2278	24922	276.248	POSTN
11	A11	102	89.5201	25018.2	278.271	POSTN
11	A11	103	89.8123	24775.2	262.303	POSTN
11	A11	104	90.1046	24811.3	231.45	POSTN
11	A11	105	90.3969	24170.1	196.356	POSTN
11	A11	106	90.6892	25084.3	167.731	POSTN
11	A11	107	90.9814	24172.5	149.854	POSTN
11	A11	108	91.2737	24148.6	139.061	POSTN
11	A11	109	91.566	23710.4	127.9	POSTN
11	A11	110	91.8582	24052.6	111.721	POSTN
11	A11	111	92.1505	24186	92.9482	POSTN
11	A11	112	92.4428	23788.3	79.4287	POSTN
11	A11	113	92.7351	23955.6	77.8701	POSTN
11	A11	114	93.0273	23395	87.6592	POSTN
11	A11	115	93.3196	22835	100.727	POSTN
11	A11	116	93.6119	23653.4	107.704	POSTN
11	A11	117	93.9041	23333.4	105.17	POSTN
11	A11	118	94.1964	23777.8	97.5586	POSTN
11	A11	119	94.4887	22658.1	92.4961	POSTN
11	A11	120	94.781	22891	94.3359	POSTN
12	A12	1	60.0006	446172	11744.4	POSTN
12	A12	2	60.2929	444186	11929.4	POSTN
12	A12	3	60.5851	441408	12159.5	POSTN
12	A12	4	60.8774	438150	12416.6	POSTN
12	A12	5	61.1697	435994	12671.9	POSTN
12	A12	6	61.462	431500	12897	POSTN
12	A12	7	61.7542	427775	13075.2	POSTN
12	A12	8	62.0465	422966	13207.9	POSTN
12	A12	9	62.3388	419750	13309.5	POSTN
12	A12	10	62.631	416019	13406.4	POSTN
12	A12	11	62.9233	412612	13500.7	POSTN
12	A12	12	63.2156	407610	13583.2	POSTN
12	A12	13	63.5079	404696	13643.9	POSTN
12	A12	14	63.8001	399649	13674.4	POSTN
12	A12	15	64.0924	396338	13673.5	POSTN
12	A12	16	64.3847	391717	13647.2	POSTN
12	A12	17	64.6769	388044	13603.7	POSTN
12	A12	18	64.9692	384076	13549.2	POSTN
12	A12	19	65.2615	379460	13485.1	POSTN
12	A12	20	65.5538	376104	13409.3	POSTN
12	A12	21	65.846	371774	13321.3	POSTN
12	A12	22	66.1383	367687	13229	POSTN
12	A12	23	66.4306	363143	13124.5	POSTN
12	A12	24	66.7229	360145	13014.3	POSTN
12	A12	25	67.0151	355754	12909.1	POSTN
12	A12	26	67.3074	351762	12822.7	POSTN
12	A12	27	67.5997	347655	12770.1	POSTN
12	A12	28	67.8919	344757	12762.8	POSTN
12	A12	29	68.1842	340260	12803.3	POSTN
12	A12	30	68.4765	336972	12880.8	POSTN
12	A12	31	68.7688	332673	12972.6	POSTN
12	A12	32	69.061	329365	13053	POSTN
12	A12	33	69.3533	324624	13104.4	POSTN
12	A12	34	69.6456	320355	13127.3	POSTN
12	A12	35	69.9378	316471	13140.3	POSTN
12	A12	36	70.2301	313593	13171.4	POSTN
12	A12	37	70.5224	309080	13246	POSTN
12	A12	38	70.8147	305163	13381.9	POSTN
12	A12	39	71.1069	301357	13592.3	POSTN
12	A12	40	71.3992	297512	13838.3	POSTN
12	A12	41	71.6915	293095	14089.6	POSTN
12	A12	42	71.9837	288996	14317.7	POSTN
12	A12	43	72.276	284779	14504.5	POSTN
12	A12	44	72.5683	279748	14647.1	POSTN
12	A12	45	72.8606	276317	14755	POSTN
12	A12	46	73.1528	271861	14842.3	POSTN
12	A12	47	73.4451	267907	14919.8	POSTN
12	A12	48	73.7374	263257	14991.3	POSTN
12	A12	49	74.0297	258238	15058.7	POSTN
12	A12	50	74.3219	254351	15127	POSTN
12	A12	51	74.6142	250509	15209.1	POSTN
12	A12	52	74.9065	245192	15325.2	POSTN
12	A12	53	75.1987	240640	15500.6	POSTN
12	A12	54	75.491	237299	15763.8	POSTN
12	A12	55	75.7833	231830	16147.3	POSTN
12	A12	56	76.0756	227058	16688.3	POSTN
12	A12	57	76.3678	223117	17427	POSTN
12	A12	58	76.6601	217379	18397.1	POSTN
12	A12	59	76.9524	212691	19609.6	POSTN
12	A12	60	77.2446	207549	21031.8	POSTN
12	A12	61	77.5369	200937	22572.8	POSTN
12	A12	62	77.8292	193509	24084.8	POSTN
12	A12	63	78.1215	186649	25388.6	POSTN
12	A12	64	78.4137	177931	26318.4	POSTN
12	A12	65	78.706	169015	26771.9	POSTN
12	A12	66	78.9983	160878	26742.4	POSTN
12	A12	67	79.2906	155286	26315.3	POSTN
12	A12	68	79.5828	147500	25625.5	POSTN
12	A12	69	79.8751	143402	24797.9	POSTN
12	A12	70	80.1674	135149	23904.1	POSTN
12	A12	71	80.4596	128374	22960.7	POSTN
12	A12	72	80.7519	122487	21971.2	POSTN
12	A12	73	81.0442	117214	20990.1	POSTN
12	A12	74	81.3365	111194	20175.2	POSTN
12	A12	75	81.6287	107031	19801.8	POSTN
12	A12	76	81.921	102757	20215.8	POSTN
12	A12	77	82.2133	99395.1	21720.3	POSTN
12	A12	78	82.5055	95295.2	24409.9	POSTN
12	A12	79	82.7978	88845.9	28009.3	POSTN
12	A12	80	83.0901	78443.9	31807	POSTN
12	A12	81	83.3824	61938.3	34769.9	POSTN
12	A12	82	83.6746	39797.5	35850.9	POSTN
12	A12	83	83.9669	26242.9	34382.6	POSTN
12	A12	84	84.2592	23404.9	30366.1	POSTN
12	A12	85	84.5514	23349.1	24492.1	POSTN
12	A12	86	84.8437	23124.7	17873.1	POSTN
12	A12	87	85.136	23099.2	11883.2	POSTN
12	A12	88	85.4283	23885.3	7546.58	POSTN
12	A12	89	85.7205	22266	4434.39	POSTN
12	A12	90	86.0128	21969.6	2448.28	POSTN
12	A12	91	86.3051	22220.6	1308.44	POSTN
12	A12	92	86.5974	22075.2	711.485	POSTN
12	A12	93	86.8896	21866.1	420.971	POSTN
12	A12	94	87.1819	21944.6	287.396	POSTN
12	A12	95	87.4742	20849.4	228.185	POSTN
12	A12	96	87.7664	21694.3	199.877	POSTN
12	A12	97	88.0587	21068.7	178.811	POSTN
12	A12	98	88.351	21032.2	151.384	POSTN
12	A12	99	88.6432	20622.4	109.713	POSTN
12	A12	100	88.9355	20779.8	50.0459	POSTN
12	A12	101	89.2278	20763.7	-26.3389	POSTN
12	A12	102	89.5201	20134.9	-110.627	POSTN
12	A12	103	89.8123	20802	-185.393	POSTN
12	A12	104	90.1046	21294.4	-228.328	POSTN
12	A12	105	90.3969	20856.2	-221.422	POSTN
12	A12	106	90.6892	20252.1	-161.64	POSTN
12	A12	107	90.9814	20985.1	-66.1748	POSTN
12	A12	108	91.2737	19313	32.6387	POSTN
12	A12	109	91.566	19885.8	101.598	POSTN
12	A12	110	91.8582	19494	122.359	POSTN
12	A12	111	92.1505	19892.1	99.0947	POSTN
12	A12	112	92.4428	19959.2	53.165	POSTN
12	A12	113	92.7351	19718.1	8.33105	POSTN
12	A12	114	93.0273	18866.8	-23.3535	POSTN
12	A12	115	93.3196	19142.2	-45.4814	POSTN
12	A12	116	93.6119	19126.3	-69.415	POSTN
12	A12	117	93.9041	19416.1	-102.087	POSTN
12	A12	118	94.1964	19313.2	-139.678	POSTN
12	A12	119	94.4887	19267.9	-171.232	POSTN
12	A12	120	94.781	19164.8	-187.674	POSTN
13	B1	1	60.0008	467988	10278	GAPDH
13	B1	2	60.2929	466139	10458.8	GAPDH
13	B1	3	60.5849	463057	10665.9	GAPDH
13	B1	4	60.877	462250	10873.1	GAPDH
13	B1	5	61.1691	458073	11052.5	GAPDH
13	B1	6	61.4611	454359	11173.4	GAPDH
13	B1	7	61.7532	451139	11244.9	GAPDH
13	B1	8	62.0453	448447	11294.4	GAPDH
13	B1	9	62.3373	444552	11341.3	GAPDH
13	B1	10	62.6294	441101	11401.5	GAPDH
13	B1	11	62.9215	438303	11480.4	GAPDH
13	B1	12	63.2135	435418	11571.3	GAPDH
13	B1	13	63.5056	431313	11659.4	GAPDH
13	B1	14	63.7976	427273	11728.9	GAPDH
13	B1	15	64.0897	425200	11770.1	GAPDH
13	B1	16	64.3818	420311	11783.7	GAPDH
13	B1	17	64.6738	417003	11779.5	GAPDH
13	B1	18	64.9659	412834	11770.8	GAPDH
13	B1	19	65.258	410624	11766.6	GAPDH
13	B1	20	65.55	406574	11766.4	GAPDH
13	B1	21	65.8421	402502	11761.9	GAPDH
13	B1	22	66.1342	399777	11743.6	GAPDH
13	B1	23	66.4262	395050	11709.3	GAPDH
13	B1	24	66.7183	391704	11667.3	GAPDH
13	B1	25	67.0104	388272	11632.3	GAPDH
13	B1	26	67.3024	384607	11616.2	GAPDH
13	B1	27	67.5945	381974	11620.9	GAPDH
13	B1	28	67.8866	377276	11636.2	GAPDH
13	B1	29	68.1786	374768	11645.5	GAPDH
13	B1	30	68.4707	370340	11635.3	GAPDH
13	B1	31	68.7628	366287	11601.9	GAPDH
13	B1	32	69.0548	363423	11552.4	GAPDH
13	B1	33	69.3469	360684	11498.7	GAPDH
13	B1	34	69.639	355702	11451	GAPDH
13	B1	35	69.931	353576	11413	GAPDH
13	B1	36	70.2231	349429	11380.6	GAPDH
13	B1	37	70.5152	346432	11345.4	GAPDH
13	B1	38	70.8072	342664	11299.1	GAPDH
13	B1	39	71.0993	338931	11237.8	GAPDH
13	B1	40	71.3913	336116	11164.6	GAPDH
13	B1	41	71.6834	332801	11080.6	GAPDH
13	B1	42	71.9755	329320	10996.1	GAPDH
13	B1	43	72.2675	326002	10931.8	GAPDH
13	B1	44	72.5596	323554	10885.6	GAPDH
13	B1	45	72.8517	320825	10845	GAPDH
13	B1	46	73.1437	316333	10793.2	GAPDH
13	B1	47	73.4358	312914	10721.4	GAPDH
13	B1	48	73.7279	310722	10638	GAPDH
13	B1	49	74.0199	306626	10566.1	GAPDH
13	B1	50	74.312	304779	10532.8	GAPDH
13	B1	51	74.6041	300865	10554.8	GAPDH
13	B1	52	74.8961	298436	10628.5	GAPDH
13	B1	53	75.1882	294713	10730.5	GAPDH
13	B1	54	75.4803	291590	10826.9	GAPDH
13	B1	55	75.7723	288366	10887.5	GAPDH
13	B1	56	76.0644	283959	10898.3	GAPDH
13	B1	57	76.3565	281082	10865.5	GAPDH
13	B1	58	76.6485	278735	10810.6	GAPDH
13	B1	59	76.9406	275174	10757.6	GAPDH
13	B1	60	77.2327	271793	10721.1	GAPDH
13	B1	61	77.5247	269124	10700.4	GAPDH
13	B1	62	77.8168	265419	10683	GAPDH
13	B1	63	78.1088	263006	10653.7	GAPDH
13	B1	64	78.4009	258479	10604.5	GAPDH
13	B1	65	78.693	255968	10540.9	GAPDH
13	B1	66	78.985	252978	10479.5	GAPDH
13	B1	67	79.2771	249974	10440.5	GAPDH
13	B1	68	79.5692	247405	10437.1	GAPDH
13	B1	69	79.8612	243539	10471	GAPDH
13	B1	70	80.1533	240565	10533.2	GAPDH
13	B1	71	80.4454	237521	10610.9	GAPDH
13	B1	72	80.7374	234574	10692.9	GAPDH
13	B1	73	81.0295	230908	10773.2	GAPDH
13	B1	74	81.3216	228021	10852.1	GAPDH
13	B1	75	81.6136	224096	10935	GAPDH
13	B1	76	81.9057	221210	11030.5	GAPDH
13	B1	77	82.1978	218432	11141	GAPDH
13	B1	78	82.4898	215098	11253.3	GAPDH
13	B1	79	82.7819	210228	11386.9	GAPDH
13	B1	80	83.074	207409	11544.9	GAPDH
13	B1	81	83.366	204564	11734.1	GAPDH
13	B1	82	83.6581	200952	11967.4	GAPDH
13	B1	83	83.9501	196602	12266.4	GAPDH
13	B1	84	84.2422	192480	12671.7	GAPDH
13	B1	85	84.5343	188940	13259.6	GAPDH
13	B1	86	84.8263	185157	14162.4	GAPDH
13	B1	87	85.1184	181535	15579.4	GAPDH
13	B1	88	85.4105	176468	17765.3	GAPDH
13	B1	89	85.7025	170003	20975.7	GAPDH
13	B1	90	85.9946	161802	25358.7	GAPDH
13	B1	91	86.2867	149731	30808.1	GAPDH
13	B1	92	86.5787	133013	36833.8	GAPDH
13	B1	93	86.8708	109789	42539.4	GAPDH
13	B1	94	87.1629	81690.5	46779.1	GAPDH
13	B1	95	87.4549	53557.7	48484.6	GAPDH
13	B1	96	87.747	33419.8	47047.8	GAPDH
13	B1	97	88.0391	26158.5	42578.6	GAPDH
13	B1	98	88.3311	26618.2	35895.4	GAPDH
13	B1	99	88.6232	24256.4	28238.6	GAPDH
13	B1	100	88.9153	23339.7	20847.6	GAPDH
13	B1	101	89.2073	22456.6	14606.8	GAPDH
13	B1	102	89.4994	22425.7	9594.08	GAPDH
13	B1	103	89.7915	22055.5	5567.34	GAPDH
13	B1	104	90.0835	22142.8	3036.02	GAPDH
13	B1	105	90.3756	22467.8	1560.75	GAPDH
13	B1	106	90.6677	22398	764.099	GAPDH
13	B1	107	90.9597	21915.7	372.566	GAPDH
13	B1	108	91.2518	22006.6	203.378	GAPDH
13	B1	109	91.5439	21686.2	137.961	GAPDH
13	B1	110	91.8359	21004.8	103.178	GAPDH
13	B1	111	92.128	21826.7	61.9961	GAPDH
13	B1	112	92.42	21327.3	6.85156	GAPDH
13	B1	113	92.7121	21125.2	-49.8594	GAPDH
13	B1	114	93.0042	22276.3	-88.7002	GAPDH
13	B1	115	93.2962	21198.9	-95.7256	GAPDH
13	B1	116	93.5883	21040.5	-69.8291	GAPDH
13	B1	117	93.8804	21294.9	-22.3994	GAPDH
13	B1	118	94.1724	21156.4	29.21	GAPDH
13	B1	119	94.4645	21007	69.8623	GAPDH
13	B1	120	94.7566	20401.1	92.0723	GAPDH
14	B2	1	60.0008	463386	10165.6	GAPDH
14	B2	2	60.2929	461816	10356.1	GAPDH
14	B2	3	60.5849	459060	10548.5	GAPDH
14	B2	4	60.877	456291	10724.3	GAPDH
14	B2	5	61.1691	453109	10873.7	GAPDH
14	B2	6	61.4611	449713	10999.6	GAPDH
14	B2	7	61.7532	447045	11113	GAPDH
14	B2	8	62.0453	443329	11218.1	GAPDH
14	B2	9	62.3373	440528	11325.4	GAPDH
14	B2	10	62.6294	436655	11441.2	GAPDH
14	B2	11	62.9215	433537	11561.1	GAPDH
14	B2	12	63.2135	430017	11676.2	GAPDH
14	B2	13	63.5056	426732	11774.7	GAPDH
14	B2	14	63.7976	422864	11845.5	GAPDH
14	B2	15	64.0897	419581	11884	GAPDH
14	B2	16	64.3818	415546	11896.6	GAPDH
14	B2	17	64.6738	411848	11899.7	GAPDH
14	B2	18	64.9659	407928	11911.8	GAPDH
14	B2	19	65.258	404773	11940.5	GAPDH
14	B2	20	65.55	401535	11975.6	GAPDH
14	B2	21	65.8421	398744	11994.2	GAPDH
14	B2	22	66.1342	393099	11977.6	GAPDH
14	B2	23	66.4262	389126	11925.8	GAPDH
14	B2	24	66.7183	386006	11860.5	GAPDH
14	B2	25	67.0104	382263	11810.6	GAPDH
14	B2	26	67.3024	379543	11793.1	GAPDH
14	B2	27	67.5945	375806	11802.1	GAPDH
14	B2	28	67.8866	371620	11814.8	GAPDH
14	B2	29	68.1786	368141	11808.1	GAPDH
14	B2	30	68.4707	363795	11774.2	GAPDH
14	B2	31	68.7628	360077	11724.3	GAPDH
14	B2	32	69.0548	357463	11680.2	GAPDH
14	B2	33	69.3469	354097	11660.4	GAPDH
14	B2	34	69.639	350098	11670.1	GAPDH
14	B2	35	69.931	346326	11700.2	GAPDH
14	B2	36	70.2231	343197	11732.2	GAPDH
14	B2	37	70.5152	339651	11746.7	GAPDH
14	B2	38	70.8072	335351	11731.2	GAPDH
14	B2	39	71.0993	331767	11684.3	GAPDH
14	B2	40	71.3913	328611	11615.2	GAPDH
14	B2	41	71.6834	324743	11537.9	GAPDH
14	B2	42	71.9755	321793	11461.7	GAPDH
14	B2	43	72.2675	318938	11385.6	GAPDH
14	B2	44	72.5596	314822	11299.2	GAPDH
14	B2	45	72.8517	311601	11191.8	GAPDH
14	B2	46	73.1437	307337	11049.7	GAPDH
14	B2	47	73.4358	305062	10890.7	GAPDH
14	B2	48	73.7279	301896	10742.2	GAPDH
14	B2	49	74.0199	298670	10625	GAPDH
14	B2	50	74.312	295639	10550	GAPDH
14	B2	51	74.6041	292064	10515	GAPDH
14	B2	52	74.8961	289145	10506	GAPDH
14	B2	53	75.1882	286346	10501	GAPDH
14	B2	54	75.4803	282961	10476.9	GAPDH
14	B2	55	75.7723	279310	10417.8	GAPDH
14	B2	56	76.0644	275268	10324.2	GAPDH
14	B2	57	76.3565	273460	10215.2	GAPDH
14	B2	58	76.6485	270553	10120.7	GAPDH
14	B2	59	76.9406	266930	10066.6	GAPDH
14	B2	60	77.2327	265002	10060.7	GAPDH
14	B2	61	77.5247	261534	10088.3	GAPDH
14	B2	62	77.8168	258174	10117.5	GAPDH
14	B2	63	78.1088	255222	10112.9	GAPDH
14	B2	64	78.4009	251772	10050	GAPDH
14	B2	65	78.693	248826	9924.31	GAPDH
14	B2	66	78.985	245749	9754.04	GAPDH
14	B2	67	79.2771	243063	9574.95	GAPDH
14	B2	68	79.5692	240321	9429.67	GAPDH
14	B2	69	79.8612	237642	9354.42	GAPDH
14	B2	70	80.1533	235782	9367.24	GAPDH
14	B2	71	80.4454	232354	9463.58	GAPDH
14	B2	72	80.7374	229796	9621.43	GAPDH
14	B2	73	81.0295	226032	9814.07	GAPDH
14	B2	74	81.3216	222640	10022.5	GAPDH
14	B2	75	81.6136	220932	10240.1	GAPDH
14	B2	76	81.9057	217630	10467.8	GAPDH
14	B2	77	82.1978	213133	10707.2	GAPDH
14	B2	78	82.4898	210453	10955.3	GAPDH
14	B2	79	82.7819	207508	11202.1	GAPDH
14	B2	80	83.074	202902	11429.9	GAPDH
14	B2	81	83.366	199769	11671.2	GAPDH
14	B2	82	83.6581	196440	11946.3	GAPDH
14	B2	83	83.9501	192708	12288.9	GAPDH
14	B2	84	84.2422	188570	12753.4	GAPDH
14	B2	85	84.5343	184972	13429.5	GAPDH
14	B2	86	84.8263	180279	14461.9	GAPDH
14	B2	87	85.1184	176795	16063.9	GAPDH
14	B2	88	85.4105	172531	18505	GAPDH
14	B2	89	85.7025	165419	22048.1	GAPDH
14	B2	90	85.9946	156865	26825.3	GAPDH
14	B2	91	86.2867	144453	32677.4	GAPDH
14	B2	92	86.5787	126200	39025.5	GAPDH
14	B2	93	86.8708	103730	44872	GAPDH
14	B2	94	87.1629	75244.5	48994.8	GAPDH
14	B2	95	87.4549	48188.3	50310.5	GAPDH
14	B2	96	87.747	30177.8	48272	GAPDH
14	B2	97	88.0391	25011.5	43108.7	GAPDH
14	B2	98	88.3311	24841.8	35774.8	GAPDH
14	B2	99	88.6232	23165.9	27616.9	GAPDH
14	B2	100	88.9153	21795.6	19925.5	GAPDH
14	B2	101	89.2073	22463.7	13579.4	GAPDH
14	B2	102	89.4994	21916.3	8621.67	GAPDH
14	B2	103	89.7915	21112.1	5126.09	GAPDH
14	B2	104	90.0835	20754	3011.01	GAPDH
14	B2	105	90.3756	20896	1818.6	GAPDH
14	B2	106	90.6677	20914.4	1169.64	GAPDH
14	B2	107	90.9597	20264.5	806.889	GAPDH
14	B2	108	91.2518	19913.5	582.487	GAPDH
14	B2	109	91.5439	20092.9	426.592	GAPDH
14	B2	110	91.8359	20130.6	317.588	GAPDH
14	B2	111	92.128	20740.1	257.409	GAPDH
14	B2	112	92.42	20211	250.538	GAPDH
14	B2	113	92.7121	19647.2	289.076	GAPDH
14	B2	114	93.0042	19625.7	349.254	GAPDH
14	B2	115	93.2962	18645.4	400.605	GAPDH
14	B2	116	93.5883	19391.6	420.686	GAPDH
14	B2	117	93.8804	19396.8	404.493	GAPDH
14	B2	118	94.1724	18923.9	362.481	GAPDH
14	B2	119	94.4645	18849	310.492	GAPDH
14	B2	120	94.7566	18588.7	260.176	GAPDH
15	B3	1	60.0005	466292	10495.7	GAPDH
15	B3	2	60.2928	464453	10640.8	GAPDH
15	B3	3	60.5851	462147	10822.5	GAPDH
15	B3	4	60.8773	460102	11026.4	GAPDH
15	B3	5	61.1696	456485	11231.7	GAPDH
15	B3	6	61.4619	453456	11381	GAPDH
15	B3	7	61.7542	450061	11492.5	GAPDH
15	B3	8	62.0465	447168	11567.7	GAPDH
15	B3	9	62.3387	442698	11608.5	GAPDH
15	B3	10	62.631	439735	11624.9	GAPDH
15	B3	11	62.9233	436245	11630.9	GAPDH
15	B3	12	63.2156	432986	11640.2	GAPDH
15	B3	13	63.5079	429007	11660	GAPDH
15	B3	14	63.8001	426463	11689.7	GAPDH
15	B3	15	64.0924	423086	11722.5	GAPDH
15	B3	16	64.3847	418448	11750.5	GAPDH
15	B3	17	64.677	415784	11769.6	GAPDH
15	B3	18	64.9693	411572	11780.2	GAPDH
15	B3	19	65.2615	408375	11785.4	GAPDH
15	B3	20	65.5538	404863	11787.3	GAPDH
15	B3	21	65.8461	400834	11785.7	GAPDH
15	B3	22	66.1384	398040	11777.8	GAPDH
15	B3	23	66.4306	393583	11762.1	GAPDH
15	B3	24	66.7229	389951	11739.7	GAPDH
15	B3	25	67.0152	386838	11714.4	GAPDH
15	B3	26	67.3075	383065	11690.3	GAPDH
15	B3	27	67.5998	379436	11668.5	GAPDH
15	B3	28	67.892	375839	11645.7	GAPDH
15	B3	29	68.1843	372711	11615.7	GAPDH
15	B3	30	68.4766	368865	11573.4	GAPDH
15	B3	31	68.7689	365136	11519.1	GAPDH
15	B3	32	69.0612	361204	11459.8	GAPDH
15	B3	33	69.3534	358578	11405.4	GAPDH
15	B3	34	69.6457	355689	11363.4	GAPDH
15	B3	35	69.938	351569	11335.3	GAPDH
15	B3	36	70.2303	347697	11316.7	GAPDH
15	B3	37	70.5226	345202	11300.7	GAPDH
15	B3	38	70.8148	341406	11281.9	GAPDH
15	B3	39	71.1071	338299	11255.1	GAPDH
15	B3	40	71.3994	334396	11219.3	GAPDH
15	B3	41	71.6917	331293	11184.8	GAPDH
15	B3	42	71.984	328222	11155.9	GAPDH
15	B3	43	72.2762	325461	11130.5	GAPDH
15	B3	44	72.5685	321786	11098.3	GAPDH
15	B3	45	72.8608	318401	11046.6	GAPDH
15	B3	46	73.1531	315330	10970.2	GAPDH
15	B3	47	73.4454	310656	10878.8	GAPDH
15	B3	48	73.7376	309572	10794.3	GAPDH
15	B3	49	74.0299	305953	10740	GAPDH
15	B3	50	74.3222	302750	10729.1	GAPDH
15	B3	51	74.6145	299303	10760.5	GAPDH
15	B3	52	74.9068	295980	10822	GAPDH
15	B3	53	75.199	292956	10895.8	GAPDH
15	B3	54	75.4913	290004	10963.1	GAPDH
15	B3	55	75.7836	286168	11006	GAPDH
15	B3	56	76.0759	282510	11012.2	GAPDH
15	B3	57	76.3681	279319	10980.3	GAPDH
15	B3	58	76.6604	276707	10922.6	GAPDH
15	B3	59	76.9527	272141	10862.4	GAPDH
15	B3	60	77.245	270910	10824.2	GAPDH
15	B3	61	77.5373	267242	10822.6	GAPDH
15	B3	62	77.8296	263614	10856.4	GAPDH
15	B3	63	78.1218	260451	10910.4	GAPDH
15	B3	64	78.4141	257143	10962.6	GAPDH
15	B3	65	78.7064	254488	10992.8	GAPDH
15	B3	66	78.9987	249941	10989.2	GAPDH
15	B3	67	79.2909	247289	10952.3	GAPDH
15	B3	68	79.5832	243945	10896	GAPDH
15	B3	69	79.8755	240539	10843.2	GAPDH
15	B3	70	80.1678	238027	10817.9	GAPDH
15	B3	71	80.4601	235283	10836	GAPDH
15	B3	72	80.7523	231473	10901.7	GAPDH
15	B3	73	81.0446	227770	11010.3	GAPDH
15	B3	74	81.3369	224632	11156.7	GAPDH
15	B3	75	81.6292	222129	11322.8	GAPDH
15	B3	76	81.9215	218144	11492.9	GAPDH
15	B3	77	82.2137	214334	11691.4	GAPDH
15	B3	78	82.506	211191	11910.2	GAPDH
15	B3	79	82.7983	207064	12135.4	GAPDH
15	B3	80	83.0906	203019	12354.1	GAPDH
15	B3	81	83.3829	199015	12562.9	GAPDH
15	B3	82	83.6751	194937	12775.5	GAPDH
15	B3	83	83.9674	191473	13027.8	GAPDH
15	B3	84	84.2597	187173	13379.1	GAPDH
15	B3	85	84.552	183243	13915.1	GAPDH
15	B3	86	84.8443	179084	14755	GAPDH
15	B3	87	85.1365	174118	16060.8	GAPDH
15	B3	88	85.4288	169374	18037.9	GAPDH
15	B3	89	85.7211	161737	20900.9	GAPDH
15	B3	90	86.0134	153082	24786.2	GAPDH
15	B3	91	86.3057	139160	29618.3	GAPDH
15	B3	92	86.5979	120628	34981.3	GAPDH
15	B3	93	86.8902	96344.3	40084.2	GAPDH
15	B3	94	87.1825	69049.9	43891.8	GAPDH
15	B3	95	87.4748	43890	45419.3	GAPDH
15	B3	96	87.7671	28107.4	44085.2	GAPDH
15	B3	97	88.0593	24521.6	39957	GAPDH
15	B3	98	88.3516	23654.5	33756.5	GAPDH
15	B3	99	88.6439	22977.2	26611.4	GAPDH
15	B3	100	88.9362	22533.9	19673.7	GAPDH
15	B3	101	89.2285	22023.8	13788	GAPDH
15	B3	102	89.5207	22030.7	8752.32	GAPDH
15	B3	103	89.813	22418.3	4797.33	GAPDH
15	B3	104	90.1053	22150.9	2348.73	GAPDH
15	B3	105	90.3976	23324.8	967.396	GAPDH
15	B3	106	90.6898	22425.2	265.547	GAPDH
15	B3	107	90.9821	22504.3	-41.2002	GAPDH
15	B3	108	91.2744	22171.1	-139.363	GAPDH
15	B3	109	91.5667	22690.8	-141.535	GAPDH
15	B3	110	91.859	22486.6	-108.238	GAPDH
15	B3	111	92.1512	22121.4	-64.6289	GAPDH
15	B3	112	92.4435	22515.6	-14.917	GAPDH
15	B3	113	92.7358	22178.1	44.873	GAPDH
15	B3	114	93.0281	22298.7	117.416	GAPDH
15	B3	115	93.3204	21696.3	199.64	GAPDH
15	B3	116	93.6126	21487.4	283.428	GAPDH
15	B3	117	93.9049	21280.8	360.053	GAPDH
15	B3	118	94.1972	21511.9	425.284	GAPDH
15	B3	119	94.4895	21943.7	481.765	GAPDH
15	B3	120	94.7818	20844.5	536.951	GAPDH
16	B4	1	60.0005	445171	10463.9	CALD1
16	B4	2	60.2928	443080	10615.9	CALD1
16	B4	3	60.5851	441346	10808.1	CALD1
16	B4	4	60.8773	438987	11000.7	CALD1
16	B4	5	61.1696	435423	11150.2	CALD1
16	B4	6	61.4619	432122	11284.3	CALD1
16	B4	7	61.7542	428646	11394.6	CALD1
16	B4	8	62.0465	425149	11479.7	CALD1
16	B4	9	62.3387	421641	11541.1	CALD1
16	B4	10	62.631	418093	11580.2	CALD1
16	B4	11	62.9233	415042	11598.6	CALD1
16	B4	12	63.2156	411054	11600.5	CALD1
16	B4	13	63.5079	406755	11595	CALD1
16	B4	14	63.8001	403827	11595	CALD1
16	B4	15	64.0924	400585	11612.3	CALD1
16	B4	16	64.3847	396849	11651.8	CALD1
16	B4	17	64.677	392909	11708.2	CALD1
16	B4	18	64.9693	389790	11768.4	CALD1
16	B4	19	65.2615	386361	11816.9	CALD1
16	B4	20	65.5538	381641	11842.7	CALD1
16	B4	21	65.8461	377975	11844	CALD1
16	B4	22	66.1384	373826	11826.1	CALD1
16	B4	23	66.4306	371055	11797.3	CALD1
16	B4	24	66.7229	367018	11763.6	CALD1
16	B4	25	67.0152	362609	11727.8	CALD1
16	B4	26	67.3075	359337	11690.3	CALD1
16	B4	27	67.5998	355797	11651.8	CALD1
16	B4	28	67.892	351501	11613.6	CALD1
16	B4	29	68.1843	348698	11576.8	CALD1
16	B4	30	68.4766	344331	11542	CALD1
16	B4	31	68.7689	341156	11508.7	CALD1
16	B4	32	69.0612	337315	11476.7	CALD1
16	B4	33	69.3534	333767	11445.7	CALD1
16	B4	34	69.6457	330496	11415.6	CALD1
16	B4	35	69.938	326745	11386.4	CALD1
16	B4	36	70.2303	322905	11357.6	CALD1
16	B4	37	70.5226	319735	11328.3	CALD1
16	B4	38	70.8148	316194	11296.8	CALD1
16	B4	39	71.1071	312859	11261.5	CALD1
16	B4	40	71.3994	309029	11222.9	CALD1
16	B4	41	71.6917	305595	11184.9	CALD1
16	B4	42	71.984	302186	11153.1	CALD1
16	B4	43	72.2762	299622	11131.1	CALD1
16	B4	44	72.5685	296262	11116	CALD1
16	B4	45	72.8608	292039	11098.5	CALD1
16	B4	46	73.1531	289596	11068	CALD1
16	B4	47	73.4454	285554	11020.4	CALD1
16	B4	48	73.7376	281322	10961.8	CALD1
16	B4	49	74.0299	279858	10886.9	CALD1
16	B4	50	74.3222	276192	10827.2	CALD1
16	B4	51	74.6145	272589	10792.9	CALD1
16	B4	52	74.9068	269527	10772.9	CALD1
16	B4	53	75.199	265958	10747.4	CALD1
16	B4	54	75.4913	262477	10699.9	CALD1
16	B4	55	75.7836	259335	10625.1	CALD1
16	B4	56	76.0759	255515	10529.3	CALD1
16	B4	57	76.3681	253818	10425.2	CALD1
16	B4	58	76.6604	250070	10324.4	CALD1
16	B4	59	76.9527	246213	10235.4	CALD1
16	B4	60	77.245	243915	10164	CALD1
16	B4	61	77.5373	240984	10115.2	CALD1
16	B4	62	77.8296	238180	10092.8	CALD1
16	B4	63	78.1218	234513	10096.7	CALD1
16	B4	64	78.4141	231885	10120.8	CALD1
16	B4	65	78.7064	228928	10154.2	CALD1
16	B4	66	78.9987	225178	10184.1	CALD1
16	B4	67	79.2909	222542	10199.9	CALD1
16	B4	68	79.5832	218820	10194.8	CALD1
16	B4	69	79.8755	216522	10165.9	CALD1
16	B4	70	80.1678	212745	10113.1	CALD1
16	B4	71	80.4601	210317	10037.9	CALD1
16	B4	72	80.7523	206772	9944.53	CALD1
16	B4	73	81.0446	203781	9840.83	CALD1
16	B4	74	81.3369	201401	9738.99	CALD1
16	B4	75	81.6292	198155	9653.17	CALD1
16	B4	76	81.9215	195379	9595.31	CALD1
16	B4	77	82.2137	192564	9572.49	CALD1
16	B4	78	82.506	189749	9587.74	CALD1
16	B4	79	82.7983	186332	9646.08	CALD1
16	B4	80	83.0906	183698	9764.54	CALD1
16	B4	81	83.3829	180590	9984.08	CALD1
16	B4	82	83.6751	178163	10382.4	CALD1
16	B4	83	83.9674	174525	11045.7	CALD1
16	B4	84	84.2597	171257	11886	CALD1
16	B4	85	84.552	168339	13255	CALD1
16	B4	86	84.8443	164425	15367.9	CALD1
16	B4	87	85.1365	159480	18430.4	CALD1
16	B4	88	85.4288	152371	22549.1	CALD1
16	B4	89	85.7211	140734	27601.7	CALD1
16	B4	90	86.0134	120206	33111.2	CALD1
16	B4	91	86.3057	86640.4	38211.1	CALD1
16	B4	92	86.5979	48937.1	41793.5	CALD1
16	B4	93	86.8902	26280.8	42849.6	CALD1
16	B4	94	87.1825	19953.9	40875.4	CALD1
16	B4	95	87.4748	18651.9	36126.4	CALD1
16	B4	96	87.7671	18467.6	29555.8	CALD1
16	B4	97	88.0593	19494	22455.3	CALD1
16	B4	98	88.3516	18959.1	15994.8	CALD1
16	B4	99	88.6439	18871.5	10869.8	CALD1
16	B4	100	88.9362	19240.9	5787.93	CALD1
16	B4	101	89.2285	19536	2648.7	CALD1
16	B4	102	89.5207	19407.5	920.245	CALD1
16	B4	103	89.813	19608.6	72.6514	CALD1
16	B4	104	90.1053	19511.9	-294.471	CALD1
16	B4	105	90.3976	19711.7	-430.686	CALD1
16	B4	106	90.6898	19493.5	-467.257	CALD1
16	B4	107	90.9821	20542.5	-461.396	CALD1
16	B4	108	91.2744	19392.5	-432.804	CALD1
16	B4	109	91.5667	20507.8	-388.253	CALD1
16	B4	110	91.859	19830.1	-334.997	CALD1
16	B4	111	92.1512	19586.8	-284.336	CALD1
16	B4	112	92.4435	19748.5	-248.034	CALD1
16	B4	113	92.7358	20204	-232.314	CALD1
16	B4	114	93.0281	19889.2	-234.668	CALD1
16	B4	115	93.3204	20035.9	-246.012	CALD1
16	B4	116	93.6126	19968.8	-256.288	CALD1
16	B4	117	93.9049	19872.6	-259.273	CALD1
16	B4	118	94.1972	20252.8	-253.74	CALD1
16	B4	119	94.4895	20287.6	-241.558	CALD1
16	B4	120	94.7818	19823.7	-225.268	CALD1
17	B5	1	60.001	468386	10590.6	CALD1
17	B5	2	60.2934	466619	10743.7	CALD1
17	B5	3	60.5857	464484	10939.4	CALD1
17	B5	4	60.8781	461442	11168.3	CALD1
17	B5	5	61.1705	458632	11409.7	CALD1
17	B5	6	61.4628	455212	11637.1	CALD1
17	B5	7	61.7552	452332	11826.4	CALD1
17	B5	8	62.0476	448448	11949.5	CALD1
17	B5	9	62.34	443541	12015.7	CALD1
17	B5	10	62.6323	440471	12063.8	CALD1
17	B5	11	62.9247	437498	12105	CALD1
17	B5	12	63.2171	433392	12143.1	CALD1
17	B5	13	63.5094	430874	12174.7	CALD1
17	B5	14	63.8018	425155	12195.7	CALD1
17	B5	15	64.0942	422822	12208.1	CALD1
17	B5	16	64.3866	417861	12221.3	CALD1
17	B5	17	64.6789	414886	12246.5	CALD1
17	B5	18	64.9713	411064	12288.5	CALD1
17	B5	19	65.2637	407732	12342.5	CALD1
17	B5	20	65.556	403472	12396.3	CALD1
17	B5	21	65.8484	399387	12437.3	CALD1
17	B5	22	66.1408	395029	12457.9	CALD1
17	B5	23	66.4331	391758	12457.9	CALD1
17	B5	24	66.7255	387024	12441.9	CALD1
17	B5	25	67.0179	384197	12416.4	CALD1
17	B5	26	67.3102	378744	12386.7	CALD1
17	B5	27	67.6026	375542	12355.6	CALD1
17	B5	28	67.895	372231	12323.1	CALD1
17	B5	29	68.1874	367897	12287.9	CALD1
17	B5	30	68.4797	363558	12249.6	CALD1
17	B5	31	68.7721	359935	12211.3	CALD1
17	B5	32	69.0645	356258	12177.8	CALD1
17	B5	33	69.3568	353217	12153.5	CALD1
17	B5	34	69.6492	348859	12139.5	CALD1
17	B5	35	69.9416	344800	12132.4	CALD1
[truncated: 9,565 more rows]

## Sheet: Melt Curve Result
Block Type	96-Well 0.2-mL Block
Calibration Background is expired	No
Calibration Background performed on	12-13-2022
Calibration Pure Dye ABY is expired	No
Calibration Pure Dye ABY performed on	12-13-2022
Calibration Pure Dye CY5 is expired	No
Calibration Pure Dye CY5 performed on	12-13-2022
Calibration Pure Dye FAM is expired	No
Calibration Pure Dye FAM performed on	12-13-2022
Calibration Pure Dye JUN is expired	No
Calibration Pure Dye JUN performed on	12-13-2022
Calibration Pure Dye MUSTANG PURPLE is expired	No
Calibration Pure Dye MUSTANG PURPLE performed on	12-13-2022
Calibration Pure Dye NED is expired	No
Calibration Pure Dye NED performed on	12-13-2022
Calibration Pure Dye ROX is expired	No
Calibration Pure Dye ROX performed on	12-13-2022
Calibration Pure Dye SYBR is expired	No
Calibration Pure Dye SYBR performed on	12-13-2022
Calibration Pure Dye TAMRA is expired	No
Calibration Pure Dye TAMRA performed on	12-13-2022
Calibration Pure Dye VIC is expired	No
Calibration Pure Dye VIC performed on	12-13-2022
Calibration ROI is expired	No
Calibration ROI performed on	12-13-2022
Calibration Uniformity is expired	No
Calibration Uniformity performed on	12-13-2022
Chemistry	SYBR_GREEN
Date Created	2023-10-29 14:15:15 PM CST
Experiment Barcode
Experiment File Name	D:\WSF\2023-10-29_wsfipfhc.eds
Experiment Name	2023-10-29_wsfipfhc
Experiment Run End Time	2023-10-29 13:45:03 PM CST
Experiment Type	Standard Curve
Instrument Name	272529144
Instrument Serial Number	272529144
Instrument Type	QuantStudio™ 5 System
Passive Reference	ROX
Post-read Stage/Step
Pre-read Stage/Step
Quantification Cycle Method	Ct
Signal Smoothing On	true
Stage where Melt Analysis is performed	Stage3
Stage/ Cycle where Ct Analysis is performed	Stage2, Step2
Well	Well Position	Sample	Target Name	Tm	Melt Peak Height
1	A1	HC1	GAPDH	87.601	52970.4
2	A2	HC1	GAPDH	87.601	49770.1
3	A3	HC1	GAPDH	87.6209	54090.4
4	A4	HC1	CALD1	87.0364	41858.1
5	A5	HC1	CALD1	86.899	49936.8
6	A6	HC1	CALD1	86.899	42476.2
7	A7	HC1	CDH2	83.3516	60515.2
8	A8	HC1	CDH2	83.3516	60052.9
9	A9	HC1	CDH2	83.3701	66418.5
10	A10	HC1	POSTN	83.5162	35791.5
10	A10	HC1	POSTN	78.8423	24847
11	A11	HC1	POSTN	83.6746	35648.6
11	A11	HC1	POSTN	78.9983	30472.1
11	A11	HC1	POSTN	64.5308	16595.6
12	A12	HC1	POSTN	83.6746	35850.9
12	A12	HC1	POSTN	78.8521	26814
13	B1	HC2	GAPDH	87.4549	48484.6
14	B2	HC2	GAPDH	87.4549	50310.5
15	B3	HC2	GAPDH	87.4748	45419.3
16	B4	HC2	CALD1	86.8902	42849.6
17	B5	HC2	CALD1	86.899	43100.7
18	B6	HC2	CALD1	86.899	44830.7
19	B7	HC2	CDH2	83.3516	64037.3
20	B8	HC2	CDH2	83.3516	70514.8
21	B9	HC2	CDH2	83.3701	61581.3
22	B10	HC2	POSTN	83.3701	29491.3
22	B10	HC2	POSTN	78.9884	17285.6
23	B11	HC2	POSTN	83.5285	33411.9
24	B12	HC2	POSTN	83.5285	31815.5
24	B12	HC2	POSTN	78.5599	17966.4
25	C1	HC3	GAPDH	87.4549	55078.5
26	C2	HC3	GAPDH	87.4549	57757.3
27	C3	HC3	GAPDH	87.4748	46986.9
28	C4	HC3	CALD1	86.8902	38497.1
29	C5	HC3	CALD1	86.7528	42923.8
30	C6	HC3	CALD1	86.899	44383.9
31	C7	HC3	CDH2	83.3516	60426.3
32	C8	HC3	CDH2	83.3516	73453.9
33	C9	HC3	CDH2	83.224	58588.7
34	C10	HC3	POSTN	83.3701	32843.3
34	C10	HC3	POSTN	79.1345	25923.9
35	C11	HC3	POSTN	83.3824	30100.6
35	C11	HC3	POSTN	79.2906	19283.4
36	C12	HC3	POSTN	83.3824	33250.7
36	C12	HC3	POSTN	78.5599	20111.9
37	D1	HC4	GAPDH	87.4549	46721
38	D2	HC4	GAPDH	87.4549	54571.4
39	D3	HC4	GAPDH	87.4748	48217.6
40	D4	HC4	CALD1	86.8902	42952.1
41	D5	HC4	CALD1	86.7528	44485
42	D6	HC4	CALD1	86.7528	49168.6
43	D7	HC4	CDH2	83.3516	65577.6
44	D8	HC4	CDH2	83.3516	60899.1
45	D9	HC4	CDH2	83.224	59450.5
46	D10	HC4	POSTN	83.3701	41618.3
46	D10	HC4	POSTN	78.2581	28976.9
47	D11	HC4	POSTN	83.2362	29290.4
48	D12	HC4	POSTN	83.2362	27523
48	D12	HC4	POSTN	78.706	27404.2
48	D12	HC4	POSTN	63.0695	13499
49	E1	IPF1	GAPDH	87.3089	42329.8
50	E2	IPF1	GAPDH	87.3089	47203.9
51	E3	IPF1	GAPDH	87.3286	43196.6
52	E4	IPF1	CALD1	86.7441	47292.3
53	E5	IPF1	CALD1	86.6067	49832.1
54	E6	IPF1	CALD1	86.7528	50242.2
55	E7	IPF1	CDH2	83.3516	66559.5
56	E8	IPF1	CDH2	83.3516	69427.4
57	E9	IPF1	CDH2	83.224	67777.1
58	E10	IPF1	POSTN	83.224	43856.4
59	E11	IPF1	POSTN	83.2362	43793.8
60	E12	IPF1	POSTN	83.2362	46903.4
61	F1	IPF2	GAPDH	87.3089	52276.4
62	F2	IPF2	GAPDH	87.3089	49193.6
63	F3	IPF2	GAPDH	87.3286	46964.7
64	F4	IPF2	CALD1	86.7441	50550.4
65	F5	IPF2	CALD1	86.7528	49107.7
66	F6	IPF2	CALD1	86.7528	48013.4
67	F7	IPF2	CDH2	83.3516	65770.6
68	F8	IPF2	CDH2	83.3516	63211.4
69	F9	IPF2	CDH2	83.224	67906.9
70	F10	IPF2	POSTN	83.224	43061.1
71	F11	IPF2	POSTN	83.0901	43831.1
72	F12	IPF2	POSTN	83.0901	47705.2
73	G1	IPF3	GAPDH	87.3089	53962.7
74	G2	IPF3	GAPDH	87.3089	53018.3
75	G3	IPF3	GAPDH	87.3286	43934.6
76	G4	IPF3	CALD1	86.7441	50051.9
77	G5	IPF3	CALD1	86.6067	51894.9
78	G6	IPF3	CALD1	86.7528	48647.4
79	G7	IPF3	CDH2	83.4975	70674.7
80	G8	IPF3	CDH2	83.4975	74139
81	G9	IPF3	CDH2	83.224	68284.5
82	G10	IPF3	POSTN	83.224	48919.9
83	G11	IPF3	POSTN	83.0901	43821
84	G12	IPF3	POSTN	83.0901	46271.3
85	H1	IPF4	GAPDH	87.3089	41502.6
86	H2	IPF4	GAPDH	87.3089	52804
87	H3	IPF4	GAPDH	87.3286	53870.8
88	H4	IPF4	CALD1	86.7441	49554
89	H5	IPF4	CALD1	86.7528	50729.9
90	H6	IPF4	CALD1	86.7528	50523.7
91	H7	IPF4	CDH2	83.4975	77363.4
92	H8	IPF4	CDH2	83.4975	73480.3
93	H9	IPF4	CDH2	83.224	62133.5
94	H10	IPF4	POSTN	83.224	46078.8
95	H11	IPF4	POSTN	83.0901	40349.7
96	H12	IPF4	POSTN	83.0901	43998.8
