# Supplementary material for: The gene expression of CALD1, CDH2, and POSTN in fibroblast are related to idiopathic pulmonary fibrosis
Source: Front Immunol. 2024 Feb 2;15:1275064. doi: 10.3389/fimmu.2024.1275064 (PMC10869495; doi:10.3389/fimmu.2024.1275064)
Supplement: Supplementary file 7 [file DataSheet_3.zip]

Archive with 48 entries (48 files):
- fig5H-col1-1-0.Tif
- fig5H-col1-1.Tif
- fig5H-col1-2-0.Tif
- fig5H-col1-2.Tif
- fig5H-col1-3-0.Tif
- fig5H-col1-3.Tif
- fig5H-gapdh-1-0.Tif
- fig5H-gapdh-1.Tif
- fig5H-gapdh-2-0.Tif
- fig5H-gapdh-2.Tif
- fig5H-gapdh-3-0.Tif
- fig5H-gapdh-3.Tif
- fig5H-sma-1-0.Tif
- fig5H-sma-1.Tif
- fig5H-sma-2-0.Tif
- fig5H-sma-2.Tif
- fig5H-sma-3-0.Tif
- fig5H-sma-3.Tif
- figS1B-col1-0.Tif
- figS1B-col1.Tif
- figS1B-gap-0.Tif
- figS1B-gap.Tif
- figS1B-sma-0.Tif
- figS1B-sma.Tif
- figS2B-cald1-0.Tif
- figS2B-CALD1-gapdh-0.Tif
- figS2B-CALD1-gapdh.Tif
- figS2B-cald1.Tif
- figS2B-cdh2-0.Tif
- figS2B-CDH2-gapdh-0.Tif
- figS2B-CDH2-gapdh.Tif
- figS2B-cdh2.Tif
- figS2B-postn-0.Tif
- figS2B-POSTN-gapdh-0.Tif
- figS2B-POSTN-gapdh.Tif
- figS2B-postn.Tif
- figS2D-bax-1-0.Tif
- figS2D-bax-1.Tif
- figS2D-bax-2-0.Tif
- figS2D-bax-2.Tif
- figS2D-bax-3-0.Tif
- figS2D-bax-3.Tif
- figS2D-bcl2-1-0.Tif
- figS2D-bcl2-1.Tif
- figS2D-bcl2-2-0.Tif
- figS2D-bcl2-2.Tif
- figS2D-bcl2-3-0.Tif
- figS2D-bcl2-3.Tif
