# Supplementary material for: The gene expression of CALD1, CDH2, and POSTN in fibroblast are related to idiopathic pulmonary fibrosis
Source: Front Immunol. 2024 Feb 2;15:1275064. doi: 10.3389/fimmu.2024.1275064 (PMC10869495; doi:10.3389/fimmu.2024.1275064)
Supplement: Supplementary file 8 [file DataSheet_4.zip]

Archive with 17 entries (17 files):
- 20X-CALD1-HC140.jpeg
- 20X-CALD1-HC241.jpeg
- 20X-CALD1-HC342.jpeg
- 20X-CALD1-HC411.jpeg
- 20X-CALD1-HC512.jpeg
- 20X-CALD1-HC613.jpeg
- 20X-CALD1-HC743.jpeg
- 20X-CALD1-HC844.jpeg
- 20X-CALD1-IPF145.jpeg
- 20X-CALD1-IPF246.jpeg
- 20X-CALD1-IPF347.jpeg
- 20X-CALD1-IPF414.jpeg
- 20X-CALD1-IPF515.jpeg
- 20X-CALD1-IPF616.jpeg
- 20X-CALD1-IPF717.jpeg
- 20X-CALD1-IPF848.jpeg
- IHC score.pzfx
