# Supplementary material for: The gene expression of CALD1, CDH2, and POSTN in fibroblast are related to idiopathic pulmonary fibrosis
Source: Front Immunol. 2024 Feb 2;15:1275064. doi: 10.3389/fimmu.2024.1275064 (PMC10869495; doi:10.3389/fimmu.2024.1275064)
Supplement: Supplementary file 9 [file DataSheet_5.zip]

Archive with 16 entries (16 files):
- 20X-CDH2-HC19.jpeg
- 20X-CDH2-HC210.jpeg
- 20X-CDH2-HC35.jpeg
- 20X-CDH2-HC46.jpeg
- 20X-CDH2-HC525.jpeg
- 20X-CDH2-HC626.jpeg
- 20X-CDH2-HC727.jpeg
- 20X-CDH2-HC823.jpeg
- 20X-CDH2-IPF14.jpeg
- 20X-CDH2-IPF23.jpeg
- 20X-CDH2-IPF37.jpeg
- 20X-CDH2-IPF48.jpeg
- 20X-CDH2-IPF524.jpeg
- 20X-CDH2-IPF628.jpeg
- 20X-CDH2-IPF729.jpeg
- 20X-CDH2-IPF82.jpeg
