# Supplementary material for: The gene expression of CALD1, CDH2, and POSTN in fibroblast are related to idiopathic pulmonary fibrosis
Source: Front Immunol. 2024 Feb 2;15:1275064. doi: 10.3389/fimmu.2024.1275064 (PMC10869495; doi:10.3389/fimmu.2024.1275064)
Supplement: Supplementary file 10 [file DataSheet_6.zip]

Archive with 16 entries (16 files):
- 20X-POSTN-HC130.jpeg
- 20X-POSTN-HC231.jpeg
- 20X-POSTN-HC318.jpeg
- 20X-POSTN-HC432.jpeg
- 20X-POSTN-HC519.jpeg
- 20X-POSTN-HC633.jpeg
- 20X-POSTN-HC734.jpeg
- 20X-POSTN-HC835.jpeg
- 20X-POSTN-IPF11.jpeg
- 20X-POSTN-IPF236.jpeg
- 20X-POSTN-IPF337.jpeg
- 20X-POSTN-IPF420.jpeg
- 20X-POSTN-IPF521.jpeg
- 20X-POSTN-IPF622.jpeg
- 20X-POSTN-IPF738.jpeg
- 20X-POSTN-IPF839.jpeg
