# Supplementary material for: The gene expression of CALD1, CDH2, and POSTN in fibroblast are related to idiopathic pulmonary fibrosis
Source: Front Immunol. 2024 Feb 2;15:1275064. doi: 10.3389/fimmu.2024.1275064 (PMC10869495; doi:10.3389/fimmu.2024.1275064)
Supplement: Supplementary file 11 [file DataSheet_7.zip]

Archive with 5 entries (5 files):
- 11.17sicck8-0-2h.xlsx
- 11.18sicck8-24-2h.xlsx
- 11.19sicck8-48-2h.xlsx
- 11.20sicck8-72-2h.xlsx
- cck8 analysis.xlsx
