# Supplementary material for: The gene expression of CALD1, CDH2, and POSTN in fibroblast are related to idiopathic pulmonary fibrosis
Source: Front Immunol. 2024 Feb 2;15:1275064. doi: 10.3389/fimmu.2024.1275064 (PMC10869495; doi:10.3389/fimmu.2024.1275064)
Supplement: Supplementary file 11 [file DataSheet_7.zip › 11.17sicck8-0-2h.xlsx]

## Sheet: 吸光度 1_01
检测结果
11.17-sicck8-0-2h.skax
2023/11/17 19:31:31
吸光度 1
波长: 450 nm
板 1
吸光值	1	2	3	4	5	6	7	8	9	10	11	12
A	0.056	0.0681
B	0.0608	0.0629			0.2605	0.2677	0.283	0.268	0.2685
C	0.0487	0.0521			1.0952	1.262	1.2251	1.1355	1.1317
D	0.048	0.0512			0.9844	1.1051	1.1078	1.1573	1.0314
E	0.048	0.0487			0.9715	1.0567	1.1102	1.0374	1.0005
F	0.0509	0.048			0.9524	1.0313	1.0673	0.462	0.9958
G	0.0488	0.0477			1.2076	1.1154	1.068	1.1186	1.1676
H	0.0508	0.048
样本	1	2	3	4	5	6	7	8	9	10	11	12
A	空白1	空白1
B	空白1	空白1			未知0002	未知0003	未知0004	未知0005	未知0001
C	空白1	空白1			未知0007	未知0008	未知0009	未知0010	未知0006
D	空白1	空白1			未知0012	未知0013	未知0014	未知0015	未知0011
E	空白1	空白1			未知0017	未知0018	未知0019	未知0020	未知0016
F	空白1	空白1			未知0022	未知0023	未知0024	未知0025	未知0021
G	空白1	空白1			未知0027	未知0028	未知0029	未知0030	未知0026
H	空白1	空白1
Autoloading range A1 - M28
