# Supplementary material for: The gene expression of CALD1, CDH2, and POSTN in fibroblast are related to idiopathic pulmonary fibrosis
Source: Front Immunol. 2024 Feb 2;15:1275064. doi: 10.3389/fimmu.2024.1275064 (PMC10869495; doi:10.3389/fimmu.2024.1275064)
Supplement: Supplementary file 11 [file DataSheet_7.zip › 11.18sicck8-24-2h.xlsx]

## Sheet: 吸光度 1_01
检测结果
11.18sicck8-24-2h.skax
2023/11/18 19:54:17
吸光度 1
波长: 450 nm
板 1
吸光值	1	2	3	4	5	6	7	8	9	10	11	12
A	0.0618	0.0653
B	0.1109	0.0827			0.2651	0.2574	0.262	0.2619	0.2578
C	0.0774	0.0752			1.5973	1.5745	1.6132	1.7079	1.574
D	0.0517	0.0538			1.506	1.5485	1.5259	1.4965	1.5832
E	0.061	0.063			1.51	1.6516	1.5321	1.6648	1.6784
F	0.1043	0.0681			1.4343	1.4685	1.4899	1.3844	1.5728
G	0.0561	0.0698			1.5501	1.4922	1.5025	1.3734	1.3811
H	0.0491	0.0498
样本	1	2	3	4	5	6	7	8	9	10	11	12
A	空白1	空白1
B	空白1	空白1			未知0002	未知0003	未知0004	未知0005	未知0001
C	空白1	空白1			未知0007	未知0008	未知0009	未知0010	未知0006
D	空白1	空白1			未知0012	未知0013	未知0014	未知0015	未知0011
E	空白1	空白1			未知0017	未知0018	未知0019	未知0020	未知0016
F	空白1	空白1			未知0022	未知0023	未知0024	未知0025	未知0021
G	空白1	空白1			未知0027	未知0028	未知0029	未知0030	未知0026
H	空白1	空白1
Autoloading range A1 - M28
