# Supplementary material for: The gene expression of CALD1, CDH2, and POSTN in fibroblast are related to idiopathic pulmonary fibrosis
Source: Front Immunol. 2024 Feb 2;15:1275064. doi: 10.3389/fimmu.2024.1275064 (PMC10869495; doi:10.3389/fimmu.2024.1275064)
Supplement: Supplementary file 11 [file DataSheet_7.zip › 11.19sicck8-48-2h.xlsx]

## Sheet: 吸光度 1_01
检测结果
11.19sicck8-48-2h.skax
2023/11/19 19:30:10
吸光度 1
波长: 450 nm
板 1
吸光值	1	2	3	4	5	6	7	8	9	10	11	12
A	0.0484	0.0485
B	0.0491	0.0495			0.2822	0.2603	0.2684	0.26	0.2674
C	0.0496	0.0488			1.9025	1.9107	2.0066	2.0281	1.9396
D	0.0498	0.05			1.8173	1.9612	1.8616	1.7541	2.0115
E	0.0495	0.0487			1.9577	2.1675	2.0678	2.1377	1.9791
F	0.0513	0.0483			1.815	1.916	1.91	1.7393	1.9243
G	0.051	0.0548			1.8618	1.8445	1.998	1.8219	1.9414
H	0.0493	0.0696
样本	1	2	3	4	5	6	7	8	9	10	11	12
A	空白1	空白1
B	空白1	空白1			未知0002	未知0003	未知0004	未知0005	未知0001
C	空白1	空白1			未知0007	未知0008	未知0009	未知0010	未知0006
D	空白1	空白1			未知0012	未知0013	未知0014	未知0015	未知0011
E	空白1	空白1			未知0017	未知0018	未知0019	未知0020	未知0016
F	空白1	空白1			未知0022	未知0023	未知0024	未知0025	未知0021
G	空白1	空白1			未知0027	未知0028	未知0029	未知0030	未知0026
H	空白1	空白1
Autoloading range A1 - M28
