# Supplementary material for: The gene expression of CALD1, CDH2, and POSTN in fibroblast are related to idiopathic pulmonary fibrosis
Source: Front Immunol. 2024 Feb 2;15:1275064. doi: 10.3389/fimmu.2024.1275064 (PMC10869495; doi:10.3389/fimmu.2024.1275064)
Supplement: Supplementary file 11 [file DataSheet_7.zip › 11.20sicck8-72-2h.xlsx]

## Sheet: 吸光度 1_01
检测结果
11.20sicck8-72-2h (2).skax
2023/11/20 19:31:46
吸光度 1
波长: 450 nm
板 1
吸光值	1	2	3	4	5	6	7	8	9	10	11	12
A	0.0483	0.0479
B	0.0485	0.0478			0.2333	0.2299	0.2326	0.2353	0.2372
C	0.0502	0.0481			2.3006	2.2646	2.1993	2.2504	2.3547
D	0.0494	0.0492			2.6921	2.3418	2.34	2.3117	2.1183
E	0.0502	0.0538			2.8199	2.3819	2.591	2.5962	2.3161
F	0.0503	0.0508			2.3759	2.3955	2.316	2.1467	2.379
G	0.0553	0.0479			2.2932	2.2656	2.7685	2.6808	2.8294
H	0.0505	0.0599
样本	1	2	3	4	5	6	7	8	9	10	11	12
A	空白1	空白1
B	空白1	空白1			未知0002	未知0003	未知0004	未知0005	未知0001
C	空白1	空白1			未知0007	未知0008	未知0009	未知0010	未知0006
D	空白1	空白1			未知0012	未知0013	未知0014	未知0015	未知0011
E	空白1	空白1			未知0017	未知0018	未知0019	未知0020	未知0016
F	空白1	空白1			未知0022	未知0023	未知0024	未知0025	未知0021
G	空白1	空白1			未知0027	未知0028	未知0029	未知0030	未知0026
H	空白1	空白1
Autoloading range A1 - M28
