# Supplementary material for: The gene expression of CALD1, CDH2, and POSTN in fibroblast are related to idiopathic pulmonary fibrosis
Source: Front Immunol. 2024 Feb 2;15:1275064. doi: 10.3389/fimmu.2024.1275064 (PMC10869495; doi:10.3389/fimmu.2024.1275064)
Supplement: Supplementary file 11 [file DataSheet_7.zip › cck8 analysis.xlsx]

## Sheet: 0-2
SI-0	Blank	0	NC				79.3971
SI-0	0.2605	1.0952	0.9844	0.793971	79.3971		92.8029
SI-0	0.2677	1.262	1.1051	0.928029	92.8029		93.1028
SI-0	0.283	1.2251	1.1078	0.931028	93.1028		98.6006
SI-0	0.268	1.1355	1.1573	0.986006	98.6006		84.6173
SI-0	0.2685	1.1317	1.0314	0.846173	84.6173		77.9644
	0.26954	1.1699					87.4273
	[ A(0 加药)－A(空白)]	0.90036					93.3693
			CA				85.2837
			0.9715	0.779644	77.9644		81.1853
			1.0567	0.874273	87.4273		75.843
			1.1102	0.933693	93.3693		84.6062
			1.0374	0.852837	85.2837		88.6046
			1.0005	0.811853	81.1853
							80.6633
							104.187
							93.9469
			CD				88.6823
			0.9524	0.75843	75.843		94.3023
			1.0313	0.846062	84.6062		99.7445
			1.0673	0.886046	88.6046
				-0.299369
			0.9958	0.806633	80.6633
			PO
			1.2076	1.04187	104.187
			1.1154	0.939469	93.9469
			1.068	0.886823	88.6823
			1.1186	0.943023	94.3023
			1.1676	0.997445	99.7445

## Sheet: 24-2
SI-0	Blank	0	NC
SI-0	0.2651	1.5973	1.506	0.920609	92.0609		92.0609
SI-0	0.2574	1.5745	1.5485	0.952031	95.2031		95.2031
SI-0	0.262	1.6132	1.5259	0.935322	93.5322		93.5322
SI-0	0.2619	1.7079	1.4965	0.913585	91.3585		91.3585
SI-0	0.2578	1.574	1.5832	0.977686	97.7686		97.7686
	0.26084	1.61338					92.3566
	[ A(0 加药)－A(空白)]	1.35254					102.826
			CA				93.9906
			1.51	0.923566	92.3566		103.802
			1.6516	1.02826	102.826		104.807
			1.5321	0.939906	93.9906		86.7597
			1.6648	1.03802	103.802		89.2883
			1.6784	1.04807	104.807		90.8705
							83.0704
							96.9997
							95.3214
			CD				91.0406
			1.4343	0.867597	86.7597		91.8021
			1.4685	0.892883	89.2883		82.2571
			1.4899	0.908705	90.8705		82.8264
			1.3844	0.830704	83.0704
			1.5728	0.969997	96.9997
			PO
			1.5501	0.953214	95.3214
			1.4922	0.910406	91.0406
			1.5025	0.918021	91.8021
			1.3734	0.822571	82.2571
			1.3811	0.828264	82.8264

## Sheet: 48-2
SI-0	Blank	0	NC
SI-0	0.2822	1.9025	1.8173	0.917034	91.7034		91.7034
SI-0	0.2603	1.9107	1.9612	1.00219	100.219		100.219
SI-0	0.2684	2.0066	1.8616	0.943249	94.3249		94.3249
SI-0	0.26	2.0281	1.7541	0.879634	87.9634		87.9634
SI-0	0.2674	1.9396	2.0115	1.03196	103.196		103.196
	0.26766	1.9575					100.012
	[ A(0 加药)－A(空白)]	1.68984					112.427
			CA				106.527
			1.9577	1.00012	100.012		110.664
			2.1675	1.12427	112.427		101.278
			2.0678	1.06527	106.527		91.5672
			2.1377	1.10664	110.664		97.5441
			1.9791	1.01278	101.278		97.1891
							87.0875
							98.0353
							94.3367
			CD				93.313
			1.815	0.915672	91.5672		102.397
			1.916	0.975441	97.5441		91.9756
			1.91	0.971891	97.1891		99.0472
			1.7393	0.870875	87.0875
			1.9243	0.980353	98.0353
			PO
			1.8618	0.943367	94.3367
			1.8445	0.93313	93.313
			1.998	1.02397	102.397
			1.8219	0.919756	91.9756
			1.9414	0.990472	99.0472

## Sheet: 72-2
SI-0	Blank	0	NC				120.496
SI-0	0.2333	2.3006	2.6921	1.20496	120.496		103.327
SI-0	0.2299	2.2646	2.3418	1.03327	103.327		103.239
SI-0	0.2326	2.1993	2.34	1.03239	103.239		101.852
SI-0	0.2353	2.2504	2.3117	1.01852	101.852		92.3725
SI-0	0.2372	2.3547	2.1183	0.923725	92.3725		126.76
	0.23366	2.27392					105.292
	[ A(0 加药)－A(空白)]	2.04026					115.541
			CA				115.796
			2.8199	1.2676	126.76		102.067
			2.3819	1.05292	105.292		104.998
			2.591	1.15541	115.541		105.959
			2.5962	1.15796	115.796		102.062
			2.3161	1.02067	102.067		93.7645
							105.15
							100.945
							99.5922
			CD				124.241
			2.3759	1.04998	104.998		119.943
			2.3955	1.05959	105.959		127.226
			2.316	1.02062	102.062
			2.1467	0.937645	93.7645
			2.379	1.0515	105.15
			PO
			2.2932	1.00945	100.945
			2.2656	0.995922	99.5922
			2.7685	1.24241	124.241
			2.6808	1.19943	119.943
			2.8294	1.27226	127.226
