# Supplementary material for: The gene expression of CALD1, CDH2, and POSTN in fibroblast are related to idiopathic pulmonary fibrosis
Source: Front Immunol. 2024 Feb 2;15:1275064. doi: 10.3389/fimmu.2024.1275064 (PMC10869495; doi:10.3389/fimmu.2024.1275064)
Supplement: Supplementary file 12 [file DataSheet_8.zip]

Archive with 4 entries (4 files):
- FB+TGF.tif
- FB.tif
- HE-HC.jpg
- HE-IPF.jpg
